# Supplementary material for: Deacclimation and reacclimation processes in winter wheat: novel perspectives from time-series transcriptome analysis
Source: Front Plant Sci. 2024 May 14;15:1395830. doi: 10.3389/fpls.2024.1395830 (PMC11130478; doi:10.3389/fpls.2024.1395830)
Supplement: Supplementary file 1 [file DataSheet_1.zip]

Archive with 8 entries (8 files):
- Supplementary Table 2 Heatmap_Crowns.xlsx
- Supplementary Table 3 Heatmap_Leaves.xlsx
- Supplementary Data Sheet 2 Venn_Results.xlsx
- Supplementary Data Sheet 3 Expression_Genotypes_Crowns.xlsx
- Supplementary Data Sheet 4 Expression_Genotypes_Leaves.xlsx
- Supplementary Data Sheet 5 Enrichment_Results.xlsx
- Supplementary Figures 1-4.pdf
- Supplementary Table 1 Refseq_v2.1_Correspondences.xlsx
