# Supplementary material for: Deacclimation and reacclimation processes in winter wheat: novel perspectives from time-series transcriptome analysis
Source: Front Plant Sci. 2024 May 14;15:1395830. doi: 10.3389/fpls.2024.1395830 (PMC11130478; doi:10.3389/fpls.2024.1395830)
Supplement: Supplementary file 1 [file DataSheet_1.zip › Supplementary Table 2 Heatmap_Crowns.xlsx]

## Sheet: Supplementary Table 2
Table 2. List of top 100 IWGSC RefSeq v2.1 high confidence (HC) genes, expressed in crown tissue of winter wheat throughout cold acclimation, deacclimation, and reacclimation. The top 100 genes were selected by filtering the lowest adjusted p-values (padj) and Log2fold change ± 2. The clusters in this table correspond to the heatmap clusters. For each RefSeq v2.1 ID are provided the corresponding…
Cluster	IWGSC RefSeq v2.1 HC gene ID	UniProt ID	UniProt description	GO ID BP	GO BP description	GO ID CC	GO CC description	GO ID MF	GO MF description	IWGSC RefSeq v1.0 HC gene ID	IWGSC RefSeq v1.1 HC gene ID
I	TraesCS4B03G0949100	A0A3B6IZE2	Bifunctional inhibitor/plant lipid transfer protein/seed storage helical domain-containing protein	NA	NA	NA	NA	NA	NA	TraesCS4B01G367700	TraesCS4B02G367700
	TraesCS5A03G1250600	A0A3B6KRV9	Bifunctional inhibitor/plant lipid transfer protein/seed storage helical domain-containing protein	NA	NA	NA	NA	NA	NA	TraesCS5A01G535500	TraesCS5A02G535500
	TraesCS6A03G0824600	A0A3B6NV92	Bifunctional inhibitor/plant lipid transfer protein/seed storage helical domain-containing protein	NA	NA	NA	NA	NA	NA	TraesCS6A01G317401	TraesCS6A02G317401
	TraesCS2A03G0806800	A0A3B6B063	Amino acid transporter transmembrane domain-containing protein	GO:0003333 | GO:0006865	amino acid transmembrane transport | amino acid transport	GO:0005886 | GO:0016020	plasma membrane | membrane	GO:0015171	amino acid transmembrane transporter activity	TraesCS2A01G339100	TraesCS2A02G339100
II	TraesCS5A03G0166800	A0A3B6KD23	TF-B3 domain-containing protein	NA	NA	GO:0005634	nucleus	GO:0003677	DNA binding	TraesCS5A01G065000	TraesCS5A02G065000
	TraesCS7D03G1182800	A0A3B6TRH6	Plasma membrane ATPase (EC 7.1.2.1)	GO:0034220 | GO:0051453 | GO:0120029 | GO:1902600 | GO:0006811	ion transmembrane transport | regulation of intracellular pH | proton export across plasma membrane | proton transmembrane transport | ion transport	GO:0005886 | GO:0016020	plasma membrane | membrane	GO:0005524 | GO:0015662 | GO:0016887 | GO:0008553 | GO:0000166 | GO:0005215	ATP binding | P-type ion transporter activity | ATP hydrolysis activity | P-type proton-exporting transporter activity | nucleotide binding | transporter activity	TraesCS7D01G500200	TraesCS7D02G500200
	TraesCS7D03G0448100	Unknown_TraesCS7D03G0448100	Unknown_TraesCS7D03G0448100	GO:0006508	proteolysis	NA	NA	GO:0008234	cysteine-type peptidase activity	TraesCS7D01G200500	TraesCS7D02G200500
	TraesCS6D03G0627800	A0A3B6QHB2	Uncharacterized protein | TraesCS6D03G0627800	GO:0055085	transmembrane transport	GO:0016020	membrane	GO:0022857	transmembrane transporter activity	TraesCS6D01G260500	TraesCS6D02G260500
	TraesCS7B03G0139600	Unknown_TraesCS7B03G0139600	Unknown_TraesCS7B03G0139600	NA	NA	NA	NA	NA	NA	TraesCS7B01G051500	TraesCS7B02G051500
	TraesCS6D03G0334100	A0A3B6QCV3	Rx N-terminal domain-containing protein	NA	NA	NA	NA	NA	NA	TraesCS6D01G150300	TraesCS6D02G150300
	TraesCS1B03G1066900	A0A3B5Z357	Bifunctional inhibitor/plant lipid transfer protein/seed storage helical domain-containing protein	GO:0006869	lipid transport	NA	NA	NA	NA	TraesCS1B01G394700	TraesCS1B02G394700
	TraesCS1D03G0886300	A0A3B6A1W7	Bifunctional inhibitor/plant lipid transfer protein/seed storage helical domain-containing protein	GO:0006869	lipid transport	NA	NA	NA	NA	TraesCS1D01G381200	TraesCS1D02G381200
	TraesCS1A03G0908100	A0A077RQF1	Bifunctional inhibitor/plant lipid transfer protein/seed storage helical domain-containing protein	GO:0006869	lipid transport	NA	NA	NA	NA	TraesCS1A01G374400	TraesCS1A02G374400
	TraesCS1A03G0908200	A0A3B5Y5G0	Bifunctional inhibitor/plant lipid transfer protein/seed storage helical domain-containing protein	GO:0006869	lipid transport	NA	NA	NA	NA	TraesCS1A01G374500	TraesCS1A02G374500
	TraesCS3D03G0715000	A0A3B6GX77	NADH:ubiquinone reductase (non-electrogenic) (EC 1.6.5.9)	GO:0006116	NADH oxidation	GO:0005743 | GO:0005777 | GO:0005739	mitochondrial inner membrane | peroxisome | mitochondrion	GO:0016491 | GO:0005509 | GO:0003954	oxidoreductase activity | calcium ion binding | NADH dehydrogenase activity	TraesCS3D01G314700	TraesCS3D02G314700
	TraesCS6D03G0674900	A0A3B6QHS7	Laccase (EC 1.10.3.2) (Benzenediol:oxygen oxidoreductase) (Diphenol oxidase) (Urishiol oxidase)	GO:0046274	lignin catabolic process	GO:0048046 | GO:0005576	apoplast | extracellular region	GO:0016491 | GO:0005507 | GO:0052716 | GO:0046872	oxidoreductase activity | copper ion binding | hydroquinone:oxygen oxidoreductase activity | metal ion binding	TraesCS6D01G284100	TraesCS6D02G284100
	TraesCS6A03G0393200	A0A3B6NPA3	NB-ARC domain-containing protein	GO:0006952	defense response	NA	NA	GO:0043531	ADP binding	TraesCS6A01G161900	TraesCS6A02G161900
III	TraesCS2A03G0429200	A0A3B6AW26 | A0A3B6AWY6	HSF-type DNA-binding domain-containing protein | HSF-type DNA-binding domain-containing protein	GO:0006355 | GO:0009451 | GO:0006357 | GO:0034605	regulation of DNA-templated transcription | RNA modification | regulation of transcription by RNA polymerase II | cellular response to heat	GO:0005634 | GO:0043231	nucleus | intracellular membrane-bounded organelle	GO:0003700 | GO:0043565 | GO:0003723 | GO:0000978 | GO:0003677	DNA-binding transcription factor activity | sequence-specific DNA binding | RNA binding | RNA polymerase II cis-regulatory region sequence-specific DNA binding | DNA binding	TraesCS2A01G204500	TraesCS2A02G204500
	TraesCS3A03G0611800	A0A3B6EGI9	protein-serine/threonine phosphatase (EC 3.1.3.16)	GO:0006470 | GO:0035970	protein dephosphorylation | peptidyl-threonine dephosphorylation	GO:0005634	nucleus	GO:0017018 | GO:0046872 | GO:0004722 | GO:0043169 | GO:0016787 | GO:0004721	myosin phosphatase activity | metal ion binding | protein serine/threonine phosphatase activity | cation binding | hydrolase activity | phosphoprotein phosphatase activity	TraesCS3A01G237800	TraesCS3A02G237800
	TraesCS3D03G0560900	A0A3B6GSA3	protein-serine/threonine phosphatase (EC 3.1.3.16)	GO:0006470 | GO:0035970	protein dephosphorylation | peptidyl-threonine dephosphorylation	GO:0005634	nucleus	GO:0017018 | GO:0046872 | GO:0004722 | GO:0043169 | GO:0016787 | GO:0004721	myosin phosphatase activity | metal ion binding | protein serine/threonine phosphatase activity | cation binding | hydrolase activity | phosphoprotein phosphatase activity	TraesCS3D01G238000	TraesCS3D02G238000
	TraesCS4A03G0860800	A0A3B6HYW2	Leucine-rich repeat-containing N-terminal plant-type domain-containing protein	NA	NA	NA	NA	GO:0005515	protein binding	TraesCS4A01G347200	TraesCS4A02G347200
	TraesCS1B03G0841700	A0A3B5Z0I8	Uncharacterized protein | TraesCS1B03G0841700	NA	NA	NA	NA	NA	NA	TraesCS1B01G304800	TraesCS1B02G304800
	TraesCS1A03G0738000	A0A3B5Y3D7	Uncharacterized protein | TraesCS1A03G0738000	NA	NA	NA	NA	NA	NA	TraesCS1A01G295800	TraesCS1A02G295800
	TraesCS6D03G0773900	A0A3B6QJM4	Dehydrin	GO:0009737 | GO:0009414 | GO:0009631 | GO:0009415	response to abscisic acid | response to water deprivation | cold acclimation | response to water	NA	NA	NA	NA	TraesCS6D01G333600	TraesCS6D02G333600
	TraesCS7B03G0677100	A0A3B6SN90	Knottin scorpion toxin-like domain-containing protein	GO:0006952	defense response	NA	NA	NA	NA	TraesCS7B01G244000	TraesCS7B02G244000
	TraesCS6D03G0772100	A0A3B6QMR0	Dehydrin	GO:0009737 | GO:0009414 | GO:0009631 | GO:0009415	response to abscisic acid | response to water deprivation | cold acclimation | response to water	NA	NA	NA	NA	TraesCS6D01G332500	TraesCS6D02G332500
	TraesCS5B03G1086200	A0A3B6LV37	Uncharacterized protein | TraesCS5B03G1086200	NA	NA	NA	NA	NA	NA	TraesCS5B01G442000	TraesCS5B02G442000
	TraesCS1A03G0473200	A0A3B5XYS8	Uncharacterized protein | TraesCS1A03G0473200	GO:0009737	response to abscisic acid	NA	NA	NA	NA	TraesCS1A01G175500	TraesCS1A02G175500
	TraesCS5B03G1276900	A0A3B6LXQ1	Leucine-rich repeat-containing N-terminal plant-type domain-containing protein	NA	NA	NA	NA	NA	NA	TraesCS5B01G526600	TraesCS5B02G526600
	TraesCS7B03G1060200	A0A3B6SJG0	B box-type domain-containing protein	GO:0006457 | GO:0009408 | GO:0009651 | GO:0042542 | GO:0051259	protein folding | response to heat | response to salt stress | response to hydrogen peroxide | protein complex oligomerization	NA	NA	GO:0008270 | GO:0043621 | GO:0051082	zinc ion binding | protein self-association | unfolded protein binding	TraesCS7B01G394000	TraesCS7B02G394000
	TraesCS4D03G0826400	A0A3B6JS25	Bifunctional inhibitor/plant lipid transfer protein/seed storage helical domain-containing protein	NA	NA	NA	NA	NA	NA	TraesCS4D01G360000	TraesCS4D02G360000
	TraesCS7D03G1128600	A0A3B6TL78	B box-type domain-containing protein	NA	NA	NA	NA	GO:0008270	zinc ion binding	TraesCS7D01G477100	TraesCS7D02G477100
	TraesCS2B03G1209500	A0A3B6CCV0	Uncharacterized protein | TraesCS2B03G1209500	NA	NA	NA	NA	GO:0003677	DNA binding	TraesCS2B01G478700	TraesCS2B02G478700
	TraesCS2D03G1021500	W5BST9	Genome assembly; chromosome: II	NA	NA	NA	NA	GO:0003677	DNA binding	TraesCS2D01G456900	TraesCS2D02G456900
	TraesCS2A03G1078800	A0A3B6B4T6	Uncharacterized protein | TraesCS2A03G1078800	NA	NA	NA	NA	GO:0003677	DNA binding	TraesCS2A01G456600	TraesCS2A02G456600
	TraesCS6A03G0701300	A0A3B6NSE9 | A0A3B6NTB5	Uncharacterized protein | TraesCS6A03G0701300 | Uncharacterized protein | TraesCS6A03G0701300	NA	NA	NA	NA	GO:0003677	DNA binding	TraesCS6A01G261100	TraesCS6A02G261100
	TraesCS6B03G0832900	G9DRA4	MYB-related protein	NA	NA	NA	NA	GO:0003677	DNA binding	TraesCS6B01G288500	TraesCS6B02G288500
	TraesCS6D03G0589800	A0A3B6QGM3	Uncharacterized protein | TraesCS6D03G0589800	NA	NA	NA	NA	GO:0003677	DNA binding	TraesCS6D01G241900	TraesCS6D02G241900
IV	TraesCS4A03G0859500	Unknown_TraesCS4A03G0859500	Unknown_TraesCS4A03G0859500	NA	NA	NA	NA	NA	NA	TraesCS4A01G346100	TraesCS4A02G346100
	TraesCS4B03G0222400	A0A3B6IN64	aldehyde oxygenase (deformylating) (EC 4.1.99.5)	GO:0016126 | GO:0006950 | GO:0008610 | GO:1901700 | GO:0010033	sterol biosynthetic process | response to stress | lipid biosynthetic process | response to oxygen-containing compound | response to organic substance	GO:0016020 | GO:0005789 | GO:0005783	membrane | endoplasmic reticulum membrane | endoplasmic reticulum	GO:0016491 | GO:0005506 | GO:0009924 | GO:1990465 | GO:0000254 | GO:0016829	oxidoreductase activity | iron ion binding | octadecanal decarbonylase activity | aldehyde oxygenase (deformylating) activity | C-4 methylsterol oxidase activity | lyase activity	TraesCS4B01G097200	TraesCS4B02G097200
	TraesCS2A03G1086200	A0A3B6B691	Uncharacterized protein | TraesCS2A03G1086200	NA	NA	NA	NA	NA	NA	TraesCS2A01G460500	TraesCS2A02G460500
	TraesCS7D03G0547300	Unknown_TraesCS7D03G0547300	Unknown_TraesCS7D03G0547300	NA	NA	NA	NA	NA	NA	TraesCS7D01G244500	TraesCS7D02G244500
	TraesCS3A03G0213000	A0A3B6ECG2	Aminotransferase-like plant mobile domain-containing protein	GO:0010073 | GO:0048507	meristem maintenance | meristem development	NA	NA	NA	NA	TraesCS3A01G096600	TraesCS3A02G096600
	TraesCS6D03G0578400	A0A3B6QG69	Uncharacterized protein | TraesCS6D03G0578400	NA	NA	NA	NA	NA	NA	TraesCS6D01G236800	TraesCS6D02G236800
V	TraesCS7D03G0856100	A0A3B6TMF8	4-hydroxy-7-methoxy-3-oxo-3;4-dihydro-2H-1;4-benzoxazin-2-yl glucosidebeta-D-glucosidase (EC 3.2.1.182)	GO:0005975	carbohydrate metabolic process	GO:0009507	chloroplast	GO:0008422 | GO:0102726 | GO:0004553 | GO:0016787	beta-glucosidase activity | DIMBOA glucoside beta-D-glucosidase activity | hydrolase activity; hydrolyzing O-glycosyl compounds | hydrolase activity	TraesCS7D01G363100	TraesCS7D02G363100
	TraesCS3B03G1352600	W5D422	Germin-like protein	GO:0010497 | GO:2000280	plasmodesmata-mediated intercellular transport | regulation of root development	GO:0009506 | GO:0048046 | GO:0005576	plasmodesma | apoplast | extracellular region	GO:0030145 | GO:0046872	manganese ion binding | metal ion binding	TraesCS3B01G543600	TraesCS3B02G543600
	TraesCS2B03G0982100	A0A3B6C9K1 | A0A3B6CBX2	Purple acid phosphatase (EC 3.1.3.2) | Purple acid phosphatase (EC 3.1.3.2)	NA	NA	GO:0005576	extracellular region	GO:0016787 | GO:0008198 | GO:0008199 | GO:0003993 | GO:0046872	hydrolase activity | ferrous iron binding | ferric iron binding | acid phosphatase activity | metal ion binding	TraesCS2B01G382900	TraesCS2B02G382900
	TraesCS3D03G1084400	A0A3B6H2S2	Germin-like protein	GO:0010497 | GO:2000280	plasmodesmata-mediated intercellular transport | regulation of root development	GO:0009506 | GO:0048046 | GO:0005576	plasmodesma | apoplast | extracellular region	GO:0030145 | GO:0046872	manganese ion binding | metal ion binding	TraesCS3D01G490600	TraesCS3D02G490600
	TraesCS2D03G0391600	A0A3B6D9U2	Proline-rich protein	NA	NA	NA	NA	NA	NA	TraesCS2D01G187300	TraesCS2D02G187300
	TraesCS2A03G0889800	A0A3B6B1J8	Purple acid phosphatase (EC 3.1.3.2)	NA	NA	GO:0005576	extracellular region	GO:0016787 | GO:0008198 | GO:0008199 | GO:0003993 | GO:0046872	hydrolase activity | ferrous iron binding | ferric iron binding | acid phosphatase activity | metal ion binding	TraesCS2A01G364400	TraesCS2A02G364400
	TraesCS1B03G0709400	A0A3B5YYP7	EF-hand domain-containing protein	NA	NA	NA	NA	GO:0005509	calcium ion binding	TraesCS1B01G250900	TraesCS1B02G250900
	TraesCS2D03G1314000	A0A1D5UPR7	glutathione transferase (EC 2.5.1.18)	GO:0042221 | GO:0006749 | GO:0009636	response to chemical | glutathione metabolic process | response to toxic substance	GO:0005737	cytoplasm	GO:0004364 | GO:0043295	glutathione transferase activity | glutathione binding	TraesCS2D01G579500	TraesCS2D02G579500
	TraesCS3B03G1510700	W5D5N4	Uncharacterized protein | TraesCS3B03G1510700	GO:0032259 | GO:0019438	methylation | aromatic compound biosynthetic process	NA	NA	GO:0046983 | GO:0008168 | GO:0008757 | GO:0008171	protein dimerization activity | methyltransferase activity | S-adenosylmethionine-dependent methyltransferase activity | O-methyltransferase activity	TraesCS3B01G612000	TraesCS3B02G612000
	TraesCS3A03G1266900	A0A3B6ETU6	Uncharacterized protein | TraesCS3A03G1266900	GO:0032259 | GO:0019438	methylation | aromatic compound biosynthetic process	NA	NA	GO:0046983 | GO:0008168 | GO:0008757 | GO:0008171	protein dimerization activity | methyltransferase activity | S-adenosylmethionine-dependent methyltransferase activity | O-methyltransferase activity	TraesCS3A01G534900	TraesCS3A02G534900
	TraesCS7D03G0954300	A0A3B6TW07	Flavonoid 3'-hydroxylase	NA	NA	GO:0016020	membrane	GO:0020037 | GO:0004497 | GO:0005506 | GO:0016705 | GO:0046872 | GO:0016491	heme binding | monooxygenase activity | iron ion binding | oxidoreductase activity; acting on paired donors; with incorporation or reduction of molecular oxygen | metal ion binding | oxidoreductase activity	TraesCS7D01G404900	TraesCS7D02G404900
	TraesCS7A03G1095400	A0A3B6RQ18	Uncharacterized protein | TraesCS7A03G1095400	GO:0009969	xyloglucan biosynthetic process	GO:0016020 | GO:0000139	membrane | Golgi membrane	GO:0016757 | GO:0016758 | GO:0016740 | GO:0033843 | GO:0035252	glycosyltransferase activity | hexosyltransferase activity | transferase activity | xyloglucan 6-xylosyltransferase activity | UDP-xylosyltransferase activity	TraesCS7A01G452400	TraesCS7A02G452400
	TraesCS6B03G0405000	A0A3B6PKK8	Uncharacterized protein | TraesCS6B03G0405000	GO:0009834 | GO:0045492 | GO:0071554	plant-type secondary cell wall biogenesis | xylan biosynthetic process | cell wall organization or biogenesis	GO:0005794 | GO:0000139 | GO:0016020	Golgi apparatus | Golgi membrane | membrane	NA	NA	TraesCS6B01G160200	TraesCS6B02G160200
	TraesCS6B03G0741400	A0A3B6PMK4	Filament-like plant protein 7	NA	NA	NA	NA	NA	NA	TraesCS6B01G252300	TraesCS6B02G252300
	TraesCS2A03G0084500	A0A3B6ARL6	Cytochrome P450	NA	NA	GO:0016020	membrane	GO:0020037 | GO:0004497 | GO:0005506 | GO:0016705 | GO:0046872 | GO:0016491	heme binding | monooxygenase activity | iron ion binding | oxidoreductase activity; acting on paired donors; with incorporation or reduction of molecular oxygen | metal ion binding | oxidoreductase activity	TraesCS2A01G044900	TraesCS2A02G044900
VI	TraesCS1D03G0956300	A0A3B6A163	Subtilisin-like protease	GO:0006508	proteolysis	NA	NA	GO:0008236 | GO:0004252 | GO:0016787 | GO:0008233	serine-type peptidase activity | serine-type endopeptidase activity | hydrolase activity | peptidase activity	TraesCS1D01G412300	TraesCS1D02G412300
	TraesCS1A03G0990100	A0A3B5Y6U5	Subtilisin-like protease	GO:0006508	proteolysis	NA	NA	GO:0008236 | GO:0004252 | GO:0016787 | GO:0008233	serine-type peptidase activity | serine-type endopeptidase activity | hydrolase activity | peptidase activity	TraesCS1A01G404600	TraesCS1A02G404600
	TraesCS5A03G1280400	A0A3B6KSB4 | A0A3B6KSV4	Peptidase C14 caspase domain-containing protein | Peptidase C14 caspase domain-containing protein	GO:0006508	proteolysis	GO:0005737	cytoplasm	GO:0004197	cysteine-type endopeptidase activity	TraesCS5A01G548600	TraesCS5A02G548600
	TraesCS4B03G0333800	A0A3B6IN96 | A0A3B6IRG6	Uncharacterized protein | TraesCS4B03G0333800 | Uncharacterized protein | TraesCS4B03G0333800	GO:0034620 | GO:0042026 | GO:0051085 | GO:0006457	cellular response to unfolded protein | protein refolding | chaperone cofactor-dependent protein refolding | protein folding	GO:0005737	cytoplasm	GO:0005524 | GO:0051082 | GO:0016887 | GO:0031072 | GO:0044183 | GO:0051787 | GO:0140662 | GO:0000166	ATP binding | unfolded protein binding | ATP hydrolysis activity | heat shock protein binding | protein folding chaperone | misfolded protein binding | ATP-dependent protein folding chaperone | nucleotide binding	TraesCS4B01G142400	TraesCS4B02G142400
	TraesCS2D03G1017000	A0A3B6DKB3	FLZ-type domain-containing protein	NA	NA	NA	NA	NA	NA	TraesCS2D01G454400	TraesCS2D02G454400
	TraesCS2A03G1073500	A0A3B6B469	FLZ-type domain-containing protein	NA	NA	NA	NA	NA	NA	TraesCS2A01G454000	TraesCS2A02G454000
	TraesCS5B03G0791100	A0MPK5	CBFIIId-B19	GO:0006355 | GO:0006351	regulation of DNA-templated transcription | DNA-templated transcription	GO:0005634	nucleus	GO:0003677 | GO:0003700	DNA binding | DNA-binding transcription factor activity	TraesCS5B01G311900	TraesCS5B02G311900
	TraesCS3A03G0562500	A0A3B6EFP4	J domain-containing protein	NA	NA	GO:0005783	endoplasmic reticulum	NA	NA	TraesCS3A01G216800	TraesCS3A02G216800
VII	TraesCS3D03G0746600	A0A3B6GW22	glycerophosphodiester phosphodiesterase (EC 3.1.4.46)	GO:0006629 | GO:0006071 | GO:0046475	lipid metabolic process | glycerol metabolic process | glycerophospholipid catabolic process	NA	NA	GO:0008889 | GO:0008081	glycerophosphodiester phosphodiesterase activity | phosphoric diester hydrolase activity	TraesCS3D01G332200	TraesCS3D02G332200
	TraesCS2B03G1029400	A0A3B6CA96	STI1 domain-containing protein	GO:0006457	protein folding	GO:0005737	cytoplasm	GO:0051879 | GO:0030544 | GO:0005515	Hsp90 protein binding | Hsp70 protein binding | protein binding	TraesCS2B01G404400	TraesCS2B02G404400
	TraesCS6B03G0071500	A0A3B6PGB2	Beta-fructofuranosidase	GO:0005975 | GO:0008152	carbohydrate metabolic process | metabolic process	GO:0016020 | GO:0005773	membrane | vacuole	GO:0004553 | GO:0004564 | GO:0016798 | GO:0016787	hydrolase activity; hydrolyzing O-glycosyl compounds | beta-fructofuranosidase activity | hydrolase activity; acting on glycosyl bonds | hydrolase activity	TraesCS6B01G031500	TraesCS6B02G031500
	TraesCS6D03G0052200	A0A3B6QBL9 | A0A3B6QBR1	Beta-fructofuranosidase | Beta-fructofuranosidase	GO:0005975 | GO:0008152	carbohydrate metabolic process | metabolic process	GO:0016020 | GO:0005773	membrane | vacuole	GO:0004553 | GO:0004564 | GO:0016798 | GO:0016787	hydrolase activity; hydrolyzing O-glycosyl compounds | beta-fructofuranosidase activity | hydrolase activity; acting on glycosyl bonds | hydrolase activity	TraesCS6D01G026600	TraesCS6D02G026600
	TraesCS6D03G0051900	A0A3B6QAU1	Beta-fructofuranosidase	GO:0005975 | GO:0008152	carbohydrate metabolic process | metabolic process	GO:0016020 | GO:0005773	membrane | vacuole	GO:0004553 | GO:0004564 | GO:0016798 | GO:0016787	hydrolase activity; hydrolyzing O-glycosyl compounds | beta-fructofuranosidase activity | hydrolase activity; acting on glycosyl bonds | hydrolase activity	TraesCS6D01G026400	TraesCS6D02G026400
	TraesCS6A03G0051100	A0A3B6NIZ5 | A0A3B6NK08	Beta-fructofuranosidase | Beta-fructofuranosidase	GO:0005975 | GO:0008152	carbohydrate metabolic process | metabolic process	GO:0016020 | GO:0005773	membrane | vacuole	GO:0004553 | GO:0004564 | GO:0016798 | GO:0016787	hydrolase activity; hydrolyzing O-glycosyl compounds | beta-fructofuranosidase activity | hydrolase activity; acting on glycosyl bonds | hydrolase activity	TraesCS6A01G023300	TraesCS6A02G023300
	TraesCS6B03G0071700	A0A3B6PEX0 | A0A3B6PEZ7	Beta-fructofuranosidase | Beta-fructofuranosidase	GO:0005975 | GO:0008152	carbohydrate metabolic process | metabolic process	GO:0016020 | GO:0005773	membrane | vacuole	GO:0004553 | GO:0004564 | GO:0016798 | GO:0016787	hydrolase activity; hydrolyzing O-glycosyl compounds | beta-fructofuranosidase activity | hydrolase activity; acting on glycosyl bonds | hydrolase activity	TraesCS6B01G031600	TraesCS6B02G031600
	TraesCS6B03G0071900	A0A3B6PDJ1	Beta-fructofuranosidase	GO:0005975 | GO:0008152	carbohydrate metabolic process | metabolic process	GO:0016020 | GO:0005773	membrane | vacuole	GO:0004553 | GO:0004564 | GO:0016798 | GO:0016787	hydrolase activity; hydrolyzing O-glycosyl compounds | beta-fructofuranosidase activity | hydrolase activity; acting on glycosyl bonds | hydrolase activity	TraesCS6B01G031700	TraesCS6B02G031700
VIII	TraesCS5D03G0512000	A0A3B6MT44	Deeper rooting 1	GO:0009630 | GO:0040008	gravitropism | regulation of growth	NA	NA	NA	NA	TraesCS5D01G218700	TraesCS5D02G218700
	TraesCS2A03G0729600	A0A3B6AYG9	Arogenate dehydratase (EC 4.2.1.91)	GO:0009094 | GO:0008652 | GO:0009073	L-phenylalanine biosynthetic process | cellular amino acid biosynthetic process | aromatic amino acid family biosynthetic process	GO:0005737 | GO:0009507 | GO:0009570 | GO:0009536	cytoplasm | chloroplast | chloroplast stroma | plastid	GO:0004664 | GO:0047769 | GO:0016829	prephenate dehydratase activity | arogenate dehydratase activity | lyase activity	TraesCS2A01G291900	TraesCS2A02G291900
	TraesCS1D03G0536400	A0A3B5ZUF5	Uncharacterized protein | TraesCS1D03G0536400	GO:0055085 | GO:0006857 | GO:0010167 | GO:0015706	transmembrane transport | oligopeptide transport | response to nitrate | nitrate transmembrane transport	GO:0016020	membrane	GO:0022857 | GO:0015112	transmembrane transporter activity | nitrate transmembrane transporter activity	TraesCS1D01G214300	TraesCS1D02G214300
	TraesCS5A03G1151800	A0A3B6KQF6	FAS1 domain-containing protein	NA	NA	GO:0005886 | GO:0016020	plasma membrane | membrane	NA	NA	TraesCS5A01G490900	TraesCS5A02G490900
	TraesCS5B03G0449300	A0A3B6LKP9	indole-3-glycerol-phosphate synthase (EC 4.1.1.48)	GO:0000162 | GO:0006568 | GO:0008652 | GO:0009073	tryptophan biosynthetic process | tryptophan metabolic process | cellular amino acid biosynthetic process | aromatic amino acid family biosynthetic process	NA	NA	GO:0004425 | GO:0004640 | GO:0016829 | GO:0016830	indole-3-glycerol-phosphate synthase activity | phosphoribosylanthranilate isomerase activity | lyase activity | carbon-carbon lyase activity	TraesCS5B01G166300	TraesCS5B02G166300
IX	TraesCS5A03G0661600	A0A3B6KHX5	NAD-dependent epimerase/dehydratase domain-containing protein	NA	NA	NA	NA	GO:0016616	oxidoreductase activity; acting on the CH-OH group of donors; NAD or NADP as acceptor	TraesCS5A01G268400	TraesCS5A02G268400
	TraesCS7B03G1279100	A0A3B6SLQ2	Sulfotransferase (EC 2.8.2.-)	GO:0051923	sulfation	GO:0005737	cytoplasm	GO:0008146 | GO:0016740	sulfotransferase activity | transferase activity	TraesCS7B01G475800	TraesCS7B02G475800
	TraesCS5A03G0584700	W5FIZ2	Chlorophyll a-b binding protein; chloroplastic	GO:0009416 | GO:0009768 | GO:0009765 | GO:0015979	response to light stimulus | photosynthesis; light harvesting in photosystem I | photosynthesis; light harvesting | photosynthesis	GO:0016020 | GO:0009535 | GO:0009522 | GO:0009523 | GO:0009507 | GO:0009536 | GO:0009579	membrane | chloroplast thylakoid membrane | photosystem I | photosystem II | chloroplast | plastid | thylakoid	GO:0016168	chlorophyll binding	TraesCS5A01G229300	TraesCS5A02G229300
	TraesCS5B03G0599300	W5FIZ2	Chlorophyll a-b binding protein; chloroplastic	GO:0009416 | GO:0009768 | GO:0009765 | GO:0015979	response to light stimulus | photosynthesis; light harvesting in photosystem I | photosynthesis; light harvesting | photosynthesis	GO:0016020 | GO:0009535 | GO:0009522 | GO:0009523 | GO:0009507 | GO:0009536 | GO:0009579	membrane | chloroplast thylakoid membrane | photosystem I | photosystem II | chloroplast | plastid | thylakoid	GO:0016168	chlorophyll binding	TraesCS5B01G227900	TraesCS5B02G227900
	TraesCS5D03G0552200	A0A3B6MSB3	Chlorophyll a-b binding protein; chloroplastic	GO:0009416 | GO:0009768 | GO:0009765 | GO:0015979	response to light stimulus | photosynthesis; light harvesting in photosystem I | photosynthesis; light harvesting | photosynthesis	GO:0016020 | GO:0009535 | GO:0009522 | GO:0009523 | GO:0009507 | GO:0009536 | GO:0009579	membrane | chloroplast thylakoid membrane | photosystem I | photosystem II | chloroplast | plastid | thylakoid	GO:0016168	chlorophyll binding	TraesCS5D01G238300	TraesCS5D02G238300
	TraesCS4D03G0467700	A0A3B6JI19 | A0A3B6JJN6	J domain-containing protein | J domain-containing protein	NA	NA	GO:0005783	endoplasmic reticulum	NA	NA	TraesCS4D01G189000	TraesCS4D02G189000
	TraesCS4B03G0528000	A0A3B6ITC3 | A0A3B6IU24	J domain-containing protein | J domain-containing protein	NA	NA	GO:0005783	endoplasmic reticulum	NA	NA	TraesCS4B01G187600	TraesCS4B02G187600
	TraesCS7A03G1271900	A0A3B6RNC5 | A0A3B6RS21 | A0A3B6RS95	Dienelactone hydrolase domain-containing protein | Dienelactone hydrolase domain-containing protein | Dienelactone hydrolase domain-containing protein	NA	NA	NA	NA	GO:0016787	hydrolase activity	TraesCS7A01G523600	TraesCS7A02G523600
	TraesCS5B03G0785800	A0A3B6LQH4	alpha-L-fucosidase (EC 3.2.1.51)	GO:0005975 | GO:0006004 | GO:0016139	carbohydrate metabolic process | fucose metabolic process | glycoside catabolic process	GO:0005764	lysosome	GO:0004560 | GO:0016787	alpha-L-fucosidase activity | hydrolase activity	TraesCS5B01G309300	TraesCS5B02G309300
	TraesCS5A03G0755900	A0A3B6KK90	AP2/ERF domain-containing protein	GO:0006355 | GO:0006351	regulation of DNA-templated transcription | DNA-templated transcription	GO:0005634	nucleus	GO:0003677 | GO:0003700	DNA binding | DNA-binding transcription factor activity	TraesCS5A01G310700	TraesCS5A02G310700
	TraesCS4A03G0239500	A0A3B6HQJ7	J domain-containing protein	NA	NA	GO:0005783	endoplasmic reticulum	NA	NA	TraesCS4A01G116800	TraesCS4A02G116800
	TraesCS2B03G0073400	A0A3B6BXI0	Cytochrome P450	NA	NA	GO:0016020	membrane	GO:0020037 | GO:0004497 | GO:0005506 | GO:0016705 | GO:0046872 | GO:0016491	heme binding | monooxygenase activity | iron ion binding | oxidoreductase activity; acting on paired donors; with incorporation or reduction of molecular oxygen | metal ion binding | oxidoreductase activity	TraesCS2B01G035600	TraesCS2B02G035600
	TraesCS3B03G1387200	A0A077RZP9	L-gulonolactone oxidase (EC 1.1.3.8)	GO:0019853	L-ascorbic acid biosynthetic process	GO:0016020	membrane	GO:0016491 | GO:0071949 | GO:0050660 | GO:0003885 | GO:0050105	oxidoreductase activity | FAD binding | flavin adenine dinucleotide binding | D-arabinono-1;4-lactone oxidase activity | L-gulonolactone oxidase activity	TraesCS3B01G556400	TraesCS3B02G556400
	TraesCS5D03G0494600	A0A3B6MRW8	Enoyl reductase (ER) domain-containing protein	GO:0009809	lignin biosynthetic process	NA	NA	GO:0016491 | GO:0016616 | GO:0045551 | GO:0046872	oxidoreductase activity | oxidoreductase activity; acting on the CH-OH group of donors; NAD or NADP as acceptor | cinnamyl-alcohol dehydrogenase activity | metal ion binding	TraesCS5D01G210700	TraesCS5D02G210700
	TraesCS3D03G0361700	A0A3B6GQT1	NmrA-like domain-containing protein	NA	NA	NA	NA	GO:0016491	oxidoreductase activity	TraesCS3D01G167600	TraesCS3D02G167600
	TraesCS1B03G0958700	A0A3B5Z2S9	Glycosyltransferase	NA	NA	GO:0016020	membrane	GO:0008194 | GO:0016740	UDP-glycosyltransferase activity | transferase activity	TraesCS1B01G349900	TraesCS1B02G349900
	TraesCS6A03G0629400	A0A3B6NR94	Leucine-rich repeat-containing N-terminal plant-type domain-containing protein	NA	NA	NA	NA	NA	NA	TraesCS6A01G228800	TraesCS6A02G228800
	TraesCS6B03G0743300	A0A3B6PMK9	Leucine-rich repeat-containing N-terminal plant-type domain-containing protein	NA	NA	NA	NA	NA	NA	TraesCS6B01G252900	TraesCS6B02G252900
	TraesCS5B03G0625900	A0A3B6LNE1	Alpha/beta hydrolase fold-3 domain-containing protein	NA	NA	NA	NA	GO:0016787	hydrolase activity	TraesCS5B01G239700	TraesCS5B02G239700
	TraesCS3B03G0980500	A0A077RUW0	Laccase (EC 1.10.3.2) (Benzenediol:oxygen oxidoreductase) (Diphenol oxidase) (Urishiol oxidase)	GO:0046274	lignin catabolic process	GO:0048046 | GO:0005576	apoplast | extracellular region	GO:0016491 | GO:0005507 | GO:0052716 | GO:0046872	oxidoreductase activity | copper ion binding | hydroquinone:oxygen oxidoreductase activity | metal ion binding	TraesCS3B01G392700	TraesCS3B02G392700
