# Supplementary material for: Deacclimation and reacclimation processes in winter wheat: novel perspectives from time-series transcriptome analysis
Source: Front Plant Sci. 2024 May 14;15:1395830. doi: 10.3389/fpls.2024.1395830 (PMC11130478; doi:10.3389/fpls.2024.1395830)
Supplement: Supplementary file 1 [file DataSheet_1.zip › Supplementary Table 3 Heatmap_Leaves.xlsx]

## Sheet: Supplementary Table 3
Table 3. List of top 100 IWGSC RefSeq v2.1 high confidence (HC) genes, expressed in leaf tissue of winter wheat throughout cold acclimation, deacclimation, and reacclimation. The top 100 genes were selected by filtering the lowest adjusted p-values (padj) and Log2fold change ± 2. The clusters in this table correspond to the heatmap clusters. For each RefSeq v2.1 ID are provided the corresponding …
Cluster	IWGSC RefSeq v2.1 HC gene ID	UniProt ID	UniProt description	GO ID BP	GO BP description	GO ID CC	GO CC description	GO ID MF	GO MF description	IWGSC RefSeq v1.0 HC gene ID	IWGSC RefSeq v1.1 HC gene ID
I	TraesCS3D03G1192600	A0A1D5WI33	Tonoplast intrinsic protein	GO:0055085 | GO:0006833	transmembrane transport | water transport	GO:0016020	membrane	GO:0015250 | GO:0015267	water channel activity | channel activity	TraesCS3D01G540900	TraesCS3D02G540900
	TraesCS3D03G1192700	A0A3B6H4W4	Uncharacterized protein | TraesCS3D03G1192700	NA	NA	NA	NA	NA	NA	TraesCS3D01G540800	TraesCS3D02G540800
	TraesCS2D03G1218200	A0A3B6DMU8 | A0A3B6DNJ4 | A0A3B6DQM9	Amine oxidase domain-containing protein | Amine oxidase domain-containing protein | Amine oxidase domain-containing protein	GO:0046208 | GO:0006598	spermine catabolic process | polyamine catabolic process	GO:0005777	peroxisome	GO:0016491 | GO:0050660 | GO:0016647 | GO:0046592	oxidoreductase activity | flavin adenine dinucleotide binding | oxidoreductase activity; acting on the CH-NH group of donors; oxygen as acceptor | polyamine oxidase activity	TraesCS2D01G549200	TraesCS2D02G549200
II	TraesCS4D03G0029100	A0A3B6JC11	RING-type domain-containing protein	GO:0043067	regulation of programmed cell death	NA	NA	GO:0046872 | GO:0004842	metal ion binding | ubiquitin-protein transferase activity	TraesCS4D01G018100	TraesCS4D02G018100
	TraesCS3D03G0764100	A0A3B6GWD6 | A0A3B6H0U8	NAD-dependent epimerase/dehydratase domain-containing protein | NAD-dependent epimerase/dehydratase domain-containing protein	NA	NA	NA	NA	GO:0016616	oxidoreductase activity; acting on the CH-OH group of donors; NAD or NADP as acceptor	TraesCS3D01G342200	TraesCS3D02G342200
	TraesCS5D03G1162000	A0A3B6N2C4	Protein kinase domain-containing protein	GO:0006952 | GO:0006468 | GO:0016310	defense response | protein phosphorylation | phosphorylation	GO:0016020	membrane	GO:0005524 | GO:0043531 | GO:0004672 | GO:0000166 | GO:0016301 | GO:0016740	ATP binding | ADP binding | protein kinase activity | nucleotide binding | kinase activity | transferase activity	TraesCS5D01G532500	TraesCS5D02G532500
	TraesCS3D03G0141200	A0A3B6GQF3	Protein kinase domain-containing protein	GO:0006468 | GO:0046777 | GO:0016310	protein phosphorylation | protein autophosphorylation | phosphorylation	GO:0005886 | GO:0016020	plasma membrane | membrane	GO:0005524 | GO:0004672 | GO:0004674 | GO:0004714 | GO:0000166 | GO:0016301 | GO:0016740	ATP binding | protein kinase activity | protein serine/threonine kinase activity | transmembrane receptor protein tyrosine kinase activity | nucleotide binding | kinase activity | transferase activity	TraesCS3D01G072100	TraesCS3D02G072100
	TraesCS7B03G0782800	A0A3B6SK17	Post-illumination chlorophyll fluorescence increase	GO:0010478	chlororespiration	GO:0009570	chloroplast stroma	NA	NA	TraesCS7B01G289200	TraesCS7B02G289200
	TraesCS2D03G0274700	A0A2X0S1U5	Genome assembly; chromosome: II	NA	NA	NA	NA	NA	NA	TraesCS2D01G131100	TraesCS2D02G131100
	TraesCS7D03G1225400	A0A3B6TMH0	Uncharacterized protein | TraesCS7D03G1225400	GO:0055085	transmembrane transport	GO:0016020	membrane	GO:0022857	transmembrane transporter activity	TraesCS7D01G518900	TraesCS7D02G518900
	TraesCS2A03G1356900	A0A3B6B8S0	Oligopeptide transporter 4	GO:0055085 | GO:0015031 | GO:0035672 | GO:0015833	transmembrane transport | protein transport | oligopeptide transmembrane transport | peptide transport	GO:0005886 | GO:0016020	plasma membrane | membrane	GO:0035673	oligopeptide transmembrane transporter activity	TraesCS2A01G562100	TraesCS2A02G562100
III	TraesCS3A03G0945600	A0A3B6EMV0	Dof-type domain-containing protein	GO:0006355 | GO:0080142	regulation of DNA-templated transcription | regulation of salicylic acid biosynthetic process	GO:0005634	nucleus	GO:0003677 | GO:0003700 | GO:0043565 | GO:0005516	DNA binding | DNA-binding transcription factor activity | sequence-specific DNA binding | calmodulin binding	TraesCS3A01G403500	TraesCS3A02G403500
	TraesCS1B03G0620900	A0A3B5YYC2	Urea active transporter	GO:0055085 | GO:0071918	transmembrane transport | urea transmembrane transport	GO:0005886 | GO:0016020	plasma membrane | membrane	GO:0022857 | GO:0015204	transmembrane transporter activity | urea transmembrane transporter activity	TraesCS1B01G213100	TraesCS1B02G213100
	TraesCS4D03G0141800	A0A3B6JGG3	Adenine/guanine permease AZG2	GO:0055085 | GO:0015853 | GO:0015854 | GO:1904823	transmembrane transport | adenine transport | guanine transport | purine nucleobase transmembrane transport	GO:0005886 | GO:0016020	plasma membrane | membrane	GO:0022857 | GO:0005345 | GO:0015205	transmembrane transporter activity | purine nucleobase transmembrane transporter activity | nucleobase transmembrane transporter activity	TraesCS4D01G074900	TraesCS4D02G074900
	TraesCS4B03G0172500	A0A3B6INX8	Adenine/guanine permease AZG2	GO:0055085 | GO:0015853 | GO:0015854 | GO:1904823	transmembrane transport | adenine transport | guanine transport | purine nucleobase transmembrane transport	GO:0005886 | GO:0016020	plasma membrane | membrane	GO:0022857 | GO:0005345 | GO:0015205	transmembrane transporter activity | purine nucleobase transmembrane transporter activity | nucleobase transmembrane transporter activity	TraesCS4B01G076400	TraesCS4B02G076400
IV	TraesCS6D03G0036400	Unknown_TraesCS6D03G0036400	Unknown_TraesCS6D03G0036400	NA	NA	NA	NA	NA	NA	TraesCS6D01G016900	TraesCS6D02G016900
	TraesCS2D03G1264500	A0A2X0S2B1	Genome assembly; chromosome: II	GO:0006468 | GO:0016310	protein phosphorylation | phosphorylation	GO:0016020	membrane	GO:0005524 | GO:0004672 | GO:0004674 | GO:0005515 | GO:0000166 | GO:0016301 | GO:0016740	ATP binding | protein kinase activity | protein serine/threonine kinase activity | protein binding | nucleotide binding | kinase activity | transferase activity	TraesCS2D01G599800	TraesCS2D02G599800
	TraesCS2B03G1492400	A0A3B6CGM2	Protein kinase domain-containing protein	GO:0006468 | GO:0016310	protein phosphorylation | phosphorylation	GO:0016020	membrane	GO:0005524 | GO:0004672 | GO:0000166 | GO:0016301 | GO:0016740	ATP binding | protein kinase activity | nucleotide binding | kinase activity | transferase activity	TraesCS2B01G596700	TraesCS2B02G596700
	TraesCS3B03G0645400	A0A3B6FMV6 | A0A3B6FR34	J domain-containing protein | J domain-containing protein	NA	NA	GO:0005783	endoplasmic reticulum	NA	NA	TraesCS3B01G247200	TraesCS3B02G247200
	TraesCS5B03G0148400	A0A3B6LGV1	BZIP domain-containing protein	GO:0006355	regulation of DNA-templated transcription	GO:0005634	nucleus	GO:0003677 | GO:0003700	DNA binding | DNA-binding transcription factor activity	TraesCS5B01G059200	TraesCS5B02G059200
	TraesCS5A03G0146100	Unknown_TraesCS5A03G0146100	Unknown_TraesCS5A03G0146100	GO:0006355	regulation of DNA-templated transcription	NA	NA	GO:0003700	DNA-binding transcription factor activity	TraesCS5A01G057500	TraesCS5A02G057500
	TraesCS5D03G0168200	Unknown_TraesCS5D03G0168200	Unknown_TraesCS5D03G0168200	NA	NA	NA	NA	NA	NA	TraesCS5D01G068800	TraesCS5D02G068800
	TraesCS4A03G0294900	A0A3B6HVV4	non-specific serine/threonine protein kinase (EC 2.7.11.1)	GO:0007165 | GO:0006468 | GO:0016310 | GO:0050896	signal transduction | protein phosphorylation | phosphorylation | response to stimulus	GO:0016020	membrane	GO:0005524 | GO:0004672 | GO:0004674 | GO:0000166 | GO:0016301 | GO:0016740 | GO:0106310	ATP binding | protein kinase activity | protein serine/threonine kinase activity | nucleotide binding | kinase activity | transferase activity | protein serine kinase activity	TraesCS4A01G136500	TraesCS4A02G136500
	TraesCS4D03G0467700	A0A3B6JI19 | A0A3B6JJN6	J domain-containing protein | J domain-containing protein	NA	NA	GO:0005783	endoplasmic reticulum	NA	NA	TraesCS4D01G189000	TraesCS4D02G189000
	TraesCS3D03G1145000	A0A3B6H702	Uncharacterized protein | TraesCS3D03G1145000	NA	NA	NA	NA	NA	NA	TraesCS3D01G517100	TraesCS3D02G517100
V	TraesCS1D03G0138400	A0A3B5ZQN9	Senescence-associated protein	GO:0009734	auxin-activated signaling pathway	GO:0016020 | GO:0009506 | GO:0005886	membrane | plasmodesma | plasma membrane	NA	NA	TraesCS1D01G063000	TraesCS1D02G063000
	TraesCS6D03G0101500	A0A3B6Q9M2 | A0A3B6QCB0 | F1DKC1	Catalase (EC 1.11.1.6) | Catalase (EC 1.11.1.6) | Catalase (EC 1.11.1.6)	GO:0009628 | GO:0006979 | GO:0042744 | GO:0009725 | GO:0000302 | GO:0098869 | GO:0042542	response to abiotic stimulus | response to oxidative stress | hydrogen peroxide catabolic process | response to hormone | response to reactive oxygen species | cellular oxidant detoxification | response to hydrogen peroxide	GO:0009514 | GO:0005886 | GO:0005737 | GO:0005777	glyoxysome | plasma membrane | cytoplasm | peroxisome	GO:0020037 | GO:0046872 | GO:0004096 | GO:0016491 | GO:0004601	heme binding | metal ion binding | catalase activity | oxidoreductase activity | peroxidase activity	TraesCS6D01G048300	TraesCS6D02G048300
	TraesCSU03G0030200	A0A3B6U9X3	Wall-associated receptor kinase galacturonan-binding domain-containing protein	NA	NA	GO:0016020	membrane	GO:0004672 | GO:0030247	protein kinase activity | polysaccharide binding	TraesCSU01G042800	TraesCSU02G042800
	TraesCS7D03G1030000	Unknown_TraesCS7D03G1030000	Unknown_TraesCS7D03G1030000	GO:0006952	defense response	NA	NA	GO:0043531	ADP binding	TraesCS7D01G436600	TraesCS7D02G436600
	TraesCS6D03G0107200	A0A3B6QCH3	Leucine-rich repeat-containing N-terminal plant-type domain-containing protein	NA	NA	GO:0016020	membrane	GO:0005515	protein binding	TraesCS6D01G051000	TraesCS6D02G051000
	TraesCS1D03G0650100	A0A3B5ZY30	Jacalin-type lectin domain-containing protein	GO:0006468 | GO:0016310	protein phosphorylation | phosphorylation	NA	NA	GO:0030246 | GO:0005524 | GO:0004672 | GO:0000166 | GO:0016301 | GO:0016740	carbohydrate binding | ATP binding | protein kinase activity | nucleotide binding | kinase activity | transferase activity	TraesCS1D01G271500	TraesCS1D02G271500
	TraesCSU03G0033700	A0A3B6U486	Protein kinase domain-containing protein	GO:0006468 | GO:0016310	protein phosphorylation | phosphorylation	GO:0016020	membrane	GO:0005524 | GO:0004672 | GO:0004674 | GO:0000166 | GO:0016301 | GO:0016740	ATP binding | protein kinase activity | protein serine/threonine kinase activity | nucleotide binding | kinase activity | transferase activity	TraesCSU01G044400	TraesCSU02G044400
	TraesCS3A03G0304400	A0A3B6EJ79	Uncharacterized protein | TraesCS3A03G0304400	GO:0006878	cellular copper ion homeostasis	NA	NA	GO:0008270 | GO:0005507	zinc ion binding | copper ion binding	TraesCS3A01G313200	TraesCS3A02G313200
	TraesCS3B03G1444700	A0A077S6T5	ABA/WDS induced protein	NA	NA	NA	NA	NA	NA	TraesCS3B01G578200	TraesCS3B02G578200
	TraesCS3B03G1165900	A0A077RY88	Peptidase C14 caspase domain-containing protein	GO:0006508	proteolysis	GO:0005737	cytoplasm	GO:0004197	cysteine-type endopeptidase activity	TraesCS3B01G471700	TraesCS3B02G471700
	TraesCS3A03G1018800	A0A3B6ENI2	Peptidase C14 caspase domain-containing protein	GO:0006508	proteolysis	GO:0005737	cytoplasm	GO:0004197	cysteine-type endopeptidase activity	TraesCS3A01G437700	TraesCS3A02G437700
	TraesCS1A03G0504600	A0A3B5XZ87	Prephenate dehydratase domain-containing protein	GO:0009094 | GO:0008652 | GO:0009073	L-phenylalanine biosynthetic process | cellular amino acid biosynthetic process | aromatic amino acid family biosynthetic process	GO:0005737 | GO:0009507 | GO:0009536	cytoplasm | chloroplast | plastid	GO:0004664 | GO:0047769 | GO:0016829	prephenate dehydratase activity | arogenate dehydratase activity | lyase activity	TraesCS1A01G188000	TraesCS1A02G188000
	TraesCS3B03G1417600	A0A3B6G1K0	Protein kinase domain-containing protein	GO:0006468 | GO:0016310 | GO:0046777	protein phosphorylation | phosphorylation | protein autophosphorylation	GO:0016020 | GO:0005886	membrane | plasma membrane	GO:0005524 | GO:0004672 | GO:0004674 | GO:0004714 | GO:0000166 | GO:0016301 | GO:0016740	ATP binding | protein kinase activity | protein serine/threonine kinase activity | transmembrane receptor protein tyrosine kinase activity | nucleotide binding | kinase activity | transferase activity	TraesCS3B01G567500	TraesCS3B02G567500
	TraesCS5D03G0499600	A0A3B6MRF9	Dihydrolipoamide acetyltransferase component of pyruvate dehydrogenase complex (EC 2.3.1.-)	GO:0006086 | GO:0003400 | GO:0009306	acetyl-CoA biosynthetic process from pyruvate | regulation of COPII vesicle coating | protein secretion	GO:0005789 | GO:0045254	endoplasmic reticulum membrane | pyruvate dehydrogenase complex	GO:0016747 | GO:0005096 | GO:0016746 | GO:0016740 | GO:0004742	acyltransferase activity; transferring groups other than amino-acyl groups | GTPase activator activity | acyltransferase activity | transferase activity | dihydrolipoyllysine-residue acetyltransferase activity	TraesCS5D01G212800	TraesCS5D02G212800
VI	TraesCS1D03G0286200	A0A3B5ZRE3	Leucine-rich repeat-containing N-terminal plant-type domain-containing protein	NA	NA	NA	NA	GO:0005515	protein binding	TraesCS1D01G120500	TraesCS1D02G120500
	TraesCS1A03G0294200	A0A3B5XWL8	Leucine-rich repeat-containing N-terminal plant-type domain-containing protein	NA	NA	NA	NA	GO:0005515	protein binding	TraesCS1A01G119600	TraesCS1A02G119600
	TraesCS3A03G0865900	A0A3B6EM77	Bifunctional inhibitor/plant lipid transfer protein/seed storage helical domain-containing protein	GO:0009627	systemic acquired resistance	NA	NA	GO:0005504	fatty acid binding	TraesCS3A01G364300	TraesCS3A02G364300
	TraesCS1D03G0951000	A0A3B6A2T2	RimM N-terminal domain-containing protein	GO:0006364 | GO:0046475 | GO:0006048	rRNA processing | glycerophospholipid catabolic process | UDP-N-acetylglucosamine biosynthetic process	GO:0005840 | GO:0005737	ribosome | cytoplasm	GO:0016740 | GO:0043022 | GO:0003977	transferase activity | ribosome binding | UDP-N-acetylglucosamine diphosphorylase activity	TraesCS1D01G409700	TraesCS1D02G409700
	TraesCS5A03G1048100	A0A3B6KR89	Obg domain-containing protein	GO:0042254	ribosome biogenesis	GO:0005739	mitochondrion	GO:0005525 | GO:0003924 | GO:0000166	GTP binding | GTPase activity | nucleotide binding	TraesCS5A01G445100	TraesCS5A02G445100
	TraesCS6A03G0569400	A0A3B6NRE6	Mandelate racemase/muconate lactonizing enzyme C-terminal domain-containing protein	GO:0009234 | GO:0009063	menaquinone biosynthetic process | cellular amino acid catabolic process	NA	NA	GO:0046872 | GO:0003824 | GO:0030976 | GO:0070204	metal ion binding | catalytic activity | thiamine pyrophosphate binding | 2-succinyl-5-enolpyruvyl-6-hydroxy-3-cyclohexene-1-carboxylic-acid synthase activity	TraesCS6A01G207500	TraesCS6A02G207500
	TraesCS3A03G1236800	A0A3B6ESV6	Pentacotripeptide-repeat region of PRORP domain-containing protein	NA	NA	NA	NA	GO:0005515	protein binding	TraesCS3A01G523700	TraesCS3A02G523700
	TraesCS6B03G0738800	A0A3B6PKT6	RRM domain-containing protein	NA	NA	GO:1990904 | GO:0005634 | GO:0005737	ribonucleoprotein complex | nucleus | cytoplasm	GO:0003723 | GO:0003676 | GO:0003729	RNA binding | nucleic acid binding | mRNA binding	TraesCS6B01G251100	TraesCS6B02G251100
	TraesCSU03G0049600	W5D238	Bread wheat hypothetical protein | TraesCSU03G0049600	NA	NA	NA	NA	GO:0005515	protein binding	TraesCSU01G054500	TraesCSU02G054500
VII	TraesCS5D03G0812100	A0A3B6MWL4	Cupin type-1 domain-containing protein	NA	NA	NA	NA	NA	NA	TraesCS5D01G360500	TraesCS5D02G360500
	TraesCS1D03G0563600	A0A3B5ZUX1	Protein kinase domain-containing protein	GO:0006468 | GO:0046777 | GO:0016310	protein phosphorylation | protein autophosphorylation | phosphorylation	GO:0005886 | GO:0016020	plasma membrane | membrane	GO:0005524 | GO:0004672 | GO:0004674 | GO:0004714 | GO:0000166 | GO:0016301 | GO:0016740	ATP binding | protein kinase activity | protein serine/threonine kinase activity | transmembrane receptor protein tyrosine kinase activity | nucleotide binding | kinase activity | transferase activity	TraesCS1D01G228900	TraesCS1D02G228900
	TraesCS1A03G0919900	A0A3B5Y5M7	Protein DETOXIFICATION (Multidrug and toxic compound extrusion protein)	GO:0055085 | GO:1990961	transmembrane transport | xenobiotic detoxification by transmembrane export across the plasma membrane	GO:0016020	membrane	GO:0022857 | GO:0015297 | GO:0042910	transmembrane transporter activity | antiporter activity | xenobiotic transmembrane transporter activity	TraesCS1A01G380900	TraesCS1A02G380900
	TraesCS1D03G0902900	A0A3B6A0E1 | A0A3B6A1X4	Protein DETOXIFICATION | Protein DETOXIFICATION (Multidrug and toxic compound extrusion protein)	GO:0055085 | GO:1990961	transmembrane transport | xenobiotic detoxification by transmembrane export across the plasma membrane	GO:0016020	membrane	GO:0015297 | GO:0042910 | GO:0022857	antiporter activity | xenobiotic transmembrane transporter activity | transmembrane transporter activity	TraesCS1D01G388600	TraesCS1D02G388600
	TraesCS2D03G0269300	A0A3B6D806	Metallo-beta-lactamase domain-containing protein	NA	NA	NA	NA	NA	NA	TraesCS2D01G128700	TraesCS2D02G128700
	TraesCS3B03G1190600	A0A3B6FV66	Carboxypeptidase (EC 3.4.16.-)	GO:0006508 | GO:0019748	proteolysis | secondary metabolic process	GO:0016020 | GO:0005789	membrane | endoplasmic reticulum membrane	GO:0004185 | GO:0016491 | GO:0016787 | GO:0016747 | GO:0008233 | GO:0004180	serine-type carboxypeptidase activity | oxidoreductase activity | hydrolase activity | acyltransferase activity; transferring groups other than amino-acyl groups | peptidase activity | carboxypeptidase activity	TraesCS3B01G481300	TraesCS3B02G481300
	TraesCS5A03G0501800	F1JYU6	Hypersensitive induced reaction protein 2	NA	NA	GO:0005886	plasma membrane	NA	NA	TraesCS5A01G193500	TraesCS5A02G193500
	TraesCS3A03G0275200	A0A3B6EGA5	Glycosyltransferase (EC 2.4.1.-)	NA	NA	NA	NA	GO:0008194 | GO:0016740 | GO:0016757 | GO:0035251	UDP-glycosyltransferase activity | transferase activity | glycosyltransferase activity | UDP-glucosyltransferase activity	TraesCS3A01G125500	TraesCS3A02G125500
	TraesCS7D03G0786900	A0A3B6TGJ9 | A0A3B6TLF3	F-box domain-containing protein | F-box domain-containing protein	NA	NA	NA	NA	GO:0005515	protein binding	TraesCS7D01G331600	TraesCS7D02G331600
	TraesCS3B03G0987700	A0A077RXE4	Delta-1-pyrroline-5-carboxylate synthase [Includes: Glutamate 5-kinase (GK) (EC 2.7.2.11) (Gamma-glutamyl kinase); Gamma-glutamyl phosphate reductase (GPR) (EC 1.2.1.41) (Glutamate-5-semialdehyde dehydrogenase) (Glutamyl-gamma-semialdehyde dehydrogenase)]	GO:0016310 | GO:0055129 | GO:0006561 | GO:0008152 | GO:0008652 | GO:0009084	phosphorylation | L-proline biosynthetic process | proline biosynthetic process | metabolic process | cellular amino acid biosynthetic process | glutamine family amino acid biosynthetic process	GO:0005737	cytoplasm	GO:0005524 | GO:0016491 | GO:0003824 | GO:0016301 | GO:0016620 | GO:0004349 | GO:0004350 | GO:0000166 | GO:0016740	ATP binding | oxidoreductase activity | catalytic activity | kinase activity | oxidoreductase activity; acting on the aldehyde or oxo group of donors; NAD or NADP as acceptor | glutamate 5-kinase activity | glutamate-5-semialdehyde dehydrogenase activity | nucleotide binding | transferase activity	TraesCS3B01G395900	TraesCS3B02G395900
	TraesCS3D03G0793300	A0A077RXE4 | A0A3B6GY57	Delta-1-pyrroline-5-carboxylate synthase [Includes: Glutamate 5-kinase (GK) (EC 2.7.2.11) (Gamma-glutamyl kinase); Gamma-glutamyl phosphate reductase (GPR) (EC 1.2.1.41) (Glutamate-5-semialdehyde dehydrogenase) (Glutamyl-gamma-semialdehyde dehydrogenase)] | Delta-1-pyrroline-5-carboxylate synthase [Includes: Glutamate 5-kinase (GK) (EC 2.7.2.11) (Gamma-glutamyl kinase); Gamma-glutamyl phosphate r…	GO:0016310 | GO:0055129 | GO:0006561 | GO:0008152 | GO:0008652 | GO:0009084	phosphorylation | L-proline biosynthetic process | proline biosynthetic process | metabolic process | cellular amino acid biosynthetic process | glutamine family amino acid biosynthetic process	GO:0005737	cytoplasm	GO:0005524 | GO:0016491 | GO:0003824 | GO:0016301 | GO:0016620 | GO:0004349 | GO:0004350 | GO:0000166 | GO:0016740	ATP binding | oxidoreductase activity | catalytic activity | kinase activity | oxidoreductase activity; acting on the aldehyde or oxo group of donors; NAD or NADP as acceptor | glutamate 5-kinase activity | glutamate-5-semialdehyde dehydrogenase activity | nucleotide binding | transferase activity	TraesCS3D01G357200	TraesCS3D02G357200
	TraesCS5D03G0194400	A0A3B6MLQ6	HTH myb-type domain-containing protein	GO:0006355	regulation of DNA-templated transcription	GO:0005634	nucleus	GO:0003677 | GO:0003700	DNA binding | DNA-binding transcription factor activity	TraesCS5D01G081000	TraesCS5D02G081000
	TraesCS2A03G1086200	A0A3B6B691	Uncharacterized protein | TraesCS2A03G1086200	NA	NA	NA	NA	NA	NA	TraesCS2A01G460500	TraesCS2A02G460500
	TraesCS3D03G0421500	A0A3B6GSB5	J domain-containing protein	NA	NA	GO:0005783	endoplasmic reticulum	NA	NA	TraesCS3D01G193500	TraesCS3D02G193500
VIII	TraesCS4B03G0890300	A0A3B6IWS9	Uncharacterized protein | TraesCS4B03G0890300	NA	NA	NA	NA	GO:0005515	protein binding	TraesCS4B01G342900	TraesCS4B02G342900
	TraesCS4B03G0639000	A0A3B6IRP0	C2 domain-containing protein	NA	NA	GO:0016020	membrane	GO:0004617	phosphoglycerate dehydrogenase activity	TraesCS4B01G234300	TraesCS4B02G234300
	TraesCS5B03G1019300	A0A3B6LSN7 | A0A3B6LTZ7 | A0A3B6LU77	Uncharacterized protein | TraesCS5B03G1019300 | Uncharacterized protein | TraesCS5B03G1019300 | Uncharacterized protein | TraesCS5B03G1019300	GO:0055085 | GO:0010167 | GO:0015706	transmembrane transport | response to nitrate | nitrate transmembrane transport	GO:0016020	membrane	GO:0022857 | GO:0015112	transmembrane transporter activity | nitrate transmembrane transporter activity	TraesCS5B01G414000	TraesCS5B02G414000
	TraesCS1B03G0264000	A0A3B5YU28	non-specific serine/threonine protein kinase (EC 2.7.11.1)	GO:0007165 | GO:0006468 | GO:0016310 | GO:0050896	signal transduction | protein phosphorylation | phosphorylation | response to stimulus	NA	NA	GO:0005524 | GO:0004672 | GO:0004674 | GO:0000166 | GO:0016301 | GO:0016740 | GO:0106310	ATP binding | protein kinase activity | protein serine/threonine kinase activity | nucleotide binding | kinase activity | transferase activity | protein serine kinase activity	TraesCS1B01G098600	TraesCS1B02G098600
	TraesCS1A03G0781800	Unknown_TraesCS1A03G0781800	Unknown_TraesCS1A03G0781800	NA	NA	NA	NA	NA	NA	TraesCS1A01G314900	TraesCS1A02G314900
	TraesCS7B03G1286300	A0A3B6SQJ5 | A0A3B6SU68 | A0A3B6SVC8	Uncharacterized protein | TraesCS7B03G1286300 | Dof-type domain-containing protein | Uncharacterized protein | TraesCS7B03G1286300	NA	NA	NA	NA	GO:0003677	DNA binding	TraesCS7B01G478200	TraesCS7B02G478200
	TraesCS7D03G1275100	A0A3B6TTJ9 | A0A3B6TZK4 | A0A3B6U050	Uncharacterized protein | TraesCS7D03G1275100 | Uncharacterized protein | TraesCS7D03G1275100 | Dof-type domain-containing protein	NA	NA	NA	NA	GO:0003677	DNA binding	TraesCS7D01G540700	TraesCS7D02G540700
	TraesCS7A03G1347400	A0A3B6RPD4 | A0A3B6RQ46 | A0A3B6RSY5 | A0A3B6RT02 | A0A3B6RT53	Dof-type domain-containing protein | Uncharacterized protein | TraesCS7A03G1347400 | Uncharacterized protein | TraesCS7A03G1347400 | Uncharacterized protein | TraesCS7A03G1347400 | Uncharacterized protein | TraesCS7A03G1347400	NA	NA	NA	NA	GO:0003677	DNA binding	TraesCS7A01G553800	TraesCS7A02G553800
	TraesCS5D03G0562500	A0A3B6MRA6	Uncharacterized protein | TraesCS5D03G0562500	NA	NA	GO:0016020	membrane	NA	NA	TraesCS5D01G243200	TraesCS5D02G243200
	TraesCS4A03G0030000	A0A3B6HN14	Dof-type domain-containing protein	GO:0006355 | GO:0006364	regulation of DNA-templated transcription | rRNA processing	GO:0005634 | GO:0005829	nucleus | cytosol	GO:0003677 | GO:0003700 | GO:0003723	DNA binding | DNA-binding transcription factor activity | RNA binding	TraesCS4A01G017700	TraesCS4A02G017700
	TraesCS2D03G0881400	A0A2X0S8V8 | A0A3B6DGE9 | A0A3B6DI03	Genome assembly; chromosome: II | Myb-like domain-containing protein | Myb-like domain-containing protein	GO:0006357	regulation of transcription by RNA polymerase II	NA	NA	GO:0000981 | GO:0000978	DNA-binding transcription factor activity; RNA polymerase II-specific | RNA polymerase II cis-regulatory region sequence-specific DNA binding	TraesCS2D01G387100	TraesCS2D02G387100
	TraesCS3A03G0213000	A0A3B6ECG2	Aminotransferase-like plant mobile domain-containing protein	GO:0010073 | GO:0048507	meristem maintenance | meristem development	NA	NA	NA	NA	TraesCS3A01G096600	TraesCS3A02G096600
	TraesCS4B03G0501400	A0A0D3R0R3 | A0A3B6IPP7	non-specific serine/threonine protein kinase (EC 2.7.11.1) | non-specific serine/threonine protein kinase (EC 2.7.11.1)	GO:0007165 | GO:0006468 | GO:0016310 | GO:0050896 | GO:0035556	signal transduction | protein phosphorylation | phosphorylation | response to stimulus | intracellular signal transduction	NA	NA	GO:0005524 | GO:0004672 | GO:0004674 | GO:0000166 | GO:0016301 | GO:0016740 | GO:0106310	ATP binding | protein kinase activity | protein serine/threonine kinase activity | nucleotide binding | kinase activity | transferase activity | protein serine kinase activity	TraesCS4B01G178100	TraesCS4B02G178100
IX	TraesCS7B03G0745400	A0A024DAP6	Heat shock factor C2a	GO:0006355 | GO:0006357 | GO:0034605 | GO:0060261	regulation of DNA-templated transcription | regulation of transcription by RNA polymerase II | cellular response to heat | positive regulation of transcription initiation by RNA polymerase II	GO:0005634	nucleus	GO:0003700 | GO:0043565 | GO:0000978 | GO:0003677	DNA-binding transcription factor activity | sequence-specific DNA binding | RNA polymerase II cis-regulatory region sequence-specific DNA binding | DNA binding	TraesCS7B01G272500	TraesCS7B02G272500
	TraesCS5A03G0814800	A0A3B6KKB9	B box-type domain-containing protein	NA	NA	NA	NA	GO:0008270	zinc ion binding	TraesCS5A01G339000	TraesCS5A02G339000
	TraesCS1B03G0669600	A0A3B5YXR4	CCT domain-containing protein	GO:0009909 | GO:2000028	regulation of flower development | regulation of photoperiodism; flowering	GO:0005634	nucleus	GO:0005515	protein binding	TraesCS1B01G233600	TraesCS1B02G233600
	TraesCS5D03G0769500	A0A3B6MXE8	B box-type domain-containing protein	NA	NA	NA	NA	GO:0008270	zinc ion binding	TraesCS5D01G343300	TraesCS5D02G343300
	TraesCS5B03G0844700	A0A3B6LRG2	B box-type domain-containing protein	NA	NA	NA	NA	GO:0008270	zinc ion binding	TraesCS5B01G337400	TraesCS5B02G337400
X	TraesCS7A03G1189400	A0A3B6RR41	B box-type domain-containing protein	NA	NA	NA	NA	GO:0008270	zinc ion binding	TraesCS7A01G490800	TraesCS7A02G490800
	TraesCS7D03G1128600	A0A3B6TL78	B box-type domain-containing protein	NA	NA	NA	NA	GO:0008270	zinc ion binding	TraesCS7D01G477100	TraesCS7D02G477100
	TraesCS7B03G1060200	A0A3B6SJG0	B box-type domain-containing protein	GO:0006457 | GO:0009408 | GO:0009651 | GO:0042542 | GO:0051259	protein folding | response to heat | response to salt stress | response to hydrogen peroxide | protein complex oligomerization	NA	NA	GO:0008270 | GO:0043621 | GO:0051082	zinc ion binding | protein self-association | unfolded protein binding	TraesCS7B01G394000	TraesCS7B02G394000
	TraesCS6D03G0320800	A0A3B6QFK2	B box-type domain-containing protein	NA	NA	NA	NA	GO:0008270	zinc ion binding	TraesCS6D01G143100	TraesCS6D02G143100
	TraesCS6A03G0372600	A0A3B6NLT2	B box-type domain-containing protein	NA	NA	NA	NA	GO:0008270	zinc ion binding	TraesCS6A01G153700	TraesCS6A02G153700
	TraesCS6D03G0216300	A0A3B6QB52	Lipid desaturase domain-containing protein	GO:0006631	fatty acid metabolic process	GO:0016020	membrane	NA	NA	TraesCS6D01G100200	TraesCS6D02G100200
	TraesCS5A03G1128100	A0A3B6KSM7	protein-serine/threonine phosphatase (EC 3.1.3.16)	GO:0006470	protein dephosphorylation	GO:0005737	cytoplasm	GO:0017018 | GO:0004722 | GO:0030060 | GO:0016787 | GO:0004721	myosin phosphatase activity | protein serine/threonine phosphatase activity | L-malate dehydrogenase activity | hydrolase activity | phosphoprotein phosphatase activity	TraesCS5A01G479600	TraesCS5A02G479600
	TraesCS7A03G0867900	A0A3B6RLS9	HSF-type DNA-binding domain-containing protein	GO:0006355 | GO:0006357 | GO:0034605	regulation of DNA-templated transcription | regulation of transcription by RNA polymerase II | cellular response to heat	GO:0005634	nucleus	GO:0003700 | GO:0043565 | GO:0000978 | GO:0003677	DNA-binding transcription factor activity | sequence-specific DNA binding | RNA polymerase II cis-regulatory region sequence-specific DNA binding | DNA binding	TraesCS7A01G355300	TraesCS7A02G355300
	TraesCS5B03G0844900	A0A3B6LRH4	B box-type domain-containing protein	NA	NA	NA	NA	GO:0008270	zinc ion binding	TraesCS5B01G337500	TraesCS5B02G337500
	TraesCS5A03G0815000	A0A3B6KMV9	B box-type domain-containing protein	NA	NA	NA	NA	GO:0008270	zinc ion binding	TraesCS5A01G339100	TraesCS5A02G339100
	TraesCS4B03G0764400	A0A3B6ITK5	Secreted protein	NA	NA	NA	NA	NA	NA	TraesCS4B01G290500	TraesCS4B02G290500
	TraesCS1D03G0182500	A0A3B5ZQ23 | W5AN83	Uncharacterized protein | TraesCS1D03G0182500 | Uncharacterized protein | TraesCS1D03G0182500	GO:0006355 | GO:0007623	regulation of DNA-templated transcription | circadian rhythm	NA	NA	NA	NA	TraesCS1D01G079100	TraesCS1D02G079100
	TraesCS1A03G0187800	A0A3B5XVH0 | A0A3B5XWF5	Uncharacterized protein | TraesCS1A03G0187800 | Uncharacterized protein | TraesCS1A03G0187800	GO:0006355 | GO:0007623	regulation of DNA-templated transcription | circadian rhythm	NA	NA	NA	NA	TraesCS1A01G076900	TraesCS1A02G076900
	TraesCS1B03G0254600	A0A3B5YSZ4	Protein LNK3	GO:0006355 | GO:0007623	regulation of DNA-templated transcription | circadian rhythm	NA	NA	NA	NA	TraesCS1B01G095000	TraesCS1B02G095000
	TraesCS6B03G0832900	G9DRA4	MYB-related protein	NA	NA	NA	NA	GO:0003677	DNA binding	TraesCS6B01G288500	TraesCS6B02G288500
	TraesCS6D03G0589800	A0A3B6QGM3	Uncharacterized protein | TraesCS6D03G0589800	NA	NA	NA	NA	GO:0003677	DNA binding	TraesCS6D01G241900	TraesCS6D02G241900
	TraesCS6A03G0701300	A0A3B6NSE9 | A0A3B6NTB5	Uncharacterized protein | TraesCS6A03G0701300 | Uncharacterized protein | TraesCS6A03G0701300	NA	NA	NA	NA	GO:0003677	DNA binding	TraesCS6A01G261100	TraesCS6A02G261100
	TraesCS3A03G0654500	A0A3B6EHG8	Bidirectional sugar transporter SWEET	GO:0008643 | GO:0034219	carbohydrate transport | carbohydrate transmembrane transport	GO:0005886 | GO:0016020	plasma membrane | membrane	GO:0051119	sugar transmembrane transporter activity	TraesCS3A01G255300	TraesCS3A02G255300
	TraesCS1D03G0550600	A0A3B5ZWD0	CCT domain-containing protein	GO:0009909 | GO:2000028	regulation of flower development | regulation of photoperiodism; flowering	GO:0005634	nucleus	GO:0005515	protein binding	TraesCS1D01G221800	TraesCS1D02G221800
	TraesCS1A03G0577500	A0A097P9M1	CO-like protein	GO:0009909 | GO:2000028	regulation of flower development | regulation of photoperiodism; flowering	GO:0005634	nucleus	GO:0005515	protein binding	TraesCS1A01G220300	TraesCS1A02G220300
