# Supplementary material for: Deacclimation and reacclimation processes in winter wheat: novel perspectives from time-series transcriptome analysis
Source: Front Plant Sci. 2024 May 14;15:1395830. doi: 10.3389/fpls.2024.1395830 (PMC11130478; doi:10.3389/fpls.2024.1395830)
Supplement: Supplementary file 1 [file DataSheet_1.zip › Supplementary Data Sheet 2 Venn_Results.xlsx]

## Sheet: 24hDEACrownDown
Supplementary Data Sheet 2. List of IWGSC RefSeq v2.1 high confidence (HC) genes, downregulated in the genotypes "KWS Ferrum" and "Lakaja DS". The expression of these genes was assessed in crown tissue of winter wheat after 24 hours of deacclimation (24hDEA). The gene expression data of this time-point were compared to 7 weeks of cold acclimation (7wCA) time-point. Depicted are the results, where…
Group	Elements	IWGSC RefSeq v2.1 HC gene ID	UniProt ID	UniProt description	GO ID BP	GO BP description	GO ID CC	GO CC description	GO ID MF	GO MF description	IWGSC RefSeq v1.0 HC gene ID	IWGSC RefSeq v1.1 HC gene ID
"KWS Ferrum" and "Lakaja DS"	74	TraesCS6A03G1045100	A0A3B6NXH7	Low-temperature-induced 65 kDa protein	GO:0009737	response to abscisic acid	NA	NA	NA	NA	TraesCS6A01G418300	TraesCS6A02G418300
		TraesCS2B03G1209500	A0A3B6CCV0	Uncharacterized protein | TraesCS2B03G1209500	NA	NA	NA	NA	GO:0003677	DNA binding	TraesCS2B01G478700	TraesCS2B02G478700
		TraesCS3D03G0338100	A0A3B6GU21	Water stress and hypersensitive response domain-containing protein	GO:0009269	response to desiccation	NA	NA	NA	NA	TraesCS3D01G158600	TraesCS3D02G158600
		TraesCS5A03G1181200	A0A172WCB1	Cold-responsive LEA/RAB-related COR protein	NA	NA	NA	NA	NA	NA	TraesCS5A01G503900	TraesCS5A02G503900
		TraesCS3B03G0806900	A0A3B6FPS6	HSF-type DNA-binding domain-containing protein	GO:0006355 | GO:0006357 | GO:0034605	regulation of DNA-templated transcription | regulation of transcription by RNA polymerase II | cellular response to heat	GO:0005634	nucleus	GO:0003700 | GO:0043565 | GO:0000978 | GO:0003677	DNA-binding transcription factor activity | sequence-specific DNA binding | RNA polymerase II cis-regulatory region sequence-specific DNA binding | DNA binding	TraesCS3B01G314600	TraesCS3B02G314600
		TraesCS3A03G0213000	A0A3B6ECG2	Aminotransferase-like plant mobile domain-containing protein	GO:0010073 | GO:0048507	meristem maintenance | meristem development	NA	NA	NA	NA	TraesCS3A01G096600	TraesCS3A02G096600
		TraesCS3B03G0984700	A0A077S1W6 | A0A3B6FS76 | A0A3B6FSQ6	protein-serine/threonine phosphatase (EC 3.1.3.16) | protein-serine/threonine phosphatase (EC 3.1.3.16) | protein-serine/threonine phosphatase (EC 3.1.3.16)	GO:0006470 | GO:0035970	protein dephosphorylation | peptidyl-threonine dephosphorylation	GO:0005634	nucleus	GO:0017018 | GO:0046872 | GO:0004722 | GO:0043169 | GO:0016787 | GO:0004721	myosin phosphatase activity | metal ion binding | protein serine/threonine phosphatase activity | cation binding | hydrolase activity | phosphoprotein phosphatase activity	TraesCS3B01G394600	TraesCS3B02G394600
		TraesCS2D03G0959600	W5C237	Cold-responsive protein WCOR15-2D (Cold-responsive protein Wcs19b) (Genome assembly; chromosome: II)	NA	NA	NA	NA	NA	NA	TraesCS2D01G425300	TraesCS2D02G425300
		TraesCS5B03G0829200	A0A060AQ78	Defensin	GO:0006952	defense response	NA	NA	NA	NA	TraesCS5B01G329200	TraesCS5B02G329200
		TraesCS6A03G0701300	A0A3B6NSE9 | A0A3B6NTB5	Uncharacterized protein | TraesCS6A03G0701300 | Uncharacterized protein | TraesCS6A03G0701300	NA	NA	NA	NA	GO:0003677	DNA binding	TraesCS6A01G261100	TraesCS6A02G261100
		TraesCS6D03G0490900	A0A3B6QEQ0	Uncharacterized protein | TraesCS6D03G0490900	GO:0009793	embryo development ending in seed dormancy	NA	NA	NA	NA	TraesCS6D01G197600	TraesCS6D02G197600
		TraesCS2A03G1100100	A0A3B6B5U2	Pectinesterase inhibitor domain-containing protein	NA	NA	NA	NA	GO:0004857	enzyme inhibitor activity	TraesCS2A01G467500	TraesCS2A02G467500
		TraesCS6A03G0899800	A0A3B6NVD1	Dehydrin	GO:0009737 | GO:0009414 | GO:0009631 | GO:0009415	response to abscisic acid | response to water deprivation | cold acclimation | response to water	NA	NA	NA	NA	TraesCS6A01G350100	TraesCS6A02G350100
		TraesCS2D03G1043600	A0A3B6DJT6	Pectinesterase inhibitor domain-containing protein	GO:0045039	protein insertion into mitochondrial inner membrane	GO:0005743	mitochondrial inner membrane	GO:0004857	enzyme inhibitor activity	TraesCS2D01G467500	TraesCS2D02G467500
		TraesCS4D03G0764100	A0A3B6JP20	Cold responsive protein	NA	NA	NA	NA	NA	NA	TraesCS4D01G329500	TraesCS4D02G329500
		TraesCS2A03G1087200	A0A3B6B5M4	Uncharacterized protein | TraesCS2A03G1087200	NA	NA	NA	NA	NA	NA	TraesCS2A01G461100	TraesCS2A02G461100
		TraesCS7D03G0803900	A0A3B6TU18	SMP domain-containing protein	NA	NA	NA	NA	NA	NA	TraesCS7D01G340400	TraesCS7D02G340400
		TraesCS3B03G0248100	A0A077RQ67	galactinol--sucrose galactosyltransferase (EC 2.4.1.82)	GO:0005975	carbohydrate metabolic process	NA	NA	GO:0047274	galactinol-sucrose galactosyltransferase activity	TraesCS3B01G108000	TraesCS3B02G108000
		TraesCS5B03G0098200	A0A3B6LG84	Uncharacterized protein | TraesCS5B03G0098200	NA	NA	GO:0016020	membrane	NA	NA	TraesCS5B01G037600	TraesCS5B02G037600
		TraesCS5A03G0082600	A0A341VAE6	Uncharacterized protein | TraesCS5A03G0082600	NA	NA	GO:0016020	membrane	NA	NA	TraesCS5A01G033900	TraesCS5A02G033900
		TraesCS5A03G1286000	A0A3B6KUX1	HSF-type DNA-binding domain-containing protein	GO:0006355 | GO:0006357 | GO:0034605	regulation of DNA-templated transcription | regulation of transcription by RNA polymerase II | cellular response to heat	GO:0005634	nucleus	GO:0003700 | GO:0043565 | GO:0000978 | GO:0003677	DNA-binding transcription factor activity | sequence-specific DNA binding | RNA polymerase II cis-regulatory region sequence-specific DNA binding | DNA binding	TraesCS5A01G550700	TraesCS5A02G550700
		TraesCS4D03G0842100	A0A3B6JP60	HSF-type DNA-binding domain-containing protein	GO:0006355 | GO:0006357 | GO:0034605	regulation of DNA-templated transcription | regulation of transcription by RNA polymerase II | cellular response to heat	GO:0005634	nucleus	GO:0003700 | GO:0043565 | GO:0000978 | GO:0003677	DNA-binding transcription factor activity | sequence-specific DNA binding | RNA polymerase II cis-regulatory region sequence-specific DNA binding | DNA binding	TraesCS4D01G358900	TraesCS4D02G358900
		TraesCS2A03G1018500	A0A3B6B480	Cold-responsive protein	NA	NA	NA	NA	NA	NA	TraesCS2A01G427100	TraesCS2A02G427100
		TraesCS1B03G0821800	A0A3B5YZX0	C2H2-type domain-containing protein	NA	NA	NA	NA	NA	NA	TraesCS1B01G295400	TraesCS1B02G295400
		TraesCS2B03G1218500	A0A3B6CFB4	Uncharacterized protein | TraesCS2B03G1218500	NA	NA	NA	NA	NA	NA	TraesCS2B01G482800	TraesCS2B02G482800
		TraesCS4B03G0861900	A0A3B6IV26	Uncharacterized protein | TraesCS4B03G0861900	NA	NA	NA	NA	NA	NA	TraesCS4B01G332900	TraesCS4B02G332900
		TraesCS2D03G1028200	A0A1D6RNP4	Genome assembly; chromosome: II	NA	NA	NA	NA	NA	NA	TraesCS2D01G460800	TraesCS2D02G460800
		TraesCS7B03G0677100	A0A3B6SN90	Knottin scorpion toxin-like domain-containing protein	GO:0006952	defense response	NA	NA	NA	NA	TraesCS7B01G244000	TraesCS7B02G244000
		TraesCS2A03G1078800	A0A3B6B4T6	Uncharacterized protein | TraesCS2A03G1078800	NA	NA	NA	NA	GO:0003677	DNA binding	TraesCS2A01G456600	TraesCS2A02G456600
		TraesCS4B03G0985800	A0A3B6IYA4	HSF-type DNA-binding domain-containing protein	GO:0006355 | GO:0006357 | GO:0034605	regulation of DNA-templated transcription | regulation of transcription by RNA polymerase II | cellular response to heat	GO:0005634	nucleus	GO:0003700 | GO:0043565 | GO:0000978 | GO:0003677	DNA-binding transcription factor activity | sequence-specific DNA binding | RNA polymerase II cis-regulatory region sequence-specific DNA binding | DNA binding	TraesCS4B01G385800	TraesCS4B02G385800
		TraesCS2D03G0959100	Q9SDV6	Cold-responsive protein COR14a (WCOR14a)	NA	NA	NA	NA	NA	NA	TraesCS2D01G425200	TraesCS2D02G425200
		TraesCS3A03G0348200	A0A3B6ED63	Water stress and hypersensitive response domain-containing protein	GO:0009269	response to desiccation	NA	NA	NA	NA	TraesCS3A01G150800	TraesCS3A02G150800
		TraesCS7A03G0147000	A0A3B6RBY2	Uncharacterized protein | TraesCS7A03G0147000	GO:0009793	embryo development ending in seed dormancy	NA	NA	NA	NA	TraesCS7A01G065100	TraesCS7A02G065100
		TraesCS6D03G0923100	A0A3B6QLI7 | A0A3B6QLS5 | A0A3B6QNZ0 | A0A3B6QPW0	Low-temperature-induced 65 kDa protein | Low-temperature-induced 65 kDa protein | Low-temperature-induced 65 kDa protein | Low-temperature-induced 65 kDa protein	GO:0009737	response to abscisic acid	NA	NA	NA	NA	TraesCS6D01G403400	TraesCS6D02G403400
		TraesCS2B03G1218200	A0A3B6CCU1	Uncharacterized protein | TraesCS2B03G1218200	NA	NA	NA	NA	NA	NA	TraesCS2B01G482500	TraesCS2B02G482500
		TraesCS6A03G0900100	A0A3B6NVH4	Uncharacterized protein | TraesCS6A03G0900100	GO:0009737 | GO:0009414 | GO:0009631 | GO:0009415	response to abscisic acid | response to water deprivation | cold acclimation | response to water	NA	NA	NA	NA	TraesCS6A01G350300	TraesCS6A02G350300
		TraesCS4B03G0221800	A0A3B6IN59	Uncharacterized protein | TraesCS4B03G0221800	NA	NA	NA	NA	NA	NA	TraesCS4B01G096800	TraesCS4B02G096800
		TraesCS2B03G1218600	A0A3B6CCZ4	Uncharacterized protein | TraesCS2B03G1218600	NA	NA	NA	NA	NA	NA	TraesCS2B01G482900	TraesCS2B02G482900
		TraesCS5A03G0796900	A0A060AJU4	Defensin	GO:0006952	defense response	NA	NA	NA	NA	TraesCS5A01G329000	TraesCS5A02G329000
		TraesCS2A03G1018600	Q852R4	Chloroplast-targeted COR protein (Cold-responsive protein WCOR15-2A) (Cold-responsive protein Wcor15)	NA	NA	NA	NA	NA	NA	TraesCS2A01G427200	TraesCS2A02G427200
		TraesCS7B03G1060200	A0A3B6SJG0	B box-type domain-containing protein	GO:0006457 | GO:0009408 | GO:0009651 | GO:0042542 | GO:0051259	protein folding | response to heat | response to salt stress | response to hydrogen peroxide | protein complex oligomerization	NA	NA	GO:0008270 | GO:0043621 | GO:0051082	zinc ion binding | protein self-association | unfolded protein binding	TraesCS7B01G394000	TraesCS7B02G394000
		TraesCS7B03G0905900	A0A3B6SLF2	Uncharacterized protein | TraesCS7B03G0905900	GO:0009793	embryo development ending in seed dormancy	NA	NA	NA	NA	TraesCS7B01G337800	TraesCS7B02G337800
		TraesCS2B03G1138000	A0A3B6CBN7	Cold-responsive protein	NA	NA	NA	NA	NA	NA	TraesCS2B01G447500	TraesCS2B02G447500
		TraesCS6D03G0772300	A0A3B6QLV9	Uncharacterized protein | TraesCS6D03G0772300	GO:0009737 | GO:0009414 | GO:0009631 | GO:0009415	response to abscisic acid | response to water deprivation | cold acclimation | response to water	NA	NA	NA	NA	TraesCS6D01G332700	TraesCS6D02G332700
		TraesCS5A03G1006700	A0A3B6KQU7	Dehydrin	GO:0009737 | GO:0009414 | GO:0009631 | GO:0009415	response to abscisic acid | response to water deprivation | cold acclimation | response to water	NA	NA	NA	NA	TraesCS5A01G424800	TraesCS5A02G424800
		TraesCS7A03G0820200	A0A3B6RL18	SMP domain-containing protein	NA	NA	NA	NA	NA	NA	TraesCS7A01G333100	TraesCS7A02G333100
		TraesCS5B03G0576200	A0A077RAE2	Bread wheat hypothetical protein | TraesCS5B03G0576200	NA	NA	GO:0009535 | GO:0009536	chloroplast thylakoid membrane | plastid	NA	NA	TraesCS5B01G218600	TraesCS5B02G218600
		TraesCS2A03G1086200	A0A3B6B691	Uncharacterized protein | TraesCS2A03G1086200	NA	NA	NA	NA	NA	NA	TraesCS2A01G460500	TraesCS2A02G460500
		TraesCS5A03G1145500	A0A3B6KTB3	GRAM domain-containing protein	NA	NA	NA	NA	NA	NA	TraesCS5A01G488500	TraesCS5A02G488500
		TraesCS5A03G0564700	A0A3B6KG96	Uncharacterized protein | TraesCS5A03G0564700	NA	NA	GO:0009536 | GO:0009535	plastid | chloroplast thylakoid membrane	NA	NA	TraesCS5A01G219400	TraesCS5A02G219400
		TraesCS2D03G1021500	W5BST9	Genome assembly; chromosome: II	NA	NA	NA	NA	GO:0003677	DNA binding	TraesCS2D01G456900	TraesCS2D02G456900
		TraesCS4D03G0476400	A0A3B6JJ30	Uncharacterized protein | TraesCS4D03G0476400	NA	NA	NA	NA	NA	NA	TraesCS4D01G192300	TraesCS4D02G192300
		TraesCS1A03G0720000	A0A3B5Y309	C2H2-type domain-containing protein	NA	NA	NA	NA	NA	NA	TraesCS1A01G285900	TraesCS1A02G285900
		TraesCS6D03G0772100	A0A3B6QMR0	Dehydrin	GO:0009737 | GO:0009414 | GO:0009631 | GO:0009415	response to abscisic acid | response to water deprivation | cold acclimation | response to water	NA	NA	NA	NA	TraesCS6D01G332500	TraesCS6D02G332500
		TraesCS5B03G0086300	A0A341VAE6	Uncharacterized protein | TraesCS5B03G0086300	NA	NA	GO:0016020	membrane	NA	NA	TraesCS5B01G034100	TraesCS5B02G034100
		TraesCS7B03G0678100	A0A3B6SF94 | A0A3B6SH42	SMP domain-containing protein | SMP domain-containing protein	NA	NA	NA	NA	NA	NA	TraesCS7B01G244300	TraesCS7B02G244300
		TraesCS6D03G0589800	A0A3B6QGM3	Uncharacterized protein | TraesCS6D03G0589800	NA	NA	NA	NA	GO:0003677	DNA binding	TraesCS6D01G241900	TraesCS6D02G241900
		TraesCS2B03G1037000	A0A3B6CAG0	Homeobox-leucine zipper protein (HD-ZIP protein) (Homeodomain transcription factor)	GO:0006355 | GO:0006357 | GO:0045893	regulation of DNA-templated transcription | regulation of transcription by RNA polymerase II | positive regulation of DNA-templated transcription	GO:0005634	nucleus	GO:0003677 | GO:0003700 | GO:0000981 | GO:0043565	DNA binding | DNA-binding transcription factor activity | DNA-binding transcription factor activity; RNA polymerase II-specific | sequence-specific DNA binding	TraesCS2B01G407600	TraesCS2B02G407600
		TraesCS5A03G0797100	A0A060AFB6	Defensin	GO:0006952	defense response	NA	NA	NA	NA	TraesCS5A01G329100	TraesCS5A02G329100
		TraesCS5A03G0564600	A0A3B6KH78	Uncharacterized protein | TraesCS5A03G0564600	NA	NA	GO:0009536 | GO:0009535	plastid | chloroplast thylakoid membrane	NA	NA	TraesCS5A01G219300	TraesCS5A02G219300
		TraesCS6B03G1082300	A0A3B6PRE0	Uncharacterized protein | TraesCS6B03G1082300	GO:0009737 | GO:0009414 | GO:0009631 | GO:0009415	response to abscisic acid | response to water deprivation | cold acclimation | response to water	NA	NA	NA	NA	TraesCS6B01G383200	TraesCS6B02G383200
		TraesCS5A03G1280800	A0A3B6KUI2	HSF-type DNA-binding domain-containing protein	GO:0006355 | GO:0006357 | GO:0034605	regulation of DNA-templated transcription | regulation of transcription by RNA polymerase II | cellular response to heat	GO:0005634	nucleus	GO:0003700 | GO:0043565 | GO:0000978 | GO:0003677	DNA-binding transcription factor activity | sequence-specific DNA binding | RNA polymerase II cis-regulatory region sequence-specific DNA binding | DNA binding	TraesCS5A01G548700	TraesCS5A02G548700
		TraesCS2B03G1234900	A0A3B6CD86	Pectinesterase inhibitor domain-containing protein	GO:0045039	protein insertion into mitochondrial inner membrane	GO:0005743	mitochondrial inner membrane	GO:0004857	enzyme inhibitor activity	TraesCS2B01G490400	TraesCS2B02G490400
		TraesCS7D03G1128600	A0A3B6TL78	B box-type domain-containing protein	NA	NA	NA	NA	GO:0008270	zinc ion binding	TraesCS7D01G477100	TraesCS7D02G477100
		TraesCS2B03G1138100	Q06540	Cold acclimation protein WCS19 (Cold-responsive protein WCOR15-2B) (Cold-responsive protein Wcs19a)	NA	NA	NA	NA	NA	NA	TraesCS2B01G447600	TraesCS2B02G447600
		TraesCS2D03G0347900	A0A3B6D9J0	Uncharacterized protein | TraesCS2D03G0347900	NA	NA	GO:0016020	membrane	NA	NA	TraesCS2D01G166200	TraesCS2D02G166200
		TraesCS2A03G1236100	A0A3B6B6V8	Pectinesterase inhibitor domain-containing protein	NA	NA	NA	NA	GO:0004857	enzyme inhibitor activity	TraesCS2A01G533800	TraesCS2A02G533800
		TraesCS4A03G0035800	A0A3B6HPE1	Uncharacterized protein | TraesCS4A03G0035800	NA	NA	NA	NA	NA	NA	TraesCS4A01G020000	TraesCS4A02G020000
		TraesCS6B03G0832900	G9DRA4	MYB-related protein	NA	NA	NA	NA	GO:0003677	DNA binding	TraesCS6B01G288500	TraesCS6B02G288500
		TraesCS5D03G1148100	A0A3B6N0R3	Leucine-rich repeat-containing N-terminal plant-type domain-containing protein	NA	NA	NA	NA	GO:0005515	protein binding	TraesCS5D01G526200	TraesCS5D02G526200
		TraesCS7A03G0047000	A0A3B6RAM8	RING-type E3 ubiquitin transferase (EC 2.3.2.27)	NA	NA	GO:0016020	membrane	NA	NA	TraesCS7A01G023300	TraesCS7A02G023300
		TraesCS1A03G0473200	A0A3B5XYS8	Uncharacterized protein | TraesCS1A03G0473200	GO:0009737	response to abscisic acid	NA	NA	NA	NA	TraesCS1A01G175500	TraesCS1A02G175500
		TraesCS3D03G0763300	A0A3B6H0U3	GDSL esterase/lipase	GO:0006629	lipid metabolic process	GO:0016020	membrane	GO:0016788 | GO:0016298	hydrolase activity; acting on ester bonds | lipase activity	TraesCS3D01G341900	TraesCS3D02G341900
		TraesCS5B03G0829100	W5FHQ6	Defensin	GO:0006952	defense response	NA	NA	NA	NA	TraesCS5B01G329100	TraesCS5B02G329100
"KWS Ferrum"	67	TraesCS6D03G0577600	A0A3B6QJ75	Aluminum-activated malate transporter	GO:0098656 | GO:0015743 | GO:0055085	anion transmembrane transport | malate transport | transmembrane transport	GO:0009705 | GO:0016020	plant-type vacuole membrane | membrane	NA	NA	TraesCS6D01G236500	TraesCS6D02G236500
		TraesCS5D03G0717600	A0MPL7	C-repeat binding factor (CBFIVc-14.3)	GO:0006355 | GO:0006351	regulation of DNA-templated transcription | DNA-templated transcription	GO:0005634	nucleus	GO:0003677 | GO:0003700	DNA binding | DNA-binding transcription factor activity	TraesCS5D01G318300	TraesCS5D02G318300
		TraesCS2D03G1288100	A0A1D5UQB7	Genome assembly; chromosome: II	NA	NA	GO:0016020 | GO:0005737	membrane | cytoplasm	NA	NA	TraesCS2D01G590200	TraesCS2D02G590200
		TraesCS5D03G1144900	A0A3B6N1T5	Enoyl reductase (ER) domain-containing protein	NA	NA	NA	NA	GO:0016491 | GO:0046872	oxidoreductase activity | metal ion binding	TraesCS5D01G524500	TraesCS5D02G524500
		TraesCS5A03G1126300	A0A3B6KT12	ADF-H domain-containing protein	GO:0030042 | GO:0007015	actin filament depolymerization | actin filament organization	GO:0005737 | GO:0015629	cytoplasm | actin cytoskeleton	GO:0051015 | GO:0003779	actin filament binding | actin binding	TraesCS5A01G478500	TraesCS5A02G478500
		TraesCS6A03G0689500	A0A3B6NT52	Uncharacterized protein | TraesCS6A03G0689500	NA	NA	NA	NA	NA	NA	TraesCS6A01G255600	TraesCS6A02G255600
		TraesCS7B03G0313400	A0A3B6SET1	Uncharacterized protein | TraesCS7B03G0313400	NA	NA	GO:0009536 | GO:0009535	plastid | chloroplast thylakoid membrane	NA	NA	TraesCS7B01G120900	TraesCS7B02G120900
		TraesCS3D03G0332500	S6AWC2	Cold induced 16	GO:0009408 | GO:0010115	response to heat | regulation of abscisic acid biosynthetic process	NA	NA	NA	NA	TraesCS3D01G156500	TraesCS3D02G156500
		TraesCS6B03G0723800	A0A3B6PKM0	B box-type domain-containing protein	GO:0006355 | GO:0009640	regulation of DNA-templated transcription | photomorphogenesis	GO:0005634	nucleus	GO:0008270	zinc ion binding	TraesCS6B01G246500	TraesCS6B02G246500
		TraesCS2B03G0172800	A0A1D5V256	HMA domain-containing protein	GO:0050896	response to stimulus	NA	NA	GO:0046872	metal ion binding	TraesCS2B01G077100	TraesCS2B02G077100
		TraesCS5A03G0164200	A0A3B6KD08	Uncharacterized protein | TraesCS5A03G0164200	GO:0006469	negative regulation of protein kinase activity	GO:0005730	nucleolus	GO:0019901 | GO:0003725 | GO:0004860 | GO:0005515	protein kinase binding | double-stranded RNA binding | protein kinase inhibitor activity | protein binding	TraesCS5A01G063900	TraesCS5A02G063900
		TraesCS4A03G0684900	A0A3B6HZL1	Serine aminopeptidase S33 domain-containing protein	NA	NA	GO:0016020	membrane	GO:0016298	lipase activity	TraesCS4A01G263200	TraesCS4A02G263200
		TraesCS6B03G0684100	A0A3B6PNG0	FLZ-type domain-containing protein	NA	NA	NA	NA	NA	NA	TraesCS6B01G236200	TraesCS6B02G236200
		TraesCS5D03G1101100	A0A3B6MZZ4 | A0A3B6N1C1	GRAM domain-containing protein | GRAM domain-containing protein	NA	NA	NA	NA	NA	NA	TraesCS5D01G503400	TraesCS5D02G503400
		TraesCS3B03G1485200	W0M178	LUX-B (PHYTOCLOCK 1)	GO:0006355	regulation of DNA-templated transcription	GO:0005634	nucleus	GO:0003677 | GO:0003700	DNA binding | DNA-binding transcription factor activity	TraesCS3B01G594300	TraesCS3B02G594300
		TraesCS4A03G0860600	A0A3B6I104	Leucine-rich repeat-containing N-terminal plant-type domain-containing protein	NA	NA	NA	NA	GO:0005515	protein binding	TraesCS4A01G347100	TraesCS4A02G347100
		TraesCS2D03G0201500	A4PBN5	Hexosyltransferase (EC 2.4.1.-)	NA	NA	NA	NA	GO:0016757 | GO:0016740	glycosyltransferase activity | transferase activity	TraesCS2D01G095800	TraesCS2D02G095800
		TraesCS5B03G1008500	A0A3B6LSH1	Uncharacterized protein | TraesCS5B03G1008500	NA	NA	GO:0016020	membrane	NA	NA	TraesCS5B01G408300	TraesCS5B02G408300
		TraesCS5D03G0753000	A0A3B6MVI8	Knottin scorpion toxin-like domain-containing protein	GO:0006952	defense response	NA	NA	NA	NA	TraesCS5D01G334900	TraesCS5D02G334900
		TraesCS5D03G1147000	Q56B90	Ice recrystallization inhibition protein 1	NA	NA	NA	NA	GO:0005515	protein binding	TraesCS5D01G525700	TraesCS5D02G525700
		TraesCS5A03G0564300	A0A3B6KIU5	Uncharacterized protein | TraesCS5A03G0564300	NA	NA	GO:0009536 | GO:0009535	plastid | chloroplast thylakoid membrane	NA	NA	TraesCS5A01G219000	TraesCS5A02G219000
		TraesCS4D03G0764000	A0A3B6JR58	Cold responsive protein	NA	NA	NA	NA	NA	NA	TraesCS4D01G329400	TraesCS4D02G329400
		TraesCS4A03G1113100	A0A3B6I2H9	Uncharacterized protein | TraesCS4A03G1113100	GO:0009793	embryo development ending in seed dormancy	NA	NA	NA	NA	TraesCS4A01G445800	TraesCS4A02G445800
		TraesCS7D03G0134600	A0A3B6T8L6	Uncharacterized protein | TraesCS7D03G0134600	GO:0009793	embryo development ending in seed dormancy	NA	NA	NA	NA	TraesCS7D01G059700	TraesCS7D02G059700
		TraesCS5D03G0753100	A0A3B6MUH5	Knottin scorpion toxin-like domain-containing protein	GO:0006952	defense response	NA	NA	NA	NA	TraesCS5D01G335000	TraesCS5D02G335000
		TraesCS2D03G1063400	A0A3B6DJA9	RING-type E3 ubiquitin transferase (EC 2.3.2.27)	GO:0016567	protein ubiquitination	GO:0005634 | GO:0005737	nucleus | cytoplasm	GO:0004842 | GO:0005515	ubiquitin-protein transferase activity | protein binding	TraesCS2D01G475600	TraesCS2D02G475600
		TraesCS3A03G1243100	W0M071	LUX-A (PHYTOCLOCK 1)	GO:0006355	regulation of DNA-templated transcription	GO:0005634	nucleus	GO:0003677 | GO:0003700	DNA binding | DNA-binding transcription factor activity	TraesCS3A01G526600	TraesCS3A02G526600
		TraesCS4D03G0738600	A0A3B6JMM9	PABS domain-containing protein	NA	NA	NA	NA	NA	NA	TraesCS4D01G315800	TraesCS4D02G315800
		TraesCS1A03G0504100	A0A3B5XZN8	LysM domain-containing protein	NA	NA	NA	NA	NA	NA	TraesCS1A01G187700	TraesCS1A02G187700
		TraesCS5D03G1146500	A0A3B6N227	Leucine-rich repeat-containing N-terminal plant-type domain-containing protein	NA	NA	NA	NA	GO:0005515	protein binding	TraesCS5D01G525300	TraesCS5D02G525300
		TraesCS4B03G0930500	A0A3B6IXG5	Uncharacterized protein | TraesCS4B03G0930500	GO:0009409 | GO:0042752	response to cold | regulation of circadian rhythm	NA	NA	NA	NA	TraesCS4B01G358700	TraesCS4B02G358700
		TraesCS6B03G0788100	A0A3B6PN80	Aluminum-activated malate transporter	GO:0098656 | GO:0015743 | GO:0055085	anion transmembrane transport | malate transport | transmembrane transport	GO:0009705 | GO:0016020	plant-type vacuole membrane | membrane	NA	NA	TraesCS6B01G270300	TraesCS6B02G270300
		TraesCS4A03G1098300	A0A341TYE5	Uncharacterized protein | TraesCS4A03G1098300	GO:0009793	embryo development ending in seed dormancy	NA	NA	NA	NA	TraesCS4A01G440200	TraesCS4A02G440200
		TraesCS2B03G0270400	A0A3B6BZX5	Hexosyltransferase (EC 2.4.1.-)	GO:0055085	transmembrane transport	GO:0016020	membrane	GO:0016757 | GO:0022857 | GO:0016740	glycosyltransferase activity | transmembrane transporter activity | transferase activity	TraesCS2B01G112800	TraesCS2B02G112800
		TraesCS5B03G0022600	A0A3B6LFD0	PGG domain-containing protein	NA	NA	GO:0016020	membrane	NA	NA	TraesCS5B01G010300	TraesCS5B02G010300
		TraesCS4B03G0861800	A7VL25	Group3 late embryogenesis abundant protein	NA	NA	NA	NA	NA	NA	TraesCS4B01G332800	TraesCS4B02G332800
		TraesCS3D03G1158300	A0A3B6H6R7	Glutamate decarboxylase (EC 4.1.1.15)	GO:0007166 | GO:0006536 | GO:0019752 | GO:0006538	cell surface receptor signaling pathway | glutamate metabolic process | carboxylic acid metabolic process | glutamate catabolic process	GO:0005886 | GO:0005829	plasma membrane | cytosol	GO:0003824 | GO:0030170 | GO:0004351 | GO:0016830 | GO:0016829 | GO:0016831	catalytic activity | pyridoxal phosphate binding | glutamate decarboxylase activity | carbon-carbon lyase activity | lyase activity | carboxy-lyase activity	TraesCS3D01G523200	TraesCS3D02G523200
		TraesCS3A03G0343400	A0A3B6EFA0	Uncharacterized protein | TraesCS3A03G0343400	GO:0009408 | GO:0010115	response to heat | regulation of abscisic acid biosynthetic process	NA	NA	NA	NA	TraesCS3A01G148700	TraesCS3A02G148700
		TraesCS4D03G0826400	A0A3B6JS25	Bifunctional inhibitor/plant lipid transfer protein/seed storage helical domain-containing protein	NA	NA	NA	NA	NA	NA	TraesCS4D01G360000	TraesCS4D02G360000
		TraesCS7B03G0771700	A0A3B6SGH3	Fructose-bisphosphate aldolase (EC 4.1.2.13)	GO:0030388 | GO:0006096	fructose 1;6-bisphosphate metabolic process | glycolytic process	GO:0005829	cytosol	GO:0004332 | GO:0016829	fructose-bisphosphate aldolase activity | lyase activity	TraesCS7B01G283000	TraesCS7B02G283000
		TraesCS4B03G0521800	A0A3B6IT89 | A0A3B6ITY7	Outer envelope pore protein 16-2; chloroplastic | Outer envelope pore protein 16-2; chloroplastic	GO:0055085 | GO:0003333	transmembrane transport | amino acid transmembrane transport	GO:0016020 | GO:0009707	membrane | chloroplast outer membrane	GO:0022857 | GO:0015171	transmembrane transporter activity | amino acid transmembrane transporter activity	TraesCS4B01G184800	TraesCS4B02G184800
		TraesCS4B03G0788300	A0A3B6IXA9	Uncharacterized protein | TraesCS4B03G0788300	GO:0009409 | GO:0042752	response to cold | regulation of circadian rhythm	NA	NA	NA	NA	TraesCS4B01G300200	TraesCS4B02G300200
		TraesCS5A03G1181100	P93614	Cold acclimation protein WCOR615	NA	NA	NA	NA	NA	NA	TraesCS5A01G503800	TraesCS5A02G503800
		TraesCS4A03G1223000	A0A3B6I3A5 | A0A3B6I6G1 | A0A3B6I7F3	Sucrose:fructan 6-fructosyltransferase | Sucrose:fructan 6-fructosyltransferase | Sucrose:fructan 6-fructosyltransferase	GO:0005975 | GO:0008152	carbohydrate metabolic process | metabolic process	NA	NA	GO:0004553 | GO:0016798 | GO:0016787	hydrolase activity; hydrolyzing O-glycosyl compounds | hydrolase activity; acting on glycosyl bonds | hydrolase activity	TraesCS4A01G485000	TraesCS4A02G485000
		TraesCS5B03G1276800	A0A3B6LWC9	Leucine-rich repeat-containing N-terminal plant-type domain-containing protein	NA	NA	NA	NA	GO:0005515	protein binding	TraesCS5B01G526500	TraesCS5B02G526500
		TraesCS7D03G0109800	A0A341TYE5	Uncharacterized protein | TraesCS7D03G0109800	GO:0009793	embryo development ending in seed dormancy	NA	NA	NA	NA	TraesCS7D01G049100	TraesCS7D02G049100
		TraesCS4B03G0828000	A0A3B6IYK6 | A0A3B6IW17	PABS domain-containing protein | PABS domain-containing protein	NA	NA	NA	NA	NA	NA	TraesCS4B01G319200	TraesCS4B02G319200
		TraesCS7D03G0134500	A0A341YRY0	Uncharacterized protein | TraesCS7D03G0134500	GO:0009793	embryo development ending in seed dormancy	NA	NA	NA	NA	TraesCS7D01G059600	TraesCS7D02G059600
		TraesCS3B03G0420400	W5D5R6	Cold induced protein	GO:0009408 | GO:0010115	response to heat | regulation of abscisic acid biosynthetic process	NA	NA	NA	NA	TraesCS3B01G175900	TraesCS3B02G175900
		TraesCS4A03G0860900	A0A3B6I2I1	Leucine-rich repeat-containing N-terminal plant-type domain-containing protein	NA	NA	NA	NA	GO:0005515	protein binding	TraesCS4A01G347300	TraesCS4A02G347300
		TraesCS3D03G0193300	A0A3B6GNE0	Aminotransferase-like plant mobile domain-containing protein	GO:0010073 | GO:0048507	meristem maintenance | meristem development	NA	NA	NA	NA	TraesCS3D01G097200	TraesCS3D02G097200
		TraesCS2D03G1029500	A0A3B6DN09	Uncharacterized protein | TraesCS2D03G1029500	NA	NA	NA	NA	NA	NA	TraesCS2D01G461300	TraesCS2D02G461300
		TraesCS6A03G0688600	A0A3B6NS73	Aluminum-activated malate transporter	GO:0098656 | GO:0015743 | GO:0055085	anion transmembrane transport | malate transport | transmembrane transport	GO:0009705 | GO:0016020	plant-type vacuole membrane | membrane	NA	NA	TraesCS6A01G255200	TraesCS6A02G255200
		TraesCS2A03G0199600	A0A3B6AT95	Hexosyltransferase (EC 2.4.1.-)	GO:0055085	transmembrane transport	GO:0016020	membrane	GO:0016757 | GO:0022857 | GO:0016740	glycosyltransferase activity | transmembrane transporter activity | transferase activity	TraesCS2A01G097400	TraesCS2A02G097400
		TraesCS6D03G0578400	A0A3B6QG69	Uncharacterized protein | TraesCS6D03G0578400	NA	NA	NA	NA	NA	NA	TraesCS6D01G236800	TraesCS6D02G236800
		TraesCS1D03G0540900	A0A3B5ZUH3	VAN3-binding protein-like auxin canalisation domain-containing protein	GO:0009734 | GO:0010087 | GO:0010305	auxin-activated signaling pathway | phloem or xylem histogenesis | leaf vascular tissue pattern formation	NA	NA	NA	NA	TraesCS1D01G216500	TraesCS1D02G216500
		TraesCS7A03G1112200	A0A3B6RQ84	RING-type E3 ubiquitin transferase (EC 2.3.2.27)	NA	NA	NA	NA	NA	NA	TraesCS7A01G458100	TraesCS7A02G458100
		TraesCS7A03G0096100	A0A3B6R7X1	Uncharacterized protein | TraesCS7A03G0096100	GO:0009793	embryo development ending in seed dormancy	NA	NA	NA	NA	TraesCS7A01G042500	TraesCS7A02G042500
		TraesCS5B03G0175000	A0A3B6LH84	J domain-containing protein	NA	NA	GO:0005783	endoplasmic reticulum	NA	NA	TraesCS5B01G070900	TraesCS5B02G070900
		TraesCS5B03G1276900	A0A3B6LXQ1	Leucine-rich repeat-containing N-terminal plant-type domain-containing protein	NA	NA	NA	NA	NA	NA	TraesCS5B01G526600	TraesCS5B02G526600
		TraesCS4B03G0978600	A0A3B6IY28	HSF-type DNA-binding domain-containing protein	GO:0006355 | GO:0006357 | GO:0034605	regulation of DNA-templated transcription | regulation of transcription by RNA polymerase II | cellular response to heat	GO:0005634	nucleus	GO:0003700 | GO:0043565 | GO:0000978 | GO:0003677	DNA-binding transcription factor activity | sequence-specific DNA binding | RNA polymerase II cis-regulatory region sequence-specific DNA binding | DNA binding	TraesCS4B01G383400	TraesCS4B02G383400
		TraesCS1A03G0904500	A0A3B5Y5E3	Uncharacterized protein | TraesCS1A03G0904500	NA	NA	NA	NA	NA	NA	TraesCS1A01G372700	TraesCS1A02G372700
		TraesCS2B03G1218400	A0A3B6CD01	Uncharacterized protein | TraesCS2B03G1218400	NA	NA	NA	NA	NA	NA	TraesCS2B01G482700	TraesCS2B02G482700
		TraesCS2B03G1257400	A0A3B6CDH9	RING-type E3 ubiquitin transferase (EC 2.3.2.27)	GO:0016567	protein ubiquitination	GO:0005634 | GO:0005737	nucleus | cytoplasm	GO:0004842 | GO:0005515	ubiquitin-protein transferase activity | protein binding	TraesCS2B01G499300	TraesCS2B02G499300
		TraesCS5A03G0958800	Unknown_TraesCS5A03G0958800	Unknown_TraesCS5A03G0958800	NA	NA	GO:0016020	membrane	NA	NA	TraesCS5A01G403600	TraesCS5A02G403600
		TraesCS4D03G0486700	Q76MV8	Hydrophobic polypeptide (Plasma membrane protein)	NA	NA	GO:0016020	membrane	NA	NA	TraesCS4D01G197700	TraesCS4D02G197700
		TraesCS4A03G0859500	Unknown_TraesCS4A03G0859500	Unknown_TraesCS4A03G0859500	NA	NA	NA	NA	NA	NA	TraesCS4A01G346100	TraesCS4A02G346100
"Lakaja DS"	82	TraesCS6D03G0772700	A0A3B6QLW3	Dehydrin	GO:0009737 | GO:0009414 | GO:0009631 | GO:0009415	response to abscisic acid | response to water deprivation | cold acclimation | response to water	NA	NA	NA	NA	TraesCS6D01G333000	TraesCS6D02G333000
		TraesCS2D03G1029200	A0A3B6DK00	Uncharacterized protein | TraesCS2D03G1029200	NA	NA	NA	NA	NA	NA	TraesCS2D01G461200	TraesCS2D02G461200
		TraesCS5A03G0969400	A0A3B6KMM2	Uncharacterized protein | TraesCS5A03G0969400	GO:0055085 | GO:0010167 | GO:0015706	transmembrane transport | response to nitrate | nitrate transmembrane transport	GO:0016020	membrane	GO:0022857 | GO:0015112	transmembrane transporter activity | nitrate transmembrane transporter activity	TraesCS5A01G409600	TraesCS5A02G409600
		TraesCS6D03G0334100	A0A3B6QCV3	Rx N-terminal domain-containing protein	NA	NA	NA	NA	NA	NA	TraesCS6D01G150300	TraesCS6D02G150300
		TraesCS3B03G0691500	A0A3B6FMD5 | A0A3B6FMZ7	protein-serine/threonine phosphatase (EC 3.1.3.16) | protein-serine/threonine phosphatase (EC 3.1.3.16)	GO:0006470 | GO:0035970	protein dephosphorylation | peptidyl-threonine dephosphorylation	GO:0005634	nucleus	GO:0017018 | GO:0046872 | GO:0004722 | GO:0043169 | GO:0016787 | GO:0004721	myosin phosphatase activity | metal ion binding | protein serine/threonine phosphatase activity | cation binding | hydrolase activity | phosphoprotein phosphatase activity	TraesCS3B01G266200	TraesCS3B02G266200
		TraesCS7A03G1189400	A0A3B6RR41	B box-type domain-containing protein	NA	NA	NA	NA	GO:0008270	zinc ion binding	TraesCS7A01G490800	TraesCS7A02G490800
		TraesCS7A03G1064300	A0A3B6RLH9	Uncharacterized protein | TraesCS7A03G1064300	GO:0009793	embryo development ending in seed dormancy	NA	NA	NA	NA	TraesCS7A01G439200	TraesCS7A02G439200
		TraesCS7D03G0442600	A0A3B6TNV8	Glycosyltransferase (EC 2.4.1.-)	NA	NA	NA	NA	GO:0008194 | GO:0016740 | GO:0016757	UDP-glycosyltransferase activity | transferase activity | glycosyltransferase activity	TraesCS7D01G198300	TraesCS7D02G198300
		TraesCS4D03G0183200	A0A3B6JG02	aldehyde oxygenase (deformylating) (EC 4.1.99.5)	GO:0016126 | GO:0006950 | GO:0008610 | GO:1901700 | GO:0010033	sterol biosynthetic process | response to stress | lipid biosynthetic process | response to oxygen-containing compound | response to organic substance	GO:0016020 | GO:0005789 | GO:0005783	membrane | endoplasmic reticulum membrane | endoplasmic reticulum	GO:0016491 | GO:0005506 | GO:0009924 | GO:1990465 | GO:0000254 | GO:0016829	oxidoreductase activity | iron ion binding | octadecanal decarbonylase activity | aldehyde oxygenase (deformylating) activity | C-4 methylsterol oxidase activity | lyase activity	TraesCS4D01G093600	TraesCS4D02G093600
		TraesCS5A03G0449100	A0A3B6KFC3 | A0A3B6KGX0	B box-type domain-containing protein | CONSTANS-like protein	GO:0009909 | GO:2000028	regulation of flower development | regulation of photoperiodism; flowering	GO:0005634 | GO:0005737	nucleus | cytoplasm	GO:0008270 | GO:0061630 | GO:0005515	zinc ion binding | ubiquitin protein ligase activity | protein binding	TraesCS5A01G166100	TraesCS5A02G166100
		TraesCS3A03G0205100	A0A3B6EDA4	galactinol--sucrose galactosyltransferase (EC 2.4.1.82)	GO:0005975	carbohydrate metabolic process	NA	NA	GO:0047274	galactinol-sucrose galactosyltransferase activity	TraesCS3A01G092800	TraesCS3A02G092800
		TraesCS4D03G0553000	A0A3B6JMP4	Uncharacterized protein | TraesCS4D03G0553000	NA	NA	NA	NA	NA	NA	TraesCS4D01G228500	TraesCS4D02G228500
		TraesCS2B03G1217800	A0A3B6CCZ6	Uncharacterized protein | TraesCS2B03G1217800	NA	NA	NA	NA	NA	NA	TraesCS2B01G482300	TraesCS2B02G482300
		TraesCS1B03G0703000	A0A3B5YZD4	eRF1 domain-containing protein	GO:0006415 | GO:0002184 | GO:0006412 | GO:0043170	translational termination | cytoplasmic translational termination | translation | macromolecule metabolic process	GO:0005829 | GO:0018444 | GO:0005737	cytosol | translation release factor complex | cytoplasm	GO:0016149 | GO:0003747 | GO:1990825	translation release factor activity; codon specific | translation release factor activity | sequence-specific mRNA binding	TraesCS1B01G248600	TraesCS1B02G248600
		TraesCS5B03G0937300	A0A3B6LSK1	Dehydrin	GO:0009737 | GO:0009414 | GO:0009631 | GO:0009415	response to abscisic acid | response to water deprivation | cold acclimation | response to water	NA	NA	NA	NA	TraesCS5B01G372100	TraesCS5B02G372100
		TraesCS6D03G0773900	A0A3B6QJM4	Dehydrin	GO:0009737 | GO:0009414 | GO:0009631 | GO:0009415	response to abscisic acid | response to water deprivation | cold acclimation | response to water	NA	NA	NA	NA	TraesCS6D01G333600	TraesCS6D02G333600
		TraesCS6D03G0674900	A0A3B6QHS7	Laccase (EC 1.10.3.2) (Benzenediol:oxygen oxidoreductase) (Diphenol oxidase) (Urishiol oxidase)	GO:0046274	lignin catabolic process	GO:0048046 | GO:0005576	apoplast | extracellular region	GO:0016491 | GO:0005507 | GO:0052716 | GO:0046872	oxidoreductase activity | copper ion binding | hydroquinone:oxygen oxidoreductase activity | metal ion binding	TraesCS6D01G284100	TraesCS6D02G284100
		TraesCS4D03G0134700	A0A3B6JDK9	TF-B3 domain-containing protein	NA	NA	GO:0005634	nucleus	GO:0003677	DNA binding	TraesCS4D01G071500	TraesCS4D02G071500
		TraesCS3D03G0149900	A0A3B6GLC4	Major facilitator superfamily (MFS) profile domain-containing protein	GO:0006812	cation transport	GO:0016020	membrane	GO:0008324	cation transmembrane transporter activity	TraesCS3D01G076300	TraesCS3D02G076300
		TraesCS4B03G0978300	A0A3B6J0E8	HSF-type DNA-binding domain-containing protein	GO:0006355 | GO:0006357 | GO:0034605	regulation of DNA-templated transcription | regulation of transcription by RNA polymerase II | cellular response to heat	GO:0005634	nucleus	GO:0003700 | GO:0043565 | GO:0000978 | GO:0003677	DNA-binding transcription factor activity | sequence-specific DNA binding | RNA polymerase II cis-regulatory region sequence-specific DNA binding | DNA binding	TraesCS4B01G383300	TraesCS4B02G383300
		TraesCS6B03G1083400	A0A3B6PTJ6 | Q41579	Rab protein | Rab protein	GO:0009415 | GO:0009737 | GO:0009414 | GO:0009631	response to water | response to abscisic acid | response to water deprivation | cold acclimation	NA	NA	NA	NA	TraesCS6B01G383500	TraesCS6B02G383500
		TraesCS1D03G0421900	A0A3B5ZT54 | A0A3B5ZU94	Low-temperature-induced 65 kDa protein | Low-temperature-induced 65 kDa protein	GO:0009737	response to abscisic acid	NA	NA	NA	NA	TraesCS1D01G163800	TraesCS1D02G163800
		TraesCS7A03G0345900	A0A3B6RAE2	Jacalin-type lectin domain-containing protein	NA	NA	NA	NA	GO:0030246	carbohydrate binding	TraesCS7A01G147400	TraesCS7A02G147400
		TraesCS5D03G0449300	A0A3B6MQU2	protein-serine/threonine phosphatase (EC 3.1.3.16)	GO:0006470 | GO:0035970	protein dephosphorylation | peptidyl-threonine dephosphorylation	GO:0005634	nucleus	GO:0017018 | GO:0046872 | GO:0004722 | GO:0043169 | GO:0016787 | GO:0004721	myosin phosphatase activity | metal ion binding | protein serine/threonine phosphatase activity | cation binding | hydrolase activity | phosphoprotein phosphatase activity	TraesCS5D01G188600	TraesCS5D02G188600
		TraesCS1D03G0960100	A0A3B6A2Z3	Iron-sulfur cluster assembly protein	GO:0016226 | GO:0006879	iron-sulfur cluster assembly | cellular iron ion homeostasis	GO:0005737 | GO:0005759 | GO:0005739	cytoplasm | mitochondrial matrix | mitochondrion	GO:0051537 | GO:0005506 | GO:0008198 | GO:0051536 | GO:0046872	2 iron; 2 sulfur cluster binding | iron ion binding | ferrous iron binding | iron-sulfur cluster binding | metal ion binding	TraesCS1D01G414700	TraesCS1D02G414700
		TraesCS1B03G0841700	A0A3B5Z0I8	Uncharacterized protein | TraesCS1B03G0841700	NA	NA	NA	NA	NA	NA	TraesCS1B01G304800	TraesCS1B02G304800
		TraesCS1D03G0550600	A0A3B5ZWD0	CCT domain-containing protein	GO:0009909 | GO:2000028	regulation of flower development | regulation of photoperiodism; flowering	GO:0005634	nucleus	GO:0005515	protein binding	TraesCS1D01G221800	TraesCS1D02G221800
		TraesCS4B03G0111000	A0A3B6ILK7	Serine aminopeptidase S33 domain-containing protein	NA	NA	GO:0016020	membrane	GO:0016298	lipase activity	TraesCS4B01G051600	TraesCS4B02G051600
		TraesCS6A03G0569900	A0A3B6NRF2	FLZ-type domain-containing protein	NA	NA	NA	NA	NA	NA	TraesCS6A01G207800	TraesCS6A02G207800
		TraesCS5B03G1194100	A0A3B6LV66	ADF-H domain-containing protein	GO:0030042 | GO:0007015	actin filament depolymerization | actin filament organization	GO:0005737 | GO:0015629	cytoplasm | actin cytoskeleton	GO:0051015 | GO:0003779	actin filament binding | actin binding	TraesCS5B01G491800	TraesCS5B02G491800
		TraesCS7D03G0045300	A0A3B6TBF5	RING-type E3 ubiquitin transferase (EC 2.3.2.27)	NA	NA	GO:0016020	membrane	NA	NA	TraesCS7D01G020500	TraesCS7D02G020500
		TraesCS1B03G1038100	Q7XAP5	ABA inducible protein	NA	NA	NA	NA	NA	NA	TraesCS1B01G381500	TraesCS1B02G381500
		TraesCS6A03G0592200	A0A3B6NQS5	Uncharacterized protein | TraesCS6A03G0592200	GO:0009793	embryo development ending in seed dormancy	NA	NA	NA	NA	TraesCS6A01G215300	TraesCS6A02G215300
		TraesCS2D03G1028100	A0A3B6DJZ6	Uncharacterized protein | TraesCS2D03G1028100	NA	NA	NA	NA	NA	NA	TraesCS2D01G460700	TraesCS2D02G460700
		TraesCS5A03G0564800	A0A3B6KIU9	Uncharacterized protein | TraesCS5A03G0564800	NA	NA	GO:0009536 | GO:0009535	plastid | chloroplast thylakoid membrane	NA	NA	TraesCS5A01G219500	TraesCS5A02G219500
		TraesCS1B03G1038000	A0A3B5Z457	Uncharacterized protein | TraesCS1B03G1038000	NA	NA	NA	NA	NA	NA	TraesCS1B01G381400	TraesCS1B02G381400
		TraesCS1A03G0738000	A0A3B5Y3D7	Uncharacterized protein | TraesCS1A03G0738000	NA	NA	NA	NA	NA	NA	TraesCS1A01G295800	TraesCS1A02G295800
		TraesCS5B03G0574800	A0A3B6LMQ0	Uncharacterized protein | TraesCS5B03G0574800	NA	NA	GO:0009536 | GO:0009535	plastid | chloroplast thylakoid membrane	NA	NA	TraesCS5B01G217900	TraesCS5B02G217900
		TraesCS4D03G0668900	A0A3B6JLF7	Uncharacterized protein | TraesCS4D03G0668900	GO:0006511 | GO:0006623 | GO:0006896	ubiquitin-dependent protein catabolic process | protein targeting to vacuole | Golgi to vacuole transport	GO:0016020 | GO:0017119 | GO:0005768 | GO:0005802	membrane | Golgi transport complex | endosome | trans-Golgi network	GO:0061630	ubiquitin protein ligase activity	TraesCS4D01G282400	TraesCS4D02G282400
		TraesCS5B03G1086200	A0A3B6LV37	Uncharacterized protein | TraesCS5B03G1086200	NA	NA	NA	NA	NA	NA	TraesCS5B01G442000	TraesCS5B02G442000
		TraesCS6B03G0462300	A0A3B6PLD1	B box-type domain-containing protein	NA	NA	NA	NA	GO:0008270	zinc ion binding	TraesCS6B01G181400	TraesCS6B02G181400
		TraesCS5B03G1052600	A0A3B6LUM2	Dehydrin	GO:0009737 | GO:0009414 | GO:0009631 | GO:0009415	response to abscisic acid | response to water deprivation | cold acclimation | response to water	NA	NA	NA	NA	TraesCS5B01G426700	TraesCS5B02G426700
		TraesCS2A03G1086300	Q9LKM4	Cold-responsive protein	NA	NA	NA	NA	NA	NA	TraesCS2A01G460600	TraesCS2A02G460600
		TraesCS2A03G0723000	A0A3B6AZA0	HMA domain-containing protein	GO:1900150	regulation of defense response to fungus	NA	NA	NA	NA	TraesCS2A01G288800	TraesCS2A02G288800
		TraesCS3A03G0611800	A0A3B6EGI9	protein-serine/threonine phosphatase (EC 3.1.3.16)	GO:0006470 | GO:0035970	protein dephosphorylation | peptidyl-threonine dephosphorylation	GO:0005634	nucleus	GO:0017018 | GO:0046872 | GO:0004722 | GO:0043169 | GO:0016787 | GO:0004721	myosin phosphatase activity | metal ion binding | protein serine/threonine phosphatase activity | cation binding | hydrolase activity | phosphoprotein phosphatase activity	TraesCS3A01G237800	TraesCS3A02G237800
		TraesCS6B03G0305400	A0A3B6PG30	Chlorophyll a-b binding protein; chloroplastic	GO:0009416 | GO:0009768 | GO:0009765 | GO:0015979	response to light stimulus | photosynthesis; light harvesting in photosystem I | photosynthesis; light harvesting | photosynthesis	GO:0016020 | GO:0009535 | GO:0009522 | GO:0009523 | GO:0009507 | GO:0009536 | GO:0009579	membrane | chloroplast thylakoid membrane | photosystem I | photosystem II | chloroplast | plastid | thylakoid	GO:0016168	chlorophyll binding	TraesCS6B01G122500	TraesCS6B02G122500
		TraesCS7D03G1015000	A0A3B6TPI1	Uncharacterized protein | TraesCS7D03G1015000	GO:0009793	embryo development ending in seed dormancy	NA	NA	NA	NA	TraesCS7D01G428800	TraesCS7D02G428800
		TraesCS5D03G0801400	A0A3B6MWT2	Protein DETOXIFICATION (Multidrug and toxic compound extrusion protein)	GO:0055085 | GO:1990961	transmembrane transport | xenobiotic detoxification by transmembrane export across the plasma membrane	GO:0016020	membrane	GO:0022857 | GO:0015297 | GO:0042910	transmembrane transporter activity | antiporter activity | xenobiotic transmembrane transporter activity	TraesCS5D01G355500	TraesCS5D02G355500
		TraesCS5A03G1094100	A0A3B6KS47	Glycosyltransferase (EC 2.4.1.-)	NA	NA	NA	NA	GO:0008194 | GO:0016740 | GO:0016757 | GO:0035251	UDP-glycosyltransferase activity | transferase activity | glycosyltransferase activity | UDP-glucosyltransferase activity	TraesCS5A01G463400	TraesCS5A02G463400
		TraesCS4D03G0548000	A0A3B6JKE1	Proline-rich protein	NA	NA	NA	NA	NA	NA	TraesCS4D01G226700	TraesCS4D02G226700
		TraesCS5D03G1104000	A0A3B6N2Q0	mannan endo-1;4-beta-mannosidase (EC 3.2.1.78)	GO:0071704 | GO:0008152	organic substance metabolic process | metabolic process	NA	NA	GO:0004553 | GO:0016985 | GO:0016798 | GO:0016787	hydrolase activity; hydrolyzing O-glycosyl compounds | mannan endo-1;4-beta-mannosidase activity | hydrolase activity; acting on glycosyl bonds | hydrolase activity	TraesCS5D01G504800	TraesCS5D02G504800
		TraesCS7A03G0810200	A0A3B6RGW7	Pre-mRNA cleavage factor Im 25 kDa subunit	GO:0006378 | GO:0006397	mRNA polyadenylation | mRNA processing	GO:0005849 | GO:0005634	mRNA cleavage factor complex | nucleus	GO:0003729 | GO:0003723	mRNA binding | RNA binding	TraesCS7A01G328600	TraesCS7A02G328600
		TraesCS6B03G0305600	A0A3B6PJ44	Chlorophyll a-b binding protein; chloroplastic	GO:0009416 | GO:0009768 | GO:0009765 | GO:0015979	response to light stimulus | photosynthesis; light harvesting in photosystem I | photosynthesis; light harvesting | photosynthesis	GO:0016020 | GO:0009535 | GO:0009522 | GO:0009523 | GO:0009507 | GO:0009536 | GO:0009579	membrane | chloroplast thylakoid membrane | photosystem I | photosystem II | chloroplast | plastid | thylakoid	GO:0016168	chlorophyll binding	TraesCS6B01G122700	TraesCS6B02G122700
		TraesCS3A03G0025100	A0A3B6E8U5	Uncharacterized protein | TraesCS3A03G0025100	NA	NA	NA	NA	NA	NA	TraesCS3A01G011800	TraesCS3A02G011800
		TraesCS4A03G0858900	A0A3B6HZB9	Leucine-rich repeat-containing N-terminal plant-type domain-containing protein	NA	NA	GO:0016020	membrane	GO:0033612 | GO:0005515	receptor serine/threonine kinase binding | protein binding	TraesCS4A01G345700	TraesCS4A02G345700
		TraesCS6A03G0056000	A0A3B6NK30	NAD-dependent epimerase/dehydratase domain-containing protein	GO:0006364	rRNA processing	GO:0005829	cytosol	GO:0003723	RNA binding	TraesCS6A01G025700	TraesCS6A02G025700
		TraesCS7D03G0479400	A0A3B6TCR4	Glycosyltransferase subfamily 4-like N-terminal domain-containing protein	NA	NA	NA	NA	GO:0008194 | GO:0016740 | GO:0035251	UDP-glycosyltransferase activity | transferase activity | UDP-glucosyltransferase activity	TraesCS7D01G215100	TraesCS7D02G215100
		TraesCS2A03G1115700	A0A3B6B4W6	RING-type E3 ubiquitin transferase (EC 2.3.2.27)	GO:0016567	protein ubiquitination	GO:0005634 | GO:0005737	nucleus | cytoplasm	GO:0004842 | GO:0005515	ubiquitin-protein transferase activity | protein binding	TraesCS2A01G475600	TraesCS2A02G475600
		TraesCS1B03G0669600	A0A3B5YXR4	CCT domain-containing protein	GO:0009909 | GO:2000028	regulation of flower development | regulation of photoperiodism; flowering	GO:0005634	nucleus	GO:0005515	protein binding	TraesCS1B01G233600	TraesCS1B02G233600
		TraesCS5B03G1160100	A0A3B6LVV5	Glycosyltransferase subfamily 4-like N-terminal domain-containing protein	NA	NA	NA	NA	GO:0008194 | GO:0016740 | GO:0035251	UDP-glycosyltransferase activity | transferase activity | UDP-glucosyltransferase activity	TraesCS5B01G474600	TraesCS5B02G474600
		TraesCS5A03G0162900	A0A3B6KD06	HVA22-like protein	NA	NA	GO:0016020	membrane	NA	NA	TraesCS5A01G063100	TraesCS5A02G063100
		TraesCS6A03G0659600	A0A3B6NRJ1	Uncharacterized protein | TraesCS6A03G0659600	NA	NA	NA	NA	NA	NA	TraesCS6A01G241700	TraesCS6A02G241700
		TraesCS5B03G1193100	A0A3B6LWH2	ADF-H domain-containing protein	GO:0030042 | GO:0007015	actin filament depolymerization | actin filament organization	GO:0005737 | GO:0015629	cytoplasm | actin cytoskeleton	GO:0051015 | GO:0003779	actin filament binding | actin binding	TraesCS5B01G491500	TraesCS5B02G491500
		TraesCS5A03G0072900	A0A3B6K9U5	Uncharacterized protein | TraesCS5A03G0072900	NA	NA	NA	NA	GO:0016491	oxidoreductase activity	TraesCS5A01G029700	TraesCS5A02G029700
		TraesCS5A03G0463400	A0A3B6KH65	Uncharacterized protein | TraesCS5A03G0463400	GO:0009793	embryo development ending in seed dormancy	NA	NA	NA	NA	TraesCS5A01G172800	TraesCS5A02G172800
		TraesCS7A03G0497900	A0A3B6RGP6	Uncharacterized protein | TraesCS7A03G0497900	NA	NA	GO:0009536 | GO:0009535	plastid | chloroplast thylakoid membrane	NA	NA	TraesCS7A01G213700	TraesCS7A02G213700
		TraesCS2A03G0459800	W5B1D4	Genome assembly; chromosome: II	NA	NA	GO:0016020	membrane	NA	NA	TraesCS2A01G214800	TraesCS2A02G214800
		TraesCS6A03G0215300	A0A3B6NLG0	Chlorophyll a-b binding protein; chloroplastic	GO:0006887 | GO:0009765 | GO:0015979 | GO:0009416 | GO:0009768	exocytosis | photosynthesis; light harvesting | photosynthesis | response to light stimulus | photosynthesis; light harvesting in photosystem I	GO:0016020 | GO:0009535 | GO:0009522 | GO:0009523 | GO:0000145 | GO:0009507 | GO:0009536 | GO:0009579	membrane | chloroplast thylakoid membrane | photosystem I | photosystem II | exocyst | chloroplast | plastid | thylakoid	GO:0016168	chlorophyll binding	TraesCS6A01G093700	TraesCS6A02G093700
		TraesCS5D03G0530000	A0A3B6MQS1	Uncharacterized protein | TraesCS5D03G0530000	NA	NA	GO:0009536 | GO:0009535	plastid | chloroplast thylakoid membrane	NA	NA	TraesCS5D01G226900	TraesCS5D02G226900
		TraesCS3D03G0560900	A0A3B6GSA3	protein-serine/threonine phosphatase (EC 3.1.3.16)	GO:0006470 | GO:0035970	protein dephosphorylation | peptidyl-threonine dephosphorylation	GO:0005634	nucleus	GO:0017018 | GO:0046872 | GO:0004722 | GO:0043169 | GO:0016787 | GO:0004721	myosin phosphatase activity | metal ion binding | protein serine/threonine phosphatase activity | cation binding | hydrolase activity | phosphoprotein phosphatase activity	TraesCS3D01G238000	TraesCS3D02G238000
		TraesCS5D03G0530100	A0A3B6MS55	Uncharacterized protein | TraesCS5D03G0530100	NA	NA	GO:0009536 | GO:0009535	plastid | chloroplast thylakoid membrane	NA	NA	TraesCS5D01G227000	TraesCS5D02G227000
		TraesCS4B03G0222400	A0A3B6IN64	aldehyde oxygenase (deformylating) (EC 4.1.99.5)	GO:0016126 | GO:0006950 | GO:0008610 | GO:1901700 | GO:0010033	sterol biosynthetic process | response to stress | lipid biosynthetic process | response to oxygen-containing compound | response to organic substance	GO:0016020 | GO:0005789 | GO:0005783	membrane | endoplasmic reticulum membrane | endoplasmic reticulum	GO:0016491 | GO:0005506 | GO:0009924 | GO:1990465 | GO:0000254 | GO:0016829	oxidoreductase activity | iron ion binding | octadecanal decarbonylase activity | aldehyde oxygenase (deformylating) activity | C-4 methylsterol oxidase activity | lyase activity	TraesCS4B01G097200	TraesCS4B02G097200
		TraesCS2D03G0000400	A0A1D5V2Q4	protein-serine/threonine phosphatase (EC 3.1.3.16)	GO:0006470 | GO:0035970	protein dephosphorylation | peptidyl-threonine dephosphorylation	GO:0005634	nucleus	GO:0017018 | GO:0046872 | GO:0004722 | GO:0043169 | GO:0016787 | GO:0004721	myosin phosphatase activity | metal ion binding | protein serine/threonine phosphatase activity | cation binding | hydrolase activity | phosphoprotein phosphatase activity	TraesCS2D01G000300	TraesCS2D02G000300
		TraesCS1D03G0703900	Q8H0B8	Cold regulated protein	NA	NA	NA	NA	NA	NA	TraesCS1D01G296500	TraesCS1D02G296500
		TraesCS6D03G0548200	A0A3B6QIQ8	Uncharacterized protein | TraesCS6D03G0548200	NA	NA	NA	NA	NA	NA	TraesCS6D01G223700	TraesCS6D02G223700
		TraesCS2D03G0882100	A0A3B6DHF4	Homeobox-leucine zipper protein (HD-ZIP protein) (Homeodomain transcription factor)	GO:0006355 | GO:0006357 | GO:0045893	regulation of DNA-templated transcription | regulation of transcription by RNA polymerase II | positive regulation of DNA-templated transcription	GO:0005634	nucleus	GO:0003677 | GO:0003700 | GO:0000981 | GO:0043565	DNA binding | DNA-binding transcription factor activity | DNA-binding transcription factor activity; RNA polymerase II-specific | sequence-specific DNA binding	TraesCS2D01G387300	TraesCS2D02G387300
		TraesCS6A03G0901400	A0A3B6NVD5	Dehydrin	GO:0009737 | GO:0009414 | GO:0009631 | GO:0009415	response to abscisic acid | response to water deprivation | cold acclimation | response to water	NA	NA	NA	NA	TraesCS6A01G350600	TraesCS6A02G350600
		TraesCS3A03G0913700	A0A3B6ERA7	Amino acid transporter transmembrane domain-containing protein	GO:0003333 | GO:0006865	amino acid transmembrane transport | amino acid transport	GO:0005886 | GO:0016020	plasma membrane | membrane	GO:0015171	amino acid transmembrane transporter activity	TraesCS3A01G388000	TraesCS3A02G388000
		TraesCS5B03G1052800	A0A3B6LUF1	Dehydrin	GO:0009737 | GO:0009414 | GO:0009631 | GO:0009415	response to abscisic acid | response to water deprivation | cold acclimation | response to water	NA	NA	NA	NA	TraesCS5B01G426800	TraesCS5B02G426800
		TraesCS5D03G0530900	A0A3B6MSG6	Uncharacterized protein | TraesCS5D03G0530900	NA	NA	GO:0009536 | GO:0009535	plastid | chloroplast thylakoid membrane	NA	NA	TraesCS5D01G227700	TraesCS5D02G227700
		TraesCS2B03G0923100	A0A3B6C8Q6	Methyltransferase type 11 domain-containing protein	NA	NA	NA	NA	GO:0008168	methyltransferase activity	TraesCS2B01G357700	TraesCS2B02G357700
		TraesCS5D03G0974200	A0A3B6MY40	Protein kinase domain-containing protein	GO:0006468 | GO:0016310	protein phosphorylation | phosphorylation	GO:0016020	membrane	GO:0005524 | GO:0004672 | GO:0004674 | GO:0005515 | GO:0000166 | GO:0016301 | GO:0016740	ATP binding | protein kinase activity | protein serine/threonine kinase activity | protein binding | nucleotide binding | kinase activity | transferase activity	TraesCS5D01G444700	TraesCS5D02G444700

## Sheet: 24hDEACrownUp
Supplementary Data Sheet 2. List of IWGSC RefSeq v2.1 high confidence (HC) genes, upregulated in the genotypes "KWS Ferrum" and "Lakaja DS". The expression of these genes was assessed in crown tissue of winter wheat after 24 hours of deacclimation (24hDEA). The gene expression data of this time-point were compared to 7 weeks of cold acclimation (7wCA) time-point. Depicted are the results, where p…
Group	Elements	IWGSC RefSeq v2.1 HC gene ID	UniProt ID	UniProt description	GO ID BP	GO BP description	GO ID CC	GO CC description	GO ID MF	GO MF description	IWGSC RefSeq v1.0 HC gene ID	IWGSC RefSeq v1.1 HC gene ID
"KWS Ferrum" and "Lakaja DS"	21	TraesCS4A03G1222600	A0A3B6I3P5	Beta-fructofuranosidase	GO:0005975 | GO:0008152	carbohydrate metabolic process | metabolic process	GO:0016020 | GO:0005773	membrane | vacuole	GO:0004553 | GO:0004564 | GO:0016798 | GO:0016787	hydrolase activity; hydrolyzing O-glycosyl compounds | beta-fructofuranosidase activity | hydrolase activity; acting on glycosyl bonds | hydrolase activity	TraesCS4A01G484800	TraesCS4A02G484800
		TraesCS6B03G0071900	A0A3B6PDJ1	Beta-fructofuranosidase	GO:0005975 | GO:0008152	carbohydrate metabolic process | metabolic process	GO:0016020 | GO:0005773	membrane | vacuole	GO:0004553 | GO:0004564 | GO:0016798 | GO:0016787	hydrolase activity; hydrolyzing O-glycosyl compounds | beta-fructofuranosidase activity | hydrolase activity; acting on glycosyl bonds | hydrolase activity	TraesCS6B01G031700	TraesCS6B02G031700
		TraesCS4A03G0037000	Unknown_TraesCS4A03G0037000	Unknown_TraesCS4A03G0037000	GO:0009308	amine metabolic process	NA	NA	GO:0005507 | GO:0008131 | GO:0048038	copper ion binding | primary amine oxidase activity | quinone binding	TraesCS4A01G020900	TraesCS4A02G020900
		TraesCS2B03G0558400	A0A3B6C6D5	Major facilitator superfamily (MFS) profile domain-containing protein	GO:0055085	transmembrane transport	GO:0016020	membrane	GO:0022857 | GO:0015293	transmembrane transporter activity | symporter activity	TraesCS2B01G232400	TraesCS2B02G232400
		TraesCS2A03G0935100	A0A3B6B2S4	STI1 domain-containing protein	GO:0006457	protein folding	GO:0005737	cytoplasm	GO:0051879 | GO:0030544 | GO:0005515	Hsp90 protein binding | Hsp70 protein binding | protein binding	TraesCS2A01G386800	TraesCS2A02G386800
		TraesCS6D03G0051900	A0A3B6QAU1	Beta-fructofuranosidase	GO:0005975 | GO:0008152	carbohydrate metabolic process | metabolic process	GO:0016020 | GO:0005773	membrane | vacuole	GO:0004553 | GO:0004564 | GO:0016798 | GO:0016787	hydrolase activity; hydrolyzing O-glycosyl compounds | beta-fructofuranosidase activity | hydrolase activity; acting on glycosyl bonds | hydrolase activity	TraesCS6D01G026400	TraesCS6D02G026400
		TraesCS7A03G0020800	A0A3B6RA69	Beta-fructofuranosidase	GO:0005975 | GO:0008152	carbohydrate metabolic process | metabolic process	GO:0016020 | GO:0005773	membrane | vacuole	GO:0004553 | GO:0004564 | GO:0016798 | GO:0016787	hydrolase activity; hydrolyzing O-glycosyl compounds | beta-fructofuranosidase activity | hydrolase activity; acting on glycosyl bonds | hydrolase activity	TraesCS7A01G010200	TraesCS7A02G010200
		TraesCS5D03G0113400	A0A3B6MJ76	Uncharacterized protein | TraesCS5D03G0113400	GO:0010268 | GO:0016125 | GO:0016132	brassinosteroid homeostasis | sterol metabolic process | brassinosteroid biosynthetic process	GO:0016020	membrane	GO:0020037 | GO:0004497 | GO:0005506 | GO:0016705 | GO:0046872 | GO:0016491	heme binding | monooxygenase activity | iron ion binding | oxidoreductase activity; acting on paired donors; with incorporation or reduction of molecular oxygen | metal ion binding | oxidoreductase activity	TraesCS5D01G045200	TraesCS5D02G045200
		TraesCS6D03G0052000	A0A3B6Q930 | A0A3B6Q9D0	Beta-fructofuranosidase | Glycosyl hydrolase family 32 C-terminal domain-containing protein	GO:0005975 | GO:0008152	carbohydrate metabolic process | metabolic process	GO:0016020 | GO:0005773	membrane | vacuole	GO:0004553 | GO:0004564 | GO:0016798 | GO:0016787	hydrolase activity; hydrolyzing O-glycosyl compounds | beta-fructofuranosidase activity | hydrolase activity; acting on glycosyl bonds | hydrolase activity	TraesCS6D01G026500	TraesCS6D02G026500
		TraesCS7D03G0022500	Unknown_TraesCS7D03G0022500	Unknown_TraesCS7D03G0022500	GO:0005975	carbohydrate metabolic process	NA	NA	GO:0004553 | GO:0004564	hydrolase activity; hydrolyzing O-glycosyl compounds | beta-fructofuranosidase activity	TraesCS7D01G010000	TraesCS7D02G010000
		TraesCS1A03G0552200	A0A3B5XZY2 | A0A3B5XZX9	Proline dehydrogenase (EC 1.5.5.2) | Proline dehydrogenase (EC 1.5.5.2)	GO:0006562 | GO:0006560 | GO:0010133	proline catabolic process | proline metabolic process | proline catabolic process to glutamate	GO:0005739	mitochondrion	GO:0004657 | GO:0016491 | GO:0071949	proline dehydrogenase activity | oxidoreductase activity | FAD binding	TraesCS1A01G209100	TraesCS1A02G209100
		TraesCS6B03G0071700	A0A3B6PEX0 | A0A3B6PEZ7	Beta-fructofuranosidase | Beta-fructofuranosidase	GO:0005975 | GO:0008152	carbohydrate metabolic process | metabolic process	GO:0016020 | GO:0005773	membrane | vacuole	GO:0004553 | GO:0004564 | GO:0016798 | GO:0016787	hydrolase activity; hydrolyzing O-glycosyl compounds | beta-fructofuranosidase activity | hydrolase activity; acting on glycosyl bonds | hydrolase activity	TraesCS6B01G031600	TraesCS6B02G031600
		TraesCS2A03G0430600	A0A3B6AW30	Major facilitator superfamily (MFS) profile domain-containing protein	GO:0055085	transmembrane transport	GO:0016020	membrane	GO:0022857 | GO:0015293	transmembrane transporter activity | symporter activity	TraesCS2A01G204900	TraesCS2A02G204900
		TraesCSU03G0009100	Unknown_TraesCSU03G0009100	Unknown_TraesCSU03G0009100	NA	NA	NA	NA	NA	NA	TraesCSU01G009400	TraesCSU02G009400
		TraesCS6B03G0071500	A0A3B6PGB2	Beta-fructofuranosidase	GO:0005975 | GO:0008152	carbohydrate metabolic process | metabolic process	GO:0016020 | GO:0005773	membrane | vacuole	GO:0004553 | GO:0004564 | GO:0016798 | GO:0016787	hydrolase activity; hydrolyzing O-glycosyl compounds | beta-fructofuranosidase activity | hydrolase activity; acting on glycosyl bonds | hydrolase activity	TraesCS6B01G031500	TraesCS6B02G031500
		TraesCS2B03G1029400	A0A3B6CA96	STI1 domain-containing protein	GO:0006457	protein folding	GO:0005737	cytoplasm	GO:0051879 | GO:0030544 | GO:0005515	Hsp90 protein binding | Hsp70 protein binding | protein binding	TraesCS2B01G404400	TraesCS2B02G404400
		TraesCS1D03G0532400	A0A3B5ZW43	Proline dehydrogenase (EC 1.5.5.2)	GO:0006562 | GO:0010133 | GO:0006560	proline catabolic process | proline catabolic process to glutamate | proline metabolic process	GO:0005739	mitochondrion	GO:0071949 | GO:0004657 | GO:0016491	FAD binding | proline dehydrogenase activity | oxidoreductase activity	TraesCS1D01G212400	TraesCS1D02G212400
		TraesCS3B03G0932700	A0A077S306	glycerophosphodiester phosphodiesterase (EC 3.1.4.46)	GO:0006629 | GO:0006071 | GO:0046475	lipid metabolic process | glycerol metabolic process | glycerophospholipid catabolic process	NA	NA	GO:0008889 | GO:0008081	glycerophosphodiester phosphodiesterase activity | phosphoric diester hydrolase activity	TraesCS3B01G370300	TraesCS3B02G370300
		TraesCS6A03G0051100	A0A3B6NIZ5 | A0A3B6NK08	Beta-fructofuranosidase | Beta-fructofuranosidase	GO:0005975 | GO:0008152	carbohydrate metabolic process | metabolic process	GO:0016020 | GO:0005773	membrane | vacuole	GO:0004553 | GO:0004564 | GO:0016798 | GO:0016787	hydrolase activity; hydrolyzing O-glycosyl compounds | beta-fructofuranosidase activity | hydrolase activity; acting on glycosyl bonds | hydrolase activity	TraesCS6A01G023300	TraesCS6A02G023300
		TraesCS3D03G0746600	A0A3B6GW22	glycerophosphodiester phosphodiesterase (EC 3.1.4.46)	GO:0006629 | GO:0006071 | GO:0046475	lipid metabolic process | glycerol metabolic process | glycerophospholipid catabolic process	NA	NA	GO:0008889 | GO:0008081	glycerophosphodiester phosphodiesterase activity | phosphoric diester hydrolase activity	TraesCS3D01G332200	TraesCS3D02G332200
		TraesCS4B03G0211800	A0A3B6IN06	Protein kinase domain-containing protein	GO:0006468 | GO:0016310	protein phosphorylation | phosphorylation	NA	NA	GO:0005524 | GO:0004672 | GO:0004674 | GO:0000166 | GO:0016301 | GO:0016740	ATP binding | protein kinase activity | protein serine/threonine kinase activity | nucleotide binding | kinase activity | transferase activity	TraesCS4B01G092700	TraesCS4B02G092700
"KWS Ferrum"	57	TraesCS5A03G0741000	A0A3B6KMF3	NB-ARC domain-containing protein	GO:0006952 | GO:0051707	defense response | response to other organism	NA	NA	GO:0005524 | GO:0043531	ATP binding | ADP binding	TraesCS5A01G304400	TraesCS5A02G304400
		TraesCS1B03G0363900	A0A3B5YU16	Protein kinase domain-containing protein	GO:0006468 | GO:0016310	protein phosphorylation | phosphorylation	GO:0016020	membrane	GO:0005524 | GO:0004672 | GO:0005515 | GO:0000166 | GO:0016301 | GO:0016740	ATP binding | protein kinase activity | protein binding | nucleotide binding | kinase activity | transferase activity	TraesCS1B01G134100	TraesCS1B02G134100
		TraesCS5D03G0868800	A0A3B6MWA0 | A0A3B6MXA4	Lipoxygenase (EC 1.13.11.-) | Lipoxygenase (EC 1.13.11.-)	GO:0006633 | GO:0031408 | GO:0034440 | GO:0006629 | GO:0006631	fatty acid biosynthetic process | oxylipin biosynthetic process | lipid oxidation | lipid metabolic process | fatty acid metabolic process	NA	NA	GO:0016491 | GO:0046872 | GO:0016702 | GO:0005515 | GO:0051213	oxidoreductase activity | metal ion binding | oxidoreductase activity; acting on single donors with incorporation of molecular oxygen; incorporation of two atoms of oxygen | protein binding | dioxygenase activity	TraesCS5D01G388800	TraesCS5D02G388800
		TraesCS1B03G0068000	A0A3B5YQW6	Subtilisin-chymotrypsin inhibitor-2A	GO:0009611 | GO:0010466	response to wounding | negative regulation of peptidase activity	NA	NA	GO:0004867 | GO:0030414	serine-type endopeptidase inhibitor activity | peptidase inhibitor activity	TraesCS1B01G034000	TraesCS1B02G034000
		TraesCS7B03G0094300	A0A3B6S8S0 | A0A3B6S9N8	galactinol--sucrose galactosyltransferase (EC 2.4.1.82) | galactinol--sucrose galactosyltransferase (EC 2.4.1.82)	GO:0005975	carbohydrate metabolic process	NA	NA	NA	NA	TraesCS7B01G035200	TraesCS7B02G035200
		TraesCS4B03G0210800	A0A3B6ILJ1	Protein kinase domain-containing protein	GO:0006468 | GO:0016310	protein phosphorylation | phosphorylation	NA	NA	GO:0005524 | GO:0004672 | GO:0004674 | GO:0000166 | GO:0016301 | GO:0016740	ATP binding | protein kinase activity | protein serine/threonine kinase activity | nucleotide binding | kinase activity | transferase activity	TraesCS4B01G092400	TraesCS4B02G092400
		TraesCS6A03G0051000	A0A3B6NHL6	Beta-fructofuranosidase	GO:0005975 | GO:0008152	carbohydrate metabolic process | metabolic process	GO:0016020 | GO:0005773	membrane | vacuole	GO:0004553 | GO:0004564 | GO:0016798 | GO:0016787	hydrolase activity; hydrolyzing O-glycosyl compounds | beta-fructofuranosidase activity | hydrolase activity; acting on glycosyl bonds | hydrolase activity	TraesCS6A01G023200	TraesCS6A02G023200
		TraesCS2A03G0051200	A0A3B6APA3	Protein kinase domain-containing protein	GO:0006468 | GO:0016310	protein phosphorylation | phosphorylation	NA	NA	GO:0005524 | GO:0004672 | GO:0004674 | GO:0000166 | GO:0016301 | GO:0016740	ATP binding | protein kinase activity | protein serine/threonine kinase activity | nucleotide binding | kinase activity | transferase activity	TraesCS2A01G024900	TraesCS2A02G024900
		TraesCS5B03G0658600	Q2L3U3	CLAVATA-like kinase	GO:0006468 | GO:0016310	protein phosphorylation | phosphorylation	GO:0005886 | GO:0016020	plasma membrane | membrane	GO:0005524 | GO:0004672 | GO:0005515 | GO:0000166 | GO:0016301 | GO:0016740	ATP binding | protein kinase activity | protein binding | nucleotide binding | kinase activity | transferase activity	TraesCS5B01G253700	TraesCS5B02G253700
		TraesCS2A03G0095200	A0A3B6AQ10	Dirigent protein	GO:0009699 | GO:0045332 | GO:0120009	phenylpropanoid biosynthetic process | phospholipid translocation | intermembrane lipid transfer	GO:0005634 | GO:0048046 | GO:0005758 | GO:0005576	nucleus | apoplast | mitochondrial intermembrane space | extracellular region	NA	NA	TraesCS2A01G050500	TraesCS2A02G050500
		TraesCS4B03G0760100	A0A3B6IV41	Uncharacterized protein | TraesCS4B03G0760100	NA	NA	NA	NA	NA	NA	TraesCS4B01G288400	TraesCS4B02G288400
		TraesCS1D03G0681300	A0A3B5ZWW6 | Q9SAU8	HSP70 | HSP70	GO:0006457 | GO:0034620 | GO:0042026 | GO:0051085	protein folding | cellular response to unfolded protein | protein refolding | chaperone cofactor-dependent protein refolding	GO:0005737	cytoplasm	GO:0005524 | GO:0140662 | GO:0000166 | GO:0051082 | GO:0016887 | GO:0031072 | GO:0044183 | GO:0051787	ATP binding | ATP-dependent protein folding chaperone | nucleotide binding | unfolded protein binding | ATP hydrolysis activity | heat shock protein binding | protein folding chaperone | misfolded protein binding	TraesCS1D01G284000	TraesCS1D02G284000
		TraesCSU03G0059100	A0A3B6UAQ2	Dirigent protein	GO:0009699	phenylpropanoid biosynthetic process	GO:0048046 | GO:0005576	apoplast | extracellular region	GO:0030246	carbohydrate binding	TraesCSU01G063600	TraesCSU02G063600
		TraesCS5D03G0104900	A0A3B6MJ40 | A0A3B6MKA4	Lipoxygenase (EC 1.13.11.-) | Lipoxygenase (EC 1.13.11.-)	GO:0006633 | GO:0031408 | GO:0034440 | GO:0006629 | GO:0006631	fatty acid biosynthetic process | oxylipin biosynthetic process | lipid oxidation | lipid metabolic process | fatty acid metabolic process	NA	NA	GO:0016491 | GO:0046872 | GO:0016702 | GO:0005515 | GO:0051213	oxidoreductase activity | metal ion binding | oxidoreductase activity; acting on single donors with incorporation of molecular oxygen; incorporation of two atoms of oxygen | protein binding | dioxygenase activity	TraesCS5D01G041100	TraesCS5D02G041100
		TraesCS6B03G1085400	A0A3B6PRF0	Leucine-rich repeat-containing N-terminal plant-type domain-containing protein	NA	NA	GO:0016020 | GO:0005886	membrane | plasma membrane	GO:0005515	protein binding	TraesCS6B01G384200	TraesCS6B02G384200
		TraesCS2A03G1172600	A0A3B6B702	Uncharacterized protein | TraesCS2A03G1172600	NA	NA	NA	NA	GO:0008194 | GO:0016740 | GO:0016757	UDP-glycosyltransferase activity | transferase activity | glycosyltransferase activity	TraesCS2A01G504000	TraesCS2A02G504000
		TraesCS2D03G0874600	A0A1D5URZ6	Genome assembly; chromosome: II	GO:0006457	protein folding	GO:0005737	cytoplasm	GO:0051879 | GO:0030544 | GO:0005515	Hsp90 protein binding | Hsp70 protein binding | protein binding	TraesCS2D01G383600	TraesCS2D02G383600
		TraesCS1A03G0098300	A0A3B5XV99	Uncharacterized protein | TraesCS1A03G0098300	GO:0009611 | GO:0010466	response to wounding | negative regulation of peptidase activity	NA	NA	GO:0004867 | GO:0030414	serine-type endopeptidase inhibitor activity | peptidase inhibitor activity	TraesCS1A01G041300	TraesCS1A02G041300
		TraesCS6A03G0050900	A0A3B6NJT4	Beta-fructofuranosidase	GO:0005975 | GO:0008152	carbohydrate metabolic process | metabolic process	GO:0016020 | GO:0005773	membrane | vacuole	GO:0004553 | GO:0004564 | GO:0016798 | GO:0016787	hydrolase activity; hydrolyzing O-glycosyl compounds | beta-fructofuranosidase activity | hydrolase activity; acting on glycosyl bonds | hydrolase activity	TraesCS6A01G023100	TraesCS6A02G023100
		TraesCS3B03G1352600	W5D422	Germin-like protein	GO:0010497 | GO:2000280	plasmodesmata-mediated intercellular transport | regulation of root development	GO:0009506 | GO:0048046 | GO:0005576	plasmodesma | apoplast | extracellular region	GO:0030145 | GO:0046872	manganese ion binding | metal ion binding	TraesCS3B01G543600	TraesCS3B02G543600
		TraesCS6A03G0276200	A0A3B6NMR8	Late embryogenesis abundant protein LEA-2 subgroup domain-containing protein	GO:0098542	defense response to other organism	GO:0005886 | GO:0009506 | GO:0016020	plasma membrane | plasmodesma | membrane	NA	NA	TraesCS6A01G116800	TraesCS6A02G116800
		TraesCS1A03G0098700	A0A3B5XTU1	Subtilisin-chymotrypsin inhibitor-2A	GO:0009611 | GO:0010466	response to wounding | negative regulation of peptidase activity	NA	NA	GO:0004867 | GO:0030414	serine-type endopeptidase inhibitor activity | peptidase inhibitor activity	TraesCS1A01G041400	TraesCS1A02G041400
		TraesCS3D03G1166900	A0A3B6H797	Protein kinase domain-containing protein	GO:0006468 | GO:0007166 | GO:0016310	protein phosphorylation | cell surface receptor signaling pathway | phosphorylation	GO:0005886 | GO:0016020	plasma membrane | membrane	GO:0005524 | GO:0004672 | GO:0005509 | GO:0030247 | GO:0000166 | GO:0016301 | GO:0016740	ATP binding | protein kinase activity | calcium ion binding | polysaccharide binding | nucleotide binding | kinase activity | transferase activity	TraesCS3D01G527500	TraesCS3D02G527500
		TraesCS7D03G1078400	Q0ZH66	HFR-3	NA	NA	NA	NA	GO:0008061	chitin binding	TraesCS7D01G453900	TraesCS7D02G453900
		TraesCS7B03G0284800	A0A3B6SG98	4-hydroxyphenylacetaldehyde oxime monooxygenase	NA	NA	GO:0016020	membrane	GO:0020037 | GO:0004497 | GO:0005506 | GO:0016705 | GO:0046872 | GO:0016491	heme binding | monooxygenase activity | iron ion binding | oxidoreductase activity; acting on paired donors; with incorporation or reduction of molecular oxygen | metal ion binding | oxidoreductase activity	TraesCS7B01G108700	TraesCS7B02G108700
		TraesCS6D03G0396500	A0A3B6QE32	50S ribosomal protein L14; chloroplastic	GO:0006412	translation	GO:0005840 | GO:0005762 | GO:0015934 | GO:1990904 | GO:0022625	ribosome | mitochondrial large ribosomal subunit | large ribosomal subunit | ribonucleoprotein complex | cytosolic large ribosomal subunit	GO:0003735 | GO:0070180	structural constituent of ribosome | large ribosomal subunit rRNA binding	TraesCS6D01G174900	TraesCS6D02G174900
		TraesCSU03G0055900	A0A3B6U4T0	Dipeptidylpeptidase IV N-terminal domain-containing protein	NA	NA	NA	NA	NA	NA	TraesCSU01G061800	TraesCSU02G061800
		TraesCS7A03G0555500	A0A3B6RHR0	Histidine kinase/HSP90-like ATPase domain-containing protein	GO:0006457 | GO:0034605 | GO:0050821	protein folding | cellular response to heat | protein stabilization	GO:0005886 | GO:0005829 | GO:0048471 | GO:0032991	plasma membrane | cytosol | perinuclear region of cytoplasm | protein-containing complex	GO:0005524 | GO:0051082 | GO:0016887 | GO:0140662 | GO:0000166	ATP binding | unfolded protein binding | ATP hydrolysis activity | ATP-dependent protein folding chaperone | nucleotide binding	TraesCS7A01G242200	TraesCS7A02G242200
		TraesCS7D03G1028400	A0A3B6TJX3	Dirigent protein	GO:0009699	phenylpropanoid biosynthetic process	GO:0048046 | GO:0005576	apoplast | extracellular region	GO:0030246	carbohydrate binding	TraesCS7D01G434300	TraesCS7D02G434300
		TraesCS1D03G0966600	A0A3B6A333	WRKY domain-containing protein	GO:0006355 | GO:0050896	regulation of DNA-templated transcription | response to stimulus	GO:0005634	nucleus	GO:0003700 | GO:0043565 | GO:0000976 | GO:0003677	DNA-binding transcription factor activity | sequence-specific DNA binding | transcription cis-regulatory region binding | DNA binding	TraesCS1D01G418500	TraesCS1D02G418500
		TraesCS4D03G0283400	A0A3B6JGW2	Uncharacterized protein | TraesCS4D03G0283400	GO:0034620 | GO:0042026 | GO:0051085	cellular response to unfolded protein | protein refolding | chaperone cofactor-dependent protein refolding	GO:0005737	cytoplasm	GO:0005524 | GO:0051082 | GO:0016887 | GO:0031072 | GO:0044183 | GO:0051787 | GO:0140662 | GO:0000166	ATP binding | unfolded protein binding | ATP hydrolysis activity | heat shock protein binding | protein folding chaperone | misfolded protein binding | ATP-dependent protein folding chaperone | nucleotide binding	TraesCS4D01G140800	TraesCS4D02G140800
		TraesCS6D03G0052200	A0A3B6QBL9 | A0A3B6QBR1	Beta-fructofuranosidase | Beta-fructofuranosidase	GO:0005975 | GO:0008152	carbohydrate metabolic process | metabolic process	GO:0016020 | GO:0005773	membrane | vacuole	GO:0004553 | GO:0004564 | GO:0016798 | GO:0016787	hydrolase activity; hydrolyzing O-glycosyl compounds | beta-fructofuranosidase activity | hydrolase activity; acting on glycosyl bonds | hydrolase activity	TraesCS6D01G026600	TraesCS6D02G026600
		TraesCS2A03G0083700	A0A3B6AR84	Jacalin-type lectin domain-containing protein	NA	NA	NA	NA	GO:0030246	carbohydrate binding	TraesCS2A01G044600	TraesCS2A02G044600
		TraesCS7A03G1132000	A0A3B6RLK8	Chitin-binding type-1 domain-containing protein	NA	NA	GO:0005739 | GO:0045254	mitochondrion | pyruvate dehydrogenase complex	GO:0008061	chitin binding	TraesCS7A01G466400	TraesCS7A02G466400
		TraesCSU03G0021100	A0A3B6UA09	Uncharacterized protein | TraesCSU03G0021100	GO:0032259 | GO:0019438	methylation | aromatic compound biosynthetic process	NA	NA	GO:0046983 | GO:0008168 | GO:0008757 | GO:0008171	protein dimerization activity | methyltransferase activity | S-adenosylmethionine-dependent methyltransferase activity | O-methyltransferase activity	TraesCSU01G024300	TraesCSU02G024300
		TraesCS2D03G0442200	A0A3B6DAN1	Major facilitator superfamily (MFS) profile domain-containing protein	GO:0055085	transmembrane transport	GO:0016020	membrane	GO:0022857 | GO:0015293	transmembrane transporter activity | symporter activity	TraesCS2D01G211100	TraesCS2D02G211100
		TraesCS2D03G0094200	A0A3B6D531	Dirigent protein	GO:0009699	phenylpropanoid biosynthetic process	GO:0048046 | GO:0005576	apoplast | extracellular region	NA	NA	TraesCS2D01G050200	TraesCS2D02G050200
		TraesCS5B03G0477600	A0A3B6LL31	Uncharacterized protein | TraesCS5B03G0477600	NA	NA	NA	NA	NA	NA	TraesCS5B01G178400	TraesCS5B02G178400
		TraesCS3D03G1166500	A0A3B6H6W0	Protein kinase domain-containing protein	GO:0006468 | GO:0007166 | GO:0016310	protein phosphorylation | cell surface receptor signaling pathway | phosphorylation	GO:0005886 | GO:0016020	plasma membrane | membrane	GO:0005524 | GO:0004672 | GO:0005509 | GO:0030247 | GO:0000166 | GO:0016301 | GO:0016740	ATP binding | protein kinase activity | calcium ion binding | polysaccharide binding | nucleotide binding | kinase activity | transferase activity	TraesCS3D01G527400	TraesCS3D02G527400
		TraesCS5A03G1142000	A0A3B6KSV6	Glycosyltransferase	NA	NA	GO:0005737	cytoplasm	GO:0008194 | GO:0080043 | GO:0080044 | GO:0016740 | GO:0035251	UDP-glycosyltransferase activity | quercetin 3-O-glucosyltransferase activity | quercetin 7-O-glucosyltransferase activity | transferase activity | UDP-glucosyltransferase activity	TraesCS5A01G486800	TraesCS5A02G486800
		TraesCS1D03G0718900	A0A3B5ZXY6	WRKY domain-containing protein	GO:0006355 | GO:0009926 | GO:0010252 | GO:0010315 | GO:0050896	regulation of DNA-templated transcription | auxin polar transport | auxin homeostasis | auxin export across the plasma membrane | response to stimulus	GO:0005634 | GO:0005886 | GO:0005783	nucleus | plasma membrane | endoplasmic reticulum	GO:0003700 | GO:0043565 | GO:0010329 | GO:0003677	DNA-binding transcription factor activity | sequence-specific DNA binding | auxin efflux transmembrane transporter activity | DNA binding	TraesCS1D01G300900	TraesCS1D02G300900
		TraesCS7A03G0210600	A0A3B6RCL3	WAT1-related protein	GO:0055085	transmembrane transport	GO:0005886 | GO:0016020	plasma membrane | membrane	GO:0022857	transmembrane transporter activity	TraesCS7A01G087800	TraesCS7A02G087800
		TraesCS7B03G0405300	A0A3B6SIR8 | F4Y593	Heat shock protein 90 | Heat shock protein 90	GO:0006457 | GO:0034605 | GO:0050821	protein folding | cellular response to heat | protein stabilization	GO:0005886 | GO:0005829 | GO:0048471 | GO:0032991	plasma membrane | cytosol | perinuclear region of cytoplasm | protein-containing complex	GO:0005524 | GO:0051082 | GO:0016887 | GO:0140662 | GO:0000166	ATP binding | unfolded protein binding | ATP hydrolysis activity | ATP-dependent protein folding chaperone | nucleotide binding	TraesCS7B01G149200	TraesCS7B02G149200
		TraesCS7B03G0737900	A0A3B6SG48 | A0A3B6SJI2	Inositol oxygenase (EC 1.13.99.1) (Myo-inositol oxygenase) | Inositol oxygenase (EC 1.13.99.1) (Myo-inositol oxygenase)	GO:0019853 | GO:0019310	L-ascorbic acid biosynthetic process | inositol catabolic process	GO:0005737	cytoplasm	GO:0005506 | GO:0050113 | GO:0046872 | GO:0016491	iron ion binding | inositol oxygenase activity | metal ion binding | oxidoreductase activity	TraesCS7B01G269900	TraesCS7B02G269900
		TraesCS1A03G0958800	A0A3B5Y788	Purple acid phosphatase (EC 3.1.3.2)	NA	NA	NA	NA	GO:0046872 | GO:0016787 | GO:0003993	metal ion binding | hydrolase activity | acid phosphatase activity	TraesCS1A01G394600	TraesCS1A02G394600
		TraesCS5A03G0930400	A0A3B6KMQ6	Beta-glucosidase	GO:0005975 | GO:0009251 | GO:0008152	carbohydrate metabolic process | glucan catabolic process | metabolic process	GO:0005576	extracellular region	GO:0008422 | GO:0004553 | GO:0016798 | GO:0016787	beta-glucosidase activity | hydrolase activity; hydrolyzing O-glycosyl compounds | hydrolase activity; acting on glycosyl bonds | hydrolase activity	TraesCS5A01G388400	TraesCS5A02G388400
		TraesCS7D03G1078500	A0A3B6TQ77	Chitin-binding type-1 domain-containing protein	NA	NA	GO:0005739 | GO:0045254	mitochondrion | pyruvate dehydrogenase complex	GO:0008061	chitin binding	TraesCS7D01G454000	TraesCS7D02G454000
		TraesCS5B03G0170100	A0A3B6LH14	NAD-dependent epimerase/dehydratase domain-containing protein	NA	NA	NA	NA	GO:0016616	oxidoreductase activity; acting on the CH-OH group of donors; NAD or NADP as acceptor	TraesCS5B01G069600	TraesCS5B02G069600
		TraesCS1A03G0141200	A0A3B5XUC9	Protein kinase domain-containing protein	GO:0006468 | GO:0007166 | GO:0016310	protein phosphorylation | cell surface receptor signaling pathway | phosphorylation	GO:0005886 | GO:0016020	plasma membrane | membrane	GO:0005524 | GO:0004672 | GO:0005509 | GO:0030247 | GO:0004674 | GO:0000166 | GO:0016301 | GO:0016740	ATP binding | protein kinase activity | calcium ion binding | polysaccharide binding | protein serine/threonine kinase activity | nucleotide binding | kinase activity | transferase activity	TraesCS1A01G058200	TraesCS1A02G058200
		TraesCS4B03G0211200	A0A3B6IPJ5	Protein kinase domain-containing protein	GO:0006468 | GO:0016310	protein phosphorylation | phosphorylation	NA	NA	GO:0005524 | GO:0004672 | GO:0004674 | GO:0000166 | GO:0016301 | GO:0016740	ATP binding | protein kinase activity | protein serine/threonine kinase activity | nucleotide binding | kinase activity | transferase activity	TraesCS4B01G092500	TraesCS4B02G092500
		TraesCS7D03G1028200	A0A3B6TPN3	VWFA domain-containing protein	NA	NA	NA	NA	NA	NA	TraesCS7D01G434400	TraesCS7D02G434400
		TraesCS2A03G1141800	A0A3B6B5B3	Uncharacterized protein | TraesCS2A03G1141800	GO:0005975 | GO:0008152	carbohydrate metabolic process | metabolic process	NA	NA	GO:0004553 | GO:0016798 | GO:0016787	hydrolase activity; hydrolyzing O-glycosyl compounds | hydrolase activity; acting on glycosyl bonds | hydrolase activity	TraesCS2A01G489000	TraesCS2A02G489000
		TraesCS2D03G0094000	A0A3B6D5T5	Dirigent protein	GO:0009699 | GO:0045332 | GO:0120009	phenylpropanoid biosynthetic process | phospholipid translocation | intermembrane lipid transfer	GO:0005634 | GO:0048046 | GO:0005758 | GO:0005576	nucleus | apoplast | mitochondrial intermembrane space | extracellular region	NA	NA	TraesCS2D01G050100	TraesCS2D02G050100
		TraesCS6A03G0880600	A0A3B6NV80	J domain-containing protein	NA	NA	GO:0005783	endoplasmic reticulum	NA	NA	TraesCS6A01G341900	TraesCS6A02G341900
		TraesCS1B03G0693100	A0A3B5YY46 | A0A3B5YYG7 | A0A3B5YZF6	RRM domain-containing protein | RRM domain-containing protein | RRM domain-containing protein	GO:0000398	mRNA splicing; via spliceosome	GO:0016607	nuclear speck	GO:0003723 | GO:0003676	RNA binding | nucleic acid binding	TraesCS1B01G244200	TraesCS1B02G244200
		TraesCS7A03G1131900	A0A3B6RMC4	Chitin-binding type-1 domain-containing protein	NA	NA	NA	NA	GO:0008061	chitin binding	TraesCS7A01G466300	TraesCS7A02G466300
		TraesCS3D03G0571200	A0A3B6GXJ2	Phosphatidic acid phosphatase type 2/haloperoxidase domain-containing protein	GO:0006644	phospholipid metabolic process	GO:0016020	membrane	GO:0008195	phosphatidate phosphatase activity	TraesCS3D01G242700	TraesCS3D02G242700
"Lakaja DS"	68	TraesCS7D03G0860400	A0A3B6THN2	Inositol oxygenase (EC 1.13.99.1) (Myo-inositol oxygenase)	GO:0019853 | GO:0019310	L-ascorbic acid biosynthetic process | inositol catabolic process	GO:0005737	cytoplasm	GO:0005506 | GO:0050113 | GO:0046872 | GO:0016491	iron ion binding | inositol oxygenase activity | metal ion binding | oxidoreductase activity	TraesCS7D01G364900	TraesCS7D02G364900
		TraesCS4B03G0528000	A0A3B6ITC3 | A0A3B6IU24	J domain-containing protein | J domain-containing protein	NA	NA	GO:0005783	endoplasmic reticulum	NA	NA	TraesCS4B01G187600	TraesCS4B02G187600
		TraesCS6B03G1123100	A0A3B6PSJ3	PGG domain-containing protein	NA	NA	GO:0005634 | GO:0016020	nucleus | membrane	GO:0003700 | GO:0000976	DNA-binding transcription factor activity | transcription cis-regulatory region binding	TraesCS6B01G396900	TraesCS6B02G396900
		TraesCS7D03G1252100	A0A3B6TZV2	Cytochrome P450	NA	NA	GO:0016020	membrane	GO:0020037 | GO:0004497 | GO:0005506 | GO:0016705 | GO:0046872 | GO:0016491	heme binding | monooxygenase activity | iron ion binding | oxidoreductase activity; acting on paired donors; with incorporation or reduction of molecular oxygen | metal ion binding | oxidoreductase activity	TraesCS7D01G532100	TraesCS7D02G532100
		TraesCS2B03G0351900	A0A3B6C0V6	NAD(P)H dehydrogenase (quinone) (EC 1.6.5.2)	NA	NA	GO:0016020	membrane	GO:0016491 | GO:0003955 | GO:0010181	oxidoreductase activity | NAD(P)H dehydrogenase (quinone) activity | FMN binding	TraesCS2B01G146000	TraesCS2B02G146000
		TraesCS6B03G1126700	A0A3B6PRV1	PGG domain-containing protein	NA	NA	GO:0005634 | GO:0016020	nucleus | membrane	GO:0003700 | GO:0000976	DNA-binding transcription factor activity | transcription cis-regulatory region binding	TraesCS6B01G398100	TraesCS6B02G398100
		TraesCS2D03G0856500	A0A1D5UIY0	Genome assembly; chromosome: II	GO:0035672	oligopeptide transmembrane transport	GO:0016020	membrane	GO:0035673	oligopeptide transmembrane transporter activity	TraesCS2D01G373900	TraesCS2D02G373900
		TraesCS7D03G0083000	A0A3B6TC10	Protein kinase domain-containing protein	GO:0006468 | GO:0016310	protein phosphorylation | phosphorylation	GO:0016020	membrane	GO:0005524 | GO:0004672 | GO:0005515 | GO:0000166 | GO:0016301 | GO:0016740	ATP binding | protein kinase activity | protein binding | nucleotide binding | kinase activity | transferase activity	TraesCS7D01G036700	TraesCS7D02G036700
		TraesCS3A03G1269800	A0A1D5WI33	Tonoplast intrinsic protein	GO:0055085 | GO:0006833	transmembrane transport | water transport	GO:0016020	membrane	GO:0015250 | GO:0015267	water channel activity | channel activity	TraesCS3A01G535300	TraesCS3A02G535300
		TraesCS1D03G0580300	Q7DLM1	(1;31;4) beta glucanase (EC 3.2.1.73) (Beta-glucanase)	GO:0005975 | GO:0008152	carbohydrate metabolic process | metabolic process	GO:0005886	plasma membrane	GO:0004553 | GO:0042972 | GO:0016798 | GO:0016787	hydrolase activity; hydrolyzing O-glycosyl compounds | licheninase activity | hydrolase activity; acting on glycosyl bonds | hydrolase activity	TraesCS1D01G237500	TraesCS1D02G237500
		TraesCS6A03G0579100	A0A3B6NNY2	High-affinity nitrate transporter	GO:0010167 | GO:0015706	response to nitrate | nitrate transmembrane transport	GO:0016020	membrane	GO:0015112	nitrate transmembrane transporter activity	TraesCS6A01G210000	TraesCS6A02G210000
		TraesCS3B03G1430700	Unknown_TraesCS3B03G1430700	Unknown_TraesCS3B03G1430700	GO:0005975	carbohydrate metabolic process	NA	NA	GO:0004553	hydrolase activity; hydrolyzing O-glycosyl compounds	TraesCS3B01G571400	TraesCS3B02G571400
		TraesCS3A03G0326100	A0A3B6ECS9	GDSL esterase/lipase	NA	NA	NA	NA	GO:0016788	hydrolase activity; acting on ester bonds	TraesCS3A01G141100	TraesCS3A02G141100
		TraesCS6B03G1182700	A0A3B6PRZ5	Germin-like protein	GO:0010497 | GO:2000280	plasmodesmata-mediated intercellular transport | regulation of root development	GO:0009506 | GO:0048046 | GO:0005576	plasmodesma | apoplast | extracellular region	GO:0030145 | GO:0046872	manganese ion binding | metal ion binding	TraesCS6B01G421300	TraesCS6B02G421300
		TraesCS5D03G0591500	A0A3B6MRR3	Protein kinase domain-containing protein	GO:0006468 | GO:0007166 | GO:0016310	protein phosphorylation | cell surface receptor signaling pathway | phosphorylation	GO:0005886 | GO:0016020	plasma membrane | membrane	GO:0005524 | GO:0004672 | GO:0005509 | GO:0030247 | GO:0004674 | GO:0000166 | GO:0016301 | GO:0016740	ATP binding | protein kinase activity | calcium ion binding | polysaccharide binding | protein serine/threonine kinase activity | nucleotide binding | kinase activity | transferase activity	TraesCS5D01G256700	TraesCS5D02G256700
		TraesCS7A03G0864000	A0A3B6RLR1	Peroxidase (EC 1.11.1.7)	GO:0006979 | GO:0042744 | GO:0098869	response to oxidative stress | hydrogen peroxide catabolic process | cellular oxidant detoxification	GO:0005576	extracellular region	GO:0020037 | GO:0046872 | GO:0004601 | GO:0140825 | GO:0016491	heme binding | metal ion binding | peroxidase activity | lactoperoxidase activity | oxidoreductase activity	TraesCS7A01G353400	TraesCS7A02G353400
		TraesCS4A03G1116000	A0A3B6I231 | A0A3B6I5E8	Protein kinase domain-containing protein | Protein kinase domain-containing protein	GO:0006468 | GO:0016310	protein phosphorylation | phosphorylation	GO:0016020	membrane	GO:0005524 | GO:0004672 | GO:0005515 | GO:0000166 | GO:0016301 | GO:0016740	ATP binding | protein kinase activity | protein binding | nucleotide binding | kinase activity | transferase activity	TraesCS4A01G446600	TraesCS4A02G446600
		TraesCS3D03G0660400	A0A3B6GVK2	Phosphatase	NA	NA	NA	NA	GO:0046872 | GO:0016791	metal ion binding | phosphatase activity	TraesCS3D01G287000	TraesCS3D02G287000
		TraesCS1B03G0067600	A0A3B5YQM9	Uncharacterized protein | TraesCS1B03G0067600	NA	NA	NA	NA	GO:0016747	acyltransferase activity; transferring groups other than amino-acyl groups	TraesCS1B01G033700	TraesCS1B02G033700
		TraesCS2D03G0671300	A0A1D5UP39	Genome assembly; chromosome: II	NA	NA	NA	NA	GO:0016491 | GO:0016616	oxidoreductase activity | oxidoreductase activity; acting on the CH-OH group of donors; NAD or NADP as acceptor	TraesCS2D01G289300	TraesCS2D02G289300
		TraesCS2A03G0915800	A0A3B6B2T8	Uncharacterized protein | TraesCS2A03G0915800	GO:0035672	oligopeptide transmembrane transport	GO:0016020	membrane	GO:0035673	oligopeptide transmembrane transporter activity	TraesCS2A01G377400	TraesCS2A02G377400
		TraesCS6A03G0853900	A0A3B6NT27	AP2/ERF domain-containing protein	GO:0006355 | GO:0006351	regulation of DNA-templated transcription | DNA-templated transcription	GO:0005634	nucleus	GO:0003677 | GO:0003700	DNA binding | DNA-binding transcription factor activity	TraesCS6A01G330500	TraesCS6A02G330500
		TraesCS6B03G1056100	A0A3B6PTA6	Protein kinase domain-containing protein	GO:0006468 | GO:0007166 | GO:0016310	protein phosphorylation | cell surface receptor signaling pathway | phosphorylation	GO:0005886 | GO:0016020	plasma membrane | membrane	GO:0005524 | GO:0004672 | GO:0005509 | GO:0030247 | GO:0004674 | GO:0016301	ATP binding | protein kinase activity | calcium ion binding | polysaccharide binding | protein serine/threonine kinase activity | kinase activity	TraesCS6B01G374000	TraesCS6B02G374000
		TraesCS3A03G0717700	A0A3B6EMI8	Phosphatase	NA	NA	NA	NA	GO:0046872 | GO:0016791	metal ion binding | phosphatase activity	TraesCS3A01G287500	TraesCS3A02G287500
		TraesCS5B03G1345600	A0A3B6LYK9	Cysteine-rich receptor-like protein kinase	GO:0006468	protein phosphorylation	GO:0005886 | GO:0016020	plasma membrane | membrane	GO:0005524 | GO:0004672 | GO:0004674	ATP binding | protein kinase activity | protein serine/threonine kinase activity	TraesCS5B01G555000	TraesCS5B02G555000
		TraesCS2D03G1011700	A0A096UN06	Peroxidase (EC 1.11.1.7)	GO:0006979 | GO:0042744 | GO:0098869	response to oxidative stress | hydrogen peroxide catabolic process | cellular oxidant detoxification	GO:0005576 | GO:0009505	extracellular region | plant-type cell wall	GO:0020037 | GO:0046872 | GO:0004601 | GO:0140825 | GO:0016491	heme binding | metal ion binding | peroxidase activity | lactoperoxidase activity | oxidoreductase activity	TraesCS2D01G451200	TraesCS2D02G451200
		TraesCS1B03G0644100	A0A3B5YXP0	Proline dehydrogenase (EC 1.5.5.2)	GO:0006562 | GO:0010133 | GO:0006560	proline catabolic process | proline catabolic process to glutamate | proline metabolic process	GO:0005739	mitochondrion	GO:0071949 | GO:0004657 | GO:0016491	FAD binding | proline dehydrogenase activity | oxidoreductase activity	TraesCS1B01G223300	TraesCS1B02G223300
		TraesCS2B03G0799700	A0A3B6C6P6	Potassium transporter	GO:0006813 | GO:0071805 | GO:0006811	potassium ion transport | potassium ion transmembrane transport | ion transport	GO:0016020	membrane	GO:0015079	potassium ion transmembrane transporter activity	TraesCS2B01G305900	TraesCS2B02G305900
		TraesCS7D03G0098600	A0A3B6TC73	Protein CYCLOPS	GO:0036377	arbuscular mycorrhizal association	GO:0005634	nucleus	GO:0043565	sequence-specific DNA binding	TraesCS7D01G043100	TraesCS7D02G043100
		TraesCS3A03G0122500	A0A3B6EB61	BHLH domain-containing protein	GO:0006355	regulation of DNA-templated transcription	GO:0005634	nucleus	GO:0046983 | GO:0003700 | GO:0043565	protein dimerization activity | DNA-binding transcription factor activity | sequence-specific DNA binding	TraesCS3A01G057900	TraesCS3A02G057900
		TraesCS3D03G0661400	A0A3B6GYT0	Uncharacterized protein | TraesCS3D03G0661400	NA	NA	NA	NA	GO:0046872 | GO:0016791	metal ion binding | phosphatase activity	TraesCS3D01G287300	TraesCS3D02G287300
		TraesCS7B03G0276600	A0A3B6SBL8	SCP domain-containing protein	GO:0009607	response to biotic stimulus	GO:0005576 | GO:0005615	extracellular region | extracellular space	NA	NA	TraesCS7B01G105300	TraesCS7B02G105300
		TraesCS5D03G0894200	A0A3B6MXR5	Cysteine proteinase	GO:0006508 | GO:0051603	proteolysis | proteolysis involved in protein catabolic process	GO:0005615 | GO:0005764	extracellular space | lysosome	GO:0004197 | GO:0008234 | GO:0016787 | GO:0008233	cysteine-type endopeptidase activity | cysteine-type peptidase activity | hydrolase activity | peptidase activity	TraesCS5D01G401300	TraesCS5D02G401300
		TraesCS2A03G0353700	A0A3B6AVA6	SPX domain-containing protein	GO:0016036 | GO:0070417	cellular response to phosphate starvation | cellular response to cold	NA	NA	NA	NA	TraesCS2A01G169600	TraesCS2A02G169600
		TraesCS7D03G0270300	Unknown_TraesCS7D03G0270300	Unknown_TraesCS7D03G0270300	GO:0006508	proteolysis	NA	NA	GO:0004185	serine-type carboxypeptidase activity	TraesCS7D01G120800	TraesCS7D02G120800
		TraesCS5D03G0512000	A0A3B6MT44	Deeper rooting 1	GO:0009630 | GO:0040008	gravitropism | regulation of growth	NA	NA	NA	NA	TraesCS5D01G218700	TraesCS5D02G218700
		TraesCS4A03G0805400	A0A3B6I1P1 | A0A3B6I2J1	Cysteine-rich receptor-like protein kinase | Cysteine-rich receptor-like protein kinase	GO:0006468	protein phosphorylation	GO:0016020 | GO:0005886	membrane | plasma membrane	GO:0005524 | GO:0004672 | GO:0004674	ATP binding | protein kinase activity | protein serine/threonine kinase activity	TraesCS4A01G323500	TraesCS4A02G323500
		TraesCS1D03G0641300	A0A3B5ZW90	Phospholipase A1 (EC 3.1.1.-)	GO:0006629 | GO:0016042	lipid metabolic process | lipid catabolic process	NA	NA	GO:0008970 | GO:0016787	phospholipase A1 activity | hydrolase activity	TraesCS1D01G266300	TraesCS1D02G266300
		TraesCS5B03G0079200	A0A3B6LFL5	Cation/H+ exchanger domain-containing protein	GO:0055085 | GO:0006812 | GO:0006885	transmembrane transport | cation transport | regulation of pH	GO:0016020 | GO:0012505 | GO:0009941	membrane | endomembrane system | chloroplast envelope	GO:0015299	solute:proton antiporter activity	TraesCS5B01G031800	TraesCS5B02G031800
		TraesCS1D03G0990500	A0A3B6A1X7	X8 domain-containing protein	GO:0005975 | GO:0008152	carbohydrate metabolic process | metabolic process	GO:0005886	plasma membrane	GO:0004553 | GO:0042973 | GO:0016798 | GO:0016787	hydrolase activity; hydrolyzing O-glycosyl compounds | glucan endo-1;3-beta-D-glucosidase activity | hydrolase activity; acting on glycosyl bonds | hydrolase activity	TraesCS1D01G431200	TraesCS1D02G431200
		TraesCS1D03G0536400	A0A3B5ZUF5	Uncharacterized protein | TraesCS1D03G0536400	GO:0055085 | GO:0006857 | GO:0010167 | GO:0015706	transmembrane transport | oligopeptide transport | response to nitrate | nitrate transmembrane transport	GO:0016020	membrane	GO:0022857 | GO:0015112	transmembrane transporter activity | nitrate transmembrane transporter activity	TraesCS1D01G214300	TraesCS1D02G214300
		TraesCS5A03G0078600	Unknown_TraesCS5A03G0078600	Unknown_TraesCS5A03G0078600	GO:0055085 | GO:0006812	transmembrane transport | cation transport	GO:0016020	membrane	GO:0015299	solute:proton antiporter activity	TraesCS5A01G031700	TraesCS5A02G031700
		TraesCS3B03G1445400	A0A3B6FYA0	Peroxidase (EC 1.11.1.7)	GO:0006979 | GO:0042744 | GO:0098869	response to oxidative stress | hydrogen peroxide catabolic process | cellular oxidant detoxification	GO:0005576 | GO:0009505	extracellular region | plant-type cell wall	GO:0020037 | GO:0046872 | GO:0004601 | GO:0140825 | GO:0016491	heme binding | metal ion binding | peroxidase activity | lactoperoxidase activity | oxidoreductase activity	TraesCS3B01G578600	TraesCS3B02G578600
		TraesCS2D03G0343400	A0A1D5UY15	Genome assembly; chromosome: II	GO:0006401 | GO:0016070 | GO:0090502	RNA catabolic process | RNA metabolic process | RNA phosphodiester bond hydrolysis; endonucleolytic	GO:0005576	extracellular region	GO:0003723 | GO:0004521 | GO:0033897	RNA binding | endoribonuclease activity | ribonuclease T2 activity	TraesCS2D01G163300	TraesCS2D02G163300
		TraesCS7B03G0275300	F8S6V1	Pathogenesis-related protein 1-21	GO:0009607	response to biotic stimulus	GO:0005576 | GO:0005615	extracellular region | extracellular space	NA	NA	TraesCS7B01G104900	TraesCS7B02G104900
		TraesCS1D03G0028400	A0A3B5ZP33	NADH:flavin oxidoreductase/NADH oxidase N-terminal domain-containing protein	GO:0006633 | GO:0031408 | GO:0006631	fatty acid biosynthetic process | oxylipin biosynthetic process | fatty acid metabolic process	NA	NA	GO:0016491 | GO:0010181	oxidoreductase activity | FMN binding	TraesCS1D01G013700	TraesCS1D02G013700
		TraesCS6D03G0582100	A0A3B6QIK9	SPX domain-containing protein	GO:0055085 | GO:0000226 | GO:0007023 | GO:0007021	transmembrane transport | microtubule cytoskeleton organization | post-chaperonin tubulin folding pathway | tubulin complex assembly	GO:0016020 | GO:0005737	membrane | cytoplasm	GO:0022857 | GO:0043014	transmembrane transporter activity | alpha-tubulin binding	TraesCS6D01G238500	TraesCS6D02G238500
		TraesCS2A03G0896600	A0A3B6B237	Cytochrome P450	GO:0010268 | GO:0016125 | GO:0016132	brassinosteroid homeostasis | sterol metabolic process | brassinosteroid biosynthetic process	GO:0016020	membrane	GO:0016491 | GO:0020037 | GO:0004497 | GO:0005506 | GO:0016705 | GO:0046872	oxidoreductase activity | heme binding | monooxygenase activity | iron ion binding | oxidoreductase activity; acting on paired donors; with incorporation or reduction of molecular oxygen | metal ion binding	TraesCS2A01G367800	TraesCS2A02G367800
		TraesCS3A03G0211900	A0A3B6EDD7	Uncharacterized protein | TraesCS3A03G0211900	NA	NA	NA	NA	NA	NA	TraesCS3A01G095900	TraesCS3A02G095900
		TraesCS5A03G0397800	Q4U0D4	NAC domain transcription factor (NAM)	GO:0006355	regulation of DNA-templated transcription	GO:0005634	nucleus	GO:0003677	DNA binding	TraesCS5A01G143200	TraesCS5A02G143200
		TraesCS1A03G0502600	A0A3B5XZG4	Glutathione S-transferase (GST) (EC 2.5.1.18)	GO:0006749 | GO:0042221	glutathione metabolic process | response to chemical	GO:0005737 | GO:0005829	cytoplasm | cytosol	GO:0004364 | GO:0016740	glutathione transferase activity | transferase activity	TraesCS1A01G186700	TraesCS1A02G186700
		TraesCS1D03G0956300	A0A3B6A163	Subtilisin-like protease	GO:0006508	proteolysis	NA	NA	GO:0008236 | GO:0004252 | GO:0016787 | GO:0008233	serine-type peptidase activity | serine-type endopeptidase activity | hydrolase activity | peptidase activity	TraesCS1D01G412300	TraesCS1D02G412300
		TraesCS1D03G0042100	A9UIE4	Bowman-Birk trypsin inhibitor-like protein	GO:0010466 | GO:0010951	negative regulation of peptidase activity | negative regulation of endopeptidase activity	GO:0005576	extracellular region	GO:0004867 | GO:0030414	serine-type endopeptidase inhibitor activity | peptidase inhibitor activity	TraesCS1D01G022000	TraesCS1D02G022000
		TraesCS6D03G0774800	A0A3B6QLX3	Leucine-rich repeat-containing N-terminal plant-type domain-containing protein	NA	NA	GO:0016020 | GO:0005886	membrane | plasma membrane	GO:0005515	protein binding	TraesCS6D01G333900	TraesCS6D02G333900
		TraesCS1A03G0998500	A0A3B5Y6H0 | A0A3B5Y6Y5 | A0A3B5Y6Z1	Patatin (EC 3.1.1.-) | Patatin (EC 3.1.1.-) | Patatin (EC 3.1.1.-)	GO:0006629 | GO:0016042	lipid metabolic process | lipid catabolic process	NA	NA	GO:0004620 | GO:0047372 | GO:0016787 | GO:0016298	phospholipase activity | acylglycerol lipase activity | hydrolase activity | lipase activity	TraesCS1A01G407800	TraesCS1A02G407800
		TraesCS1A03G0990100	A0A3B5Y6U5	Subtilisin-like protease	GO:0006508	proteolysis	NA	NA	GO:0008236 | GO:0004252 | GO:0016787 | GO:0008233	serine-type peptidase activity | serine-type endopeptidase activity | hydrolase activity | peptidase activity	TraesCS1A01G404600	TraesCS1A02G404600
		TraesCS1D03G0050900	A0A3B5ZP40	Uncharacterized protein | TraesCS1D03G0050900	NA	NA	NA	NA	GO:0016747	acyltransferase activity; transferring groups other than amino-acyl groups	TraesCS1D01G027200	TraesCS1D02G027200
		TraesCS5D03G0005200	A0A3B6MJ54	Carotenoid cleavage dioxygenase 1	GO:0016121	carotene catabolic process	GO:0009570	chloroplast stroma	GO:0046872 | GO:0010436 | GO:0016702 | GO:0051213	metal ion binding | carotenoid dioxygenase activity | oxidoreductase activity; acting on single donors with incorporation of molecular oxygen; incorporation of two atoms of oxygen | dioxygenase activity	TraesCS5D01G002900	TraesCS5D02G002900
		TraesCS1D03G0989700	A0A3B6A350	X8 domain-containing protein	GO:0005975 | GO:0008152	carbohydrate metabolic process | metabolic process	GO:0005886	plasma membrane	GO:0004553 | GO:0042973 | GO:0016798 | GO:0016787	hydrolase activity; hydrolyzing O-glycosyl compounds | glucan endo-1;3-beta-D-glucosidase activity | hydrolase activity; acting on glycosyl bonds | hydrolase activity	TraesCS1D01G430700	TraesCS1D02G430700
		TraesCS2B03G0308100	C6ES53	Peroxidase (EC 1.11.1.7)	GO:0006979 | GO:0042744 | GO:0098869	response to oxidative stress | hydrogen peroxide catabolic process | cellular oxidant detoxification	GO:0005576	extracellular region	GO:0020037 | GO:0046872 | GO:0004601 | GO:0140825 | GO:0016491	heme binding | metal ion binding | peroxidase activity | lactoperoxidase activity | oxidoreductase activity	TraesCS2B01G125500	TraesCS2B02G125500
		TraesCS2B03G0308200	C6ES53	Peroxidase (EC 1.11.1.7)	GO:0006979 | GO:0042744 | GO:0098869	response to oxidative stress | hydrogen peroxide catabolic process | cellular oxidant detoxification	GO:0005576	extracellular region	GO:0020037 | GO:0046872 | GO:0004601 | GO:0140825 | GO:0016491	heme binding | metal ion binding | peroxidase activity | lactoperoxidase activity | oxidoreductase activity	TraesCS2B01G125600	TraesCS2B02G125600
		TraesCS1A03G0104500	A0A3B5XTW6	Laccase (EC 1.10.3.2) (Benzenediol:oxygen oxidoreductase) (Diphenol oxidase) (Urishiol oxidase)	GO:0046274	lignin catabolic process	GO:0048046 | GO:0005576	apoplast | extracellular region	GO:0016491 | GO:0005507 | GO:0052716 | GO:0046872	oxidoreductase activity | copper ion binding | hydroquinone:oxygen oxidoreductase activity | metal ion binding	TraesCS1A01G043900	TraesCS1A02G043900
		TraesCS1B03G1223600	A0A3B5Z6I7	FAD-binding PCMH-type domain-containing protein	NA	NA	NA	NA	GO:0016491 | GO:0071949 | GO:0050660	oxidoreductase activity | FAD binding | flavin adenine dinucleotide binding	TraesCS1B01G456900	TraesCS1B02G456900
		TraesCS2D03G0369200	A0A1D5V190	Genome assembly; chromosome: II	GO:0016036 | GO:0070417	cellular response to phosphate starvation | cellular response to cold	NA	NA	NA	NA	TraesCS2D01G177100	TraesCS2D02G177100
		TraesCS5D03G0615400	A0A3B6MS61	FAD-binding PCMH-type domain-containing protein	NA	NA	NA	NA	GO:0016491 | GO:0071949 | GO:0050660	oxidoreductase activity | FAD binding | flavin adenine dinucleotide binding	TraesCS5D01G268800	TraesCS5D02G268800
		TraesCS7D03G1113700	A0A3B6TXU2	Bifunctional inhibitor/plant lipid transfer protein/seed storage helical domain-containing protein	NA	NA	NA	NA	NA	NA	TraesCS7D01G469500	TraesCS7D02G469500
		TraesCS5A03G0649400	A0A3B6KK93	FAD-binding PCMH-type domain-containing protein	NA	NA	NA	NA	GO:0016491 | GO:0071949 | GO:0050660	oxidoreductase activity | FAD binding | flavin adenine dinucleotide binding	TraesCS5A01G261400	TraesCS5A02G261400
		TraesCS1A03G0608300	Q7DLM1	(1;31;4) beta glucanase (EC 3.2.1.73) (Beta-glucanase)	GO:0005975 | GO:0008152	carbohydrate metabolic process | metabolic process	GO:0005886	plasma membrane	GO:0004553 | GO:0042972 | GO:0016798 | GO:0016787	hydrolase activity; hydrolyzing O-glycosyl compounds | licheninase activity | hydrolase activity; acting on glycosyl bonds | hydrolase activity	TraesCS1A01G234600	TraesCS1A02G234600

## Sheet: 1wDEACrownDown
Supplementary Data Sheet 2. List of IWGSC RefSeq v2.1 high confidence (HC) genes, downregulated in the genotypes "KWS Ferrum" and "Lakaja DS". The expression of these genes was assessed in crown tissue of winter wheat after 1 week of deacclimation (1wDEA). The gene expression data of this time-point were compared to 7 weeks of cold acclimation (7wCA) time-point. Depicted are the results, where pa…
Group	Elements	IWGSC RefSeq v2.1 HC gene ID	UniProt ID	UniProt description	GO ID BP	GO BP description	GO ID CC	GO CC description	GO ID MF	GO MF description	IWGSC RefSeq v1.0 HC gene ID	IWGSC RefSeq v1.1 HC gene ID
"KWS Ferrum" and "Lakaja DS"	39	TraesCS2B03G1209500	A0A3B6CCV0	Uncharacterized protein | TraesCS2B03G1209500	NA	NA	NA	NA	GO:0003677	DNA binding	TraesCS2B01G478700	TraesCS2B02G478700
		TraesCS7D03G0403400	A0A3B6TBQ6	SHSP domain-containing protein	NA	NA	NA	NA	NA	NA	TraesCS7D01G179100	TraesCS7D02G179100
		TraesCS5B03G0937300	A0A3B6LSK1	Dehydrin	GO:0009737 | GO:0009414 | GO:0009631 | GO:0009415	response to abscisic acid | response to water deprivation | cold acclimation | response to water	NA	NA	NA	NA	TraesCS5B01G372100	TraesCS5B02G372100
		TraesCS6D03G0773900	A0A3B6QJM4	Dehydrin	GO:0009737 | GO:0009414 | GO:0009631 | GO:0009415	response to abscisic acid | response to water deprivation | cold acclimation | response to water	NA	NA	NA	NA	TraesCS6D01G333600	TraesCS6D02G333600
		TraesCS6D03G0674900	A0A3B6QHS7	Laccase (EC 1.10.3.2) (Benzenediol:oxygen oxidoreductase) (Diphenol oxidase) (Urishiol oxidase)	GO:0046274	lignin catabolic process	GO:0048046 | GO:0005576	apoplast | extracellular region	GO:0016491 | GO:0005507 | GO:0052716 | GO:0046872	oxidoreductase activity | copper ion binding | hydroquinone:oxygen oxidoreductase activity | metal ion binding	TraesCS6D01G284100	TraesCS6D02G284100
		TraesCS7D03G0043700	A0A3B6TBE5	Bifunctional inhibitor/plant lipid transfer protein/seed storage helical domain-containing protein	NA	NA	NA	NA	NA	NA	TraesCS7D01G020000	TraesCS7D02G020000
		TraesCS3B03G0248100	A0A077RQ67	galactinol--sucrose galactosyltransferase (EC 2.4.1.82)	GO:0005975	carbohydrate metabolic process	NA	NA	GO:0047274	galactinol-sucrose galactosyltransferase activity	TraesCS3B01G108000	TraesCS3B02G108000
		TraesCS4A03G0860600	A0A3B6I104	Leucine-rich repeat-containing N-terminal plant-type domain-containing protein	NA	NA	NA	NA	GO:0005515	protein binding	TraesCS4A01G347100	TraesCS4A02G347100
		TraesCS1B03G1066900	A0A3B5Z357	Bifunctional inhibitor/plant lipid transfer protein/seed storage helical domain-containing protein	GO:0006869	lipid transport	NA	NA	NA	NA	TraesCS1B01G394700	TraesCS1B02G394700
		TraesCS6D03G0772200	A0A3B6QMP2	Dehydrin	GO:0009737 | GO:0009414 | GO:0009631 | GO:0009415	response to abscisic acid | response to water deprivation | cold acclimation | response to water	NA	NA	NA	NA	TraesCS6D01G332600	TraesCS6D02G332600
		TraesCS1B03G0841700	A0A3B5Z0I8	Uncharacterized protein | TraesCS1B03G0841700	NA	NA	NA	NA	NA	NA	TraesCS1B01G304800	TraesCS1B02G304800
		TraesCS7D03G1108100	A0A3B6TKW1 | A0A3B6TQJ6	Uncharacterized protein | TraesCS7D03G1108100 | Uncharacterized protein | TraesCS7D03G1108100	GO:0071705 | GO:0055085 | GO:0015720 | GO:1903791	nitrogen compound transport | transmembrane transport | allantoin transport | uracil transmembrane transport	GO:0016020	membrane	GO:0022857 | GO:0005274 | GO:0015505	transmembrane transporter activity | allantoin:proton symporter activity | uracil:cation symporter activity	TraesCS7D01G466800	TraesCS7D02G466800
		TraesCS2B03G1362300	A0A3B6CEW5	Glycine-rich protein	NA	NA	NA	NA	NA	NA	TraesCS2B01G541900	TraesCS2B02G541900
		TraesCS7B03G0677100	A0A3B6SN90	Knottin scorpion toxin-like domain-containing protein	GO:0006952	defense response	NA	NA	NA	NA	TraesCS7B01G244000	TraesCS7B02G244000
		TraesCS1A03G0738000	A0A3B5Y3D7	Uncharacterized protein | TraesCS1A03G0738000	NA	NA	NA	NA	NA	NA	TraesCS1A01G295800	TraesCS1A02G295800
		TraesCS2B03G1539200	A0A3B6CJE6	Peroxidase (EC 1.11.1.7)	GO:0006979 | GO:0042744 | GO:0098869	response to oxidative stress | hydrogen peroxide catabolic process | cellular oxidant detoxification	GO:0005576 | GO:0009505	extracellular region | plant-type cell wall	GO:0020037 | GO:0046872 | GO:0004601 | GO:0140825 | GO:0016491	heme binding | metal ion binding | peroxidase activity | lactoperoxidase activity | oxidoreductase activity	TraesCS2B01G614400	TraesCS2B02G614400
		TraesCS4D03G0668900	A0A3B6JLF7	Uncharacterized protein | TraesCS4D03G0668900	GO:0006511 | GO:0006623 | GO:0006896	ubiquitin-dependent protein catabolic process | protein targeting to vacuole | Golgi to vacuole transport	GO:0016020 | GO:0017119 | GO:0005768 | GO:0005802	membrane | Golgi transport complex | endosome | trans-Golgi network	GO:0061630	ubiquitin protein ligase activity	TraesCS4D01G282400	TraesCS4D02G282400
		TraesCS7D03G1182800	A0A3B6TRH6	Plasma membrane ATPase (EC 7.1.2.1)	GO:0034220 | GO:0051453 | GO:0120029 | GO:1902600 | GO:0006811	ion transmembrane transport | regulation of intracellular pH | proton export across plasma membrane | proton transmembrane transport | ion transport	GO:0005886 | GO:0016020	plasma membrane | membrane	GO:0005524 | GO:0015662 | GO:0016887 | GO:0008553 | GO:0000166 | GO:0005215	ATP binding | P-type ion transporter activity | ATP hydrolysis activity | P-type proton-exporting transporter activity | nucleotide binding | transporter activity	TraesCS7D01G500200	TraesCS7D02G500200
		TraesCS3A03G0611800	A0A3B6EGI9	protein-serine/threonine phosphatase (EC 3.1.3.16)	GO:0006470 | GO:0035970	protein dephosphorylation | peptidyl-threonine dephosphorylation	GO:0005634	nucleus	GO:0017018 | GO:0046872 | GO:0004722 | GO:0043169 | GO:0016787 | GO:0004721	myosin phosphatase activity | metal ion binding | protein serine/threonine phosphatase activity | cation binding | hydrolase activity | phosphoprotein phosphatase activity	TraesCS3A01G237800	TraesCS3A02G237800
		TraesCS7B03G1060200	A0A3B6SJG0	B box-type domain-containing protein	GO:0006457 | GO:0009408 | GO:0009651 | GO:0042542 | GO:0051259	protein folding | response to heat | response to salt stress | response to hydrogen peroxide | protein complex oligomerization	NA	NA	GO:0008270 | GO:0043621 | GO:0051082	zinc ion binding | protein self-association | unfolded protein binding	TraesCS7B01G394000	TraesCS7B02G394000
		TraesCS2D03G1149900	A0A3B6DM98 | A0A3B6DPP8	Glycine-rich protein | Glycine-rich protein	NA	NA	NA	NA	NA	NA	TraesCS2D01G515400	TraesCS2D02G515400
		TraesCS4D03G0826400	A0A3B6JS25	Bifunctional inhibitor/plant lipid transfer protein/seed storage helical domain-containing protein	NA	NA	NA	NA	NA	NA	TraesCS4D01G360000	TraesCS4D02G360000
		TraesCS2A03G1086200	A0A3B6B691	Uncharacterized protein | TraesCS2A03G1086200	NA	NA	NA	NA	NA	NA	TraesCS2A01G460500	TraesCS2A02G460500
		TraesCS6B03G1084600	A0A3B6PTM2	Dehydrin	GO:0009737 | GO:0009414 | GO:0009631 | GO:0009415	response to abscisic acid | response to water deprivation | cold acclimation | response to water	NA	NA	NA	NA	TraesCS6B01G383800	TraesCS6B02G383800
		TraesCS6D03G0772100	A0A3B6QMR0	Dehydrin	GO:0009737 | GO:0009414 | GO:0009631 | GO:0009415	response to abscisic acid | response to water deprivation | cold acclimation | response to water	NA	NA	NA	NA	TraesCS6D01G332500	TraesCS6D02G332500
		TraesCS2A03G0806800	A0A3B6B063	Amino acid transporter transmembrane domain-containing protein	GO:0003333 | GO:0006865	amino acid transmembrane transport | amino acid transport	GO:0005886 | GO:0016020	plasma membrane | membrane	GO:0015171	amino acid transmembrane transporter activity	TraesCS2A01G339100	TraesCS2A02G339100
		TraesCS6A03G0393200	A0A3B6NPA3	NB-ARC domain-containing protein	GO:0006952	defense response	NA	NA	GO:0043531	ADP binding	TraesCS6A01G161900	TraesCS6A02G161900
		TraesCS5B03G0892400	A0A3B6LS14	Cupin type-1 domain-containing protein	NA	NA	NA	NA	NA	NA	TraesCS5B01G355800	TraesCS5B02G355800
		TraesCS4B03G0222400	A0A3B6IN64	aldehyde oxygenase (deformylating) (EC 4.1.99.5)	GO:0016126 | GO:0006950 | GO:0008610 | GO:1901700 | GO:0010033	sterol biosynthetic process | response to stress | lipid biosynthetic process | response to oxygen-containing compound | response to organic substance	GO:0016020 | GO:0005789 | GO:0005783	membrane | endoplasmic reticulum membrane | endoplasmic reticulum	GO:0016491 | GO:0005506 | GO:0009924 | GO:1990465 | GO:0000254 | GO:0016829	oxidoreductase activity | iron ion binding | octadecanal decarbonylase activity | aldehyde oxygenase (deformylating) activity | C-4 methylsterol oxidase activity | lyase activity	TraesCS4B01G097200	TraesCS4B02G097200
		TraesCS7A03G0046800	A0A3B6R6Y5	Uncharacterized protein | TraesCS7A03G0046800	NA	NA	NA	NA	NA	NA	TraesCS7A01G023142	TraesCS7A02G023142
		TraesCS6B03G1082300	A0A3B6PRE0	Uncharacterized protein | TraesCS6B03G1082300	GO:0009737 | GO:0009414 | GO:0009631 | GO:0009415	response to abscisic acid | response to water deprivation | cold acclimation | response to water	NA	NA	NA	NA	TraesCS6B01G383200	TraesCS6B02G383200
		TraesCS1D03G0703900	Q8H0B8	Cold regulated protein	NA	NA	NA	NA	NA	NA	TraesCS1D01G296500	TraesCS1D02G296500
		TraesCS7D03G1128600	A0A3B6TL78	B box-type domain-containing protein	NA	NA	NA	NA	GO:0008270	zinc ion binding	TraesCS7D01G477100	TraesCS7D02G477100
		TraesCS2A03G1236100	A0A3B6B6V8	Pectinesterase inhibitor domain-containing protein	NA	NA	NA	NA	GO:0004857	enzyme inhibitor activity	TraesCS2A01G533800	TraesCS2A02G533800
		TraesCS6B03G0832900	G9DRA4	MYB-related protein	NA	NA	NA	NA	GO:0003677	DNA binding	TraesCS6B01G288500	TraesCS6B02G288500
		TraesCS6A03G0901400	A0A3B6NVD5	Dehydrin	GO:0009737 | GO:0009414 | GO:0009631 | GO:0009415	response to abscisic acid | response to water deprivation | cold acclimation | response to water	NA	NA	NA	NA	TraesCS6A01G350600	TraesCS6A02G350600
		TraesCS5A03G1250600	A0A3B6KRV9	Bifunctional inhibitor/plant lipid transfer protein/seed storage helical domain-containing protein	NA	NA	NA	NA	NA	NA	TraesCS5A01G535500	TraesCS5A02G535500
		TraesCS4B03G0949100	A0A3B6IZE2	Bifunctional inhibitor/plant lipid transfer protein/seed storage helical domain-containing protein	NA	NA	NA	NA	NA	NA	TraesCS4B01G367700	TraesCS4B02G367700
		TraesCS4A03G0859500	Unknown_TraesCS4A03G0859500	Unknown_TraesCS4A03G0859500	NA	NA	NA	NA	NA	NA	TraesCS4A01G346100	TraesCS4A02G346100
"KWS Ferrum"	152	TraesCS6A03G0319500	A0A3B6NMI8	Uncharacterized protein | TraesCS6A03G0319500	NA	NA	NA	NA	NA	NA	TraesCS6A01G134500	TraesCS6A02G134500
		TraesCS5B03G0957800	A0A3B6LSY3	Lipoxygenase (EC 1.13.11.-)	GO:0006633 | GO:0031408 | GO:0034440 | GO:0006629 | GO:0006631	fatty acid biosynthetic process | oxylipin biosynthetic process | lipid oxidation | lipid metabolic process | fatty acid metabolic process	NA	NA	GO:0016491 | GO:0046872 | GO:0016702 | GO:0005515 | GO:0051213	oxidoreductase activity | metal ion binding | oxidoreductase activity; acting on single donors with incorporation of molecular oxygen; incorporation of two atoms of oxygen | protein binding | dioxygenase activity	TraesCS5B01G382400	TraesCS5B02G382400
		TraesCS2B03G0557700	A0A3B6C3R1 | A0A3B6C3T2	HSF-type DNA-binding domain-containing protein | HSF-type DNA-binding domain-containing protein	GO:0006355 | GO:0009451 | GO:0006357 | GO:0034605	regulation of DNA-templated transcription | RNA modification | regulation of transcription by RNA polymerase II | cellular response to heat	GO:0005634 | GO:0043231	nucleus | intracellular membrane-bounded organelle	GO:0003700 | GO:0043565 | GO:0003723 | GO:0000978 | GO:0003677	DNA-binding transcription factor activity | sequence-specific DNA binding | RNA binding | RNA polymerase II cis-regulatory region sequence-specific DNA binding | DNA binding	TraesCS2B01G232000	TraesCS2B02G232000
		TraesCS6D03G0334100	A0A3B6QCV3	Rx N-terminal domain-containing protein	NA	NA	NA	NA	NA	NA	TraesCS6D01G150300	TraesCS6D02G150300
		TraesCS1A03G0261500	A0A3B5XW91	Peroxidase (EC 1.11.1.7)	GO:0006979 | GO:0042744 | GO:0098869	response to oxidative stress | hydrogen peroxide catabolic process | cellular oxidant detoxification	GO:0005576 | GO:0009505	extracellular region | plant-type cell wall	GO:0020037 | GO:0046872 | GO:0004601 | GO:0140825 | GO:0016491	heme binding | metal ion binding | peroxidase activity | lactoperoxidase activity | oxidoreductase activity	TraesCS1A01G108400	TraesCS1A02G108400
		TraesCS7A03G0548900	A0A3B6RDZ6	SHSP domain-containing protein	NA	NA	NA	NA	NA	NA	TraesCS7A01G236700	TraesCS7A02G236700
		TraesCS3D03G1160600	Unknown_TraesCS3D03G1160600	Unknown_TraesCS3D03G1160600	GO:0006952 | GO:0042742 | GO:0009626 | GO:0050832 | GO:0031640 | GO:0090501 | GO:0009607	defense response | defense response to bacterium | plant-type hypersensitive response | defense response to fungus | killing of cells of another organism | RNA phosphodiester bond hydrolysis | response to biotic stimulus	NA	NA	GO:0004540	ribonuclease activity	TraesCS3D01G524700	TraesCS3D02G524700
		TraesCSU03G0463700	A0A341ZKV6	Peptidase C1A papain C-terminal domain-containing protein	GO:0006508 | GO:0051603	proteolysis | proteolysis involved in protein catabolic process	GO:0005615 | GO:0005764	extracellular space | lysosome	GO:0004197 | GO:0008234 | GO:0016787 | GO:0008233	cysteine-type endopeptidase activity | cysteine-type peptidase activity | hydrolase activity | peptidase activity	TraesCSU01G249500	TraesCSU02G249500
		TraesCS6A03G0986600	Unknown_TraesCS6A03G0986600	Unknown_TraesCS6A03G0986600	NA	NA	NA	NA	NA	NA	TraesCS6A01G391900	TraesCS6A02G391900
		TraesCS2B03G0111400	Unknown_TraesCS2B03G0111400	Unknown_TraesCS2B03G0111400	NA	NA	NA	NA	NA	NA	TraesCS2B01G052267	TraesCS2B02G052267
		TraesCS5D03G1146800	A0A3B6N2H6	Leucine-rich repeat-containing N-terminal plant-type domain-containing protein	NA	NA	NA	NA	GO:0005515	protein binding	TraesCS5D01G525500	TraesCS5D02G525500
		TraesCS3A03G0774100	A0A3B6EJL0	NADH:ubiquinone reductase (non-electrogenic) (EC 1.6.5.9)	GO:0006116	NADH oxidation	GO:0005743 | GO:0005777 | GO:0005739	mitochondrial inner membrane | peroxisome | mitochondrion	GO:0016491 | GO:0005509 | GO:0003954	oxidoreductase activity | calcium ion binding | NADH dehydrogenase activity	TraesCS3A01G316500	TraesCS3A02G316500
		TraesCS3D03G0338100	A0A3B6GU21	Water stress and hypersensitive response domain-containing protein	GO:0009269	response to desiccation	NA	NA	NA	NA	TraesCS3D01G158600	TraesCS3D02G158600
		TraesCS5D03G1236000	Unknown_TraesCS5D03G1236000	Unknown_TraesCS5D03G1236000	NA	NA	NA	NA	NA	NA	TraesCS5D01G563600	TraesCS5D02G563600
		TraesCS5D03G1146900	A0A3B6N1U4	Leucine-rich repeat-containing N-terminal plant-type domain-containing protein	NA	NA	NA	NA	GO:0005515	protein binding	TraesCS5D01G525600	TraesCS5D02G525600
		TraesCS6D03G0627800	A0A3B6QHB2	Uncharacterized protein | TraesCS6D03G0627800	GO:0055085	transmembrane transport	GO:0016020	membrane	GO:0022857	transmembrane transporter activity	TraesCS6D01G260500	TraesCS6D02G260500
		TraesCS6D03G0848200	A0A3B6QKN1	Germin-like protein	GO:0010497 | GO:2000280	plasmodesmata-mediated intercellular transport | regulation of root development	GO:0009506 | GO:0048046 | GO:0005576	plasmodesma | apoplast | extracellular region	GO:0030145 | GO:0046872	manganese ion binding | metal ion binding	TraesCS6D01G367700	TraesCS6D02G367700
		TraesCS1D03G0886300	A0A3B6A1W7	Bifunctional inhibitor/plant lipid transfer protein/seed storage helical domain-containing protein	GO:0006869	lipid transport	NA	NA	NA	NA	TraesCS1D01G381200	TraesCS1D02G381200
		TraesCS6A03G0967400	A0A3B6NX31	Germin-like protein	GO:0010497 | GO:2000280	plasmodesmata-mediated intercellular transport | regulation of root development	GO:0009506 | GO:0048046 | GO:0005576	plasmodesma | apoplast | extracellular region	GO:0030145 | GO:0046872	manganese ion binding | metal ion binding	TraesCS6A01G382900	TraesCS6A02G382900
		TraesCS3A03G0213000	A0A3B6ECG2	Aminotransferase-like plant mobile domain-containing protein	GO:0010073 | GO:0048507	meristem maintenance | meristem development	NA	NA	NA	NA	TraesCS3A01G096600	TraesCS3A02G096600
		TraesCS2D03G1254600	A0A3B6DM82	PLAT domain-containing protein	NA	NA	NA	NA	GO:0005515	protein binding	TraesCS2D01G562100	TraesCS2D02G562100
		TraesCS6A03G0601600	W6EK34	S-adenosylmethionine decarboxylase proenzyme (EC 4.1.1.50)	GO:0006597 | GO:0008295 | GO:0006596	spermine biosynthetic process | spermidine biosynthetic process | polyamine biosynthetic process	GO:0005829	cytosol	GO:0004014 | GO:0016829 | GO:0016831	adenosylmethionine decarboxylase activity | lyase activity | carboxy-lyase activity	TraesCS6A01G219500	TraesCS6A02G219500
		TraesCS3D03G0695400	A0A3B6GZH7	Peroxidase (EC 1.11.1.7)	GO:0006979 | GO:0042744 | GO:0098869	response to oxidative stress | hydrogen peroxide catabolic process | cellular oxidant detoxification	GO:0005576 | GO:0009505	extracellular region | plant-type cell wall	GO:0020037 | GO:0046872 | GO:0004601 | GO:0140825 | GO:0016491	heme binding | metal ion binding | peroxidase activity | lactoperoxidase activity | oxidoreductase activity	TraesCS3D01G305300	TraesCS3D02G305300
		TraesCS5B03G0829200	A0A060AQ78	Defensin	GO:0006952	defense response	NA	NA	NA	NA	TraesCS5B01G329200	TraesCS5B02G329200
		TraesCS6A03G0701300	A0A3B6NSE9 | A0A3B6NTB5	Uncharacterized protein | TraesCS6A03G0701300 | Uncharacterized protein | TraesCS6A03G0701300	NA	NA	NA	NA	GO:0003677	DNA binding	TraesCS6A01G261100	TraesCS6A02G261100
		TraesCS7A03G0905400	A0A3B6RMC5	GH18 domain-containing protein	GO:0005975 | GO:0008152	carbohydrate metabolic process | metabolic process	NA	NA	GO:0004553 | GO:0016798 | GO:0016787	hydrolase activity; hydrolyzing O-glycosyl compounds | hydrolase activity; acting on glycosyl bonds | hydrolase activity	TraesCS7A01G371600	TraesCS7A02G371600
		TraesCS7B03G0467000	A0A3B6SIV1	C2H2-type domain-containing protein	GO:0009788	negative regulation of abscisic acid-activated signaling pathway	GO:0005634	nucleus	GO:0003700	DNA-binding transcription factor activity	TraesCS7B01G174400	TraesCS7B02G174400
		TraesCS3D03G0715000	A0A3B6GX77	NADH:ubiquinone reductase (non-electrogenic) (EC 1.6.5.9)	GO:0006116	NADH oxidation	GO:0005743 | GO:0005777 | GO:0005739	mitochondrial inner membrane | peroxisome | mitochondrion	GO:0016491 | GO:0005509 | GO:0003954	oxidoreductase activity | calcium ion binding | NADH dehydrogenase activity	TraesCS3D01G314700	TraesCS3D02G314700
		TraesCS6D03G0505200	A0A3B6QH54	S-adenosylmethionine decarboxylase proenzyme (EC 4.1.1.50)	GO:0006597 | GO:0008295 | GO:0006596	spermine biosynthetic process | spermidine biosynthetic process | polyamine biosynthetic process	GO:0005829	cytosol	GO:0004014 | GO:0016829 | GO:0016831	adenosylmethionine decarboxylase activity | lyase activity | carboxy-lyase activity	TraesCS6D01G202500	TraesCS6D02G202500
		TraesCS6A03G0899800	A0A3B6NVD1	Dehydrin	GO:0009737 | GO:0009414 | GO:0009631 | GO:0009415	response to abscisic acid | response to water deprivation | cold acclimation | response to water	NA	NA	NA	NA	TraesCS6A01G350100	TraesCS6A02G350100
		TraesCS1D03G0486000	I7FHT3	Glutathione S-transferase (GST) (EC 2.5.1.18)	GO:0006749 | GO:0042221	glutathione metabolic process | response to chemical	GO:0005737 | GO:0005829	cytoplasm | cytosol	GO:0004364 | GO:0016740	glutathione transferase activity | transferase activity	TraesCS1D01G190000	TraesCS1D02G190000
		TraesCS6B03G0032400	A0A3B6PEC8	Uncharacterized protein | TraesCS6B03G0032400	NA	NA	NA	NA	NA	NA	TraesCS6B01G014200	TraesCS6B02G014200
		TraesCS1A03G0908200	A0A3B5Y5G0	Bifunctional inhibitor/plant lipid transfer protein/seed storage helical domain-containing protein	GO:0006869	lipid transport	NA	NA	NA	NA	TraesCS1A01G374500	TraesCS1A02G374500
		TraesCS5D03G0233500	A0A3B6MM78	DUF629 domain-containing protein	NA	NA	NA	NA	GO:0005515	protein binding	TraesCS5D01G098300	TraesCS5D02G098300
		TraesCS4A03G0684900	A0A3B6HZL1	Serine aminopeptidase S33 domain-containing protein	NA	NA	GO:0016020	membrane	GO:0016298	lipase activity	TraesCS4A01G263200	TraesCS4A02G263200
		TraesCS7D03G1113400	A0A3B6TKZ0	Bifunctional inhibitor/plant lipid transfer protein/seed storage helical domain-containing protein	NA	NA	NA	NA	NA	NA	TraesCS7D01G469400	TraesCS7D02G469400
		TraesCS7A03G1365300	Q8LP43	Group2 late embryogenesis abundant protein (LEA D-11 dehydrin)	GO:0009737 | GO:0009414 | GO:0009631 | GO:0009415	response to abscisic acid | response to water deprivation | cold acclimation | response to water	NA	NA	NA	NA	TraesCS7A01G560000	TraesCS7A02G560000
		TraesCS7A03G1167800	A0A3B6RM16	Bifunctional inhibitor/plant lipid transfer protein/seed storage helical domain-containing protein	NA	NA	NA	NA	NA	NA	TraesCS7A01G482400	TraesCS7A02G482400
		TraesCS2A03G0429200	A0A3B6AW26 | A0A3B6AWY6	HSF-type DNA-binding domain-containing protein | HSF-type DNA-binding domain-containing protein	GO:0006355 | GO:0009451 | GO:0006357 | GO:0034605	regulation of DNA-templated transcription | RNA modification | regulation of transcription by RNA polymerase II | cellular response to heat	GO:0005634 | GO:0043231	nucleus | intracellular membrane-bounded organelle	GO:0003700 | GO:0043565 | GO:0003723 | GO:0000978 | GO:0003677	DNA-binding transcription factor activity | sequence-specific DNA binding | RNA binding | RNA polymerase II cis-regulatory region sequence-specific DNA binding | DNA binding	TraesCS2A01G204500	TraesCS2A02G204500
		TraesCS1A03G0676400	Q6QAX7	Bowman-Birk serine protease inhibitors family domain-containing protein	NA	NA	GO:0005576	extracellular region	GO:0004867	serine-type endopeptidase inhibitor activity	TraesCS1A01G265800	TraesCS1A02G265800
		TraesCS6D03G0158400	A0A3B6QAP8	L-gulonolactone oxidase (EC 1.1.3.8)	GO:0019853	L-ascorbic acid biosynthetic process	GO:0016020	membrane	GO:0016491 | GO:0003824 | GO:0071949 | GO:0050660 | GO:0003885 | GO:0050105	oxidoreductase activity | catalytic activity | FAD binding | flavin adenine dinucleotide binding | D-arabinono-1;4-lactone oxidase activity | L-gulonolactone oxidase activity	TraesCS6D01G075800	TraesCS6D02G075800
		TraesCS5D03G1146600	A0A3B6N3D0	Leucine-rich repeat-containing N-terminal plant-type domain-containing protein	NA	NA	NA	NA	GO:0005515	protein binding	TraesCS5D01G525400	TraesCS5D02G525400
		TraesCS1D03G0640500	Q43665	Wali5 protein	GO:0010466 | GO:0010951	negative regulation of peptidase activity | negative regulation of endopeptidase activity	GO:0005576	extracellular region	GO:0004867 | GO:0030414	serine-type endopeptidase inhibitor activity | peptidase inhibitor activity	TraesCS1D01G265800	TraesCS1D02G265800
		TraesCS3D03G0606900	A0A3B6GXR9	chitinase (EC 3.2.1.14)	GO:0005975 | GO:0000272 | GO:0006032 | GO:0016998 | GO:0050832 | GO:0008152	carbohydrate metabolic process | polysaccharide catabolic process | chitin catabolic process | cell wall macromolecule catabolic process | defense response to fungus | metabolic process	NA	NA	GO:0004568 | GO:0008061 | GO:0016798	chitinase activity | chitin binding | hydrolase activity; acting on glycosyl bonds	TraesCS3D01G260500	TraesCS3D02G260500
		TraesCS7A03G1347400	A0A3B6RPD4 | A0A3B6RQ46 | A0A3B6RSY5 | A0A3B6RT02 | A0A3B6RT53	Dof-type domain-containing protein | Uncharacterized protein | TraesCS7A03G1347400 | Uncharacterized protein | TraesCS7A03G1347400 | Uncharacterized protein | TraesCS7A03G1347400 | Uncharacterized protein | TraesCS7A03G1347400	NA	NA	NA	NA	GO:0003677	DNA binding	TraesCS7A01G553800	TraesCS7A02G553800
		TraesCS2A03G1141300	A0A3B6B5A8 | A0A3B6B5U6	Uncharacterized protein | TraesCS2A03G1141300 | Uncharacterized protein | TraesCS2A03G1141300	NA	NA	NA	NA	NA	NA	TraesCS2A01G488700	TraesCS2A02G488700
		TraesCS5A03G1286000	A0A3B6KUX1	HSF-type DNA-binding domain-containing protein	GO:0006355 | GO:0006357 | GO:0034605	regulation of DNA-templated transcription | regulation of transcription by RNA polymerase II | cellular response to heat	GO:0005634	nucleus	GO:0003700 | GO:0043565 | GO:0000978 | GO:0003677	DNA-binding transcription factor activity | sequence-specific DNA binding | RNA polymerase II cis-regulatory region sequence-specific DNA binding | DNA binding	TraesCS5A01G550700	TraesCS5A02G550700
		TraesCS4D03G0842100	A0A3B6JP60	HSF-type DNA-binding domain-containing protein	GO:0006355 | GO:0006357 | GO:0034605	regulation of DNA-templated transcription | regulation of transcription by RNA polymerase II | cellular response to heat	GO:0005634	nucleus	GO:0003700 | GO:0043565 | GO:0000978 | GO:0003677	DNA-binding transcription factor activity | sequence-specific DNA binding | RNA polymerase II cis-regulatory region sequence-specific DNA binding | DNA binding	TraesCS4D01G358900	TraesCS4D02G358900
		TraesCS3A03G1134100	Q4JH28	Beta-1;3-glucanase	GO:0005975 | GO:0008152	carbohydrate metabolic process | metabolic process	GO:0005886	plasma membrane	GO:0004553 | GO:0016798 | GO:0016787	hydrolase activity; hydrolyzing O-glycosyl compounds | hydrolase activity; acting on glycosyl bonds | hydrolase activity	TraesCS3A01G483000	TraesCS3A02G483000
		TraesCS5D03G0753000	A0A3B6MVI8	Knottin scorpion toxin-like domain-containing protein	GO:0006952	defense response	NA	NA	NA	NA	TraesCS5D01G334900	TraesCS5D02G334900
		TraesCS2D03G0704000	A0A3B6DHL2	Pentatricopeptide repeat-containing protein	GO:0009451	RNA modification	NA	NA	GO:0003723 | GO:0005515	RNA binding | protein binding	TraesCS2D01G305100	TraesCS2D02G305100
		TraesCS2D03G1011700	A0A096UN06	Peroxidase (EC 1.11.1.7)	GO:0006979 | GO:0042744 | GO:0098869	response to oxidative stress | hydrogen peroxide catabolic process | cellular oxidant detoxification	GO:0005576 | GO:0009505	extracellular region | plant-type cell wall	GO:0020037 | GO:0046872 | GO:0004601 | GO:0140825 | GO:0016491	heme binding | metal ion binding | peroxidase activity | lactoperoxidase activity | oxidoreductase activity	TraesCS2D01G451200	TraesCS2D02G451200
		TraesCS7D03G0134600	A0A3B6T8L6	Uncharacterized protein | TraesCS7D03G0134600	GO:0009793	embryo development ending in seed dormancy	NA	NA	NA	NA	TraesCS7D01G059700	TraesCS7D02G059700
		TraesCS7B03G0139600	Unknown_TraesCS7B03G0139600	Unknown_TraesCS7B03G0139600	NA	NA	NA	NA	NA	NA	TraesCS7B01G051500	TraesCS7B02G051500
		TraesCS2B03G1218500	A0A3B6CFB4	Uncharacterized protein | TraesCS2B03G1218500	NA	NA	NA	NA	NA	NA	TraesCS2B01G482800	TraesCS2B02G482800
		TraesCS7D03G0450000	M5AKY4	Pathogenesis related protein-1.2	GO:0009607	response to biotic stimulus	GO:0005576 | GO:0005615	extracellular region | extracellular space	NA	NA	TraesCS7D01G201300	TraesCS7D02G201300
		TraesCS2D03G1063400	A0A3B6DJA9	RING-type E3 ubiquitin transferase (EC 2.3.2.27)	GO:0016567	protein ubiquitination	GO:0005634 | GO:0005737	nucleus | cytoplasm	GO:0004842 | GO:0005515	ubiquitin-protein transferase activity | protein binding	TraesCS2D01G475600	TraesCS2D02G475600
		TraesCS6A03G0601500	A0A341XP15	S-adenosylmethionine decarboxylase proenzyme	NA	NA	NA	NA	NA	NA	TraesCS6A01G219400	TraesCS6A02G219400
		TraesCS6B03G1184200	A0A3B6PUN0	Germin-like protein	GO:0010497 | GO:2000280	plasmodesmata-mediated intercellular transport | regulation of root development	GO:0009506 | GO:0048046 | GO:0005576	plasmodesma | apoplast | extracellular region	GO:0030145 | GO:0046872	manganese ion binding | metal ion binding	TraesCS6B01G422000	TraesCS6B02G422000
		TraesCS2D03G0683200	A0A3B6DH79	Bifunctional inhibitor/plant lipid transfer protein/seed storage helical domain-containing protein	GO:0009627	systemic acquired resistance	NA	NA	GO:0005504	fatty acid binding	TraesCS2D01G295000	TraesCS2D02G295000
		TraesCS3A03G0755200	A0A3B6EJV7	Peroxidase (EC 1.11.1.7)	GO:0006979 | GO:0042744 | GO:0098869	response to oxidative stress | hydrogen peroxide catabolic process | cellular oxidant detoxification	GO:0005576 | GO:0009505	extracellular region | plant-type cell wall	GO:0020037 | GO:0046872 | GO:0004601 | GO:0140825 | GO:0016491	heme binding | metal ion binding | peroxidase activity | lactoperoxidase activity | oxidoreductase activity	TraesCS3A01G297200	TraesCS3A02G297200
		TraesCS2B03G1385100	A0A3B6CF57	Bifunctional inhibitor/plant lipid transfer protein/seed storage helical domain-containing protein	NA	NA	NA	NA	NA	NA	TraesCS2B01G551700	TraesCS2B02G551700
		TraesCS2B03G0487000	A0A3B6C2T1	Cytochrome P450	GO:0006357	regulation of transcription by RNA polymerase II	GO:0016020	membrane	GO:0000981 | GO:0020037 | GO:0004497 | GO:0005506 | GO:0016705 | GO:0000978 | GO:0046872 | GO:0016491	DNA-binding transcription factor activity; RNA polymerase II-specific | heme binding | monooxygenase activity | iron ion binding | oxidoreductase activity; acting on paired donors; with incorporation or reduction of molecular oxygen | RNA polymerase II cis-regulatory region sequence-specific DNA binding | metal ion binding | oxidoreductase activity	TraesCS2B01G201900	TraesCS2B02G201900
		TraesCS2B03G1005600	A0A3B6CA26	Glycosyltransferase (EC 2.4.1.-)	NA	NA	NA	NA	GO:0008194 | GO:0016740 | GO:0016757 | GO:0035251	UDP-glycosyltransferase activity | transferase activity | glycosyltransferase activity | UDP-glucosyltransferase activity	TraesCS2B01G395000	TraesCS2B02G395000
		TraesCS2A03G1078800	A0A3B6B4T6	Uncharacterized protein | TraesCS2A03G1078800	NA	NA	NA	NA	GO:0003677	DNA binding	TraesCS2A01G456600	TraesCS2A02G456600
		TraesCS5A03G1246600	A0A3B6KUR1	Trans-cinnamate 4-monooxygenase	GO:0009808	lignin metabolic process	GO:0016020 | GO:0005737	membrane | cytoplasm	GO:0020037 | GO:0004497 | GO:0005506 | GO:0016705 | GO:0004725 | GO:0046872 | GO:0016491 | GO:0016710	heme binding | monooxygenase activity | iron ion binding | oxidoreductase activity; acting on paired donors; with incorporation or reduction of molecular oxygen | protein tyrosine phosphatase activity | metal ion binding | oxidoreductase activity | trans-cinnamate 4-monooxygenase activity	TraesCS5A01G534000	TraesCS5A02G534000
		TraesCS7B03G0395000	A0A3B6SFK8	JmjC domain-containing protein	GO:0070544	histone H3-K36 demethylation	NA	NA	GO:0016706	2-oxoglutarate-dependent dioxygenase activity	TraesCS7B01G145500	TraesCS7B02G145500
		TraesCS3A03G1126500	A0A3B6EU53	Beta-1;3-glucanase	GO:0005975 | GO:0008152	carbohydrate metabolic process | metabolic process	GO:0005886	plasma membrane	GO:0004553 | GO:0016798 | GO:0016787	hydrolase activity; hydrolyzing O-glycosyl compounds | hydrolase activity; acting on glycosyl bonds | hydrolase activity	TraesCS3A01G480400	TraesCS3A02G480400
		TraesCS3A03G0348200	A0A3B6ED63	Water stress and hypersensitive response domain-containing protein	GO:0009269	response to desiccation	NA	NA	NA	NA	TraesCS3A01G150800	TraesCS3A02G150800
		TraesCS7A03G0147000	A0A3B6RBY2	Uncharacterized protein | TraesCS7A03G0147000	GO:0009793	embryo development ending in seed dormancy	NA	NA	NA	NA	TraesCS7A01G065100	TraesCS7A02G065100
		TraesCS1B03G0074100	A0A3B5YRT0	Protein DETOXIFICATION (Multidrug and toxic compound extrusion protein)	GO:0055085 | GO:1990961	transmembrane transport | xenobiotic detoxification by transmembrane export across the plasma membrane	GO:0016020	membrane	GO:0015297 | GO:0042910 | GO:0022857	antiporter activity | xenobiotic transmembrane transporter activity | transmembrane transporter activity	TraesCS1B01G037000	TraesCS1B02G037000
		TraesCS5D03G1146500	A0A3B6N227	Leucine-rich repeat-containing N-terminal plant-type domain-containing protein	NA	NA	NA	NA	GO:0005515	protein binding	TraesCS5D01G525300	TraesCS5D02G525300
		TraesCS2B03G1218200	A0A3B6CCU1	Uncharacterized protein | TraesCS2B03G1218200	NA	NA	NA	NA	NA	NA	TraesCS2B01G482500	TraesCS2B02G482500
		TraesCS5D03G0953200	A0A3B6MYR1	Dehydrin	GO:0009737 | GO:0009414 | GO:0009631 | GO:0009415	response to abscisic acid | response to water deprivation | cold acclimation | response to water	NA	NA	NA	NA	TraesCS5D01G433200	TraesCS5D02G433200
		TraesCS5B03G0692600	A0A3B6LP26	4-hydroxy-7-methoxy-3-oxo-3;4-dihydro-2H-1;4-benzoxazin-2-yl glucosidebeta-D-glucosidase (EC 3.2.1.182)	GO:0005975	carbohydrate metabolic process	GO:0009507	chloroplast	GO:0008422 | GO:0102726 | GO:0004553 | GO:0016787	beta-glucosidase activity | DIMBOA glucoside beta-D-glucosidase activity | hydrolase activity; hydrolyzing O-glycosyl compounds | hydrolase activity	TraesCS5B01G265500	TraesCS5B02G265500
		TraesCS6A03G0900100	A0A3B6NVH4	Uncharacterized protein | TraesCS6A03G0900100	GO:0009737 | GO:0009414 | GO:0009631 | GO:0009415	response to abscisic acid | response to water deprivation | cold acclimation | response to water	NA	NA	NA	NA	TraesCS6A01G350300	TraesCS6A02G350300
		TraesCS6A03G0966200	A0A3B6NUS8	Germin-like protein	GO:0010497 | GO:2000280	plasmodesmata-mediated intercellular transport | regulation of root development	GO:0009506 | GO:0048046 | GO:0005576	plasmodesma | apoplast | extracellular region	GO:0030145 | GO:0046872	manganese ion binding | metal ion binding	TraesCS6A01G382200	TraesCS6A02G382200
		TraesCS2B03G1539300	A0A3B6CHC0	Peroxidase (EC 1.11.1.7)	GO:0006979 | GO:0042744 | GO:0098869	response to oxidative stress | hydrogen peroxide catabolic process | cellular oxidant detoxification	GO:0005576 | GO:0009505	extracellular region | plant-type cell wall	GO:0020037 | GO:0046872 | GO:0004601 | GO:0140825 | GO:0016491	heme binding | metal ion binding | peroxidase activity | lactoperoxidase activity | oxidoreductase activity	TraesCS2B01G614500	TraesCS2B02G614500
		TraesCS1B03G0597400	A0A3B5YY34 | A0A3B5YWP7	Uncharacterized protein | TraesCS1B03G0597400 | Low-temperature-induced 65 kDa protein	GO:0009737	response to abscisic acid	NA	NA	NA	NA	TraesCS1B01G204900	TraesCS1B02G204900
		TraesCS7A03G1168100	A0A3B6RQY7	Bifunctional inhibitor/plant lipid transfer protein/seed storage helical domain-containing protein	NA	NA	NA	NA	NA	NA	TraesCS7A01G482600	TraesCS7A02G482600
		TraesCS6D03G0830000	A0A3B6QMN1	Fe2OG dioxygenase domain-containing protein	NA	NA	NA	NA	GO:0016491 | GO:0046872	oxidoreductase activity | metal ion binding	TraesCS6D01G359300	TraesCS6D02G359300
		TraesCS3A03G1272100	A0A3B6ERF4	Uncharacterized protein | TraesCS3A03G1272100	GO:0006952 | GO:0051707	defense response | response to other organism	NA	NA	GO:0005524 | GO:0043531	ATP binding | ADP binding	TraesCS3A01G536200	TraesCS3A02G536200
		TraesCS5B03G1277900	A0A3B6LXX2	Leucine-rich repeat-containing N-terminal plant-type domain-containing protein	NA	NA	NA	NA	NA	NA	TraesCS5B01G527000	TraesCS5B02G527000
		TraesCS7A03G0642700	A0A3B6REY3	C2H2-type domain-containing protein	GO:0009788	negative regulation of abscisic acid-activated signaling pathway	GO:0005634	nucleus	GO:0003700	DNA-binding transcription factor activity	TraesCS7A01G276700	TraesCS7A02G276700
		TraesCS4B03G0930500	A0A3B6IXG5	Uncharacterized protein | TraesCS4B03G0930500	GO:0009409 | GO:0042752	response to cold | regulation of circadian rhythm	NA	NA	NA	NA	TraesCS4B01G358700	TraesCS4B02G358700
		TraesCS5A03G0796900	A0A060AJU4	Defensin	GO:0006952	defense response	NA	NA	NA	NA	TraesCS5A01G329000	TraesCS5A02G329000
		TraesCS5D03G1235900	A0A341WAB3	Leucine-rich repeat-containing N-terminal plant-type domain-containing protein	NA	NA	NA	NA	GO:0005515	protein binding	TraesCS5D01G563500	TraesCS5D02G563500
		TraesCS4A03G0860500	A0A3B6HZD2	Leucine-rich repeat-containing N-terminal plant-type domain-containing protein	NA	NA	NA	NA	GO:0005515	protein binding	TraesCS4A01G347000	TraesCS4A02G347000
		TraesCS2B03G1138000	A0A3B6CBN7	Cold-responsive protein	NA	NA	NA	NA	NA	NA	TraesCS2B01G447500	TraesCS2B02G447500
		TraesCS1D03G0182500	A0A3B5ZQ23 | W5AN83	Uncharacterized protein | TraesCS1D03G0182500 | Uncharacterized protein | TraesCS1D03G0182500	GO:0006355 | GO:0007623	regulation of DNA-templated transcription | circadian rhythm	NA	NA	NA	NA	TraesCS1D01G079100	TraesCS1D02G079100
		TraesCS3A03G1214200	A0A3B6EQW3 | A0A3B6ERN2	Glutamate decarboxylase (EC 4.1.1.15) | Glutamate decarboxylase (EC 4.1.1.15)	GO:0007166 | GO:0006536 | GO:0019752 | GO:0006538	cell surface receptor signaling pathway | glutamate metabolic process | carboxylic acid metabolic process | glutamate catabolic process	GO:0005886 | GO:0005829	plasma membrane | cytosol	GO:0003824 | GO:0030170 | GO:0004351 | GO:0016830 | GO:0016829 | GO:0016831	catalytic activity | pyridoxal phosphate binding | glutamate decarboxylase activity | carbon-carbon lyase activity | lyase activity | carboxy-lyase activity	TraesCS3A01G515300	TraesCS3A02G515300
		TraesCS3D03G1158300	A0A3B6H6R7	Glutamate decarboxylase (EC 4.1.1.15)	GO:0007166 | GO:0006536 | GO:0019752 | GO:0006538	cell surface receptor signaling pathway | glutamate metabolic process | carboxylic acid metabolic process | glutamate catabolic process	GO:0005886 | GO:0005829	plasma membrane | cytosol	GO:0003824 | GO:0030170 | GO:0004351 | GO:0016830 | GO:0016829 | GO:0016831	catalytic activity | pyridoxal phosphate binding | glutamate decarboxylase activity | carbon-carbon lyase activity | lyase activity | carboxy-lyase activity	TraesCS3D01G523200	TraesCS3D02G523200
		TraesCS5A03G1006700	A0A3B6KQU7	Dehydrin	GO:0009737 | GO:0009414 | GO:0009631 | GO:0009415	response to abscisic acid | response to water deprivation | cold acclimation | response to water	NA	NA	NA	NA	TraesCS5A01G424800	TraesCS5A02G424800
		TraesCS5D03G0225200	A0A3B6MKW2	Uncharacterized protein | TraesCS5D03G0225200	NA	NA	NA	NA	NA	NA	TraesCS5D01G094500	TraesCS5D02G094500
		TraesCS1B03G0291200	A0A3B5YT32	GDSL esterase/lipase	NA	NA	NA	NA	GO:0016788	hydrolase activity; acting on ester bonds	TraesCS1B01G108400	TraesCS1B02G108400
		TraesCS3A03G0755300	A0A3B6EMY1	Peroxidase (EC 1.11.1.7)	GO:0006979 | GO:0042744 | GO:0098869	response to oxidative stress | hydrogen peroxide catabolic process | cellular oxidant detoxification	GO:0005576 | GO:0009505	extracellular region | plant-type cell wall	GO:0020037 | GO:0046872 | GO:0004601 | GO:0140825 | GO:0016491	heme binding | metal ion binding | peroxidase activity | lactoperoxidase activity | oxidoreductase activity	TraesCS3A01G297100	TraesCS3A02G297100
		TraesCS1D03G0887400	A0A3B6A058	Bifunctional inhibitor/plant lipid transfer protein/seed storage helical domain-containing protein	GO:0006869	lipid transport	NA	NA	NA	NA	TraesCS1D01G381600	TraesCS1D02G381600
		TraesCS4B03G0521800	A0A3B6IT89 | A0A3B6ITY7	Outer envelope pore protein 16-2; chloroplastic | Outer envelope pore protein 16-2; chloroplastic	GO:0055085 | GO:0003333	transmembrane transport | amino acid transmembrane transport	GO:0016020 | GO:0009707	membrane | chloroplast outer membrane	GO:0022857 | GO:0015171	transmembrane transporter activity | amino acid transmembrane transporter activity	TraesCS4B01G184800	TraesCS4B02G184800
		TraesCS5B03G0034800	A0A3B6LFC8	Thaumatin-like protein	GO:0006952	defense response	NA	NA	NA	NA	TraesCS5B01G015500	TraesCS5B02G015500
		TraesCS1A03G0908100	A0A077RQF1	Bifunctional inhibitor/plant lipid transfer protein/seed storage helical domain-containing protein	GO:0006869	lipid transport	NA	NA	NA	NA	TraesCS1A01G374400	TraesCS1A02G374400
		TraesCS3D03G1055800	A0A3B6H2C7	Glucan endo-1;3-beta-D-glucosidase	GO:0005975 | GO:0008152	carbohydrate metabolic process | metabolic process	GO:0005886	plasma membrane	GO:0004553 | GO:0016798 | GO:0016787	hydrolase activity; hydrolyzing O-glycosyl compounds | hydrolase activity; acting on glycosyl bonds | hydrolase activity	TraesCS3D01G478000	TraesCS3D02G478000
		TraesCS2A03G0325600	A0A3B6AU39	Subtilisin-chymotrypsin inhibitor-2A	GO:0009611 | GO:0010466	response to wounding | negative regulation of peptidase activity	NA	NA	GO:0004867 | GO:0030414	serine-type endopeptidase inhibitor activity | peptidase inhibitor activity	TraesCS2A01G158800	TraesCS2A02G158800
		TraesCS2A03G0366000	A0A3B6AV25	Cytochrome P450	GO:0006357	regulation of transcription by RNA polymerase II	GO:0016020	membrane	GO:0000981 | GO:0020037 | GO:0004497 | GO:0005506 | GO:0016705 | GO:0000978 | GO:0046872 | GO:0016491	DNA-binding transcription factor activity; RNA polymerase II-specific | heme binding | monooxygenase activity | iron ion binding | oxidoreductase activity; acting on paired donors; with incorporation or reduction of molecular oxygen | RNA polymerase II cis-regulatory region sequence-specific DNA binding | metal ion binding | oxidoreductase activity	TraesCS2A01G175700	TraesCS2A02G175700
		TraesCS5A03G0814200	A0A3B6KNK2	Uncharacterized protein | TraesCS5A03G0814200	NA	NA	NA	NA	GO:0016747	acyltransferase activity; transferring groups other than amino-acyl groups	TraesCS5A01G338700	TraesCS5A02G338700
		TraesCS2D03G1021500	W5BST9	Genome assembly; chromosome: II	NA	NA	NA	NA	GO:0003677	DNA binding	TraesCS2D01G456900	TraesCS2D02G456900
		TraesCS7D03G0547300	Unknown_TraesCS7D03G0547300	Unknown_TraesCS7D03G0547300	NA	NA	NA	NA	NA	NA	TraesCS7D01G244500	TraesCS7D02G244500
		TraesCS3B03G1419400	W5D371	HSF-type DNA-binding domain-containing protein	GO:0006355 | GO:0006357 | GO:0034605	regulation of DNA-templated transcription | regulation of transcription by RNA polymerase II | cellular response to heat	GO:0005634	nucleus	GO:0003700 | GO:0043565 | GO:0000978 | GO:0003677	DNA-binding transcription factor activity | sequence-specific DNA binding | RNA polymerase II cis-regulatory region sequence-specific DNA binding | DNA binding	TraesCS3B01G568300	TraesCS3B02G568300
		TraesCS7D03G0448100	Unknown_TraesCS7D03G0448100	Unknown_TraesCS7D03G0448100	GO:0006508	proteolysis	NA	NA	GO:0008234	cysteine-type peptidase activity	TraesCS7D01G200500	TraesCS7D02G200500
		TraesCS7B03G1027800	A0A3B6SMG1	Uncharacterized protein | TraesCS7B03G1027800	GO:0071705 | GO:0055085 | GO:0015720 | GO:1903791	nitrogen compound transport | transmembrane transport | allantoin transport | uracil transmembrane transport	GO:0016020	membrane	GO:0022857 | GO:0005274 | GO:0015505	transmembrane transporter activity | allantoin:proton symporter activity | uracil:cation symporter activity	TraesCS7B01G382000	TraesCS7B02G382000
		TraesCS1A03G0451400	A0A3B5XYR7	Secretory protein	NA	NA	NA	NA	NA	NA	TraesCS1A01G166600	TraesCS1A02G166600
		TraesCSU03G0372800	A0A341ZKV6	Peptidase C1A papain C-terminal domain-containing protein	GO:0006508 | GO:0051603	proteolysis | proteolysis involved in protein catabolic process	GO:0005615 | GO:0005764	extracellular space | lysosome	GO:0004197 | GO:0008234 | GO:0016787 | GO:0008233	cysteine-type endopeptidase activity | cysteine-type peptidase activity | hydrolase activity | peptidase activity	TraesCSU01G222800	TraesCSU02G222800
		TraesCS4B03G0013300	A0A3B6IMJ6	Cytochrome P450	NA	NA	GO:0016020	membrane	GO:0020037 | GO:0004497 | GO:0005506 | GO:0016705 | GO:0046872 | GO:0016491	heme binding | monooxygenase activity | iron ion binding | oxidoreductase activity; acting on paired donors; with incorporation or reduction of molecular oxygen | metal ion binding | oxidoreductase activity	TraesCS4B01G009700	TraesCS4B02G009700
		TraesCS6A03G0899900	A0A3B6NWD7	Dehydrin	GO:0009737 | GO:0009414 | GO:0009631 | GO:0009415	response to abscisic acid | response to water deprivation | cold acclimation | response to water	NA	NA	NA	NA	TraesCS6A01G350200	TraesCS6A02G350200
		TraesCS5D03G1233000	A0A3B6N1X3	Leucine-rich repeat-containing N-terminal plant-type domain-containing protein	NA	NA	NA	NA	GO:0005515	protein binding	TraesCS5D01G561100	TraesCS5D02G561100
		TraesCS7A03G1161300	A0A3B6RMS1	Uncharacterized protein | TraesCS7A03G1161300	GO:0071705 | GO:0055085 | GO:0015720 | GO:1903791	nitrogen compound transport | transmembrane transport | allantoin transport | uracil transmembrane transport	GO:0016020	membrane	GO:0022857 | GO:0005274 | GO:0015505	transmembrane transporter activity | allantoin:proton symporter activity | uracil:cation symporter activity	TraesCS7A01G479700	TraesCS7A02G479700
		TraesCS2A03G1115700	A0A3B6B4W6	RING-type E3 ubiquitin transferase (EC 2.3.2.27)	GO:0016567	protein ubiquitination	GO:0005634 | GO:0005737	nucleus | cytoplasm	GO:0004842 | GO:0005515	ubiquitin-protein transferase activity | protein binding	TraesCS2A01G475600	TraesCS2A02G475600
		TraesCS5B03G1330600	A0A3B6LYE8	Lecithin-cholesterol acyltransferase-like 1	GO:0006629	lipid metabolic process	NA	NA	GO:0008374	O-acyltransferase activity	TraesCS5B01G543000	TraesCS5B02G543000
		TraesCS5B03G1381200	A0A3B6LZ67	Leucine-rich repeat-containing N-terminal plant-type domain-containing protein	NA	NA	NA	NA	NA	NA	TraesCS5B01G572200	TraesCS5B02G572200
		TraesCS6D03G0846300	A0A3B6QNT2	Germin-like protein	GO:0010497 | GO:2000280	plasmodesmata-mediated intercellular transport | regulation of root development	GO:0009506 | GO:0048046 | GO:0005576	plasmodesma | apoplast | extracellular region	GO:0030145 | GO:0046872	manganese ion binding | metal ion binding	TraesCS6D01G367000	TraesCS6D02G367000
		TraesCS3D03G1056700	A0A3B6H5F8	Glucan endo-1;3-beta-D-glucosidase	GO:0005975 | GO:0008152	carbohydrate metabolic process | metabolic process	GO:0005886	plasma membrane	GO:0004553 | GO:0016798 | GO:0016787	hydrolase activity; hydrolyzing O-glycosyl compounds | hydrolase activity; acting on glycosyl bonds | hydrolase activity	TraesCS3D01G478300	TraesCS3D02G478300
		TraesCS4A03G0860900	A0A3B6I2I1	Leucine-rich repeat-containing N-terminal plant-type domain-containing protein	NA	NA	NA	NA	GO:0005515	protein binding	TraesCS4A01G347300	TraesCS4A02G347300
		TraesCS7B03G0678100	A0A3B6SF94 | A0A3B6SH42	SMP domain-containing protein | SMP domain-containing protein	NA	NA	NA	NA	NA	NA	TraesCS7B01G244300	TraesCS7B02G244300
		TraesCS6D03G0589800	A0A3B6QGM3	Uncharacterized protein | TraesCS6D03G0589800	NA	NA	NA	NA	GO:0003677	DNA binding	TraesCS6D01G241900	TraesCS6D02G241900
		TraesCS2D03G0928500	A0A3B6DH92	C2H2-type domain-containing protein	GO:0006355	regulation of DNA-templated transcription	NA	NA	NA	NA	TraesCS2D01G410300	TraesCS2D02G410300
		TraesCS5A03G0797100	A0A060AFB6	Defensin	GO:0006952	defense response	NA	NA	NA	NA	TraesCS5A01G329100	TraesCS5A02G329100
		TraesCS3B03G0020500	A0A3B6UC49	Uncharacterized protein | TraesCS3B03G0020500	NA	NA	GO:0005634 | GO:0005737	nucleus | cytoplasm	GO:0005515	protein binding	TraesCSU01G172500	TraesCSU02G172500
		TraesCS2B03G1218900	A0A2U9NKK4	Cold-regulated 7	NA	NA	NA	NA	NA	NA	TraesCS2B01G483000	TraesCS2B02G483000
		TraesCS5D03G0097800	A0A3B6MK69	GDSL esterase/lipase	NA	NA	NA	NA	GO:0016788	hydrolase activity; acting on ester bonds	TraesCS5D01G038200	TraesCS5D02G038200
		TraesCS7A03G0957700	A0A3B6RJC5	NAD-dependent epimerase/dehydratase domain-containing protein	NA	NA	NA	NA	GO:0016616	oxidoreductase activity; acting on the CH-OH group of donors; NAD or NADP as acceptor	TraesCS7A01G395800	TraesCS7A02G395800
		TraesCS4A03G0860400	A0A3B6I3C4	Leucine-rich repeat-containing N-terminal plant-type domain-containing protein	NA	NA	NA	NA	GO:0005515	protein binding	TraesCS4A01G346900	TraesCS4A02G346900
		TraesCS4A03G0860800	A0A3B6HYW2	Leucine-rich repeat-containing N-terminal plant-type domain-containing protein	NA	NA	NA	NA	GO:0005515	protein binding	TraesCS4A01G347200	TraesCS4A02G347200
		TraesCS3B03G1460900	A0A3B6G229	Barwin domain-containing protein	GO:0006952 | GO:0042742 | GO:0050832 | GO:0090501	defense response | defense response to bacterium | defense response to fungus | RNA phosphodiester bond hydrolysis	NA	NA	GO:0004540	ribonuclease activity	TraesCS3B01G584700	TraesCS3B02G584700
		TraesCS5B03G1276900	A0A3B6LXQ1	Leucine-rich repeat-containing N-terminal plant-type domain-containing protein	NA	NA	NA	NA	NA	NA	TraesCS5B01G526600	TraesCS5B02G526600
		TraesCS1D03G0523300	A0A3B5ZU54 | A0A3B5ZU70 | A0A3B5ZVX5	chitinase (EC 3.2.1.14) | chitinase (EC 3.2.1.14) | chitinase (EC 3.2.1.14)	GO:0005975 | GO:0000272 | GO:0006032 | GO:0016998 | GO:0008152 | GO:0050832	carbohydrate metabolic process | polysaccharide catabolic process | chitin catabolic process | cell wall macromolecule catabolic process | metabolic process | defense response to fungus	NA	NA	GO:0004568 | GO:0016798	chitinase activity | hydrolase activity; acting on glycosyl bonds	TraesCS1D01G207100	TraesCS1D02G207100
		TraesCS7B03G0355600	A0A3B6SH41	L-gulonolactone oxidase (EC 1.1.3.8)	GO:0019853	L-ascorbic acid biosynthetic process	GO:0016020	membrane	GO:0016491 | GO:0003824 | GO:0071949 | GO:0050660 | GO:0003885 | GO:0050105	oxidoreductase activity | catalytic activity | FAD binding | flavin adenine dinucleotide binding | D-arabinono-1;4-lactone oxidase activity | L-gulonolactone oxidase activity	TraesCS7B01G130800	TraesCS7B02G130800
		TraesCS2A03G1334700	A0A3B6B996	Peroxidase (EC 1.11.1.7)	GO:0006979 | GO:0042744 | GO:0098869	response to oxidative stress | hydrogen peroxide catabolic process | cellular oxidant detoxification	GO:0005576 | GO:0009505	extracellular region | plant-type cell wall	GO:0020037 | GO:0046872 | GO:0004601 | GO:0140825 | GO:0016491	heme binding | metal ion binding | peroxidase activity | lactoperoxidase activity | oxidoreductase activity	TraesCS2A01G573300	TraesCS2A02G573300
		TraesCS3B03G0891300	W5D0M7	NADH:ubiquinone reductase (non-electrogenic) (EC 1.6.5.9)	GO:0006116	NADH oxidation	GO:0005743 | GO:0005777 | GO:0005739	mitochondrial inner membrane | peroxisome | mitochondrion	GO:0016491 | GO:0005509 | GO:0003954	oxidoreductase activity | calcium ion binding | NADH dehydrogenase activity	TraesCS3B01G350200	TraesCS3B02G350200
		TraesCS7B03G0001400	A0A3B6SCK2	Leucine-rich repeat-containing N-terminal plant-type domain-containing protein	NA	NA	NA	NA	GO:0005515	protein binding	TraesCS7B01G000600	TraesCS7B02G000600
		TraesCS4B03G0978600	A0A3B6IY28	HSF-type DNA-binding domain-containing protein	GO:0006355 | GO:0006357 | GO:0034605	regulation of DNA-templated transcription | regulation of transcription by RNA polymerase II | cellular response to heat	GO:0005634	nucleus	GO:0003700 | GO:0043565 | GO:0000978 | GO:0003677	DNA-binding transcription factor activity | sequence-specific DNA binding | RNA polymerase II cis-regulatory region sequence-specific DNA binding | DNA binding	TraesCS4B01G383400	TraesCS4B02G383400
		TraesCS5D03G0270200	A0A3B6MP94	Uncharacterized protein | TraesCS5D03G0270200	NA	NA	NA	NA	NA	NA	TraesCS5D01G115100	TraesCS5D02G115100
		TraesCS5D03G1148100	A0A3B6N0R3	Leucine-rich repeat-containing N-terminal plant-type domain-containing protein	NA	NA	NA	NA	GO:0005515	protein binding	TraesCS5D01G526200	TraesCS5D02G526200
		TraesCS2D03G0002700	A0A3B6D3M0 | A0A3B6D3Q6	Rx N-terminal domain-containing protein | NB-ARC domain-containing protein	GO:0006952 | GO:0051707	defense response | response to other organism	NA	NA	GO:0005524 | GO:0043531	ATP binding | ADP binding	TraesCS2D01G001800	TraesCS2D02G001800
		TraesCS2B03G1218400	A0A3B6CD01	Uncharacterized protein | TraesCS2B03G1218400	NA	NA	NA	NA	NA	NA	TraesCS2B01G482700	TraesCS2B02G482700
		TraesCS1A03G0473200	A0A3B5XYS8	Uncharacterized protein | TraesCS1A03G0473200	GO:0009737	response to abscisic acid	NA	NA	NA	NA	TraesCS1A01G175500	TraesCS1A02G175500
		TraesCS4D03G0585200	W5ELX6	4D hexose transporter	GO:0055085 | GO:0015749 | GO:0008643	transmembrane transport | monosaccharide transmembrane transport | carbohydrate transport	GO:0016020	membrane	GO:0022857 | GO:0015144 | GO:0015293 | GO:0015145	transmembrane transporter activity | carbohydrate transmembrane transporter activity | symporter activity | monosaccharide transmembrane transporter activity	TraesCS4D01G243100	TraesCS4D02G243100
		TraesCS5B03G1052800	A0A3B6LUF1	Dehydrin	GO:0009737 | GO:0009414 | GO:0009631 | GO:0009415	response to abscisic acid | response to water deprivation | cold acclimation | response to water	NA	NA	NA	NA	TraesCS5B01G426800	TraesCS5B02G426800
		TraesCS7D03G1113700	A0A3B6TXU2	Bifunctional inhibitor/plant lipid transfer protein/seed storage helical domain-containing protein	NA	NA	NA	NA	NA	NA	TraesCS7D01G469500	TraesCS7D02G469500
		TraesCS3D03G0070600	A0A3B6GPC8	Peptidase A1 domain-containing protein	GO:0006508	proteolysis	NA	NA	GO:0004190	aspartic-type endopeptidase activity	TraesCS3D01G039400	TraesCS3D02G039400
		TraesCS2A03G0884300	Unknown_TraesCS2A03G0884300	Unknown_TraesCS2A03G0884300	NA	NA	NA	NA	NA	NA	TraesCS2A01G362000	TraesCS2A02G362000
		TraesCS5A03G1177700	A0A3B6KTS8	Cytochrome b/b6 N-terminal region profile domain-containing protein	GO:0022904 | GO:0006122 | GO:1902600	respiratory electron transport chain | mitochondrial electron transport; ubiquinol to cytochrome c | proton transmembrane transport	GO:0016020 | GO:0005750	membrane | mitochondrial respiratory chain complex III	GO:0009055 | GO:0016491 | GO:0008121	electron transfer activity | oxidoreductase activity | ubiquinol-cytochrome-c reductase activity	TraesCS5A01G502900	TraesCS5A02G502900
		TraesCS7A03G1169300	A0A3B6RQV8	Bifunctional inhibitor/plant lipid transfer protein/seed storage helical domain-containing protein	NA	NA	NA	NA	NA	NA	TraesCS7A01G482900	TraesCS7A02G482900
		TraesCS5B03G0829100	W5FHQ6	Defensin	GO:0006952	defense response	NA	NA	NA	NA	TraesCS5B01G329100	TraesCS5B02G329100
"Lakaja DS"	32	TraesCS6D03G0772700	A0A3B6QLW3	Dehydrin	GO:0009737 | GO:0009414 | GO:0009631 | GO:0009415	response to abscisic acid | response to water deprivation | cold acclimation | response to water	NA	NA	NA	NA	TraesCS6D01G333000	TraesCS6D02G333000
		TraesCS3B03G0691500	A0A3B6FMD5 | A0A3B6FMZ7	protein-serine/threonine phosphatase (EC 3.1.3.16) | protein-serine/threonine phosphatase (EC 3.1.3.16)	GO:0006470 | GO:0035970	protein dephosphorylation | peptidyl-threonine dephosphorylation	GO:0005634	nucleus	GO:0017018 | GO:0046872 | GO:0004722 | GO:0043169 | GO:0016787 | GO:0004721	myosin phosphatase activity | metal ion binding | protein serine/threonine phosphatase activity | cation binding | hydrolase activity | phosphoprotein phosphatase activity	TraesCS3B01G266200	TraesCS3B02G266200
		TraesCS3A03G0704500	A0A3B6EI00	Glycosyltransferase (EC 2.4.1.-)	NA	NA	NA	NA	GO:0008194 | GO:0016740 | GO:0016757	UDP-glycosyltransferase activity | transferase activity | glycosyltransferase activity	TraesCS3A01G279800	TraesCS3A02G279800
		TraesCS7A03G1189400	A0A3B6RR41	B box-type domain-containing protein	NA	NA	NA	NA	GO:0008270	zinc ion binding	TraesCS7A01G490800	TraesCS7A02G490800
		TraesCS3D03G1109600	A0A3B6H369	Uncharacterized protein | TraesCS3D03G1109600	NA	NA	NA	NA	NA	NA	TraesCS3D01G502900	TraesCS3D02G502900
		TraesCS6D03G0101800	C0SPI5	Polyphenol oxidase	NA	NA	NA	NA	GO:0016491 | GO:0046872 | GO:0004097	oxidoreductase activity | metal ion binding | catechol oxidase activity	TraesCS6D01G048400	TraesCS6D02G048400
		TraesCS2D03G0745700	A0A1D5UTA4	Genome assembly; chromosome: II	GO:0003333 | GO:0006865	amino acid transmembrane transport | amino acid transport	GO:0005886 | GO:0016020	plasma membrane | membrane	GO:0015171	amino acid transmembrane transporter activity	TraesCS2D01G324000	TraesCS2D02G324000
		TraesCS2A03G1087200	A0A3B6B5M4	Uncharacterized protein | TraesCS2A03G1087200	NA	NA	NA	NA	NA	NA	TraesCS2A01G461100	TraesCS2A02G461100
		TraesCS4A03G0581500	A0A3B6HY27	aldehyde oxygenase (deformylating) (EC 4.1.99.5)	GO:0016126 | GO:0006950 | GO:0008610 | GO:1901700 | GO:0010033	sterol biosynthetic process | response to stress | lipid biosynthetic process | response to oxygen-containing compound | response to organic substance	GO:0016020 | GO:0005789 | GO:0005783	membrane | endoplasmic reticulum membrane | endoplasmic reticulum	GO:0016491 | GO:0005506 | GO:0009924 | GO:1990465 | GO:0000254 | GO:0016829	oxidoreductase activity | iron ion binding | octadecanal decarbonylase activity | aldehyde oxygenase (deformylating) activity | C-4 methylsterol oxidase activity | lyase activity	TraesCS4A01G218400	TraesCS4A02G218400
		TraesCS7B03G0405200	A0A3B6SC13 | A0A3B6SFN8	Sodium/hydrogen exchanger | Sodium/hydrogen exchanger	GO:0055085 | GO:0006812 | GO:0006814 | GO:0006885 | GO:0051453 | GO:0071805 | GO:0098719 | GO:0006811 | GO:1902600	transmembrane transport | cation transport | sodium ion transport | regulation of pH | regulation of intracellular pH | potassium ion transmembrane transport | sodium ion import across plasma membrane | ion transport | proton transmembrane transport	GO:0016020 | GO:0005886 | GO:0005768	membrane | plasma membrane | endosome	GO:0015299 | GO:0015386 | GO:0015385 | GO:0015297	solute:proton antiporter activity | potassium:proton antiporter activity | sodium:proton antiporter activity | antiporter activity	TraesCS7B01G149100	TraesCS7B02G149100
		TraesCS6B03G1083400	A0A3B6PTJ6 | Q41579	Rab protein | Rab protein	GO:0009415 | GO:0009737 | GO:0009414 | GO:0009631	response to water | response to abscisic acid | response to water deprivation | cold acclimation	NA	NA	NA	NA	TraesCS6B01G383500	TraesCS6B02G383500
		TraesCS3D03G0287500	A0A3B6GPQ5	TF-B3 domain-containing protein	NA	NA	GO:0005634	nucleus	GO:0003677	DNA binding	TraesCS3D01G136400	TraesCS3D02G136400
		TraesCS7B03G0001200	A0A3B6SCN1	Leucine-rich repeat-containing N-terminal plant-type domain-containing protein	NA	NA	NA	NA	GO:0005515	protein binding	TraesCS7B01G000500	TraesCS7B02G000500
		TraesCS1D03G0960100	A0A3B6A2Z3	Iron-sulfur cluster assembly protein	GO:0016226 | GO:0006879	iron-sulfur cluster assembly | cellular iron ion homeostasis	GO:0005737 | GO:0005759 | GO:0005739	cytoplasm | mitochondrial matrix | mitochondrion	GO:0051537 | GO:0005506 | GO:0008198 | GO:0051536 | GO:0046872	2 iron; 2 sulfur cluster binding | iron ion binding | ferrous iron binding | iron-sulfur cluster binding | metal ion binding	TraesCS1D01G414700	TraesCS1D02G414700
		TraesCS7A03G1161200	A0A3B6RQV4	Uncharacterized protein | TraesCS7A03G1161200	GO:0071705 | GO:0055085 | GO:0015720 | GO:1903791	nitrogen compound transport | transmembrane transport | allantoin transport | uracil transmembrane transport	GO:0016020	membrane	GO:0022857 | GO:0005274 | GO:0015505	transmembrane transporter activity | allantoin:proton symporter activity | uracil:cation symporter activity	TraesCS7A01G479600	TraesCS7A02G479600
		TraesCS2D03G1047900	A0A3B6DJU5	Tyrosinase copper-binding domain-containing protein	GO:0046148	pigment biosynthetic process	NA	NA	GO:0016491 | GO:0046872 | GO:0004097	oxidoreductase activity | metal ion binding | catechol oxidase activity	TraesCS2D01G468600	TraesCS2D02G468600
		TraesCS4D03G0845000	Unknown_TraesCS4D03G0845000	Unknown_TraesCS4D03G0845000	NA	NA	NA	NA	NA	NA	TraesCS4D01G359800	TraesCS4D02G359800
		TraesCS2D03G1028100	A0A3B6DJZ6	Uncharacterized protein | TraesCS2D03G1028100	NA	NA	NA	NA	NA	NA	TraesCS2D01G460700	TraesCS2D02G460700
		TraesCS4B03G0140200	A0A3B6IPF4	Uncharacterized protein | TraesCS4B03G0140200	NA	NA	NA	NA	NA	NA	TraesCS4B01G064300	TraesCS4B02G064300
		TraesCS5B03G1086200	A0A3B6LV37	Uncharacterized protein | TraesCS5B03G1086200	NA	NA	NA	NA	NA	NA	TraesCS5B01G442000	TraesCS5B02G442000
		TraesCS2A03G0723000	A0A3B6AZA0	HMA domain-containing protein	GO:1900150	regulation of defense response to fungus	NA	NA	NA	NA	TraesCS2A01G288800	TraesCS2A02G288800
		TraesCS6A03G0824600	A0A3B6NV92	Bifunctional inhibitor/plant lipid transfer protein/seed storage helical domain-containing protein	NA	NA	NA	NA	NA	NA	TraesCS6A01G317401	TraesCS6A02G317401
		TraesCS5A03G0166800	A0A3B6KD23	TF-B3 domain-containing protein	NA	NA	GO:0005634	nucleus	GO:0003677	DNA binding	TraesCS5A01G065000	TraesCS5A02G065000
		TraesCS4A03G0858900	A0A3B6HZB9	Leucine-rich repeat-containing N-terminal plant-type domain-containing protein	NA	NA	GO:0016020	membrane	GO:0033612 | GO:0005515	receptor serine/threonine kinase binding | protein binding	TraesCS4A01G345700	TraesCS4A02G345700
		TraesCS4D03G0146800	A0A3B6JFF0	LOB domain-containing protein	GO:0010468	regulation of gene expression	NA	NA	NA	NA	TraesCS4D01G077600	TraesCS4D02G077600
		TraesCS2B03G1037000	A0A3B6CAG0	Homeobox-leucine zipper protein (HD-ZIP protein) (Homeodomain transcription factor)	GO:0006355 | GO:0006357 | GO:0045893	regulation of DNA-templated transcription | regulation of transcription by RNA polymerase II | positive regulation of DNA-templated transcription	GO:0005634	nucleus	GO:0003677 | GO:0003700 | GO:0000981 | GO:0043565	DNA binding | DNA-binding transcription factor activity | DNA-binding transcription factor activity; RNA polymerase II-specific | sequence-specific DNA binding	TraesCS2B01G407600	TraesCS2B02G407600
		TraesCS6D03G0578400	A0A3B6QG69	Uncharacterized protein | TraesCS6D03G0578400	NA	NA	NA	NA	NA	NA	TraesCS6D01G236800	TraesCS6D02G236800
		TraesCS3D03G0560900	A0A3B6GSA3	protein-serine/threonine phosphatase (EC 3.1.3.16)	GO:0006470 | GO:0035970	protein dephosphorylation | peptidyl-threonine dephosphorylation	GO:0005634	nucleus	GO:0017018 | GO:0046872 | GO:0004722 | GO:0043169 | GO:0016787 | GO:0004721	myosin phosphatase activity | metal ion binding | protein serine/threonine phosphatase activity | cation binding | hydrolase activity | phosphoprotein phosphatase activity	TraesCS3D01G238000	TraesCS3D02G238000
		TraesCS5D03G0233900	A0A3B6MNM6	Rx N-terminal domain-containing protein	NA	NA	NA	NA	NA	NA	TraesCS5D01G098600	TraesCS5D02G098600
		TraesCS2D03G0000400	A0A1D5V2Q4	protein-serine/threonine phosphatase (EC 3.1.3.16)	GO:0006470 | GO:0035970	protein dephosphorylation | peptidyl-threonine dephosphorylation	GO:0005634	nucleus	GO:0017018 | GO:0046872 | GO:0004722 | GO:0043169 | GO:0016787 | GO:0004721	myosin phosphatase activity | metal ion binding | protein serine/threonine phosphatase activity | cation binding | hydrolase activity | phosphoprotein phosphatase activity	TraesCS2D01G000300	TraesCS2D02G000300
		TraesCS2A03G1101800	A0A3B6B4P3	Tyrosinase copper-binding domain-containing protein	GO:0046148	pigment biosynthetic process	NA	NA	GO:0016491 | GO:0046872 | GO:0004097	oxidoreductase activity | metal ion binding | catechol oxidase activity	TraesCS2A01G468500	TraesCS2A02G468500
		TraesCS5D03G0316400	A0A3B6MPQ1	Anaphase-promoting complex subunit 4 WD40 domain-containing protein	GO:0000724 | GO:0007004 | GO:0006289 | GO:0051321 | GO:0006268	double-strand break repair via homologous recombination | telomere maintenance via telomerase | nucleotide-excision repair | meiotic cell cycle | DNA unwinding involved in DNA replication	GO:0005662	DNA replication factor A complex	GO:0003684 | GO:0043047 | GO:0005515	damaged DNA binding | single-stranded telomeric DNA binding | protein binding	TraesCS5D01G124900	TraesCS5D02G124900

## Sheet: 1wDEACrownUp
Supplementary Data Sheet 2. List of IWGSC RefSeq v2.1 high confidence (HC) genes, upregulated in the genotypes "KWS Ferrum" and "Lakaja DS". The expression of these genes was assessed in crown tissue of winter wheat after 1 week of deacclimation (1wDEA). The gene expression data of this time-point were compared to 7 weeks of cold acclimation (7wCA) time-point. Depicted are the results, where padj…
Group	Elements	IWGSC RefSeq v2.1 HC gene ID	UniProt ID	UniProt description	GO ID BP	GO BP description	GO ID CC	GO CC description	GO ID MF	GO MF description	IWGSC RefSeq v1.0 HC gene ID	IWGSC RefSeq v1.1 HC gene ID
"KWS Ferrum" and "Lakaja DS"	48	TraesCS2B03G0495600	A0A3B6C2V4	Proline-rich protein	NA	NA	NA	NA	NA	NA	TraesCS2B01G205600	TraesCS2B02G205600
		TraesCS2B03G0558400	A0A3B6C6D5	Major facilitator superfamily (MFS) profile domain-containing protein	GO:0055085	transmembrane transport	GO:0016020	membrane	GO:0022857 | GO:0015293	transmembrane transporter activity | symporter activity	TraesCS2B01G232400	TraesCS2B02G232400
		TraesCS2D03G1017000	A0A3B6DKB3	FLZ-type domain-containing protein	NA	NA	NA	NA	NA	NA	TraesCS2D01G454400	TraesCS2D02G454400
		TraesCS3A03G1269800	A0A1D5WI33	Tonoplast intrinsic protein	GO:0055085 | GO:0006833	transmembrane transport | water transport	GO:0016020	membrane	GO:0015250 | GO:0015267	water channel activity | channel activity	TraesCS3A01G535300	TraesCS3A02G535300
		TraesCS4D03G0467700	A0A3B6JI19 | A0A3B6JJN6	J domain-containing protein | J domain-containing protein	NA	NA	GO:0005783	endoplasmic reticulum	NA	NA	TraesCS4D01G189000	TraesCS4D02G189000
		TraesCS6D03G0051900	A0A3B6QAU1	Beta-fructofuranosidase	GO:0005975 | GO:0008152	carbohydrate metabolic process | metabolic process	GO:0016020 | GO:0005773	membrane | vacuole	GO:0004553 | GO:0004564 | GO:0016798 | GO:0016787	hydrolase activity; hydrolyzing O-glycosyl compounds | beta-fructofuranosidase activity | hydrolase activity; acting on glycosyl bonds | hydrolase activity	TraesCS6D01G026400	TraesCS6D02G026400
		TraesCS2D03G0833100	A0A1D5US12	Purple acid phosphatase (EC 3.1.3.2)	NA	NA	GO:0005576	extracellular region	GO:0016787 | GO:0008198 | GO:0008199 | GO:0003993 | GO:0046872	hydrolase activity | ferrous iron binding | ferric iron binding | acid phosphatase activity | metal ion binding	TraesCS2D01G362300	TraesCS2D02G362300
		TraesCS5A03G0755900	A0A3B6KK90	AP2/ERF domain-containing protein	GO:0006355 | GO:0006351	regulation of DNA-templated transcription | DNA-templated transcription	GO:0005634	nucleus	GO:0003677 | GO:0003700	DNA binding | DNA-binding transcription factor activity	TraesCS5A01G310700	TraesCS5A02G310700
		TraesCS5B03G0625900	A0A3B6LNE1	Alpha/beta hydrolase fold-3 domain-containing protein	NA	NA	NA	NA	GO:0016787	hydrolase activity	TraesCS5B01G239700	TraesCS5B02G239700
		TraesCS5D03G0110800	Unknown_TraesCS5D03G0110800	Unknown_TraesCS5D03G0110800	GO:0006508	proteolysis	NA	NA	GO:0008236 | GO:0004252	serine-type peptidase activity | serine-type endopeptidase activity	TraesCS5D01G044100	TraesCS5D02G044100
		TraesCS5B03G0785800	A0A3B6LQH4	alpha-L-fucosidase (EC 3.2.1.51)	GO:0005975 | GO:0006004 | GO:0016139	carbohydrate metabolic process | fucose metabolic process | glycoside catabolic process	GO:0005764	lysosome	GO:0004560 | GO:0016787	alpha-L-fucosidase activity | hydrolase activity	TraesCS5B01G309300	TraesCS5B02G309300
		TraesCS7A03G1095400	A0A3B6RQ18	Uncharacterized protein | TraesCS7A03G1095400	GO:0009969	xyloglucan biosynthetic process	GO:0016020 | GO:0000139	membrane | Golgi membrane	GO:0016757 | GO:0016758 | GO:0016740 | GO:0033843 | GO:0035252	glycosyltransferase activity | hexosyltransferase activity | transferase activity | xyloglucan 6-xylosyltransferase activity | UDP-xylosyltransferase activity	TraesCS7A01G452400	TraesCS7A02G452400
		TraesCS2D03G0391600	A0A3B6D9U2	Proline-rich protein	NA	NA	NA	NA	NA	NA	TraesCS2D01G187300	TraesCS2D02G187300
		TraesCS6B03G0741400	A0A3B6PMK4	Filament-like plant protein 7	NA	NA	NA	NA	NA	NA	TraesCS6B01G252300	TraesCS6B02G252300
		TraesCS2B03G0073400	A0A3B6BXI0	Cytochrome P450	NA	NA	GO:0016020	membrane	GO:0020037 | GO:0004497 | GO:0005506 | GO:0016705 | GO:0046872 | GO:0016491	heme binding | monooxygenase activity | iron ion binding | oxidoreductase activity; acting on paired donors; with incorporation or reduction of molecular oxygen | metal ion binding | oxidoreductase activity	TraesCS2B01G035600	TraesCS2B02G035600
		TraesCS2B03G0570100	A0A3B6C3W4	Uncharacterized protein | TraesCS2B03G0570100	GO:0030244 | GO:0009833 | GO:0071669	cellulose biosynthetic process | plant-type primary cell wall biogenesis | plant-type cell wall organization or biogenesis	GO:0005886 | GO:0016020	plasma membrane | membrane	GO:0051753 | GO:0016760 | GO:0016740 | GO:0016757	mannan synthase activity | cellulose synthase (UDP-forming) activity | transferase activity | glycosyltransferase activity	TraesCS2B01G236400	TraesCS2B02G236400
		TraesCS6B03G0405000	A0A3B6PKK8	Uncharacterized protein | TraesCS6B03G0405000	GO:0009834 | GO:0045492 | GO:0071554	plant-type secondary cell wall biogenesis | xylan biosynthetic process | cell wall organization or biogenesis	GO:0005794 | GO:0000139 | GO:0016020	Golgi apparatus | Golgi membrane | membrane	NA	NA	TraesCS6B01G160200	TraesCS6B02G160200
		TraesCS2A03G1073500	A0A3B6B469	FLZ-type domain-containing protein	NA	NA	NA	NA	NA	NA	TraesCS2A01G454000	TraesCS2A02G454000
		TraesCS6B03G0071500	A0A3B6PGB2	Beta-fructofuranosidase	GO:0005975 | GO:0008152	carbohydrate metabolic process | metabolic process	GO:0016020 | GO:0005773	membrane | vacuole	GO:0004553 | GO:0004564 | GO:0016798 | GO:0016787	hydrolase activity; hydrolyzing O-glycosyl compounds | beta-fructofuranosidase activity | hydrolase activity; acting on glycosyl bonds | hydrolase activity	TraesCS6B01G031500	TraesCS6B02G031500
		TraesCS3D03G1083800	A0A3B6H2R7	Germin-like protein	GO:0010497 | GO:2000280	plasmodesmata-mediated intercellular transport | regulation of root development	GO:0009506 | GO:0048046 | GO:0005576	plasmodesma | apoplast | extracellular region	GO:0030145 | GO:0046872	manganese ion binding | metal ion binding	TraesCS3D01G490100	TraesCS3D02G490100
		TraesCS1D03G0956300	A0A3B6A163	Subtilisin-like protease	GO:0006508	proteolysis	NA	NA	GO:0008236 | GO:0004252 | GO:0016787 | GO:0008233	serine-type peptidase activity | serine-type endopeptidase activity | hydrolase activity | peptidase activity	TraesCS1D01G412300	TraesCS1D02G412300
		TraesCS1A03G0990100	A0A3B5Y6U5	Subtilisin-like protease	GO:0006508	proteolysis	NA	NA	GO:0008236 | GO:0004252 | GO:0016787 | GO:0008233	serine-type peptidase activity | serine-type endopeptidase activity | hydrolase activity | peptidase activity	TraesCS1A01G404600	TraesCS1A02G404600
		TraesCS7D03G1046000	A0A3B6TPU0	Uncharacterized protein | TraesCS7D03G1046000	GO:0009969	xyloglucan biosynthetic process	GO:0016020 | GO:0000139	membrane | Golgi membrane	GO:0016757 | GO:0016758 | GO:0016740 | GO:0033843 | GO:0035252	glycosyltransferase activity | hexosyltransferase activity | transferase activity | xyloglucan 6-xylosyltransferase activity | UDP-xylosyltransferase activity	TraesCS7D01G441500	TraesCS7D02G441500
		TraesCS7D03G0856100	A0A3B6TMF8	4-hydroxy-7-methoxy-3-oxo-3;4-dihydro-2H-1;4-benzoxazin-2-yl glucosidebeta-D-glucosidase (EC 3.2.1.182)	GO:0005975	carbohydrate metabolic process	GO:0009507	chloroplast	GO:0008422 | GO:0102726 | GO:0004553 | GO:0016787	beta-glucosidase activity | DIMBOA glucoside beta-D-glucosidase activity | hydrolase activity; hydrolyzing O-glycosyl compounds | hydrolase activity	TraesCS7D01G363100	TraesCS7D02G363100
		TraesCS5A03G0756700	K9M7W0	AP2 domain CBF protein	GO:0006355 | GO:0006351	regulation of DNA-templated transcription | DNA-templated transcription	GO:0005634	nucleus	GO:0003677 | GO:0003700	DNA binding | DNA-binding transcription factor activity	TraesCS5A01G311100	TraesCS5A02G311100
		TraesCS3B03G0932700	A0A077S306	glycerophosphodiester phosphodiesterase (EC 3.1.4.46)	GO:0006629 | GO:0006071 | GO:0046475	lipid metabolic process | glycerol metabolic process | glycerophospholipid catabolic process	NA	NA	GO:0008889 | GO:0008081	glycerophosphodiester phosphodiesterase activity | phosphoric diester hydrolase activity	TraesCS3B01G370300	TraesCS3B02G370300
		TraesCS3D03G0746600	A0A3B6GW22	glycerophosphodiester phosphodiesterase (EC 3.1.4.46)	GO:0006629 | GO:0006071 | GO:0046475	lipid metabolic process | glycerol metabolic process | glycerophospholipid catabolic process	NA	NA	GO:0008889 | GO:0008081	glycerophosphodiester phosphodiesterase activity | phosphoric diester hydrolase activity	TraesCS3D01G332200	TraesCS3D02G332200
		TraesCS2A03G0889800	A0A3B6B1J8	Purple acid phosphatase (EC 3.1.3.2)	NA	NA	GO:0005576	extracellular region	GO:0016787 | GO:0008198 | GO:0008199 | GO:0003993 | GO:0046872	hydrolase activity | ferrous iron binding | ferric iron binding | acid phosphatase activity | metal ion binding	TraesCS2A01G364400	TraesCS2A02G364400
		TraesCS4B03G0528000	A0A3B6ITC3 | A0A3B6IU24	J domain-containing protein | J domain-containing protein	NA	NA	GO:0005783	endoplasmic reticulum	NA	NA	TraesCS4B01G187600	TraesCS4B02G187600
		TraesCS6B03G0071900	A0A3B6PDJ1	Beta-fructofuranosidase	GO:0005975 | GO:0008152	carbohydrate metabolic process | metabolic process	GO:0016020 | GO:0005773	membrane | vacuole	GO:0004553 | GO:0004564 | GO:0016798 | GO:0016787	hydrolase activity; hydrolyzing O-glycosyl compounds | beta-fructofuranosidase activity | hydrolase activity; acting on glycosyl bonds | hydrolase activity	TraesCS6B01G031700	TraesCS6B02G031700
		TraesCS2D03G0962700	A0A3B6DIH0	Uncharacterized protein | TraesCS2D03G0962700	NA	NA	NA	NA	GO:0016747	acyltransferase activity; transferring groups other than amino-acyl groups	TraesCS2D01G426800	TraesCS2D02G426800
		TraesCS1B03G0709400	A0A3B5YYP7	EF-hand domain-containing protein	NA	NA	NA	NA	GO:0005509	calcium ion binding	TraesCS1B01G250900	TraesCS1B02G250900
		TraesCS2D03G0455300	A0A3B6DBF3	Uncharacterized protein | TraesCS2D03G0455300	GO:0030244 | GO:0009833 | GO:0071669	cellulose biosynthetic process | plant-type primary cell wall biogenesis | plant-type cell wall organization or biogenesis	GO:0005886 | GO:0016020	plasma membrane | membrane	GO:0051753 | GO:0016760 | GO:0016740 | GO:0016757	mannan synthase activity | cellulose synthase (UDP-forming) activity | transferase activity | glycosyltransferase activity	TraesCS2D01G217000	TraesCS2D02G217000
		TraesCS3D03G1084400	A0A3B6H2S2	Germin-like protein	GO:0010497 | GO:2000280	plasmodesmata-mediated intercellular transport | regulation of root development	GO:0009506 | GO:0048046 | GO:0005576	plasmodesma | apoplast | extracellular region	GO:0030145 | GO:0046872	manganese ion binding | metal ion binding	TraesCS3D01G490600	TraesCS3D02G490600
		TraesCS6D03G0052000	A0A3B6Q930 | A0A3B6Q9D0	Beta-fructofuranosidase | Glycosyl hydrolase family 32 C-terminal domain-containing protein	GO:0005975 | GO:0008152	carbohydrate metabolic process | metabolic process	GO:0016020 | GO:0005773	membrane | vacuole	GO:0004553 | GO:0004564 | GO:0016798 | GO:0016787	hydrolase activity; hydrolyzing O-glycosyl compounds | beta-fructofuranosidase activity | hydrolase activity; acting on glycosyl bonds | hydrolase activity	TraesCS6D01G026500	TraesCS6D02G026500
		TraesCS3D03G1083000	A0A3B6H393	Germin-like protein	GO:0010497 | GO:2000280	plasmodesmata-mediated intercellular transport | regulation of root development	GO:0048046 | GO:0005576 | GO:0009506	apoplast | extracellular region | plasmodesma	GO:0030145 | GO:0046872	manganese ion binding | metal ion binding	TraesCS3D01G489700	TraesCS3D02G489700
		TraesCS5B03G0598900	A0A3B6LMT5	Vacuolar processing enzyme	GO:0006508 | GO:0051603 | GO:0006624	proteolysis | proteolysis involved in protein catabolic process | vacuolar protein processing	GO:0005773	vacuole	GO:0008233 | GO:0004197 | GO:0016787 | GO:0008234 | GO:0004175	peptidase activity | cysteine-type endopeptidase activity | hydrolase activity | cysteine-type peptidase activity | endopeptidase activity	TraesCS5B01G227600	TraesCS5B02G227600
		TraesCS2B03G0982100	A0A3B6C9K1 | A0A3B6CBX2	Purple acid phosphatase (EC 3.1.3.2) | Purple acid phosphatase (EC 3.1.3.2)	NA	NA	GO:0005576	extracellular region	GO:0016787 | GO:0008198 | GO:0008199 | GO:0003993 | GO:0046872	hydrolase activity | ferrous iron binding | ferric iron binding | acid phosphatase activity | metal ion binding	TraesCS2B01G382900	TraesCS2B02G382900
		TraesCS3B03G1352600	W5D422	Germin-like protein	GO:0010497 | GO:2000280	plasmodesmata-mediated intercellular transport | regulation of root development	GO:0009506 | GO:0048046 | GO:0005576	plasmodesma | apoplast | extracellular region	GO:0030145 | GO:0046872	manganese ion binding | metal ion binding	TraesCS3B01G543600	TraesCS3B02G543600
		TraesCS3B03G1353300	W5CTG8	Germin-like protein	GO:0010497 | GO:2000280	plasmodesmata-mediated intercellular transport | regulation of root development	GO:0009506 | GO:0048046 | GO:0005576	plasmodesma | apoplast | extracellular region	GO:0030145 | GO:0046872	manganese ion binding | metal ion binding	TraesCS3B01G544000	TraesCS3B02G544000
		TraesCS5D03G0512000	A0A3B6MT44	Deeper rooting 1	GO:0009630 | GO:0040008	gravitropism | regulation of growth	NA	NA	NA	NA	TraesCS5D01G218700	TraesCS5D02G218700
		TraesCS3A03G0839800	A0A3B6ELT7	DNA-3-methyladenine glycosylase I	GO:0006281 | GO:0006284	DNA repair | base-excision repair	NA	NA	GO:0003824 | GO:0008725	catalytic activity | DNA-3-methyladenine glycosylase activity	TraesCS3A01G352700	TraesCS3A02G352700
		TraesCS6B03G0071700	A0A3B6PEX0 | A0A3B6PEZ7	Beta-fructofuranosidase | Beta-fructofuranosidase	GO:0005975 | GO:0008152	carbohydrate metabolic process | metabolic process	GO:0016020 | GO:0005773	membrane | vacuole	GO:0004553 | GO:0004564 | GO:0016798 | GO:0016787	hydrolase activity; hydrolyzing O-glycosyl compounds | beta-fructofuranosidase activity | hydrolase activity; acting on glycosyl bonds | hydrolase activity	TraesCS6B01G031600	TraesCS6B02G031600
		TraesCS2D03G0442200	A0A3B6DAN1	Major facilitator superfamily (MFS) profile domain-containing protein	GO:0055085	transmembrane transport	GO:0016020	membrane	GO:0022857 | GO:0015293	transmembrane transporter activity | symporter activity	TraesCS2D01G211100	TraesCS2D02G211100
		TraesCS7B03G1279100	A0A3B6SLQ2	Sulfotransferase (EC 2.8.2.-)	GO:0051923	sulfation	GO:0005737	cytoplasm	GO:0008146 | GO:0016740	sulfotransferase activity | transferase activity	TraesCS7B01G475800	TraesCS7B02G475800
		TraesCS5A03G1280400	A0A3B6KSB4 | A0A3B6KSV4	Peptidase C14 caspase domain-containing protein | Peptidase C14 caspase domain-containing protein	GO:0006508	proteolysis	GO:0005737	cytoplasm	GO:0004197	cysteine-type endopeptidase activity	TraesCS5A01G548600	TraesCS5A02G548600
		TraesCS5B03G0791100	A0MPK5	CBFIIId-B19	GO:0006355 | GO:0006351	regulation of DNA-templated transcription | DNA-templated transcription	GO:0005634	nucleus	GO:0003677 | GO:0003700	DNA binding | DNA-binding transcription factor activity	TraesCS5B01G311900	TraesCS5B02G311900
		TraesCS6A03G0051100	A0A3B6NIZ5 | A0A3B6NK08	Beta-fructofuranosidase | Beta-fructofuranosidase	GO:0005975 | GO:0008152	carbohydrate metabolic process | metabolic process	GO:0016020 | GO:0005773	membrane | vacuole	GO:0004553 | GO:0004564 | GO:0016798 | GO:0016787	hydrolase activity; hydrolyzing O-glycosyl compounds | beta-fructofuranosidase activity | hydrolase activity; acting on glycosyl bonds | hydrolase activity	TraesCS6A01G023300	TraesCS6A02G023300
"KWS Ferrum"	377	TraesCS4A03G0188300	A0A3B6HT80	DUF962 domain-containing protein	NA	NA	NA	NA	NA	NA	TraesCS4A01G091600	TraesCS4A02G091600
		TraesCS6A03G0317300	A0A3B6NMG8	Enoyl reductase (ER) domain-containing protein	GO:0002229 | GO:0042742	defense response to oomycetes | defense response to bacterium	GO:0005886	plasma membrane	GO:0008270 | GO:0016491 | GO:0004675 | GO:0016628 | GO:0046872	zinc ion binding | oxidoreductase activity | transmembrane receptor protein serine/threonine kinase activity | oxidoreductase activity; acting on the CH-CH group of donors; NAD or NADP as acceptor | metal ion binding	TraesCS6A01G133100	TraesCS6A02G133100
		TraesCS7A03G0001000	A0A3B6R9W0	Plastocyanin	GO:0022900	electron transport chain	GO:0009535 | GO:0016020 | GO:0009507 | GO:0009579	chloroplast thylakoid membrane | membrane | chloroplast | thylakoid	GO:0009055 | GO:0005507 | GO:0046872	electron transfer activity | copper ion binding | metal ion binding	TraesCS7A01G000400	TraesCS7A02G000400
		TraesCS3A03G0225800	A0A3B6EBG8	FAS1 domain-containing protein	GO:0009834	plant-type secondary cell wall biogenesis	GO:0005886 | GO:0016020	plasma membrane | membrane	NA	NA	TraesCS3A01G103100	TraesCS3A02G103100
		TraesCS2B03G0097700	A0A3B6BXN0	Dienelactone hydrolase domain-containing protein	NA	NA	NA	NA	GO:0016787	hydrolase activity	TraesCS2B01G046800	TraesCS2B02G046800
		TraesCS5A03G0601900	A0A3B6KGW8	GDSL esterase/lipase	NA	NA	GO:0016020 | GO:0005737	membrane | cytoplasm	GO:0061630 | GO:0016788	ubiquitin protein ligase activity | hydrolase activity; acting on ester bonds	TraesCS5A01G238300	TraesCS5A02G238300
		TraesCS2B03G0205100	A0A3B6BZ05	Germin-like protein	NA	NA	GO:0048046 | GO:0005576	apoplast | extracellular region	GO:0030145 | GO:0046872	manganese ion binding | metal ion binding	TraesCS2B01G090300	TraesCS2B02G090300
		TraesCS3A03G0706000	Unknown_TraesCS3A03G0706000	Unknown_TraesCS3A03G0706000	NA	NA	NA	NA	GO:0005509	calcium ion binding	TraesCS3A01G280700	TraesCS3A02G280700
		TraesCS5D03G0705600	A0A3B6MV93	Twin-arginine translocation signal domain-containing protein	NA	NA	NA	NA	NA	NA	TraesCS5D01G311200	TraesCS5D02G311200
		TraesCS5A03G1073100	A0A3B6KRK2	Chlorophyll a-b binding protein; chloroplastic	GO:0009765 | GO:0015979 | GO:0009416 | GO:0009768	photosynthesis; light harvesting | photosynthesis | response to light stimulus | photosynthesis; light harvesting in photosystem I	GO:0016020 | GO:0009535 | GO:0009522 | GO:0009523 | GO:0009507 | GO:0009536 | GO:0009579	membrane | chloroplast thylakoid membrane | photosystem I | photosystem II | chloroplast | plastid | thylakoid	GO:0016168	chlorophyll binding	TraesCS5A01G454200	TraesCS5A02G454200
		TraesCS2B03G0100400	A0A3B6BXP4	CP12 domain-containing protein	GO:0080153	negative regulation of reductive pentose-phosphate cycle	GO:0009507	chloroplast	NA	NA	TraesCS2B01G048200	TraesCS2B02G048200
		TraesCS3D03G1055100	A0A3B6H1A3	Uncharacterized protein | TraesCS3D03G1055100	GO:0005975 | GO:0008152	carbohydrate metabolic process | metabolic process	GO:0005886	plasma membrane	GO:0004553 | GO:0016798 | GO:0016787	hydrolase activity; hydrolyzing O-glycosyl compounds | hydrolase activity; acting on glycosyl bonds | hydrolase activity	TraesCS3D01G477700	TraesCS3D02G477700
		TraesCS7B03G0255400	A0A3B6SGB6	Trichome birefringence-like N-terminal domain-containing protein	GO:1990937	xylan acetylation	GO:0000139 | GO:0016020 | GO:0005794	Golgi membrane | membrane | Golgi apparatus	GO:0016740 | GO:0016413 | GO:1990538	transferase activity | O-acetyltransferase activity | xylan O-acetyltransferase activity	TraesCS7B01G096600	TraesCS7B02G096600
		TraesCS5A03G0469000	A0A3B6KHA1	Dirigent protein	GO:0009699	phenylpropanoid biosynthetic process	GO:0048046 | GO:0005576	apoplast | extracellular region	NA	NA	TraesCS5A01G175900	TraesCS5A02G175900
		TraesCS3B03G1387200	A0A077RZP9	L-gulonolactone oxidase (EC 1.1.3.8)	GO:0019853	L-ascorbic acid biosynthetic process	GO:0016020	membrane	GO:0016491 | GO:0071949 | GO:0050660 | GO:0003885 | GO:0050105	oxidoreductase activity | FAD binding | flavin adenine dinucleotide binding | D-arabinono-1;4-lactone oxidase activity | L-gulonolactone oxidase activity	TraesCS3B01G556400	TraesCS3B02G556400
		TraesCS3B03G0980500	A0A077RUW0	Laccase (EC 1.10.3.2) (Benzenediol:oxygen oxidoreductase) (Diphenol oxidase) (Urishiol oxidase)	GO:0046274	lignin catabolic process	GO:0048046 | GO:0005576	apoplast | extracellular region	GO:0016491 | GO:0005507 | GO:0052716 | GO:0046872	oxidoreductase activity | copper ion binding | hydroquinone:oxygen oxidoreductase activity | metal ion binding	TraesCS3B01G392700	TraesCS3B02G392700
		TraesCS1D03G0975000	A0A3B6A1Y0 | A0A3B6A1I1 | A0A3B6A2X0	Protein CHUP1; chloroplastic | Protein CHUP1; chloroplastic | Protein CHUP1; chloroplastic	GO:0009658	chloroplast organization	GO:0009707	chloroplast outer membrane	NA	NA	TraesCS1D01G422700	TraesCS1D02G422700
		TraesCS5B03G1147500	A0A3B6LVZ5	Chaperonin-like RbcX protein	GO:0015979 | GO:0015977 | GO:0110102 | GO:0006457	photosynthesis | carbon fixation | ribulose bisphosphate carboxylase complex assembly | protein folding	NA	NA	GO:0044183	protein folding chaperone	TraesCS5B01G468800	TraesCS5B02G468800
		TraesCS5B03G1135300	A0A3B6LVK6	Chlorophyll a-b binding protein; chloroplastic	GO:0009765 | GO:0015979 | GO:0009416 | GO:0009768	photosynthesis; light harvesting | photosynthesis | response to light stimulus | photosynthesis; light harvesting in photosystem I	GO:0016020 | GO:0009535 | GO:0009522 | GO:0009523 | GO:0009507 | GO:0009536 | GO:0009579	membrane | chloroplast thylakoid membrane | photosystem I | photosystem II | chloroplast | plastid | thylakoid	GO:0016168	chlorophyll binding	TraesCS5B01G462800	TraesCS5B02G462800
		TraesCS2D03G0040800	A0A3B6D4A7	Photosystem II D2 protein	GO:0015979 | GO:0009772 | GO:0019684	photosynthesis | photosynthetic electron transport in photosystem II | photosynthesis; light reaction	GO:0016020 | GO:0009536 | GO:0009523	membrane | plastid | photosystem II	GO:0046872 | GO:0016168 | GO:0045156 | GO:0010242	metal ion binding | chlorophyll binding | electron transporter; transferring electrons within the cyclic electron transport pathway of photosynthesis activity | oxygen evolving activity	TraesCS2D01G021000	TraesCS2D02G021000
		TraesCS2D03G0274700	A0A2X0S1U5	Genome assembly; chromosome: II	NA	NA	NA	NA	NA	NA	TraesCS2D01G131100	TraesCS2D02G131100
		TraesCS7D03G0062200	A0A3B6T7U3	C2H2-type domain-containing protein	GO:0006880 | GO:0030026 | GO:0071421 | GO:0034755	intracellular sequestering of iron ion | cellular manganese ion homeostasis | manganese ion transmembrane transport | iron ion transmembrane transport	GO:0016020 | GO:0010168	membrane | ER body	GO:0005381 | GO:0005384	iron ion transmembrane transporter activity | manganese ion transmembrane transporter activity	TraesCS7D01G027600	TraesCS7D02G027600
		TraesCS3D03G0648000	A0A3B6GVV5	EF-hand domain-containing protein	NA	NA	NA	NA	GO:0005509 | GO:0004497	calcium ion binding | monooxygenase activity	TraesCS3D01G280500	TraesCS3D02G280500
		TraesCS2B03G0120700	A0A3B6BY98	Cytochrome P450	NA	NA	GO:0016020	membrane	GO:0020037 | GO:0004497 | GO:0005506 | GO:0016705 | GO:0046872 | GO:0016491	heme binding | monooxygenase activity | iron ion binding | oxidoreductase activity; acting on paired donors; with incorporation or reduction of molecular oxygen | metal ion binding | oxidoreductase activity	TraesCS2B01G057100	TraesCS2B02G057100
		TraesCS3A03G0559600	Unknown_TraesCS3A03G0559600	Unknown_TraesCS3A03G0559600	NA	NA	NA	NA	GO:0000287 | GO:0016984	magnesium ion binding | ribulose-bisphosphate carboxylase activity	TraesCS3A01G215800	TraesCS3A02G215800
		TraesCS3B03G0953400	A0A077S1B8	Cysteine proteinase	GO:0006508 | GO:0051603	proteolysis | proteolysis involved in protein catabolic process	GO:0005615 | GO:0005764	extracellular space | lysosome	GO:0004197 | GO:0008234 | GO:0016787 | GO:0008233	cysteine-type endopeptidase activity | cysteine-type peptidase activity | hydrolase activity | peptidase activity	TraesCS3B01G380400	TraesCS3B02G380400
		TraesCS2A03G0031600	A0A3B6AP11	Sulfotransferase (EC 2.8.2.-)	GO:0051923	sulfation	GO:0005737	cytoplasm	GO:0008146 | GO:0016740	sulfotransferase activity | transferase activity	TraesCS2A01G015100	TraesCS2A02G015100
		TraesCS7A03G1271900	A0A3B6RNC5 | A0A3B6RS21 | A0A3B6RS95	Dienelactone hydrolase domain-containing protein | Dienelactone hydrolase domain-containing protein | Dienelactone hydrolase domain-containing protein	NA	NA	NA	NA	GO:0016787	hydrolase activity	TraesCS7A01G523600	TraesCS7A02G523600
		TraesCS6B03G0255400	A0A3B6PH44	DUF4220 domain-containing protein	NA	NA	GO:0016020	membrane	NA	NA	TraesCS6B01G106000	TraesCS6B02G106000
		TraesCS6D03G0511000	A0A3B6QHY7	Filament-like plant protein 7	NA	NA	NA	NA	NA	NA	TraesCS6D01G205600	TraesCS6D02G205600
		TraesCS6A03G0025600	A0A3B6NIN2	Cytochrome P450	NA	NA	GO:0016020	membrane	GO:0020037 | GO:0004497 | GO:0005506 | GO:0016705	heme binding | monooxygenase activity | iron ion binding | oxidoreductase activity; acting on paired donors; with incorporation or reduction of molecular oxygen	TraesCS6A01G012100	TraesCS6A02G012100
		TraesCS5A03G0640300	A0A3B6KIH2	Photosystem I reaction center subunit V; chloroplastic (PSI-G)	GO:0015979	photosynthesis	GO:0016020 | GO:0009535 | GO:0009522 | GO:0009507 | GO:0009536	membrane | chloroplast thylakoid membrane | photosystem I | chloroplast | plastid	NA	NA	TraesCS5A01G256900	TraesCS5A02G256900
		TraesCS2A03G0123800	A0A3B6AQE4	Proline-rich protein	NA	NA	NA	NA	NA	NA	TraesCS2A01G062600	TraesCS2A02G062600
		TraesCS5D03G0494600	A0A3B6MRW8	Enoyl reductase (ER) domain-containing protein	GO:0009809	lignin biosynthetic process	NA	NA	GO:0016491 | GO:0016616 | GO:0045551 | GO:0046872	oxidoreductase activity | oxidoreductase activity; acting on the CH-OH group of donors; NAD or NADP as acceptor | cinnamyl-alcohol dehydrogenase activity | metal ion binding	TraesCS5D01G210700	TraesCS5D02G210700
		TraesCS7A03G0828400	A0A3B6RL70	phosphoglucomutase (alpha-D-glucose-1;6-bisphosphate-dependent) (EC 5.4.2.2)	GO:0005975 | GO:0006006	carbohydrate metabolic process | glucose metabolic process	NA	NA	GO:0004615 | GO:0016868	phosphomannomutase activity | intramolecular transferase activity; phosphotransferases	TraesCS7A01G337000	TraesCS7A02G337000
		TraesCS2A03G0935100	A0A3B6B2S4	STI1 domain-containing protein	GO:0006457	protein folding	GO:0005737	cytoplasm	GO:0051879 | GO:0030544 | GO:0005515	Hsp90 protein binding | Hsp70 protein binding | protein binding	TraesCS2A01G386800	TraesCS2A02G386800
		TraesCS3B03G0446200	A0A3B6FN83	Ribulose bisphosphate carboxylase large chain (EC 4.1.1.39)	GO:0019253 | GO:0015977 | GO:0009853 | GO:0015979	reductive pentose-phosphate cycle | carbon fixation | photorespiration | photosynthesis	GO:0009536	plastid	GO:0004497 | GO:0000287 | GO:0016984 | GO:0046872 | GO:0016491 | GO:0016829	monooxygenase activity | magnesium ion binding | ribulose-bisphosphate carboxylase activity | metal ion binding | oxidoreductase activity | lyase activity	TraesCS3B01G186100	TraesCS3B02G186100
		TraesCS2D03G0438600	A0A1D5V1G5	Chlorophyll a-b binding protein; chloroplastic	GO:0009416 | GO:0009768 | GO:0009765 | GO:0015979	response to light stimulus | photosynthesis; light harvesting in photosystem I | photosynthesis; light harvesting | photosynthesis	GO:0016020 | GO:0009535 | GO:0009522 | GO:0009523 | GO:0009507 | GO:0009536 | GO:0009579	membrane | chloroplast thylakoid membrane | photosystem I | photosystem II | chloroplast | plastid | thylakoid	GO:0016168	chlorophyll binding	TraesCS2D01G209900	TraesCS2D02G209900
		TraesCS2D03G1242500	A0A1D5UH73 | A0A3B6DQV0	Genome assembly; chromosome: II | J domain-containing protein	NA	NA	GO:0016020 | GO:0005783	membrane | endoplasmic reticulum	NA	NA	TraesCS2D01G557300	TraesCS2D02G557300
		TraesCS2D03G0015600	A0A1D5V2Z5	Sulfotransferase (EC 2.8.2.-)	GO:0051923	sulfation	GO:0005737	cytoplasm	GO:0008146 | GO:0016740	sulfotransferase activity | transferase activity	TraesCS2D01G008500	TraesCS2D02G008500
		TraesCS4A03G0136300	A0A3B6HNY9	Proline-rich protein	NA	NA	NA	NA	NA	NA	TraesCS4A01G068900	TraesCS4A02G068900
		TraesCS7A03G0868000	A0A3B6RIN7	Pectinesterase inhibitor domain-containing protein	NA	NA	NA	NA	NA	NA	TraesCS7A01G355400	TraesCS7A02G355400
		TraesCS4B03G0647900	A0A3B6IVU9	Allene oxide synthase	GO:0016125	sterol metabolic process	NA	NA	GO:0020037 | GO:0004497 | GO:0005506 | GO:0016705	heme binding | monooxygenase activity | iron ion binding | oxidoreductase activity; acting on paired donors; with incorporation or reduction of molecular oxygen	TraesCS4B01G237600	TraesCS4B02G237600
		TraesCS1D03G0873500	Unknown_TraesCS1D03G0873500	Unknown_TraesCS1D03G0873500	GO:0009765	photosynthesis; light harvesting	GO:0016020	membrane	NA	NA	TraesCS1D01G374900	TraesCS1D02G374900
		TraesCS3B03G0454200	A0A3B6FJG1	NAD(P)H-quinone oxidoreductase chain 4; chloroplastic	GO:0042773 | GO:0009060 | GO:0015990	ATP synthesis coupled electron transport | aerobic respiration | electron transport coupled proton transport	GO:0016020 | GO:0009536 | GO:0005747	membrane | plastid | mitochondrial respiratory chain complex I	GO:0008137 | GO:0048039 | GO:0003954	NADH dehydrogenase (ubiquinone) activity | ubiquinone binding | NADH dehydrogenase activity	TraesCS3B01G188800	TraesCS3B02G188800
		TraesCS1A03G0728800	A0A3B5Y2R6 | A0A3B5Y2U0	BHLH domain-containing protein | BHLH domain-containing protein	GO:0006357 | GO:0010052 | GO:0006355	regulation of transcription by RNA polymerase II | guard cell differentiation | regulation of DNA-templated transcription	NA	NA	GO:0046983 | GO:0003700 | GO:0000981 | GO:0000978	protein dimerization activity | DNA-binding transcription factor activity | DNA-binding transcription factor activity; RNA polymerase II-specific | RNA polymerase II cis-regulatory region sequence-specific DNA binding	TraesCS1A01G290800	TraesCS1A02G290800
		TraesCS7A03G1350400	A0A3B6RPF4	Uncharacterized protein | TraesCS7A03G1350400	GO:0006952	defense response	NA	NA	NA	NA	TraesCS7A01G555400	TraesCS7A02G555400
		TraesCS7A03G0020800	A0A3B6RA69	Beta-fructofuranosidase	GO:0005975 | GO:0008152	carbohydrate metabolic process | metabolic process	GO:0016020 | GO:0005773	membrane | vacuole	GO:0004553 | GO:0004564 | GO:0016798 | GO:0016787	hydrolase activity; hydrolyzing O-glycosyl compounds | beta-fructofuranosidase activity | hydrolase activity; acting on glycosyl bonds | hydrolase activity	TraesCS7A01G010200	TraesCS7A02G010200
		TraesCS5D03G1027800	A0A3B6N1F1	Chlorophyll a-b binding protein; chloroplastic	GO:0009765 | GO:0015979 | GO:0009416 | GO:0009768	photosynthesis; light harvesting | photosynthesis | response to light stimulus | photosynthesis; light harvesting in photosystem I	GO:0016020 | GO:0009535 | GO:0009522 | GO:0009523 | GO:0009507 | GO:0009536 | GO:0009579	membrane | chloroplast thylakoid membrane | photosystem I | photosystem II | chloroplast | plastid | thylakoid	GO:0016168	chlorophyll binding	TraesCS5D01G464700	TraesCS5D02G464700
		TraesCS1B03G0676400	A0A3B5YXS6	Protein kinase domain-containing protein	GO:0006468	protein phosphorylation	GO:0016020	membrane	GO:0005524 | GO:0004672	ATP binding | protein kinase activity	TraesCS1B01G236000	TraesCS1B02G236000
		TraesCS7A03G0297200	A0A3B6R9P0	Dirigent protein	GO:0009699	phenylpropanoid biosynthetic process	GO:0048046 | GO:0005576	apoplast | extracellular region	NA	NA	TraesCS7A01G125400	TraesCS7A02G125400
		TraesCS3B03G1444700	A0A077S6T5	ABA/WDS induced protein	NA	NA	NA	NA	NA	NA	TraesCS3B01G578200	TraesCS3B02G578200
		TraesCS4A03G0006300	A0A3B6HR20	Hexosyltransferase (EC 2.4.1.-)	GO:0009834 | GO:0045492	plant-type secondary cell wall biogenesis | xylan biosynthetic process	GO:0016020 | GO:0005794	membrane | Golgi apparatus	GO:0016757 | GO:0015020 | GO:0016740	glycosyltransferase activity | glucuronosyltransferase activity | transferase activity	TraesCS4A01G004100	TraesCS4A02G004100
		TraesCS1A03G0557100	A0A3B5Y003	Uncharacterized protein | TraesCS1A03G0557100	GO:0051225	spindle assembly	GO:0005737 | GO:0005880	cytoplasm | nuclear microtubule	GO:0008017	microtubule binding	TraesCS1A01G211300	TraesCS1A02G211300
		TraesCS4D03G0018000	A0A3B6JBU0	Proline-rich protein	NA	NA	NA	NA	NA	NA	TraesCS4D01G010800	TraesCS4D02G010800
		TraesCS2B03G1277300	A0A3B6CDM1 | A0A3B6CDR0	NAD-dependent epimerase/dehydratase domain-containing protein | NAD-dependent epimerase/dehydratase domain-containing protein	NA	NA	NA	NA	GO:0016616	oxidoreductase activity; acting on the CH-OH group of donors; NAD or NADP as acceptor	TraesCS2B01G507700	TraesCS2B02G507700
		TraesCS2D03G0454900	A0A1D5UVZ1	Genome assembly; chromosome: II	GO:0030244 | GO:0009833 | GO:0071669	cellulose biosynthetic process | plant-type primary cell wall biogenesis | plant-type cell wall organization or biogenesis	GO:0005886 | GO:0016020	plasma membrane | membrane	GO:0051753 | GO:0016760 | GO:0016740 | GO:0016757	mannan synthase activity | cellulose synthase (UDP-forming) activity | transferase activity | glycosyltransferase activity	TraesCS2D01G216800	TraesCS2D02G216800
		TraesCS5A03G0017800	A0A3B6KC55	Lipoxygenase (EC 1.13.11.-)	GO:0006633 | GO:0031408 | GO:0034440 | GO:0006629 | GO:0006631	fatty acid biosynthetic process | oxylipin biosynthetic process | lipid oxidation | lipid metabolic process | fatty acid metabolic process	NA	NA	GO:0016491 | GO:0046872 | GO:0016702 | GO:0005515 | GO:0051213	oxidoreductase activity | metal ion binding | oxidoreductase activity; acting on single donors with incorporation of molecular oxygen; incorporation of two atoms of oxygen | protein binding | dioxygenase activity	TraesCS5A01G007900	TraesCS5A02G007900
		TraesCS7B03G0834400	A0A3B6SPC1	Flavonoid 3'-hydroxylase	NA	NA	GO:0016020	membrane	GO:0020037 | GO:0004497 | GO:0005506 | GO:0016705 | GO:0046872 | GO:0016491	heme binding | monooxygenase activity | iron ion binding | oxidoreductase activity; acting on paired donors; with incorporation or reduction of molecular oxygen | metal ion binding | oxidoreductase activity	TraesCS7B01G310900	TraesCS7B02G310900
		TraesCS7D03G0445500	A0A3B6TGX4	Chlorophyll a-b binding protein; chloroplastic	GO:0006887 | GO:0009765 | GO:0015979 | GO:0009416 | GO:0009768	exocytosis | photosynthesis; light harvesting | photosynthesis | response to light stimulus | photosynthesis; light harvesting in photosystem I	GO:0016020 | GO:0009535 | GO:0009522 | GO:0009523 | GO:0000145 | GO:0009507 | GO:0009536 | GO:0009579	membrane | chloroplast thylakoid membrane | photosystem I | photosystem II | exocyst | chloroplast | plastid | thylakoid	GO:0016168	chlorophyll binding	TraesCS7D01G199400	TraesCS7D02G199400
		TraesCS6A03G0241100	Unknown_TraesCS6A03G0241100	Unknown_TraesCS6A03G0241100	NA	NA	NA	NA	NA	NA	TraesCS6A01G103600	TraesCS6A02G103600
		TraesCS5D03G0635900	A0A3B6MSG7	NAD(P)-binding domain-containing protein	NA	NA	NA	NA	NA	NA	TraesCS5D01G277900	TraesCS5D02G277900
		TraesCS5A03G1073200	A0A3B6KSA1	Chlorophyll a-b binding protein; chloroplastic	GO:0009765 | GO:0015979 | GO:0009416 | GO:0009768	photosynthesis; light harvesting | photosynthesis | response to light stimulus | photosynthesis; light harvesting in photosystem I	GO:0016020 | GO:0009535 | GO:0009522 | GO:0009523 | GO:0009507 | GO:0009536 | GO:0009579	membrane | chloroplast thylakoid membrane | photosystem I | photosystem II | chloroplast | plastid | thylakoid	GO:0016168	chlorophyll binding	TraesCS5A01G454300	TraesCS5A02G454300
		TraesCS2B03G0570300	Unknown_TraesCS2B03G0570300	Unknown_TraesCS2B03G0570300	GO:0030244	cellulose biosynthetic process	GO:0016020	membrane	GO:0016760	cellulose synthase (UDP-forming) activity	TraesCS2B01G236500	TraesCS2B02G236500
		TraesCS5A03G0994100	A0A3B6KQM2	Uncharacterized protein | TraesCS5A03G0994100	NA	NA	NA	NA	NA	NA	TraesCS5A01G418800	TraesCS5A02G418800
		TraesCS6A03G0387900	W5GFA4	Chlorophyll a-b binding protein; chloroplastic	GO:0009416 | GO:0009768 | GO:0009765 | GO:0015979	response to light stimulus | photosynthesis; light harvesting in photosystem I | photosynthesis; light harvesting | photosynthesis	GO:0016020 | GO:0009535 | GO:0009522 | GO:0009523 | GO:0009507 | GO:0009536 | GO:0009579	membrane | chloroplast thylakoid membrane | photosystem I | photosystem II | chloroplast | plastid | thylakoid	GO:0016168	chlorophyll binding	TraesCS6A01G159800	TraesCS6A02G159800
		TraesCS4A03G1012900	A0A3B6I0W8 | A0A3B6I4E1	Uncharacterized protein | TraesCS4A03G1012900 | Uncharacterized protein | TraesCS4A03G1012900	NA	NA	NA	NA	NA	NA	TraesCS4A01G409200	TraesCS4A02G409200
		TraesCS2A03G0146100	A0A3B6AS75	Germin-like protein	NA	NA	GO:0048046 | GO:0005576	apoplast | extracellular region	GO:0030145 | GO:0046872	manganese ion binding | metal ion binding	TraesCS2A01G075000	TraesCS2A02G075000
		TraesCS5B03G0441800	A0A341VWF3 | W5F0E6	Ribulose bisphosphate carboxylase small subunit (RuBisCO small subunit) | Ribulose bisphosphate carboxylase small subunit; chloroplastic (RuBisCO small subunit)	GO:0019253 | GO:0009853 | GO:0015979 | GO:0015977	reductive pentose-phosphate cycle | photorespiration | photosynthesis | carbon fixation	GO:0009507 | GO:0009536	chloroplast | plastid	GO:0016984	ribulose-bisphosphate carboxylase activity	TraesCS5B01G162600	TraesCS5B02G162600
		TraesCS1A03G0761900	A0A3B5Y384	Chlorophyll a-b binding protein; chloroplastic	GO:0006887 | GO:0009765 | GO:0015979 | GO:0009416 | GO:0009768	exocytosis | photosynthesis; light harvesting | photosynthesis | response to light stimulus | photosynthesis; light harvesting in photosystem I	GO:0016020 | GO:0009535 | GO:0009522 | GO:0009523 | GO:0000145 | GO:0009507 | GO:0009536 | GO:0009579	membrane | chloroplast thylakoid membrane | photosystem I | photosystem II | exocyst | chloroplast | plastid | thylakoid	GO:0016168	chlorophyll binding	TraesCS1A01G306600	TraesCS1A02G306600
		TraesCS5B03G1135600	A0A3B6LVL4	Chlorophyll a-b binding protein; chloroplastic	GO:0009765 | GO:0015979 | GO:0009416 | GO:0009768	photosynthesis; light harvesting | photosynthesis | response to light stimulus | photosynthesis; light harvesting in photosystem I	GO:0016020 | GO:0009535 | GO:0009522 | GO:0009523 | GO:0009507 | GO:0009536 | GO:0009579	membrane | chloroplast thylakoid membrane | photosystem I | photosystem II | chloroplast | plastid | thylakoid	GO:0016168	chlorophyll binding	TraesCS5B01G463000	TraesCS5B02G463000
		TraesCS5A03G0584700	W5FIZ2	Chlorophyll a-b binding protein; chloroplastic	GO:0009416 | GO:0009768 | GO:0009765 | GO:0015979	response to light stimulus | photosynthesis; light harvesting in photosystem I | photosynthesis; light harvesting | photosynthesis	GO:0016020 | GO:0009535 | GO:0009522 | GO:0009523 | GO:0009507 | GO:0009536 | GO:0009579	membrane | chloroplast thylakoid membrane | photosystem I | photosystem II | chloroplast | plastid | thylakoid	GO:0016168	chlorophyll binding	TraesCS5A01G229300	TraesCS5A02G229300
		TraesCS4B03G0821900	A0A3B6IUG9 | A0A3B6IXU3	WAT1-related protein | WAT1-related protein	GO:0055085	transmembrane transport	GO:0005886 | GO:0016020	plasma membrane | membrane	GO:0022857	transmembrane transporter activity	TraesCS4B01G316400	TraesCS4B02G316400
		TraesCS2D03G0052300	A0A3B6D4S9	Cytochrome P450	NA	NA	GO:0016020	membrane	GO:0020037 | GO:0004497 | GO:0005506 | GO:0016705 | GO:0046872 | GO:0016491	heme binding | monooxygenase activity | iron ion binding | oxidoreductase activity; acting on paired donors; with incorporation or reduction of molecular oxygen | metal ion binding | oxidoreductase activity	TraesCS2D01G027100	TraesCS2D02G027100
		TraesCS3A03G0082200	A0A3B6ED82	Germin-like protein	GO:0010497 | GO:2000280	plasmodesmata-mediated intercellular transport | regulation of root development	GO:0048046 | GO:0005576 | GO:0009506	apoplast | extracellular region | plasmodesma	GO:0030145 | GO:0046872	manganese ion binding | metal ion binding	TraesCS3A01G040900	TraesCS3A02G040900
		TraesCS7D03G0204100	A0A3B6T997	Chalcone synthase	GO:0009058 | GO:0009813 | GO:0030639	biosynthetic process | flavonoid biosynthetic process | polyketide biosynthetic process	NA	NA	GO:0016747 | GO:0016746 | GO:0016740	acyltransferase activity; transferring groups other than amino-acyl groups | acyltransferase activity | transferase activity	TraesCS7D01G089300	TraesCS7D02G089300
		TraesCS3A03G0843900	A0A3B6ELW2	ABC transporter domain-containing protein	GO:0055085	transmembrane transport	GO:0016020	membrane	GO:0005524 | GO:0042626 | GO:0140359 | GO:0016887 | GO:0000166	ATP binding | ATPase-coupled transmembrane transporter activity | ABC-type transporter activity | ATP hydrolysis activity | nucleotide binding	TraesCS3A01G354500	TraesCS3A02G354500
		TraesCS2A03G0807300	A0A3B6B210	Amino acid transporter transmembrane domain-containing protein	GO:0003333 | GO:0006865	amino acid transmembrane transport | amino acid transport	GO:0005886 | GO:0016020	plasma membrane | membrane	GO:0015171	amino acid transmembrane transporter activity	TraesCS2A01G338800	TraesCS2A02G338800
		TraesCSU03G0209800	A0A3B6U7M4	Chlorophyll a-b binding protein; chloroplastic	GO:0006887 | GO:0009765 | GO:0015979 | GO:0009416 | GO:0009768	exocytosis | photosynthesis; light harvesting | photosynthesis | response to light stimulus | photosynthesis; light harvesting in photosystem I	GO:0016020 | GO:0009535 | GO:0009522 | GO:0009523 | GO:0000145 | GO:0009507 | GO:0009536 | GO:0009579	membrane | chloroplast thylakoid membrane | photosystem I | photosystem II | exocyst | chloroplast | plastid | thylakoid	GO:0016168	chlorophyll binding	TraesCSU01G167700	TraesCSU02G167700
		TraesCSU03G0055900	A0A3B6U4T0	Dipeptidylpeptidase IV N-terminal domain-containing protein	NA	NA	NA	NA	NA	NA	TraesCSU01G061800	TraesCSU02G061800
		TraesCS2D03G1332300	A0A3B6DNJ1	1-phosphatidylinositol-3-phosphate 5-kinase (EC 2.7.1.150)	GO:0016310 | GO:0009416 | GO:0009686 | GO:0046488 | GO:0044238 | GO:0071704 | GO:0046854	phosphorylation | response to light stimulus | gibberellin biosynthetic process | phosphatidylinositol metabolic process | primary metabolic process | organic substance metabolic process | phosphatidylinositol phosphate biosynthetic process	GO:0010008	endosome membrane	GO:0005524 | GO:0051213 | GO:0000285 | GO:0016707 | GO:0016307 | GO:0000166 | GO:0016301 | GO:0016740	ATP binding | dioxygenase activity | 1-phosphatidylinositol-3-phosphate 5-kinase activity | gibberellin 3-beta-dioxygenase activity | phosphatidylinositol phosphate kinase activity | nucleotide binding | kinase activity | transferase activity	TraesCS2D01G571300	TraesCS2D02G571300
		TraesCS7D03G0491300	A0A3B6TCX4 | A0A3B6THC0	Uncharacterized protein | TraesCS7D03G0491300 | DUF599 domain-containing protein	NA	NA	GO:0016020	membrane	NA	NA	TraesCS7D01G220500	TraesCS7D02G220500
		TraesCS6D03G0512800	A0A3B6QHA0	Leucine-rich repeat-containing N-terminal plant-type domain-containing protein	NA	NA	NA	NA	NA	NA	TraesCS6D01G206200	TraesCS6D02G206200
		TraesCS3B03G1318800	A0A3B6G0Y4	Uncharacterized protein | TraesCS3B03G1318800	GO:0005975 | GO:0008152	carbohydrate metabolic process | metabolic process	GO:0005886	plasma membrane	GO:0004553 | GO:0016798 | GO:0016787	hydrolase activity; hydrolyzing O-glycosyl compounds | hydrolase activity; acting on glycosyl bonds | hydrolase activity	TraesCS3B01G529100	TraesCS3B02G529100
		TraesCS6B03G1148400	A0A3B6PRG9	Cytochrome P450	GO:0010268 | GO:0016125 | GO:0016132	brassinosteroid homeostasis | sterol metabolic process | brassinosteroid biosynthetic process	GO:0016020	membrane	GO:0016491 | GO:0020037 | GO:0004497 | GO:0005506 | GO:0016705 | GO:0046872	oxidoreductase activity | heme binding | monooxygenase activity | iron ion binding | oxidoreductase activity; acting on paired donors; with incorporation or reduction of molecular oxygen | metal ion binding	TraesCS6B01G407100	TraesCS6B02G407100
		TraesCS5D03G0431200	A0A341W7H8	Dirigent protein	GO:0009699	phenylpropanoid biosynthetic process	GO:0048046 | GO:0005576	apoplast | extracellular region	NA	NA	TraesCS5D01G179300	TraesCS5D02G179300
		TraesCS1A03G0829500	Unknown_TraesCS1A03G0829500	Unknown_TraesCS1A03G0829500	NA	NA	NA	NA	NA	NA	TraesCS1A01G335200	TraesCS1A02G335200
		TraesCS7D03G1233400	A0A3B6TMJ7	Uncharacterized protein | TraesCS7D03G1233400	NA	NA	NA	NA	NA	NA	TraesCS7D01G522100	TraesCS7D02G522100
		TraesCS5D03G1144400	A0A3B6N0P2	Glycosyltransferase	NA	NA	GO:0005737	cytoplasm	GO:0008194 | GO:0080043 | GO:0080044 | GO:0016740 | GO:0035251	UDP-glycosyltransferase activity | quercetin 3-O-glucosyltransferase activity | quercetin 7-O-glucosyltransferase activity | transferase activity | UDP-glucosyltransferase activity	TraesCS5D01G524100	TraesCS5D02G524100
		TraesCS4B03G0011700	A0A3B6IK68	Cytochrome P450	NA	NA	GO:0016020	membrane	GO:0020037 | GO:0004497 | GO:0005506 | GO:0016705 | GO:0046872 | GO:0016491	heme binding | monooxygenase activity | iron ion binding | oxidoreductase activity; acting on paired donors; with incorporation or reduction of molecular oxygen | metal ion binding | oxidoreductase activity	TraesCS4B01G005900	TraesCS4B02G005900
		TraesCS2B03G0532800	A0A3B6C3B9	Chlorophyll a-b binding protein; chloroplastic	GO:0009765 | GO:0015979 | GO:0009416 | GO:0009768	photosynthesis; light harvesting | photosynthesis | response to light stimulus | photosynthesis; light harvesting in photosystem I	GO:0016020 | GO:0005739 | GO:0009535 | GO:0009522 | GO:0009523 | GO:0009507 | GO:0009536 | GO:0009579	membrane | mitochondrion | chloroplast thylakoid membrane | photosystem I | photosystem II | chloroplast | plastid | thylakoid	GO:0016168	chlorophyll binding	TraesCS2B01G220100	TraesCS2B02G220100
		TraesCS2D03G0455600	A0A1D5V247	Genome assembly; chromosome: II	GO:0030244 | GO:0009833 | GO:0071669	cellulose biosynthetic process | plant-type primary cell wall biogenesis | plant-type cell wall organization or biogenesis	GO:0005886 | GO:0016020	plasma membrane | membrane	GO:0051753 | GO:0016760 | GO:0016740 | GO:0016757	mannan synthase activity | cellulose synthase (UDP-forming) activity | transferase activity | glycosyltransferase activity	TraesCS2D01G217200	TraesCS2D02G217200
		TraesCS3B03G0828300	A0A077S3M9 | A0A3B6FU20	Cellulose synthase | Cellulose synthase	GO:0030244 | GO:0009833 | GO:0071669	cellulose biosynthetic process | plant-type primary cell wall biogenesis | plant-type cell wall organization or biogenesis	GO:0005886 | GO:0016020	plasma membrane | membrane	GO:0016760 | GO:0016759 | GO:0016740 | GO:0016757	cellulose synthase (UDP-forming) activity | cellulose synthase activity | transferase activity | glycosyltransferase activity	TraesCS3B01G324500	TraesCS3B02G324500
		TraesCS7A03G1132000	A0A3B6RLK8	Chitin-binding type-1 domain-containing protein	NA	NA	GO:0005739 | GO:0045254	mitochondrion | pyruvate dehydrogenase complex	GO:0008061	chitin binding	TraesCS7A01G466400	TraesCS7A02G466400
		TraesCS4A03G0995900	A0A3B6I504	Purple acid phosphatase (EC 3.1.3.2)	NA	NA	NA	NA	GO:0046872 | GO:0016787 | GO:0003993	metal ion binding | hydrolase activity | acid phosphatase activity	TraesCS4A01G400600	TraesCS4A02G400600
		TraesCS3D03G0734200	A0A3B6H0A1	WAT1-related protein	GO:0055085	transmembrane transport	GO:0005886 | GO:0016020	plasma membrane | membrane	GO:0022857	transmembrane transporter activity	TraesCS3D01G325400	TraesCS3D02G325400
		TraesCS1B03G0650200	A0A3B5YXF6	QWRF motif-containing protein 7	GO:0051225	spindle assembly	GO:0005737 | GO:0005880	cytoplasm | nuclear microtubule	GO:0008017	microtubule binding	TraesCS1B01G225200	TraesCS1B02G225200
		TraesCS3B03G1360900	A0A077S130	Uncharacterized protein | TraesCS3B03G1360900	NA	NA	NA	NA	NA	NA	TraesCS3B01G546600	TraesCS3B02G546600
		TraesCSU03G0543800	A1YV22	Photosystem I iron-sulfur center (EC 1.97.1.12) (9 kDa polypeptide) (PSI-C) (Photosystem I subunit VII) (PsaC)	GO:0015979 | GO:0009773	photosynthesis | photosynthetic electron transport in photosystem I	GO:0009535 | GO:0009522 | GO:0042651 | GO:0016020 | GO:0009507 | GO:0009536 | GO:0009579 | GO:0110165	chloroplast thylakoid membrane | photosystem I | thylakoid membrane | membrane | chloroplast | plastid | thylakoid | cellular anatomical entity	GO:0009055 | GO:0046872 | GO:0051539 | GO:0016491 | GO:0051536	electron transfer activity | metal ion binding | 4 iron; 4 sulfur cluster binding | oxidoreductase activity | iron-sulfur cluster binding	TraesCSU01G270000	TraesCSU02G270000
		TraesCS5A03G0665300	A0A3B6KL79	NAD(P)-binding domain-containing protein	NA	NA	NA	NA	NA	NA	TraesCS5A01G269800	TraesCS5A02G269800
		TraesCS2A03G0388400	A0A3B6AVG9	Chlorophyll a-b binding protein; chloroplastic	GO:0009765 | GO:0015979 | GO:0009416 | GO:0009768	photosynthesis; light harvesting | photosynthesis | response to light stimulus | photosynthesis; light harvesting in photosystem I	GO:0016020 | GO:0005739 | GO:0009535 | GO:0009522 | GO:0009523 | GO:0009507 | GO:0009536 | GO:0009579	membrane | mitochondrion | chloroplast thylakoid membrane | photosystem I | photosystem II | chloroplast | plastid | thylakoid	GO:0016168	chlorophyll binding	TraesCS2A01G187200	TraesCS2A02G187200
		TraesCS1D03G0230600	A0A3B5ZRQ5	Fe2OG dioxygenase domain-containing protein	NA	NA	NA	NA	GO:0016491 | GO:0046872	oxidoreductase activity | metal ion binding	TraesCS1D01G098000	TraesCS1D02G098000
		TraesCS2B03G0179600	A0A3B6BYP2	Ribulose bisphosphate carboxylase small subunit; chloroplastic (RuBisCO small subunit)	GO:0019253 | GO:0009853 | GO:0015979 | GO:0015977	reductive pentose-phosphate cycle | photorespiration | photosynthesis | carbon fixation	GO:0009507 | GO:0009536	chloroplast | plastid	GO:0016984	ribulose-bisphosphate carboxylase activity	TraesCS2B01G079500	TraesCS2B02G079500
		TraesCS6B03G0284600	A0A1D5UFV4	Photosystem II 5 kDa protein; chloroplastic	NA	NA	NA	NA	NA	NA	TraesCS6B01G115900	TraesCS6B02G115900
		TraesCS2B03G0120200	A0A3B6C0P3	Jacalin-type lectin domain-containing protein	NA	NA	NA	NA	GO:0030246	carbohydrate binding	TraesCS2B01G056700	TraesCS2B02G056700
		TraesCS2D03G0078500	A0A1D5UYR8	Genome assembly; chromosome: II	NA	NA	NA	NA	GO:0030246	carbohydrate binding	TraesCS2D01G043200	TraesCS2D02G043200
		TraesCS5A03G0586400	A0A3B6KHK6	NAD(P)H-quinone oxidoreductase subunit L; chloroplastic	NA	NA	GO:0016020 | GO:0009579	membrane | thylakoid	GO:0048038 | GO:0016655	quinone binding | oxidoreductase activity; acting on NAD(P)H; quinone or similar compound as acceptor	TraesCS5A01G230400	TraesCS5A02G230400
		TraesCS2B03G0179100	A0A3B6BYT1	Ribulose bisphosphate carboxylase small subunit; chloroplastic (RuBisCO small subunit)	GO:0019253 | GO:0009853 | GO:0015979 | GO:0015977	reductive pentose-phosphate cycle | photorespiration | photosynthesis | carbon fixation	GO:0009507 | GO:0009536	chloroplast | plastid	GO:0016984	ribulose-bisphosphate carboxylase activity	TraesCS2B01G079200	TraesCS2B02G079200
		TraesCS5D03G0552200	A0A3B6MSB3	Chlorophyll a-b binding protein; chloroplastic	GO:0009416 | GO:0009768 | GO:0009765 | GO:0015979	response to light stimulus | photosynthesis; light harvesting in photosystem I | photosynthesis; light harvesting | photosynthesis	GO:0016020 | GO:0009535 | GO:0009522 | GO:0009523 | GO:0009507 | GO:0009536 | GO:0009579	membrane | chloroplast thylakoid membrane | photosystem I | photosystem II | chloroplast | plastid | thylakoid	GO:0016168	chlorophyll binding	TraesCS5D01G238300	TraesCS5D02G238300
		TraesCS3A03G0184600	A0A341SXH3	Transmembrane protein	NA	NA	GO:0016020	membrane	NA	NA	TraesCS3A01G083300	TraesCS3A02G083300
		TraesCS2A03G0433700	A0A1D5V1G5	Chlorophyll a-b binding protein; chloroplastic	GO:0009416 | GO:0009768 | GO:0009765 | GO:0015979	response to light stimulus | photosynthesis; light harvesting in photosystem I | photosynthesis; light harvesting | photosynthesis	GO:0016020 | GO:0009535 | GO:0009522 | GO:0009523 | GO:0009507 | GO:0009536 | GO:0009579	membrane | chloroplast thylakoid membrane | photosystem I | photosystem II | chloroplast | plastid | thylakoid	GO:0016168	chlorophyll binding	TraesCS2A01G206200	TraesCS2A02G206200
		TraesCS1B03G0958700	A0A3B5Z2S9	Glycosyltransferase	NA	NA	GO:0016020	membrane	GO:0008194 | GO:0016740	UDP-glycosyltransferase activity | transferase activity	TraesCS1B01G349900	TraesCS1B02G349900
		TraesCS6B03G0365100	A0A3B6PIE2	Myb/SANT-like domain-containing protein	NA	NA	GO:0016020	membrane	NA	NA	TraesCS6B01G145000	TraesCS6B02G145000
		TraesCS4A03G0122800	A0A3B6HS52	Allene oxide synthase	GO:0016125	sterol metabolic process	NA	NA	GO:0020037 | GO:0004497 | GO:0005506 | GO:0016705	heme binding | monooxygenase activity | iron ion binding | oxidoreductase activity; acting on paired donors; with incorporation or reduction of molecular oxygen	TraesCS4A01G061800	TraesCS4A02G061800
		TraesCS5D03G1162000	A0A3B6N2C4	Protein kinase domain-containing protein	GO:0006952 | GO:0006468 | GO:0016310	defense response | protein phosphorylation | phosphorylation	GO:0016020	membrane	GO:0005524 | GO:0043531 | GO:0004672 | GO:0000166 | GO:0016301 | GO:0016740	ATP binding | ADP binding | protein kinase activity | nucleotide binding | kinase activity | transferase activity	TraesCS5D01G532500	TraesCS5D02G532500
		TraesCS3B03G0222300	A0A3B6FG81	Uncharacterized protein | TraesCS3B03G0222300	NA	NA	GO:0009507	chloroplast	NA	NA	TraesCS3B01G096500	TraesCS3B02G096500
		TraesCS7D03G0430700	A0A3B6TML7	Trichome birefringence-like N-terminal domain-containing protein	GO:1990937	xylan acetylation	GO:0000139 | GO:0016020 | GO:0005794	Golgi membrane | membrane | Golgi apparatus	GO:0016740 | GO:0016413 | GO:1990538	transferase activity | O-acetyltransferase activity | xylan O-acetyltransferase activity	TraesCS7D01G192700	TraesCS7D02G192700
		TraesCS1A03G0554300	A0A3B5Y075	Bifunctional inhibitor/plant lipid transfer protein/seed storage helical domain-containing protein	NA	NA	NA	NA	NA	NA	TraesCS1A01G209700	TraesCS1A02G209700
		TraesCS6B03G0743300	A0A3B6PMK9	Leucine-rich repeat-containing N-terminal plant-type domain-containing protein	NA	NA	NA	NA	NA	NA	TraesCS6B01G252900	TraesCS6B02G252900
		TraesCS2D03G0128800	A0A3B6D693	Ribulose bisphosphate carboxylase small subunit; chloroplastic (RuBisCO small subunit)	GO:0019253 | GO:0009853 | GO:0015979 | GO:0015977	reductive pentose-phosphate cycle | photorespiration | photosynthesis | carbon fixation	GO:0009507 | GO:0009536	chloroplast | plastid	GO:0016984	ribulose-bisphosphate carboxylase activity	TraesCS2D01G065200	TraesCS2D02G065200
		TraesCS7D03G1128900	A0A3B6TQV1	Germin-like protein	GO:0010497 | GO:2000280	plasmodesmata-mediated intercellular transport | regulation of root development	GO:0048046 | GO:0005576 | GO:0009506	apoplast | extracellular region | plasmodesma	GO:0030145 | GO:0046872	manganese ion binding | metal ion binding	TraesCS7D01G477200	TraesCS7D02G477200
		TraesCS5B03G0135300	A0A3B6LGE8 | A0A3B6LGP0	Fe2OG dioxygenase domain-containing protein | Fe2OG dioxygenase domain-containing protein	NA	NA	NA	NA	GO:0016491 | GO:0046872	oxidoreductase activity | metal ion binding	TraesCS5B01G053400	TraesCS5B02G053400
		TraesCS2A03G0447400	A0A3B6AV93	Uncharacterized protein | TraesCS2A03G0447400	GO:0030244 | GO:0009833 | GO:0071669	cellulose biosynthetic process | plant-type primary cell wall biogenesis | plant-type cell wall organization or biogenesis	GO:0005886 | GO:0016020	plasma membrane | membrane	GO:0051753 | GO:0016760 | GO:0016740 | GO:0016757	mannan synthase activity | cellulose synthase (UDP-forming) activity | transferase activity | glycosyltransferase activity	TraesCS2A01G210300	TraesCS2A02G210300
		TraesCS2D03G0420300	A0A3B6DA68	Chlorophyll a-b binding protein; chloroplastic	GO:0009765 | GO:0015979 | GO:0009416 | GO:0009768	photosynthesis; light harvesting | photosynthesis | response to light stimulus | photosynthesis; light harvesting in photosystem I	GO:0016020 | GO:0005739 | GO:0009535 | GO:0009522 | GO:0009523 | GO:0009507 | GO:0009536 | GO:0009579	membrane | mitochondrion | chloroplast thylakoid membrane | photosystem I | photosystem II | chloroplast | plastid | thylakoid	GO:0016168	chlorophyll binding	TraesCS2D01G200700	TraesCS2D02G200700
		TraesCS6A03G0629400	A0A3B6NR94	Leucine-rich repeat-containing N-terminal plant-type domain-containing protein	NA	NA	NA	NA	NA	NA	TraesCS6A01G228800	TraesCS6A02G228800
		TraesCS3D03G0017400	A0A3B6GKE2	TPX2 C-terminal domain-containing protein	GO:0000226	microtubule cytoskeleton organization	GO:0005737 | GO:0005874 | GO:0005856	cytoplasm | microtubule | cytoskeleton	GO:0008017	microtubule binding	TraesCS3D01G001600	TraesCS3D02G001600
		TraesCS4B03G0031700	A0A3B6IJ58	Phospholipase C	GO:0009395	phospholipid catabolic process	NA	NA	GO:0016788	hydrolase activity; acting on ester bonds	TraesCS4B01G015300	TraesCS4B02G015300
		TraesCS7D03G0218200	A0A3B6TJ98	Purple acid phosphatase (EC 3.1.3.2)	NA	NA	NA	NA	GO:0046872 | GO:0016787 | GO:0003993	metal ion binding | hydrolase activity | acid phosphatase activity	TraesCS7D01G095900	TraesCS7D02G095900
		TraesCS5D03G0413700	A0A341VWF3 | W5F0E6	Ribulose bisphosphate carboxylase small subunit (RuBisCO small subunit) | Ribulose bisphosphate carboxylase small subunit; chloroplastic (RuBisCO small subunit)	GO:0019253 | GO:0009853 | GO:0015979 | GO:0015977	reductive pentose-phosphate cycle | photorespiration | photosynthesis | carbon fixation	GO:0009507 | GO:0009536	chloroplast | plastid	GO:0016984	ribulose-bisphosphate carboxylase activity	TraesCS5D01G169600	TraesCS5D02G169600
		TraesCS5B03G0740200	A0A3B6LPM2	L-ascorbate oxidase (EC 1.10.3.3)	NA	NA	GO:0005576	extracellular region	GO:0016491 | GO:0005507 | GO:0008447 | GO:0046872	oxidoreductase activity | copper ion binding | L-ascorbate oxidase activity | metal ion binding	TraesCS5B01G286200	TraesCS5B02G286200
		TraesCS7B03G0405300	A0A3B6SIR8 | F4Y593	Heat shock protein 90 | Heat shock protein 90	GO:0006457 | GO:0034605 | GO:0050821	protein folding | cellular response to heat | protein stabilization	GO:0005886 | GO:0005829 | GO:0048471 | GO:0032991	plasma membrane | cytosol | perinuclear region of cytoplasm | protein-containing complex	GO:0005524 | GO:0051082 | GO:0016887 | GO:0140662 | GO:0000166	ATP binding | unfolded protein binding | ATP hydrolysis activity | ATP-dependent protein folding chaperone | nucleotide binding	TraesCS7B01G149200	TraesCS7B02G149200
		TraesCS5A03G1022100	A0A3B6KNF9	glutathione transferase (EC 2.5.1.18)	GO:0042221 | GO:0006749 | GO:0009636	response to chemical | glutathione metabolic process | response to toxic substance	GO:0009506 | GO:0005737	plasmodesma | cytoplasm	GO:0004364 | GO:0043295	glutathione transferase activity | glutathione binding	TraesCS5A01G432600	TraesCS5A02G432600
		TraesCS1B03G1053400	A0A3B5Z2Y1	Uncharacterized protein | TraesCS1B03G1053400	NA	NA	NA	NA	NA	NA	TraesCS1B01G388400	TraesCS1B02G388400
		TraesCS2D03G0017000	A0A3B6D3U1	Uncharacterized protein | TraesCS2D03G0017000	GO:0055085 | GO:0006857	transmembrane transport | oligopeptide transport	GO:0016020	membrane	GO:0022857	transmembrane transporter activity	TraesCS2D01G009200	TraesCS2D02G009200
		TraesCS2D03G1314000	A0A1D5UPR7	glutathione transferase (EC 2.5.1.18)	GO:0042221 | GO:0006749 | GO:0009636	response to chemical | glutathione metabolic process | response to toxic substance	GO:0005737	cytoplasm	GO:0004364 | GO:0043295	glutathione transferase activity | glutathione binding	TraesCS2D01G579500	TraesCS2D02G579500
		TraesCS1A03G0827600	A0A3B5Y454	Uncharacterized protein | TraesCS1A03G0827600	NA	NA	NA	NA	NA	NA	TraesCS1A01G334200	TraesCS1A02G334200
		TraesCS5A03G1151800	A0A3B6KQF6	FAS1 domain-containing protein	NA	NA	GO:0005886 | GO:0016020	plasma membrane | membrane	NA	NA	TraesCS5A01G490900	TraesCS5A02G490900
		TraesCS4A03G0790500	A0A3B6I2B3	GDSL esterase/lipase EXL3	NA	NA	NA	NA	GO:0016788	hydrolase activity; acting on ester bonds	TraesCS4A01G316500	TraesCS4A02G316500
		TraesCS5A03G0929400	A0A3B6KLX6	Uncharacterized protein | TraesCS5A03G0929400	GO:0055085	transmembrane transport	GO:0016020	membrane	GO:0022857	transmembrane transporter activity	TraesCS5A01G388000	TraesCS5A02G388000
		TraesCS7B03G0684900	A0A3B6SFD8	RNase III domain-containing protein	GO:0030422 | GO:0006396 | GO:0090502 | GO:0090501	siRNA processing | RNA processing | RNA phosphodiester bond hydrolysis; endonucleolytic | RNA phosphodiester bond hydrolysis	GO:0005634 | GO:0005737	nucleus | cytoplasm	GO:0003723 | GO:0004525	RNA binding | ribonuclease III activity	TraesCS7B01G248100	TraesCS7B02G248100
		TraesCS5D03G1023400	A0A3B6MZP5	Peptidase A1 domain-containing protein	GO:0006508	proteolysis	GO:0005576	extracellular region	GO:0004190	aspartic-type endopeptidase activity	TraesCS5D01G461900	TraesCS5D02G461900
		TraesCS3B03G1037200	W5CPZ2	Amino acid transporter transmembrane domain-containing protein	GO:0003333 | GO:0006865	amino acid transmembrane transport | amino acid transport	GO:0005886 | GO:0016020	plasma membrane | membrane	GO:0015171	amino acid transmembrane transporter activity	TraesCS3B01G420700	TraesCS3B02G420700
		TraesCS3B03G1402800	A0A077S1D5	Fungal lipase-like domain-containing protein	GO:0006629	lipid metabolic process	NA	NA	GO:0004620	phospholipase activity	TraesCS3B01G561700	TraesCS3B02G561700
		TraesCS3D03G0840900	A0A3B6GZL7	Amino acid transporter transmembrane domain-containing protein	GO:0003333 | GO:0006865	amino acid transmembrane transport | amino acid transport	GO:0005886 | GO:0016020	plasma membrane | membrane	GO:0015171	amino acid transmembrane transporter activity	TraesCS3D01G381500	TraesCS3D02G381500
		TraesCS3A03G0624600	A0A3B6EHN3 | A0A3B6EKU3	Phosphatidic acid phosphatase type 2/haloperoxidase domain-containing protein | Phosphatidic acid phosphatase type 2/haloperoxidase domain-containing protein	GO:0006644	phospholipid metabolic process	GO:0016020	membrane	GO:0008195	phosphatidate phosphatase activity	TraesCS3A01G242700	TraesCS3A02G242700
		TraesCS6D03G0808000	A0A3B6U5H0	Serine-rich protein	NA	NA	NA	NA	NA	NA	TraesCSU01G090400	TraesCSU02G090400
		TraesCS7A03G0003400	A0A3B6RA14	NB-ARC domain-containing protein	GO:0006952 | GO:0051707	defense response | response to other organism	NA	NA	GO:0005524 | GO:0043531	ATP binding | ADP binding	TraesCS7A01G001100	TraesCS7A02G001100
		TraesCS5B03G0934000	A0A3B6LSI2 | A0A3B6LSR0	Thioesterase domain-containing protein | Thioesterase domain-containing protein	NA	NA	NA	NA	GO:0047617 | GO:0016787	acyl-CoA hydrolase activity | hydrolase activity	TraesCS5B01G370500	TraesCS5B02G370500
		TraesCS4D03G0205900	A0A3B6JGC3	Dirigent protein	GO:0009699	phenylpropanoid biosynthetic process	GO:0048046 | GO:0005576	apoplast | extracellular region	NA	NA	TraesCS4D01G104000	TraesCS4D02G104000
		TraesCS5D03G1199600	A0A3B6N2Y3 | A0A3B6N2Q9 | A0A3B6N3B7 | A0A3B6N449	DUF547 domain-containing protein | DUF547 domain-containing protein | DUF547 domain-containing protein | DUF547 domain-containing protein	NA	NA	GO:0016020	membrane	NA	NA	TraesCS5D01G550000	TraesCS5D02G550000
		TraesCS2B03G0861700	A0A3B6C7P1	Photosystem II D2 protein	GO:0015979 | GO:0009772 | GO:0019684	photosynthesis | photosynthetic electron transport in photosystem II | photosynthesis; light reaction	GO:0016020 | GO:0009536 | GO:0009523	membrane | plastid | photosystem II	GO:0046872 | GO:0016168 | GO:0045156 | GO:0010242	metal ion binding | chlorophyll binding | electron transporter; transferring electrons within the cyclic electron transport pathway of photosynthesis activity | oxygen evolving activity	TraesCS2B01G330700	TraesCS2B02G330700
		TraesCS2D03G0389500	W5C3G9	Genome assembly; chromosome: II	NA	NA	GO:0009506	plasmodesma	NA	NA	TraesCS2D01G185800	TraesCS2D02G185800
		TraesCS2A03G0084500	A0A3B6ARL6	Cytochrome P450	NA	NA	GO:0016020	membrane	GO:0020037 | GO:0004497 | GO:0005506 | GO:0016705 | GO:0046872 | GO:0016491	heme binding | monooxygenase activity | iron ion binding | oxidoreductase activity; acting on paired donors; with incorporation or reduction of molecular oxygen | metal ion binding | oxidoreductase activity	TraesCS2A01G044900	TraesCS2A02G044900
		TraesCS2B03G1253000	A0A3B6CDG3	CRIB domain-containing protein	NA	NA	NA	NA	NA	NA	TraesCS2B01G497800	TraesCS2B02G497800
		TraesCS4A03G0813700	A0A3B6I0B7	Leucine-rich repeat-containing N-terminal plant-type domain-containing protein	NA	NA	NA	NA	GO:0005515	protein binding	TraesCS4A01G327200	TraesCS4A02G327200
		TraesCS3B03G1352900	W5D2W4	Germin-like protein	GO:0010497 | GO:2000280	plasmodesmata-mediated intercellular transport | regulation of root development	GO:0009506 | GO:0048046 | GO:0005576	plasmodesma | apoplast | extracellular region	GO:0030145 | GO:0046872	manganese ion binding | metal ion binding	TraesCS3B01G543800	TraesCS3B02G543800
		TraesCS3B03G1352700	W5D070	Germin-like protein	GO:0010497 | GO:2000280	plasmodesmata-mediated intercellular transport | regulation of root development	GO:0009506 | GO:0048046 | GO:0005576	plasmodesma | apoplast | extracellular region	GO:0030145 | GO:0046872	manganese ion binding | metal ion binding	TraesCS3B01G543700	TraesCS3B02G543700
		TraesCS3A03G0180600	A0A3B6EB28	Uncharacterized protein | TraesCS3A03G0180600	NA	NA	GO:0009507	chloroplast	NA	NA	TraesCS3A01G081300	TraesCS3A02G081300
		TraesCS2A03G1193300	A0A3B6B666	Secreted protein	NA	NA	NA	NA	NA	NA	TraesCS2A01G513200	TraesCS2A02G513200
		TraesCS6B03G1081400	A0A3B6PTI4	Cyclic nucleotide-binding domain-containing protein	GO:0055085 | GO:0006811 | GO:0034220	transmembrane transport | ion transport | ion transmembrane transport	GO:0016020	membrane	GO:0005216	ion channel activity	TraesCS6B01G382500	TraesCS6B02G382500
		TraesCS5A03G0703000	A0A3B6KL41	L-ascorbate oxidase (EC 1.10.3.3)	NA	NA	GO:0005576	extracellular region	GO:0016491 | GO:0005507 | GO:0008447 | GO:0046872	oxidoreductase activity | copper ion binding | L-ascorbate oxidase activity | metal ion binding	TraesCS5A01G287000	TraesCS5A02G287000
		TraesCS1A03G0955000	W4ZSM1	Photosystem I reaction center subunit VI; chloroplastic	GO:0015979	photosynthesis	GO:0009535 | GO:0009538 | GO:0009522 | GO:0016020 | GO:0009507 | GO:0009536 | GO:0009579	chloroplast thylakoid membrane | photosystem I reaction center | photosystem I | membrane | chloroplast | plastid | thylakoid	NA	NA	TraesCS1A01G392000	TraesCS1A02G392000
		TraesCS6B03G0463400	A0A3B6PJT0	3-beta hydroxysteroid dehydrogenase/isomerase domain-containing protein	GO:0006694	steroid biosynthetic process	NA	NA	GO:0016616 | GO:0003854 | GO:0016491	oxidoreductase activity; acting on the CH-OH group of donors; NAD or NADP as acceptor | 3-beta-hydroxy-delta5-steroid dehydrogenase activity | oxidoreductase activity	TraesCS6B01G182000	TraesCS6B02G182000
		TraesCS2B03G0275200	A0A3B6BZS6 | A0A3B6BZZ4	non-reducing end alpha-L-arabinofuranosidase (EC 3.2.1.55) | non-reducing end alpha-L-arabinofuranosidase (EC 3.2.1.55)	GO:0044275 | GO:0046373 | GO:0000272	cellular carbohydrate catabolic process | L-arabinose metabolic process | polysaccharide catabolic process	NA	NA	GO:0046556 | GO:0016787	alpha-L-arabinofuranosidase activity | hydrolase activity	TraesCS2B01G114500	TraesCS2B02G114500
		TraesCS1D03G0224900	A0A3B5ZQ45	Peroxidase (EC 1.11.1.7)	GO:0006468 | GO:0006979 | GO:0042744 | GO:0098869	protein phosphorylation | response to oxidative stress | hydrogen peroxide catabolic process | cellular oxidant detoxification	GO:0005576 | GO:0005634 | GO:0016592	extracellular region | nucleus | mediator complex	GO:0020037 | GO:0046872 | GO:0004601 | GO:0004693 | GO:0140825 | GO:0008353 | GO:0016491	heme binding | metal ion binding | peroxidase activity | cyclin-dependent protein serine/threonine kinase activity | lactoperoxidase activity | RNA polymerase II CTD heptapeptide repeat kinase activity | oxidoreductase activity	TraesCS1D01G096400	TraesCS1D02G096400
		TraesCS1D03G0051000	A0A3B5ZNA0	Subtilisin-chymotrypsin inhibitor-2A	GO:0009611 | GO:0010466	response to wounding | negative regulation of peptidase activity	NA	NA	GO:0004867 | GO:0030414	serine-type endopeptidase inhibitor activity | peptidase inhibitor activity	TraesCS1D01G027300	TraesCS1D02G027300
		TraesCS2B03G0698600	A0A3B6C5F2	PSI-K (Photosystem I subunit X)	GO:0015979	photosynthesis	GO:0016020 | GO:0009507 | GO:0009522 | GO:0009536 | GO:0009579	membrane | chloroplast | photosystem I | plastid | thylakoid	NA	NA	TraesCS2B01G272300	TraesCS2B02G272300
		TraesCS7B03G1257900	A0A3B6SV30	GDSL esterase/lipase	NA	NA	NA	NA	GO:0016788	hydrolase activity; acting on ester bonds	TraesCS7B01G467100	TraesCS7B02G467100
		TraesCS6A03G0216900	A0A3B6NJQ4	Chlorophyll a-b binding protein; chloroplastic	GO:0009416 | GO:0009768 | GO:0009765 | GO:0015979	response to light stimulus | photosynthesis; light harvesting in photosystem I | photosynthesis; light harvesting | photosynthesis	GO:0016020 | GO:0009535 | GO:0009522 | GO:0009523 | GO:0009507 | GO:0009536 | GO:0009579	membrane | chloroplast thylakoid membrane | photosystem I | photosystem II | chloroplast | plastid | thylakoid	GO:0016168	chlorophyll binding	TraesCS6A01G094400	TraesCS6A02G094400
		TraesCS5B03G1161600	A0A3B6LW72	Bifunctional inhibitor/plant lipid transfer protein/seed storage helical domain-containing protein	GO:0006869	lipid transport	NA	NA	GO:0008289	lipid binding	TraesCS5B01G475500	TraesCS5B02G475500
		TraesCS3B03G1510700	W5D5N4	Uncharacterized protein | TraesCS3B03G1510700	GO:0032259 | GO:0019438	methylation | aromatic compound biosynthetic process	NA	NA	GO:0046983 | GO:0008168 | GO:0008757 | GO:0008171	protein dimerization activity | methyltransferase activity | S-adenosylmethionine-dependent methyltransferase activity | O-methyltransferase activity	TraesCS3B01G612000	TraesCS3B02G612000
		TraesCS3B03G1354100	A0A077S8E4	Germin-like protein	GO:0010497 | GO:2000280	plasmodesmata-mediated intercellular transport | regulation of root development	GO:0009506 | GO:0048046 | GO:0005576	plasmodesma | apoplast | extracellular region	GO:0030145 | GO:0046872	manganese ion binding | metal ion binding	TraesCS3B01G544200	TraesCS3B02G544200
		TraesCS4B03G0211200	A0A3B6IPJ5	Protein kinase domain-containing protein	GO:0006468 | GO:0016310	protein phosphorylation | phosphorylation	NA	NA	GO:0005524 | GO:0004672 | GO:0004674 | GO:0000166 | GO:0016301 | GO:0016740	ATP binding | protein kinase activity | protein serine/threonine kinase activity | nucleotide binding | kinase activity | transferase activity	TraesCS4B01G092500	TraesCS4B02G092500
		TraesCS5B03G1367300	A0A3B6LYV5	DUF547 domain-containing protein	GO:0030488 | GO:0002181 | GO:0001510	tRNA methylation | cytoplasmic translation | RNA methylation	GO:0005737	cytoplasm	GO:0008173 | GO:0008175	RNA methyltransferase activity | tRNA methyltransferase activity	TraesCS5B01G564800	TraesCS5B02G564800
		TraesCS5B03G1140300	A0A3B6LVN6 | A0A3B6LVV6	Uncharacterized protein | TraesCS5B03G1140300 | Uncharacterized protein | TraesCS5B03G1140300	NA	NA	GO:0016020	membrane	NA	NA	TraesCS5B01G465300	TraesCS5B02G465300
		TraesCS5D03G0016000	A0A3B6MJF5	Ribulose bisphosphate carboxylase large chain (EC 4.1.1.39)	GO:0019253 | GO:0015977 | GO:0009853 | GO:0015979	reductive pentose-phosphate cycle | carbon fixation | photorespiration | photosynthesis	GO:0009536	plastid	GO:0004497 | GO:0000287 | GO:0016984 | GO:0046872 | GO:0016491 | GO:0016829	monooxygenase activity | magnesium ion binding | ribulose-bisphosphate carboxylase activity | metal ion binding | oxidoreductase activity | lyase activity	TraesCS5D01G010200	TraesCS5D02G010200
		TraesCS2A03G1223400	A0A3B6B6N6 | A0A3B6B7S5	Chalcone synthase | Chalcone synthase	GO:0009058 | GO:0009813 | GO:0030639	biosynthetic process | flavonoid biosynthetic process | polyketide biosynthetic process	NA	NA	GO:0016747 | GO:0016746 | GO:0016740	acyltransferase activity; transferring groups other than amino-acyl groups | acyltransferase activity | transferase activity	TraesCS2A01G527700	TraesCS2A02G527700
		TraesCS1B03G1053500	A0A3B5Z2Y2	Chlorophyll a-b binding protein; chloroplastic	GO:0006887 | GO:0009765 | GO:0015979 | GO:0009416 | GO:0009768	exocytosis | photosynthesis; light harvesting | photosynthesis | response to light stimulus | photosynthesis; light harvesting in photosystem I	GO:0016020 | GO:0009535 | GO:0009522 | GO:0009523 | GO:0000145 | GO:0009507 | GO:0009536 | GO:0009579	membrane | chloroplast thylakoid membrane | photosystem I | photosystem II | exocyst | chloroplast | plastid | thylakoid	GO:0016168	chlorophyll binding	TraesCS1B01G388500	TraesCS1B02G388500
		TraesCS6D03G0599500	Unknown_TraesCS6D03G0599500	Unknown_TraesCS6D03G0599500	GO:0005975 | GO:0016310 | GO:0019253 | GO:0015979	carbohydrate metabolic process | phosphorylation | reductive pentose-phosphate cycle | photosynthesis	GO:0005737 | GO:0009507 | GO:0009536	cytoplasm | chloroplast | plastid	GO:0005524 | GO:0016301 | GO:0008974 | GO:0000166 | GO:0016740	ATP binding | kinase activity | phosphoribulokinase activity | nucleotide binding | transferase activity	TraesCS6D01G247400	TraesCS6D02G247400
		TraesCS4B03G0610600	A0A3B6IUL9	Histone H2A/H2B/H3 domain-containing protein	GO:0006355 | GO:0006357	regulation of DNA-templated transcription | regulation of transcription by RNA polymerase II	GO:0005634	nucleus	GO:0003677 | GO:0046982 | GO:0001228 | GO:0000978 | GO:0000981	DNA binding | protein heterodimerization activity | DNA-binding transcription activator activity; RNA polymerase II-specific | RNA polymerase II cis-regulatory region sequence-specific DNA binding | DNA-binding transcription factor activity; RNA polymerase II-specific	TraesCS4B01G223000	TraesCS4B02G223000
		TraesCS3A03G0534300	A0A3B6EHH9	HMA domain-containing protein	GO:0050896	response to stimulus	NA	NA	GO:0046872	metal ion binding	TraesCS3A01G206100	TraesCS3A02G206100
		TraesCS6B03G0410000	A0A3B6PIU3	Enoyl reductase (ER) domain-containing protein	GO:0002229 | GO:0042742	defense response to oomycetes | defense response to bacterium	GO:0005886	plasma membrane	GO:0008270 | GO:0016491 | GO:0004675 | GO:0016628 | GO:0046872	zinc ion binding | oxidoreductase activity | transmembrane receptor protein serine/threonine kinase activity | oxidoreductase activity; acting on the CH-CH group of donors; NAD or NADP as acceptor | metal ion binding	TraesCS6B01G161600	TraesCS6B02G161600
		TraesCS1D03G0796300	A0A3B5ZYL8	Uncharacterized protein | TraesCS1D03G0796300	NA	NA	NA	NA	NA	NA	TraesCS1D01G336700	TraesCS1D02G336700
		TraesCS5B03G0599300	W5FIZ2	Chlorophyll a-b binding protein; chloroplastic	GO:0009416 | GO:0009768 | GO:0009765 | GO:0015979	response to light stimulus | photosynthesis; light harvesting in photosystem I | photosynthesis; light harvesting | photosynthesis	GO:0016020 | GO:0009535 | GO:0009522 | GO:0009523 | GO:0009507 | GO:0009536 | GO:0009579	membrane | chloroplast thylakoid membrane | photosystem I | photosystem II | chloroplast | plastid | thylakoid	GO:0016168	chlorophyll binding	TraesCS5B01G227900	TraesCS5B02G227900
		TraesCS4D03G0792700	A0A3B6JNH7	Homeobox domain-containing protein	GO:0006355 | GO:0006357	regulation of DNA-templated transcription | regulation of transcription by RNA polymerase II	GO:0005634	nucleus	GO:0003677 | GO:0000981 | GO:0000978	DNA binding | DNA-binding transcription factor activity; RNA polymerase II-specific | RNA polymerase II cis-regulatory region sequence-specific DNA binding	TraesCS4D01G341000	TraesCS4D02G341000
		TraesCS4B03G0070100	A0A3B6IMB8	BGGP Beta-1-3-galactosyl-O-glycosyl-glycoprotein	NA	NA	GO:0016020	membrane	GO:0016757 | GO:0015020 | GO:0016740	glycosyltransferase activity | glucuronosyltransferase activity | transferase activity	TraesCS4B01G031700	TraesCS4B02G031700
		TraesCS1D03G0438200	A0A3B5ZUM8	Ribulose bisphosphate carboxylase large chain (EC 4.1.1.39)	GO:0019253 | GO:0015977 | GO:0009853 | GO:0015979	reductive pentose-phosphate cycle | carbon fixation | photorespiration | photosynthesis	GO:0009536	plastid	GO:0004497 | GO:0000287 | GO:0016984 | GO:0046872 | GO:0016491 | GO:0016829	monooxygenase activity | magnesium ion binding | ribulose-bisphosphate carboxylase activity | metal ion binding | oxidoreductase activity | lyase activity	TraesCS1D01G169900	TraesCS1D02G169900
		TraesCS2B03G1050500	A0A3B6CAG9	Fe2OG dioxygenase domain-containing protein	NA	NA	NA	NA	GO:0016491 | GO:0046872	oxidoreductase activity | metal ion binding	TraesCS2B01G413000	TraesCS2B02G413000
		TraesCS7D03G0184600	A0A3B6TD26	Glycosyltransferase	NA	NA	NA	NA	GO:0008194 | GO:0016740 | GO:0035251	UDP-glycosyltransferase activity | transferase activity | UDP-glucosyltransferase activity	TraesCS7D01G081000	TraesCS7D02G081000
		TraesCS1A03G0722000	A0A3B5Y3P0	Uncharacterized protein | TraesCS1A03G0722000	NA	NA	NA	NA	NA	NA	TraesCS1A01G287200	TraesCS1A02G287200
		TraesCS5A03G0192200	A0A3B6KDI7	Uncharacterized protein | TraesCS5A03G0192200	NA	NA	GO:0016020	membrane	NA	NA	TraesCS5A01G075600	TraesCS5A02G075600
		TraesCS7A03G0786400	A0A3B6RH96	Peroxidase (EC 1.11.1.7)	GO:0006979 | GO:0042744 | GO:0098869	response to oxidative stress | hydrogen peroxide catabolic process | cellular oxidant detoxification	GO:0005576 | GO:0009505	extracellular region | plant-type cell wall	GO:0020037 | GO:0046872 | GO:0004601 | GO:0140825 | GO:0016491	heme binding | metal ion binding | peroxidase activity | lactoperoxidase activity | oxidoreductase activity	TraesCS7A01G319100	TraesCS7A02G319100
		TraesCS2D03G0205600	A0A1D5V1S9 | A0A3B6D7A4	non-reducing end alpha-L-arabinofuranosidase (EC 3.2.1.55) | non-reducing end alpha-L-arabinofuranosidase (EC 3.2.1.55)	GO:0044275 | GO:0046373 | GO:0000272	cellular carbohydrate catabolic process | L-arabinose metabolic process | polysaccharide catabolic process	NA	NA	GO:0046556 | GO:0016787	alpha-L-arabinofuranosidase activity | hydrolase activity	TraesCS2D01G097800	TraesCS2D02G097800
		TraesCS4B03G0020900	A0A3B6IMK1	GDSL esterase/lipase EXL3	NA	NA	NA	NA	GO:0016788	hydrolase activity; acting on ester bonds	TraesCS4B01G010200	TraesCS4B02G010200
		TraesCS5B03G1135900	A0A3B6LVG8	Chlorophyll a-b binding protein; chloroplastic	GO:0009765 | GO:0015979 | GO:0009416 | GO:0009768	photosynthesis; light harvesting | photosynthesis | response to light stimulus | photosynthesis; light harvesting in photosystem I	GO:0016020 | GO:0009535 | GO:0009522 | GO:0009523 | GO:0009507 | GO:0009536 | GO:0009579	membrane | chloroplast thylakoid membrane | photosystem I | photosystem II | chloroplast | plastid | thylakoid	GO:0016168	chlorophyll binding	TraesCS5B01G463100	TraesCS5B02G463100
		TraesCS2A03G0729600	A0A3B6AYG9	Arogenate dehydratase (EC 4.2.1.91)	GO:0009094 | GO:0008652 | GO:0009073	L-phenylalanine biosynthetic process | cellular amino acid biosynthetic process | aromatic amino acid family biosynthetic process	GO:0005737 | GO:0009507 | GO:0009570 | GO:0009536	cytoplasm | chloroplast | chloroplast stroma | plastid	GO:0004664 | GO:0047769 | GO:0016829	prephenate dehydratase activity | arogenate dehydratase activity | lyase activity	TraesCS2A01G291900	TraesCS2A02G291900
		TraesCS5A03G0741000	A0A3B6KMF3	NB-ARC domain-containing protein	GO:0006952 | GO:0051707	defense response | response to other organism	NA	NA	GO:0005524 | GO:0043531	ATP binding | ADP binding	TraesCS5A01G304400	TraesCS5A02G304400
		TraesCS6D03G0272300	A0A3B6QBT9	Enoyl reductase (ER) domain-containing protein	GO:0002229 | GO:0042742	defense response to oomycetes | defense response to bacterium	GO:0005886	plasma membrane	GO:0008270 | GO:0016491 | GO:0004675 | GO:0016628 | GO:0046872	zinc ion binding | oxidoreductase activity | transmembrane receptor protein serine/threonine kinase activity | oxidoreductase activity; acting on the CH-CH group of donors; NAD or NADP as acceptor | metal ion binding	TraesCS6D01G122800	TraesCS6D02G122800
		TraesCS1A03G0767600	A0A3B5Y3C9	VQ domain-containing protein	GO:0051091	positive regulation of DNA-binding transcription factor activity	NA	NA	NA	NA	TraesCS1A01G309300	TraesCS1A02G309300
		TraesCS2B03G0463700	A0A3B6C2H8	EF-hand domain-containing protein	NA	NA	NA	NA	GO:0005509	calcium ion binding	TraesCS2B01G192200	TraesCS2B02G192200
		TraesCS2D03G0821500	A0A3B6DFF2	Leucine-rich repeat-containing N-terminal plant-type domain-containing protein	NA	NA	NA	NA	NA	NA	TraesCS2D01G358400	TraesCS2D02G358400
		TraesCS6A03G0216400	A0A3B6NM91	Chlorophyll a-b binding protein; chloroplastic	GO:0009765 | GO:0015979 | GO:0009416 | GO:0009768	photosynthesis; light harvesting | photosynthesis | response to light stimulus | photosynthesis; light harvesting in photosystem I	GO:0016020 | GO:0009535 | GO:0009522 | GO:0009523 | GO:0009507 | GO:0009536 | GO:0009579	membrane | chloroplast thylakoid membrane | photosystem I | photosystem II | chloroplast | plastid | thylakoid	GO:0016168	chlorophyll binding	TraesCS6A01G094100	TraesCS6A02G094100
		TraesCS5B03G0541200	A0A3B6LKD9	Enoyl reductase (ER) domain-containing protein	GO:0009809	lignin biosynthetic process	NA	NA	GO:0016491 | GO:0016616 | GO:0045551 | GO:0046872	oxidoreductase activity | oxidoreductase activity; acting on the CH-OH group of donors; NAD or NADP as acceptor | cinnamyl-alcohol dehydrogenase activity | metal ion binding	TraesCS5B01G202800	TraesCS5B02G202800
		TraesCS3A03G0179900	A0A3B6EBY2	Dirigent protein	GO:0009699	phenylpropanoid biosynthetic process	GO:0048046 | GO:0005576	apoplast | extracellular region	NA	NA	TraesCS3A01G080800	TraesCS3A02G080800
		TraesCS2A03G0448100	A0A3B6AV96	Mixed-linked glucan synthase 3	GO:0030244 | GO:0009833 | GO:0071669	cellulose biosynthetic process | plant-type primary cell wall biogenesis | plant-type cell wall organization or biogenesis	GO:0005886 | GO:0016020	plasma membrane | membrane	GO:0051753 | GO:0016760 | GO:0016740 | GO:0016757	mannan synthase activity | cellulose synthase (UDP-forming) activity | transferase activity | glycosyltransferase activity	TraesCS2A01G210700	TraesCS2A02G210700
		TraesCS2A03G1098700	Unknown_TraesCS2A03G1098700	Unknown_TraesCS2A03G1098700	NA	NA	NA	NA	NA	NA	TraesCS2A01G466900	TraesCS2A02G466900
		TraesCS4B03G0566700	A0A3B6IQM4	Kinesin motor domain-containing protein	GO:0007018 | GO:0051231 | GO:0000070 | GO:0090307	microtubule-based movement | spindle elongation | mitotic sister chromatid segregation | mitotic spindle assembly	GO:0072686 | GO:0005876 | GO:0005874	mitotic spindle | spindle microtubule | microtubule	GO:0005524 | GO:0008017 | GO:0003777 | GO:0008574 | GO:0000166 | GO:0003774	ATP binding | microtubule binding | microtubule motor activity | plus-end-directed microtubule motor activity | nucleotide binding | cytoskeletal motor activity	TraesCS4B01G203300	TraesCS4B02G203300
		TraesCS1B03G1132300	A0A3B5Z3Y8	Photosystem I reaction center subunit VI; chloroplastic	GO:0015979	photosynthesis	GO:0009535 | GO:0009538 | GO:0009522 | GO:0016020 | GO:0009507 | GO:0009536 | GO:0009579	chloroplast thylakoid membrane | photosystem I reaction center | photosystem I | membrane | chloroplast | plastid | thylakoid	NA	NA	TraesCS1B01G420100	TraesCS1B02G420100
		TraesCS5B03G1135400	A0A3B6LVS7	Chlorophyll a-b binding protein; chloroplastic	GO:0009416 | GO:0009768 | GO:0009765 | GO:0015979	response to light stimulus | photosynthesis; light harvesting in photosystem I | photosynthesis; light harvesting | photosynthesis	GO:0016020 | GO:0009535 | GO:0009522 | GO:0009523 | GO:0009507 | GO:0009536 | GO:0009579	membrane | chloroplast thylakoid membrane | photosystem I | photosystem II | chloroplast | plastid | thylakoid	GO:0016168	chlorophyll binding	TraesCS5B01G462900	TraesCS5B02G462900
		TraesCS2D03G0063800	A0A2X0RYL5	Genome assembly; chromosome: II	GO:0080153	negative regulation of reductive pentose-phosphate cycle	GO:0009507	chloroplast	NA	NA	TraesCS2D01G034400	TraesCS2D02G034400
		TraesCS1D03G0734600	A0A3B5ZZE2	VQ domain-containing protein	GO:0051091	positive regulation of DNA-binding transcription factor activity	NA	NA	NA	NA	TraesCS1D01G308700	TraesCS1D02G308700
		TraesCS1D03G0873600	A0A3B6A1J0	Chlorophyll a-b binding protein; chloroplastic	GO:0009416 | GO:0009768 | GO:0009765 | GO:0015979	response to light stimulus | photosynthesis; light harvesting in photosystem I | photosynthesis; light harvesting | photosynthesis	GO:0016020 | GO:0009535 | GO:0009522 | GO:0009523 | GO:0009507 | GO:0009536 | GO:0009579	membrane | chloroplast thylakoid membrane | photosystem I | photosystem II | chloroplast | plastid | thylakoid	GO:0016168	chlorophyll binding	TraesCS1D01G375000	TraesCS1D02G375000
		TraesCS7D03G0275300	A0A3B6TK50	Dirigent protein	GO:0009699	phenylpropanoid biosynthetic process	GO:0048046 | GO:0005576	apoplast | extracellular region	NA	NA	TraesCS7D01G122500	TraesCS7D02G122500
		TraesCS3D03G1084300	A0A3B6H669	Germin-like protein	GO:0010497 | GO:2000280	plasmodesmata-mediated intercellular transport | regulation of root development	GO:0048046 | GO:0005576 | GO:0009506	apoplast | extracellular region | plasmodesma	GO:0030145 | GO:0046872	manganese ion binding | metal ion binding	TraesCS3D01G490500	TraesCS3D02G490500
		TraesCS5A03G0889100	A0A3B6KM20	Proline-rich protein	NA	NA	NA	NA	NA	NA	TraesCS5A01G369100	TraesCS5A02G369100
		TraesCS2A03G0087200	A0A3B6APW6 | A0A3B6AQF3	Serine carboxypeptidase-like 19 | Serine carboxypeptidase-like 18	GO:0006508 | GO:0019748	proteolysis | secondary metabolic process	NA	NA	GO:0004185 | GO:0016747	serine-type carboxypeptidase activity | acyltransferase activity; transferring groups other than amino-acyl groups	TraesCS2A01G046500	TraesCS2A02G046500
		TraesCS5A03G0419700	A0A3B6KGE8	Uncharacterized protein | TraesCS5A03G0419700	GO:0055085 | GO:0072657	transmembrane transport | protein localization to membrane	GO:0016020 | GO:0005886	membrane | plasma membrane	GO:0022857	transmembrane transporter activity	TraesCS5A01G153200	TraesCS5A02G153200
		TraesCS6B03G1213800	A0A3B6PTR9	HMA domain-containing protein	GO:0071555	cell wall organization	NA	NA	GO:0046872 | GO:0052793	metal ion binding | pectin acetylesterase activity	TraesCS6B01G433600	TraesCS6B02G433600
		TraesCS2A03G0201000	A0A3B6AS30 | A0A3B6ATA8	non-reducing end alpha-L-arabinofuranosidase (EC 3.2.1.55) | non-reducing end alpha-L-arabinofuranosidase (EC 3.2.1.55)	GO:0044275 | GO:0046373 | GO:0000272	cellular carbohydrate catabolic process | L-arabinose metabolic process | polysaccharide catabolic process	NA	NA	GO:0046556 | GO:0016787	alpha-L-arabinofuranosidase activity | hydrolase activity	TraesCS2A01G098400	TraesCS2A02G098400
		TraesCS6B03G0493800	A0A3B6PLM0	Chlorophyll a-b binding protein; chloroplastic	GO:0009416 | GO:0009768 | GO:0009765 | GO:0015979	response to light stimulus | photosynthesis; light harvesting in photosystem I | photosynthesis; light harvesting | photosynthesis	GO:0016020 | GO:0009535 | GO:0009522 | GO:0009523 | GO:0009507 | GO:0009536 | GO:0009579	membrane | chloroplast thylakoid membrane | photosystem I | photosystem II | chloroplast | plastid | thylakoid	GO:0016168	chlorophyll binding	TraesCS6B01G191500	TraesCS6B02G191500
		TraesCS7A03G0998300	A0A3B6RKM2	Flavonoid 3'-hydroxylase	NA	NA	GO:0016020	membrane	GO:0020037 | GO:0004497 | GO:0005506 | GO:0016705 | GO:0046872 | GO:0016491	heme binding | monooxygenase activity | iron ion binding | oxidoreductase activity; acting on paired donors; with incorporation or reduction of molecular oxygen | metal ion binding | oxidoreductase activity	TraesCS7A01G411700	TraesCS7A02G411700
		TraesCS6A03G0972000	A0A3B6NWG6	Uncharacterized protein | TraesCS6A03G0972000	NA	NA	NA	NA	NA	NA	TraesCS6A01G385200	TraesCS6A02G385200
		TraesCS5D03G0669400	A0A3B6MUQ4	L-ascorbate oxidase (EC 1.10.3.3)	NA	NA	GO:0005576	extracellular region	GO:0016491 | GO:0005507 | GO:0008447 | GO:0046872	oxidoreductase activity | copper ion binding | L-ascorbate oxidase activity | metal ion binding	TraesCS5D01G294600	TraesCS5D02G294600
		TraesCS2B03G0522600	A0A3B6C3E1	Aldehyde dehydrogenase domain-containing protein	GO:0070887	cellular response to chemical stimulus	NA	NA	GO:0016491 | GO:0016620 | GO:0008911 | GO:0004029	oxidoreductase activity | oxidoreductase activity; acting on the aldehyde or oxo group of donors; NAD or NADP as acceptor | lactaldehyde dehydrogenase activity | aldehyde dehydrogenase (NAD+) activity	TraesCS2B01G216400	TraesCS2B02G216400
		TraesCS6A03G0631700	A0A3B6NR99 | A0A3B6NS68	Filament-like plant protein 7 | Filament-like plant protein 7	NA	NA	NA	NA	NA	NA	TraesCS6A01G229200	TraesCS6A02G229200
		TraesCS2B03G0569800	A0A3B6C424 | A0A3B6C6I1	Uncharacterized protein | TraesCS2B03G0569800 | Uncharacterized protein | TraesCS2B03G0569800	GO:0030244 | GO:0009833 | GO:0071669	cellulose biosynthetic process | plant-type primary cell wall biogenesis | plant-type cell wall organization or biogenesis	GO:0005886 | GO:0016020	plasma membrane | membrane	GO:0051753 | GO:0016760 | GO:0016740 | GO:0016757	mannan synthase activity | cellulose synthase (UDP-forming) activity | transferase activity | glycosyltransferase activity	TraesCS2B01G236200	TraesCS2B02G236200
		TraesCS4A03G0813600	A0A3B6HYQ4	Protein kinase domain-containing protein	GO:0006468 | GO:0016310	protein phosphorylation | phosphorylation	GO:0005886 | GO:0016020	plasma membrane | membrane	GO:0005524 | GO:0004672 | GO:0004674 | GO:0005515 | GO:0000166 | GO:0016301 | GO:0016740	ATP binding | protein kinase activity | protein serine/threonine kinase activity | protein binding | nucleotide binding | kinase activity | transferase activity	TraesCS4A01G327100	TraesCS4A02G327100
		TraesCS6A03G0051000	A0A3B6NHL6	Beta-fructofuranosidase	GO:0005975 | GO:0008152	carbohydrate metabolic process | metabolic process	GO:0016020 | GO:0005773	membrane | vacuole	GO:0004553 | GO:0004564 | GO:0016798 | GO:0016787	hydrolase activity; hydrolyzing O-glycosyl compounds | beta-fructofuranosidase activity | hydrolase activity; acting on glycosyl bonds | hydrolase activity	TraesCS6A01G023200	TraesCS6A02G023200
		TraesCS2A03G0095200	A0A3B6AQ10	Dirigent protein	GO:0009699 | GO:0045332 | GO:0120009	phenylpropanoid biosynthetic process | phospholipid translocation | intermembrane lipid transfer	GO:0005634 | GO:0048046 | GO:0005758 | GO:0005576	nucleus | apoplast | mitochondrial intermembrane space | extracellular region	NA	NA	TraesCS2A01G050500	TraesCS2A02G050500
		TraesCS6D03G0340100	W5GFA4	Chlorophyll a-b binding protein; chloroplastic	GO:0009416 | GO:0009768 | GO:0009765 | GO:0015979	response to light stimulus | photosynthesis; light harvesting in photosystem I | photosynthesis; light harvesting | photosynthesis	GO:0016020 | GO:0009535 | GO:0009522 | GO:0009523 | GO:0009507 | GO:0009536 | GO:0009579	membrane | chloroplast thylakoid membrane | photosystem I | photosystem II | chloroplast | plastid | thylakoid	GO:0016168	chlorophyll binding	TraesCS6D01G152700	TraesCS6D02G152700
		TraesCS6B03G1249900	A0A3B6PU91 | A0A3B6PVH1	Laccase | Laccase	NA	NA	GO:0005576	extracellular region	GO:0016491 | GO:0005507 | GO:0046872	oxidoreductase activity | copper ion binding | metal ion binding	TraesCS6B01G450100	TraesCS6B02G450100
		TraesCS1A03G1022400	W5A7M8	Myb-like domain-containing protein	GO:0006355	regulation of DNA-templated transcription	NA	NA	GO:0003700	DNA-binding transcription factor activity	TraesCS1A01G419100	TraesCS1A02G419100
		TraesCS3D03G1178600	A0A3B6H354	Cytochrome P450	NA	NA	GO:0016020	membrane	GO:0020037 | GO:0004497 | GO:0005506 | GO:0016705 | GO:0046872 | GO:0016491	heme binding | monooxygenase activity | iron ion binding | oxidoreductase activity; acting on paired donors; with incorporation or reduction of molecular oxygen | metal ion binding | oxidoreductase activity	TraesCS3D01G533200	TraesCS3D02G533200
		TraesCS5B03G0449300	A0A3B6LKP9	indole-3-glycerol-phosphate synthase (EC 4.1.1.48)	GO:0000162 | GO:0006568 | GO:0008652 | GO:0009073	tryptophan biosynthetic process | tryptophan metabolic process | cellular amino acid biosynthetic process | aromatic amino acid family biosynthetic process	NA	NA	GO:0004425 | GO:0004640 | GO:0016829 | GO:0016830	indole-3-glycerol-phosphate synthase activity | phosphoribosylanthranilate isomerase activity | lyase activity | carbon-carbon lyase activity	TraesCS5B01G166300	TraesCS5B02G166300
		TraesCS2A03G0784100	A0A3B6B1A6	Peptidase A1 domain-containing protein	GO:0006508	proteolysis	GO:0005576	extracellular region	GO:0004190	aspartic-type endopeptidase activity	TraesCS2A01G316500	TraesCS2A02G316500
		TraesCS3D03G1134800	A0A3B6H6X2	CBS domain-containing protein	NA	NA	GO:0005634 | GO:0016020	nucleus | membrane	GO:0005515	protein binding	TraesCS3D01G513700	TraesCS3D02G513700
		TraesCS2A03G0132200	W5C9Y4	Ribulose bisphosphate carboxylase small subunit; chloroplastic (RuBisCO small subunit)	GO:0019253 | GO:0009853 | GO:0015979 | GO:0015977	reductive pentose-phosphate cycle | photorespiration | photosynthesis | carbon fixation	GO:0009507 | GO:0009536	chloroplast | plastid	GO:0016984	ribulose-bisphosphate carboxylase activity	TraesCS2A01G067300	TraesCS2A02G067300
		TraesCS5D03G0850800	A0A3B6MX77	Proline-rich protein	NA	NA	NA	NA	NA	NA	TraesCS5D01G378600	TraesCS5D02G378600
		TraesCS5D03G0378300	A0A3B6MPN0	Peptidase C14 caspase domain-containing protein	GO:0006508	proteolysis	GO:0005737	cytoplasm	GO:0004197	cysteine-type endopeptidase activity	TraesCS5D01G153500	TraesCS5D02G153500
		TraesCS2D03G1182700	A0A3B6DM02	Chalcone synthase	GO:0009058 | GO:0009813 | GO:0030639	biosynthetic process | flavonoid biosynthetic process | polyketide biosynthetic process	NA	NA	GO:0016747 | GO:0016746 | GO:0016740	acyltransferase activity; transferring groups other than amino-acyl groups | acyltransferase activity | transferase activity	TraesCS2D01G530600	TraesCS2D02G530600
		TraesCS1D03G0371000	A0A3B5ZRZ5 | A0A3B5ZRZ7	Cellulose synthase (EC 2.4.1.12) | Cellulose synthase (EC 2.4.1.12)	GO:0071555 | GO:0030244 | GO:0009833 | GO:0071669	cell wall organization | cellulose biosynthetic process | plant-type primary cell wall biogenesis | plant-type cell wall organization or biogenesis	GO:0005886 | GO:0016020	plasma membrane | membrane	GO:0046872 | GO:0016760 | GO:0016759 | GO:0016740 | GO:0016757	metal ion binding | cellulose synthase (UDP-forming) activity | cellulose synthase activity | transferase activity | glycosyltransferase activity	TraesCS1D01G146600	TraesCS1D02G146600
		TraesCS1B03G1236100	Unknown_TraesCS1B03G1236100	Unknown_TraesCS1B03G1236100	GO:0055085	transmembrane transport	GO:0016020	membrane	GO:0022857 | GO:0015144	transmembrane transporter activity | carbohydrate transmembrane transporter activity	TraesCS1B01G460600	TraesCS1B02G460600
		TraesCSU03G0439400	A0A3B6U973 | A0A3B6UCN5	Proline-rich protein | Proline-rich protein	NA	NA	NA	NA	NA	NA	TraesCSU01G243700	TraesCSU02G243700
		TraesCS5D03G0936400	A0A3B6MXH4	Ribulose bisphosphate carboxylase large chain (EC 4.1.1.39)	GO:0019253 | GO:0015977 | GO:0009853 | GO:0015979	reductive pentose-phosphate cycle | carbon fixation | photorespiration | photosynthesis	GO:0009536	plastid	GO:0004497 | GO:0000287 | GO:0016984 | GO:0046872 | GO:0016491 | GO:0016829	monooxygenase activity | magnesium ion binding | ribulose-bisphosphate carboxylase activity | metal ion binding | oxidoreductase activity | lyase activity	TraesCS5D01G425100	TraesCS5D02G425100
		TraesCS1D03G0729600	A0A3B5ZZE4	Chlorophyll a-b binding protein; chloroplastic	GO:0006887 | GO:0009765 | GO:0015979 | GO:0009416 | GO:0009768	exocytosis | photosynthesis; light harvesting | photosynthesis | response to light stimulus | photosynthesis; light harvesting in photosystem I	GO:0016020 | GO:0009535 | GO:0009522 | GO:0009523 | GO:0000145 | GO:0009507 | GO:0009536 | GO:0009579	membrane | chloroplast thylakoid membrane | photosystem I | photosystem II | exocyst | chloroplast | plastid | thylakoid	GO:0016168	chlorophyll binding	TraesCS1D01G306200	TraesCS1D02G306200
		TraesCS5B03G0620500	A0A3B6LNB1	GDSL esterase/lipase	NA	NA	NA	NA	GO:0016788	hydrolase activity; acting on ester bonds	TraesCS5B01G236800	TraesCS5B02G236800
		TraesCS5B03G0380100	A0A3B6LJG3	Peptidase C14 caspase domain-containing protein	GO:0006508	proteolysis	GO:0005737	cytoplasm	GO:0004197	cysteine-type endopeptidase activity	TraesCS5B01G137300	TraesCS5B02G137300
		TraesCS4B03G0577000	A0A3B6IQS9 | A0A3B6ISE3	Laccase (EC 1.10.3.2) (Benzenediol:oxygen oxidoreductase) (Diphenol oxidase) (Urishiol oxidase) | Laccase (EC 1.10.3.2) (Benzenediol:oxygen oxidoreductase) (Diphenol oxidase) (Urishiol oxidase)	GO:0046274	lignin catabolic process	GO:0048046 | GO:0005576	apoplast | extracellular region	GO:0016491 | GO:0005507 | GO:0052716 | GO:0046872	oxidoreductase activity | copper ion binding | hydroquinone:oxygen oxidoreductase activity | metal ion binding	TraesCS4B01G208000	TraesCS4B02G208000
		TraesCS4B03G0761800	A0A3B6IV28	Protein kinase domain-containing protein	GO:0006468 | GO:0002229 | GO:0042742 | GO:0016310 | GO:0098542	protein phosphorylation | defense response to oomycetes | defense response to bacterium | phosphorylation | defense response to other organism	GO:0005886 | GO:0016020	plasma membrane | membrane	GO:0030246 | GO:0005524 | GO:0004672 | GO:0004675 | GO:0000166 | GO:0004674 | GO:0016301 | GO:0016740	carbohydrate binding | ATP binding | protein kinase activity | transmembrane receptor protein serine/threonine kinase activity | nucleotide binding | protein serine/threonine kinase activity | kinase activity | transferase activity	TraesCS4B01G289100	TraesCS4B02G289100
		TraesCS2A03G0122900	A0A3B6AQY5	Proline-rich protein	NA	NA	NA	NA	NA	NA	TraesCS2A01G062200	TraesCS2A02G062200
		TraesCS6B03G1146700	A0A3B6PSU2	cinnamyl-alcohol dehydrogenase (EC 1.1.1.195)	GO:0009809 | GO:0071704	lignin biosynthetic process | organic substance metabolic process	NA	NA	GO:0008270 | GO:0016491 | GO:0016616 | GO:0045551 | GO:0046872	zinc ion binding | oxidoreductase activity | oxidoreductase activity; acting on the CH-OH group of donors; NAD or NADP as acceptor | cinnamyl-alcohol dehydrogenase activity | metal ion binding	TraesCS6B01G406000	TraesCS6B02G406000
		TraesCS2D03G0738900	W5AY52	Chlorophyll a-b binding protein; chloroplastic	GO:0009416 | GO:0009768 | GO:0009765 | GO:0015979	response to light stimulus | photosynthesis; light harvesting in photosystem I | photosynthesis; light harvesting | photosynthesis	GO:0016020 | GO:0009535 | GO:0009522 | GO:0009523 | GO:0009507 | GO:0009536 | GO:0009579	membrane | chloroplast thylakoid membrane | photosystem I | photosystem II | chloroplast | plastid | thylakoid	GO:0016168	chlorophyll binding	TraesCS2D01G320900	TraesCS2D02G320900
		TraesCS6A03G0714400	A0A3B6NSF0	Phosphoribulokinase (EC 2.7.1.19)	GO:0005975 | GO:0019253	carbohydrate metabolic process | reductive pentose-phosphate cycle	GO:0005737	cytoplasm	GO:0005524 | GO:0016301 | GO:0008974	ATP binding | kinase activity | phosphoribulokinase activity	TraesCS6A01G267300	TraesCS6A02G267300
		TraesCS3D03G0761000	A0A3B6GWB6	Cysteine proteinase	GO:0006508 | GO:0051603	proteolysis | proteolysis involved in protein catabolic process	GO:0005615 | GO:0005764	extracellular space | lysosome	GO:0004197 | GO:0008234 | GO:0016787 | GO:0008233	cysteine-type endopeptidase activity | cysteine-type peptidase activity | hydrolase activity | peptidase activity	TraesCS3D01G340500	TraesCS3D02G340500
		TraesCS6A03G0939400	A0A3B6NWN3	cinnamyl-alcohol dehydrogenase (EC 1.1.1.195)	GO:0009809 | GO:0071704	lignin biosynthetic process | organic substance metabolic process	NA	NA	GO:0008270 | GO:0016491 | GO:0016616 | GO:0045551 | GO:0046872	zinc ion binding | oxidoreductase activity | oxidoreductase activity; acting on the CH-OH group of donors; NAD or NADP as acceptor | cinnamyl-alcohol dehydrogenase activity | metal ion binding	TraesCS6A01G369800	TraesCS6A02G369800
		TraesCS6A03G0313300	A0A3B6NMQ4	Uncharacterized protein | TraesCS6A03G0313300	GO:0009834 | GO:0045492 | GO:0071554	plant-type secondary cell wall biogenesis | xylan biosynthetic process | cell wall organization or biogenesis	GO:0005794 | GO:0000139 | GO:0016020	Golgi apparatus | Golgi membrane | membrane	NA	NA	TraesCS6A01G131900	TraesCS6A02G131900
		TraesCS7A03G0222500	A0A3B6RCW6	Chalcone synthase	GO:0009058 | GO:0009813 | GO:0030639	biosynthetic process | flavonoid biosynthetic process | polyketide biosynthetic process	NA	NA	GO:0016747 | GO:0016746 | GO:0016740	acyltransferase activity; transferring groups other than amino-acyl groups | acyltransferase activity | transferase activity	TraesCS7A01G093900	TraesCS7A02G093900
		TraesCS3B03G0138600	A0A3B6FF75	PSI subunit V	GO:0015979 | GO:0006880 | GO:0030026	photosynthesis | intracellular sequestering of iron ion | cellular manganese ion homeostasis	GO:0016020 | GO:0009538 | GO:0009522	membrane | photosystem I reaction center | photosystem I	GO:0005381 | GO:0005384	iron ion transmembrane transporter activity | manganese ion transmembrane transporter activity	TraesCS3B01G061700	TraesCS3B02G061700
		TraesCS4D03G0707700	A0A3B6JPS4	Hexosyltransferase (EC 2.4.1.-)	GO:0009834 | GO:0045492	plant-type secondary cell wall biogenesis | xylan biosynthetic process	GO:0016020 | GO:0005794	membrane | Golgi apparatus	GO:0016757 | GO:0015020 | GO:0016740	glycosyltransferase activity | glucuronosyltransferase activity | transferase activity	TraesCS4D01G299500	TraesCS4D02G299500
		TraesCS2D03G0996900	A0A3B6DJ24	Uncharacterized protein | TraesCS2D03G0996900	GO:0006355	regulation of DNA-templated transcription	GO:0005634	nucleus	GO:0003677 | GO:0000987	DNA binding | cis-regulatory region sequence-specific DNA binding	TraesCS2D01G444300	TraesCS2D02G444300
		TraesCS3D03G0770700	A0A3B6H100	DNA-3-methyladenine glycosylase I	GO:0006281 | GO:0006284	DNA repair | base-excision repair	NA	NA	GO:0003824 | GO:0008725	catalytic activity | DNA-3-methyladenine glycosylase activity	TraesCS3D01G346700	TraesCS3D02G346700
		TraesCS4D03G0625400	A0A3B6JNW6	Uncharacterized protein | TraesCS4D03G0625400	NA	NA	GO:0016020	membrane	NA	NA	TraesCS4D01G262100	TraesCS4D02G262100
		TraesCS5A03G0621200	A0A3B6KJV1	Phytocyanin domain-containing protein	GO:0022900	electron transport chain	GO:0005886	plasma membrane	GO:0009055	electron transfer activity	TraesCS5A01G248500	TraesCS5A02G248500
		TraesCS2A03G0132100	A0A3B6ARZ4	Ribulose bisphosphate carboxylase small subunit; chloroplastic (RuBisCO small subunit)	GO:0019253 | GO:0009853 | GO:0015979 | GO:0015977	reductive pentose-phosphate cycle | photorespiration | photosynthesis | carbon fixation	GO:0009507 | GO:0009536	chloroplast | plastid	GO:0016984	ribulose-bisphosphate carboxylase activity	TraesCS2A01G067200	TraesCS2A02G067200
		TraesCS2B03G0167500	A0A3B6BYJ1	Proline-rich protein	NA	NA	NA	NA	NA	NA	TraesCS2B01G075300	TraesCS2B02G075300
		TraesCS6A03G0050900	A0A3B6NJT4	Beta-fructofuranosidase	GO:0005975 | GO:0008152	carbohydrate metabolic process | metabolic process	GO:0016020 | GO:0005773	membrane | vacuole	GO:0004553 | GO:0004564 | GO:0016798 | GO:0016787	hydrolase activity; hydrolyzing O-glycosyl compounds | beta-fructofuranosidase activity | hydrolase activity; acting on glycosyl bonds | hydrolase activity	TraesCS6A01G023100	TraesCS6A02G023100
		TraesCS6B03G0695700	A0A3B6PNJ9 | A0A3B6PNL2	Cytochrome P450 | Cytochrome P450	NA	NA	GO:0016020	membrane	GO:0020037 | GO:0004497 | GO:0005506 | GO:0016705 | GO:0046872 | GO:0016491	heme binding | monooxygenase activity | iron ion binding | oxidoreductase activity; acting on paired donors; with incorporation or reduction of molecular oxygen | metal ion binding | oxidoreductase activity	TraesCS6B01G239400	TraesCS6B02G239400
		TraesCS6D03G0175200	A0A3B6QB29	Chlorophyll a-b binding protein; chloroplastic	GO:0006887 | GO:0009765 | GO:0015979 | GO:0009416 | GO:0009768	exocytosis | photosynthesis; light harvesting | photosynthesis | response to light stimulus | photosynthesis; light harvesting in photosystem I	GO:0016020 | GO:0009535 | GO:0009522 | GO:0009523 | GO:0000145 | GO:0009507 | GO:0009536 | GO:0009579	membrane | chloroplast thylakoid membrane | photosystem I | photosystem II | exocyst | chloroplast | plastid | thylakoid	GO:0016168	chlorophyll binding	TraesCS6D01G088800	TraesCS6D02G088800
		TraesCS2B03G0179300	W5C9Y4	Ribulose bisphosphate carboxylase small subunit; chloroplastic (RuBisCO small subunit)	GO:0019253 | GO:0009853 | GO:0015979 | GO:0015977	reductive pentose-phosphate cycle | photorespiration | photosynthesis | carbon fixation	GO:0009507 | GO:0009536	chloroplast | plastid	GO:0016984	ribulose-bisphosphate carboxylase activity	TraesCS2B01G079400	TraesCS2B02G079400
		TraesCS6B03G0968900	A0A3B6PS57	Cell wall protein	NA	NA	NA	NA	NA	NA	TraesCS6B01G343500	TraesCS6B02G343500
		TraesCS7D03G0022500	Unknown_TraesCS7D03G0022500	Unknown_TraesCS7D03G0022500	GO:0005975	carbohydrate metabolic process	NA	NA	GO:0004553 | GO:0004564	hydrolase activity; hydrolyzing O-glycosyl compounds | beta-fructofuranosidase activity	TraesCS7D01G010000	TraesCS7D02G010000
		TraesCS7B03G0270500	A0A3B6SE95	Chlorophyll a-b binding protein; chloroplastic	GO:0009765 | GO:0015979 | GO:0009416 | GO:0009768	photosynthesis; light harvesting | photosynthesis | response to light stimulus | photosynthesis; light harvesting in photosystem I	GO:0016020 | GO:0009535 | GO:0009522 | GO:0009523 | GO:0009507 | GO:0009536 | GO:0009579	membrane | chloroplast thylakoid membrane | photosystem I | photosystem II | chloroplast | plastid | thylakoid	GO:0016168	chlorophyll binding	TraesCS7B01G103300	TraesCS7B02G103300
		TraesCS2B03G0168300	Unknown_TraesCS2B03G0168300	Unknown_TraesCS2B03G0168300	NA	NA	NA	NA	NA	NA	TraesCSU01G207300	TraesCSU02G207300
		TraesCS7D03G1078400	Q0ZH66	HFR-3	NA	NA	NA	NA	GO:0008061	chitin binding	TraesCS7D01G453900	TraesCS7D02G453900
		TraesCS5B03G1133200	A0A3B6LU80	Bifunctional inhibitor/plant lipid transfer protein/seed storage helical domain-containing protein	GO:0006869	lipid transport	GO:0016020	membrane	GO:0008289	lipid binding	TraesCS5B01G461500	TraesCS5B02G461500
		TraesCS2B03G0570500	A0A3B6C6I7	Mixed-linked glucan synthase 3	GO:0030244 | GO:0009833 | GO:0071669	cellulose biosynthetic process | plant-type primary cell wall biogenesis | plant-type cell wall organization or biogenesis	GO:0005886 | GO:0016020	plasma membrane | membrane	GO:0051753 | GO:0016760 | GO:0016740 | GO:0016757	mannan synthase activity | cellulose synthase (UDP-forming) activity | transferase activity | glycosyltransferase activity	TraesCS2B01G236600	TraesCS2B02G236600
		TraesCS3D03G0784500	Unknown_TraesCS3D03G0784500	Unknown_TraesCS3D03G0784500	GO:0046274	lignin catabolic process	GO:0048046	apoplast	GO:0016491 | GO:0005507 | GO:0052716	oxidoreductase activity | copper ion binding | hydroquinone:oxygen oxidoreductase activity	TraesCS3D01G354200	TraesCS3D02G354200
		TraesCS4B03G0020400	A0A3B6U2U6	Uncharacterized protein | TraesCS4B03G0020400	NA	NA	NA	NA	GO:0016747	acyltransferase activity; transferring groups other than amino-acyl groups	TraesCSU01G166000	TraesCSU02G166000
		TraesCS7D03G0888500	A0A3B6TMY1	Fructose-bisphosphate aldolase (EC 4.1.2.13)	GO:0030388 | GO:0006096	fructose 1;6-bisphosphate metabolic process | glycolytic process	GO:0005829	cytosol	GO:0004332 | GO:0016829	fructose-bisphosphate aldolase activity | lyase activity	TraesCS7D01G377400	TraesCS7D02G377400
		TraesCS2B03G0885800	W5AY52	Chlorophyll a-b binding protein; chloroplastic	GO:0009416 | GO:0009768 | GO:0009765 | GO:0015979	response to light stimulus | photosynthesis; light harvesting in photosystem I | photosynthesis; light harvesting | photosynthesis	GO:0016020 | GO:0009535 | GO:0009522 | GO:0009523 | GO:0009507 | GO:0009536 | GO:0009579	membrane | chloroplast thylakoid membrane | photosystem I | photosystem II | chloroplast | plastid | thylakoid	GO:0016168	chlorophyll binding	TraesCS2B01G340300	TraesCS2B02G340300
		TraesCS2A03G0447600	Unknown_TraesCS2A03G0447600	Unknown_TraesCS2A03G0447600	GO:0030244	cellulose biosynthetic process	GO:0016020	membrane	GO:0016760	cellulose synthase (UDP-forming) activity	TraesCS2A01G210400	TraesCS2A02G210400
		TraesCS3D03G0496200	A0A3B6GW69	HMA domain-containing protein	GO:0050896	response to stimulus	NA	NA	GO:0046872	metal ion binding	TraesCS3D01G209500	TraesCS3D02G209500
		TraesCS4A03G0227500	A0A3B6HSF5	Trichome birefringence-like N-terminal domain-containing protein	GO:1990937	xylan acetylation	GO:0005794 | GO:0000139 | GO:0016020	Golgi apparatus | Golgi membrane | membrane	GO:0016740 | GO:0016413 | GO:1990538	transferase activity | O-acetyltransferase activity | xylan O-acetyltransferase activity	TraesCS4A01G110000	TraesCS4A02G110000
		TraesCS2B03G0560500	A0A3B6C6E5	Chlorophyll a-b binding protein; chloroplastic	GO:0009416 | GO:0009768 | GO:0009765 | GO:0015979	response to light stimulus | photosynthesis; light harvesting in photosystem I | photosynthesis; light harvesting | photosynthesis	GO:0016020 | GO:0009535 | GO:0009522 | GO:0009523 | GO:0009507 | GO:0009536 | GO:0009579	membrane | chloroplast thylakoid membrane | photosystem I | photosystem II | chloroplast | plastid | thylakoid	GO:0016168	chlorophyll binding	TraesCS2B01G233400	TraesCS2B02G233400
		TraesCS7B03G0593600	A0A3B6SFT8 | A0A3B6SKE2 | A0A3B6SLR8	4-coumarate--CoA ligase (EC 6.2.1.12) | 4-coumarate--CoA ligase (EC 6.2.1.12) | 4-coumarate--CoA ligase (EC 6.2.1.12)	GO:0009698 | GO:0006631	phenylpropanoid metabolic process | fatty acid metabolic process	NA	NA	GO:0016207 | GO:0106290 | GO:0031956	4-coumarate-CoA ligase activity | trans-cinnamate-CoA ligase activity | medium-chain fatty acid-CoA ligase activity	TraesCS7B01G210000	TraesCS7B02G210000
		TraesCS3D03G0116200	A0A3B6GKX3 | A0A3B6GMU4	Protein kinase domain-containing protein | Protein kinase domain-containing protein	GO:0006468 | GO:0016310	protein phosphorylation | phosphorylation	GO:0016020	membrane	GO:0005524 | GO:0004672 | GO:0005515 | GO:0000166 | GO:0016301 | GO:0016740	ATP binding | protein kinase activity | protein binding | nucleotide binding | kinase activity | transferase activity	TraesCS3D01G060400	TraesCS3D02G060400
		TraesCS5D03G1025300	A0A3B6N1C6	Bifunctional inhibitor/plant lipid transfer protein/seed storage helical domain-containing protein	GO:0006869	lipid transport	NA	NA	GO:0008289	lipid binding	TraesCS5D01G463000	TraesCS5D02G463000
		TraesCSU03G0020800	A0A3B6U9G4	NB-ARC domain-containing protein	GO:0006952 | GO:0051707	defense response | response to other organism	NA	NA	GO:0005524 | GO:0043531	ATP binding | ADP binding	TraesCSU01G024000	TraesCSU02G024000
		TraesCS4D03G0011500	A0A3B6JE48	Jacalin-type lectin domain-containing protein	NA	NA	NA	NA	GO:0030246	carbohydrate binding	TraesCS4D01G006600	TraesCS4D02G006600
		TraesCS6D03G0052200	A0A3B6QBL9 | A0A3B6QBR1	Beta-fructofuranosidase | Beta-fructofuranosidase	GO:0005975 | GO:0008152	carbohydrate metabolic process | metabolic process	GO:0016020 | GO:0005773	membrane | vacuole	GO:0004553 | GO:0004564 | GO:0016798 | GO:0016787	hydrolase activity; hydrolyzing O-glycosyl compounds | beta-fructofuranosidase activity | hydrolase activity; acting on glycosyl bonds | hydrolase activity	TraesCS6D01G026600	TraesCS6D02G026600
		TraesCS4D03G0283400	A0A3B6JGW2	Uncharacterized protein | TraesCS4D03G0283400	GO:0034620 | GO:0042026 | GO:0051085	cellular response to unfolded protein | protein refolding | chaperone cofactor-dependent protein refolding	GO:0005737	cytoplasm	GO:0005524 | GO:0051082 | GO:0016887 | GO:0031072 | GO:0044183 | GO:0051787 | GO:0140662 | GO:0000166	ATP binding | unfolded protein binding | ATP hydrolysis activity | heat shock protein binding | protein folding chaperone | misfolded protein binding | ATP-dependent protein folding chaperone | nucleotide binding	TraesCS4D01G140800	TraesCS4D02G140800
		TraesCS7D03G0954300	A0A3B6TW07	Flavonoid 3'-hydroxylase	NA	NA	GO:0016020	membrane	GO:0020037 | GO:0004497 | GO:0005506 | GO:0016705 | GO:0046872 | GO:0016491	heme binding | monooxygenase activity | iron ion binding | oxidoreductase activity; acting on paired donors; with incorporation or reduction of molecular oxygen | metal ion binding | oxidoreductase activity	TraesCS7D01G404900	TraesCS7D02G404900
		TraesCS5D03G0215300	A0A3B6MNA9	Uncharacterized protein | TraesCS5D03G0215300	NA	NA	GO:0016020	membrane	NA	NA	TraesCS5D01G089200	TraesCS5D02G089200
		TraesCS3B03G1320200	Unknown_TraesCS3B03G1320200	Unknown_TraesCS3B03G1320200	GO:0005975	carbohydrate metabolic process	NA	NA	GO:0004553	hydrolase activity; hydrolyzing O-glycosyl compounds	TraesCS3B01G530000	TraesCS3B02G530000
		TraesCS3D03G1158500	A0A3B6H759	Photosystem II D2 protein	GO:0009772 | GO:0019684 | GO:0015979	photosynthetic electron transport in photosystem II | photosynthesis; light reaction | photosynthesis	GO:0009536 | GO:0009523 | GO:0016020	plastid | photosystem II | membrane	GO:0046872 | GO:0016168 | GO:0045156	metal ion binding | chlorophyll binding | electron transporter; transferring electrons within the cyclic electron transport pathway of photosynthesis activity	TraesCS3D01G523300	TraesCS3D02G523300
		TraesCS6A03G0772400	A0A3B6NTK2 | A0A3B6NU28	Cyanobacterial aminoacyl-tRNA synthetase CAAD domain-containing protein | Cyanobacterial aminoacyl-tRNA synthetase CAAD domain-containing protein	NA	NA	GO:0016020 | GO:0009579 | GO:0009535	membrane | thylakoid | chloroplast thylakoid membrane	NA	NA	TraesCS6A01G292800	TraesCS6A02G292800
		TraesCS2A03G0447000	A0A3B6AX50	Uncharacterized protein | TraesCS2A03G0447000	GO:0030244 | GO:0009833 | GO:0071669	cellulose biosynthetic process | plant-type primary cell wall biogenesis | plant-type cell wall organization or biogenesis	GO:0005886 | GO:0016020	plasma membrane | membrane	GO:0051753 | GO:0016760 | GO:0016740 | GO:0016757	mannan synthase activity | cellulose synthase (UDP-forming) activity | transferase activity | glycosyltransferase activity	TraesCS2A01G210000	TraesCS2A02G210000
		TraesCS3A03G0856600	A0A3B6EKU1	Laccase (EC 1.10.3.2) (Benzenediol:oxygen oxidoreductase) (Diphenol oxidase) (Urishiol oxidase)	GO:0046274	lignin catabolic process	GO:0048046 | GO:0005576	apoplast | extracellular region	GO:0016491 | GO:0005507 | GO:0052716 | GO:0046872	oxidoreductase activity | copper ion binding | hydroquinone:oxygen oxidoreductase activity | metal ion binding	TraesCS3A01G360400	TraesCS3A02G360400
		TraesCS3A03G0800100	A0A3B6EPC7	VQ domain-containing protein	GO:0051091	positive regulation of DNA-binding transcription factor activity	NA	NA	NA	NA	TraesCS3A01G334400	TraesCS3A02G334400
		TraesCS3D03G1115200	A0A3B6H278	Fungal lipase-like domain-containing protein	GO:0006629	lipid metabolic process	NA	NA	GO:0004620	phospholipase activity	TraesCS3D01G505500	TraesCS3D02G505500
		TraesCS4B03G0333800	A0A3B6IN96 | A0A3B6IRG6	Uncharacterized protein | TraesCS4B03G0333800 | Uncharacterized protein | TraesCS4B03G0333800	GO:0034620 | GO:0042026 | GO:0051085 | GO:0006457	cellular response to unfolded protein | protein refolding | chaperone cofactor-dependent protein refolding | protein folding	GO:0005737	cytoplasm	GO:0005524 | GO:0051082 | GO:0016887 | GO:0031072 | GO:0044183 | GO:0051787 | GO:0140662 | GO:0000166	ATP binding | unfolded protein binding | ATP hydrolysis activity | heat shock protein binding | protein folding chaperone | misfolded protein binding | ATP-dependent protein folding chaperone | nucleotide binding	TraesCS4B01G142400	TraesCS4B02G142400
		TraesCS4B03G0543300	A0A3B6IUA5	Trichome birefringence-like N-terminal domain-containing protein	GO:1990937	xylan acetylation	GO:0005794 | GO:0000139 | GO:0016020	Golgi apparatus | Golgi membrane | membrane	GO:0016740 | GO:0016413 | GO:1990538	transferase activity | O-acetyltransferase activity | xylan O-acetyltransferase activity	TraesCS4B01G194100	TraesCS4B02G194100
		TraesCS6D03G0642500	A0A3B6QHI6	Glycosyltransferase 6	NA	NA	GO:0016020 | GO:0000139	membrane | Golgi membrane	GO:0016757 | GO:0016758 | GO:0008378 | GO:0016740	glycosyltransferase activity | hexosyltransferase activity | galactosyltransferase activity | transferase activity	TraesCS6D01G266700	TraesCS6D02G266700
		TraesCS2D03G1329300	Unknown_TraesCS2D03G1329300	Unknown_TraesCS2D03G1329300	NA	NA	NA	NA	NA	NA	TraesCS2D01G572900	TraesCS2D02G572900
		TraesCS2B03G1400600	A0A3B6CFH1 | A0A3B6CHS1	Chalcone synthase | Chalcone synthase	GO:0009058 | GO:0009813 | GO:0030639	biosynthetic process | flavonoid biosynthetic process | polyketide biosynthetic process	NA	NA	GO:0016747 | GO:0016746 | GO:0016740	acyltransferase activity; transferring groups other than amino-acyl groups | acyltransferase activity | transferase activity	TraesCS2B01G558400	TraesCS2B02G558400
		TraesCS1B03G1170500	A0A3B5Z4F2	Chlorophyll a-b binding protein; chloroplastic	GO:0006887 | GO:0009765 | GO:0015979 | GO:0009416 | GO:0009768	exocytosis | photosynthesis; light harvesting | photosynthesis | response to light stimulus | photosynthesis; light harvesting in photosystem I	GO:0016020 | GO:0009535 | GO:0009522 | GO:0009523 | GO:0000145 | GO:0009507 | GO:0009536 | GO:0009579	membrane | chloroplast thylakoid membrane | photosystem I | photosystem II | exocyst | chloroplast | plastid | thylakoid	GO:0016168	chlorophyll binding	TraesCS1B01G433300	TraesCS1B02G433300
		TraesCS5D03G1204000	A0A3B6N3G2	GDSL esterase/lipase EXL3	NA	NA	NA	NA	GO:0016788	hydrolase activity; acting on ester bonds	TraesCS5D01G566800	TraesCS5D02G566800
		TraesCS2D03G0094200	A0A3B6D531	Dirigent protein	GO:0009699	phenylpropanoid biosynthetic process	GO:0048046 | GO:0005576	apoplast | extracellular region	NA	NA	TraesCS2D01G050200	TraesCS2D02G050200
		TraesCS2B03G0178600	A0A1D5U6W5 | A0A3B6BYS6 | A0A3B6C1D6	Ribulose bisphosphate carboxylase small subunit; chloroplastic (RuBisCO small subunit) | Ribulose bisphosphate carboxylase small subunit; chloroplastic (RuBisCO small subunit) | Ribulose bisphosphate carboxylase small subunit; chloroplastic (RuBisCO small subunit)	GO:0019253 | GO:0009853 | GO:0015979 | GO:0015977	reductive pentose-phosphate cycle | photorespiration | photosynthesis | carbon fixation	GO:0009507 | GO:0009536	chloroplast | plastid	GO:0016984	ribulose-bisphosphate carboxylase activity	TraesCS2B01G078900	TraesCS2B02G078900
		TraesCS1B03G0871200	A0A3B5Z0P1	Chlorophyll a-b binding protein; chloroplastic	GO:0009416 | GO:0009768 | GO:0009765 | GO:0015979	response to light stimulus | photosynthesis; light harvesting in photosystem I | photosynthesis; light harvesting | photosynthesis	GO:0016020 | GO:0009535 | GO:0009522 | GO:0009523 | GO:0009507 | GO:0009536 | GO:0009579	membrane | chloroplast thylakoid membrane | photosystem I | photosystem II | chloroplast | plastid | thylakoid	GO:0016168	chlorophyll binding	TraesCS1B01G317500	TraesCS1B02G317500
		TraesCS4D03G0548000	A0A3B6JKE1	Proline-rich protein	NA	NA	NA	NA	NA	NA	TraesCS4D01G226700	TraesCS4D02G226700
		TraesCS6A03G0247100	A0A3B6NK61 | A0A3B6NLW9 | A0A3B6NMF4 | A0A3B6NMP5	Rhodanese domain-containing protein | Rhodanese domain-containing protein | Rhodanese domain-containing protein | Rhodanese domain-containing protein	NA	NA	NA	NA	GO:0003824	catalytic activity	TraesCS6A01G106000	TraesCS6A02G106000
		TraesCS5D03G0705700	A0A3B6MUU3	NB-ARC domain-containing protein	GO:0006952 | GO:0051707	defense response | response to other organism	NA	NA	GO:0005524 | GO:0043531	ATP binding | ADP binding	TraesCS5D01G311300	TraesCS5D02G311300
		TraesCS4A03G1216000	A0A3B6I376	Uncharacterized protein | TraesCS4A03G1216000	NA	NA	NA	NA	NA	NA	TraesCS4A01G481900	TraesCS4A02G481900
		TraesCS4A03G0603400	A0A3B6HVC7	Uncharacterized protein | TraesCS4A03G0603400	GO:0009834 | GO:0045492 | GO:0071554	plant-type secondary cell wall biogenesis | xylan biosynthetic process | cell wall organization or biogenesis	GO:0005794 | GO:0000139	Golgi apparatus | Golgi membrane	NA	NA	TraesCS4A01G227100	TraesCS4A02G227100
		TraesCS5B03G1274600	A0A3B6LXN7	Uncharacterized protein | TraesCS5B03G1274600	NA	NA	NA	NA	GO:0080043 | GO:0080044	quercetin 3-O-glucosyltransferase activity | quercetin 7-O-glucosyltransferase activity	TraesCS5B01G525300	TraesCS5B02G525300
		TraesCS5B03G0665700	Q2L3V4	Photosystem I reaction center subunit V; chloroplastic (PSI-G)	GO:0015979	photosynthesis	GO:0016020 | GO:0009535 | GO:0009522 | GO:0009507 | GO:0009536	membrane | chloroplast thylakoid membrane | photosystem I | chloroplast | plastid	NA	NA	TraesCS5B01G256400	TraesCS5B02G256400
		TraesCS4A03G0239500	A0A3B6HQJ7	J domain-containing protein	NA	NA	GO:0005783	endoplasmic reticulum	NA	NA	TraesCS4A01G116800	TraesCS4A02G116800
		TraesCS1A03G0037200	A0A3B5XTG6	Uncharacterized protein | TraesCS1A03G0037200	GO:0006952	defense response	NA	NA	NA	NA	TraesCS1A01G015378	TraesCS1A02G015378
		TraesCS7A03G1054700	A0A3B6RKL0	EF-hand domain-containing protein	NA	NA	NA	NA	GO:0005509	calcium ion binding	TraesCS7A01G435500	TraesCS7A02G435500
		TraesCS7A03G0987800	A0A3B6RJR6	Benzyl alcohol O-benzoyltransferase	NA	NA	NA	NA	GO:0016747	acyltransferase activity; transferring groups other than amino-acyl groups	TraesCS7A01G407500	TraesCS7A02G407500
		TraesCS7B03G1288000	A0A3B6SLU1	NB-ARC domain-containing protein	GO:0006952 | GO:0051707	defense response | response to other organism	NA	NA	GO:0043531	ADP binding	TraesCS7B01G479400	TraesCS7B02G479400
		TraesCS5D03G0431100	A0A341W7H8	Dirigent protein	GO:0009699	phenylpropanoid biosynthetic process	GO:0048046 | GO:0005576	apoplast | extracellular region	NA	NA	TraesCS5D01G179200	TraesCS5D02G179200
		TraesCS2B03G1029400	A0A3B6CA96	STI1 domain-containing protein	GO:0006457	protein folding	GO:0005737	cytoplasm	GO:0051879 | GO:0030544 | GO:0005515	Hsp90 protein binding | Hsp70 protein binding | protein binding	TraesCS2B01G404400	TraesCS2B02G404400
		TraesCS5B03G0408100	Unknown_TraesCS5B03G0408100	Unknown_TraesCS5B03G0408100	GO:0006631	fatty acid metabolic process	NA	NA	GO:0004467	long-chain fatty acid-CoA ligase activity	TraesCS5B01G147300	TraesCS5B02G147300
		TraesCS7A03G0515900	A0A3B6RH08	Uncharacterized protein | TraesCS7A03G0515900	NA	NA	GO:0016020	membrane	NA	NA	TraesCS7A01G221900	TraesCS7A02G221900
		TraesCS3D03G0173000	A0A3B6GLR4	GDSL esterase/lipase	NA	NA	GO:0016020	membrane	GO:0016788	hydrolase activity; acting on ester bonds	TraesCS3D01G087800	TraesCS3D02G087800
		TraesCS1D03G0466000	A0A3B5ZT69	photosystem I (EC 1.97.1.12)	GO:0015979	photosynthesis	GO:0016020 | GO:0009536 | GO:0009522 | GO:0009579	membrane | plastid | photosystem I | thylakoid	GO:0016491 | GO:0046872 | GO:0051539 | GO:0016168 | GO:0051536	oxidoreductase activity | metal ion binding | 4 iron; 4 sulfur cluster binding | chlorophyll binding | iron-sulfur cluster binding	TraesCS1D01G181100	TraesCS1D02G181100
		TraesCS3B03G0461000	Unknown_TraesCS3B03G0461000	Unknown_TraesCS3B03G0461000	NA	NA	NA	NA	GO:0016491	oxidoreductase activity	TraesCS3B01G191000	TraesCS3B02G191000
		TraesCS3D03G0763500	A0A3B6GY50 | A0A3B6GXL3	Cysteine proteinase | Cysteine proteinase	GO:0006508 | GO:0051603	proteolysis | proteolysis involved in protein catabolic process	GO:0005615 | GO:0005764	extracellular space | lysosome	GO:0004197 | GO:0008234 | GO:0016787 | GO:0008233	cysteine-type endopeptidase activity | cysteine-type peptidase activity | hydrolase activity | peptidase activity	TraesCS3D01G342100	TraesCS3D02G342100
		TraesCS5B03G1275900	A0A3B6LXP8	UDP-glycosyltransferases domain-containing protein	NA	NA	NA	NA	GO:0008194 | GO:0016740	UDP-glycosyltransferase activity | transferase activity	TraesCS5B01G525900	TraesCS5B02G525900
		TraesCS2B03G0324800	A0A3B6C0I5	Photosystem I reaction center subunit N; chloroplastic	GO:0015979	photosynthesis	GO:0009522 | GO:0030093 | GO:0016020 | GO:0009507 | GO:0009536	photosystem I | chloroplast photosystem I | membrane | chloroplast | plastid	NA	NA	TraesCS2B01G133500	TraesCS2B02G133500
		TraesCS5B03G0205300	A0A3B6LFM3	Uncharacterized protein | TraesCS5B03G0205300	NA	NA	GO:0016020	membrane	NA	NA	TraesCS5B01G081900	TraesCS5B02G081900
		TraesCS2A03G0738500	D2CFP5	Salt stress-responsive protein	NA	NA	GO:0016020	membrane	NA	NA	TraesCS2A01G296400	TraesCS2A02G296400
		TraesCS2A03G0131600	A0A3B6ARZ1	Ribulose bisphosphate carboxylase small subunit; chloroplastic (RuBisCO small subunit)	GO:0019253 | GO:0009853 | GO:0015979 | GO:0015977	reductive pentose-phosphate cycle | photorespiration | photosynthesis | carbon fixation	GO:0009507 | GO:0009536	chloroplast | plastid	GO:0016984	ribulose-bisphosphate carboxylase activity	TraesCS2A01G066700	TraesCS2A02G066700
		TraesCS6D03G0032900	A0A3B6QBE3	NmrA-like domain-containing protein	NA	NA	NA	NA	GO:0016491	oxidoreductase activity	TraesCS6D01G015400	TraesCS6D02G015400
		TraesCS1D03G0755500	A0A3B5ZZS6	Peroxidase (EC 1.11.1.7)	GO:0006979 | GO:0042744 | GO:0098869	response to oxidative stress | hydrogen peroxide catabolic process | cellular oxidant detoxification	GO:0005576 | GO:0009505	extracellular region | plant-type cell wall	GO:0020037 | GO:0046872 | GO:0004601 | GO:0140825 | GO:0016491	heme binding | metal ion binding | peroxidase activity | lactoperoxidase activity | oxidoreductase activity	TraesCS1D01G317700	TraesCS1D02G317700
		TraesCS7D03G1265500	A0A3B6TTF2	Uncharacterized protein | TraesCS7D03G1265500	NA	NA	NA	NA	NA	NA	TraesCS7D01G536500	TraesCS7D02G536500
		TraesCS2B03G0058900	A0A3B6BZQ8	Dirigent protein	GO:0009699	phenylpropanoid biosynthetic process	GO:0048046 | GO:0005576	apoplast | extracellular region	NA	NA	TraesCS2B01G028000	TraesCS2B02G028000
		TraesCS4B03G0013700	A0A3B6IK72	Jacalin-type lectin domain-containing protein	NA	NA	NA	NA	GO:0030246	carbohydrate binding	TraesCS4B01G009300	TraesCS4B02G009300
		TraesCS4D03G0169000	A0A3B6JGV8	Uncharacterized protein | TraesCS4D03G0169000	GO:0009834 | GO:0045492 | GO:0071554	plant-type secondary cell wall biogenesis | xylan biosynthetic process | cell wall organization or biogenesis	GO:0005794 | GO:0000139	Golgi apparatus | Golgi membrane	NA	NA	TraesCS4D01G086700	TraesCS4D02G086700
		TraesCS5B03G0777900	A0A3B6LQN6	Twin-arginine translocation signal domain-containing protein	NA	NA	NA	NA	NA	NA	TraesCS5B01G304800	TraesCS5B02G304800
		TraesCS2D03G0129300	W5C9Y4	Ribulose bisphosphate carboxylase small subunit; chloroplastic (RuBisCO small subunit)	GO:0019253 | GO:0009853 | GO:0015979 | GO:0015977	reductive pentose-phosphate cycle | photorespiration | photosynthesis | carbon fixation	GO:0009507 | GO:0009536	chloroplast | plastid	GO:0016984	ribulose-bisphosphate carboxylase activity	TraesCS2D01G065600	TraesCS2D02G065600
		TraesCS2D03G0144600	A0A3B6D692	Germin-like protein	NA	NA	GO:0048046 | GO:0005576	apoplast | extracellular region	GO:0030145 | GO:0046872	manganese ion binding | metal ion binding	TraesCS2D01G073700	TraesCS2D02G073700
		TraesCS3B03G0923600	A0A077RW79	VQ domain-containing protein	GO:0051091	positive regulation of DNA-binding transcription factor activity	NA	NA	NA	NA	TraesCS3B01G365300	TraesCS3B02G365300
		TraesCS5A03G0760900	A0A3B6KM05	Uncharacterized protein | TraesCS5A03G0760900	GO:0009834 | GO:0045492 | GO:0071554	plant-type secondary cell wall biogenesis | xylan biosynthetic process | cell wall organization or biogenesis	GO:0005794 | GO:0000139	Golgi apparatus | Golgi membrane	NA	NA	TraesCS5A01G313000	TraesCS5A02G313000
		TraesCS1A03G0621900	A0A3B5Y227	EF-hand domain-containing protein	NA	NA	NA	NA	GO:0005509	calcium ion binding	TraesCS1A01G238800	TraesCS1A02G238800
		TraesCS2D03G0666700	A0A1D5UQM6	Genome assembly; chromosome: II	NA	NA	NA	NA	NA	NA	TraesCS2D01G287000	TraesCS2D02G287000
		TraesCS3D03G0160200	A0A3B6GLJ5	Uncharacterized protein | TraesCS3D03G0160200	NA	NA	GO:0009507	chloroplast	NA	NA	TraesCS3D01G081300	TraesCS3D02G081300
		TraesCS3D03G0757100	A0A3B6GXH0	RING-type domain-containing protein	NA	NA	GO:0016020	membrane	NA	NA	TraesCS3D01G338100	TraesCS3D02G338100
		TraesCS3D03G0905500	A0A3B6H062	Hornerin-like	NA	NA	NA	NA	NA	NA	TraesCS3D01G412000	TraesCS3D02G412000
		TraesCS6D03G0028500	A0A3B6QAG9 | A0A3B6QB81 | A0A3B6QBC4	Uncharacterized protein | TraesCS6D03G0028500 | Cysteine-rich receptor-like protein kinase | Cysteine-rich receptor-like protein kinase	GO:0006468 | GO:0016310	protein phosphorylation | phosphorylation	GO:0016020 | GO:0005886	membrane | plasma membrane	GO:0005524 | GO:0004672 | GO:0004674 | GO:0000166 | GO:0016301 | GO:0016740	ATP binding | protein kinase activity | protein serine/threonine kinase activity | nucleotide binding | kinase activity | transferase activity	TraesCS6D01G013600	TraesCS6D02G013600
		TraesCS6D03G0466000	A0A3B6QEB9	DNA/pantothenate metabolism flavoprotein C-terminal domain-containing protein	GO:0015937	coenzyme A biosynthetic process	GO:0005634 | GO:0005737	nucleus | cytoplasm	GO:0004632 | GO:0003824	phosphopantothenate--cysteine ligase activity | catalytic activity	TraesCS6D01G188000	TraesCS6D02G188000
		TraesCS3D03G1057000	A0A3B6H2D3	Uncharacterized protein | TraesCS3D03G1057000	GO:0005975 | GO:0008152	carbohydrate metabolic process | metabolic process	GO:0005886	plasma membrane	GO:0004553 | GO:0016798 | GO:0016787	hydrolase activity; hydrolyzing O-glycosyl compounds | hydrolase activity; acting on glycosyl bonds | hydrolase activity	TraesCS3D01G478500	TraesCS3D02G478500
		TraesCS1B03G0876300	A0A3B5Z0S3	VQ domain-containing protein	GO:0051091	positive regulation of DNA-binding transcription factor activity	NA	NA	NA	NA	TraesCS1B01G320100	TraesCS1B02G320100
		TraesCS2D03G0044500	A0A2X0RZS3	Genome assembly; chromosome: II	NA	NA	NA	NA	GO:0016787	hydrolase activity	TraesCS2D01G022400	TraesCS2D02G022400
		TraesCS3D03G0361700	A0A3B6GQT1	NmrA-like domain-containing protein	NA	NA	NA	NA	GO:0016491	oxidoreductase activity	TraesCS3D01G167600	TraesCS3D02G167600
		TraesCS5D03G1028000	A0A3B6MZT6	Chlorophyll a-b binding protein; chloroplastic	GO:0009765 | GO:0015979 | GO:0009416 | GO:0009768	photosynthesis; light harvesting | photosynthesis | response to light stimulus | photosynthesis; light harvesting in photosystem I	GO:0016020 | GO:0009535 | GO:0009522 | GO:0009523 | GO:0009507 | GO:0009536 | GO:0009579	membrane | chloroplast thylakoid membrane | photosystem I | photosystem II | chloroplast | plastid | thylakoid	GO:0016168	chlorophyll binding	TraesCS5D01G464900	TraesCS5D02G464900
		TraesCS3A03G0722200	A0A3B6EMM6	Cellulose synthase	GO:0030244 | GO:0009833 | GO:0071669	cellulose biosynthetic process | plant-type primary cell wall biogenesis | plant-type cell wall organization or biogenesis	GO:0005886 | GO:0016020	plasma membrane | membrane	GO:0016760 | GO:0016759 | GO:0016740 | GO:0016757	cellulose synthase (UDP-forming) activity | cellulose synthase activity | transferase activity | glycosyltransferase activity	TraesCS3A01G289900	TraesCS3A02G289900
		TraesCS1B03G1209500	A0A1D5SV65	Chlorophyll a-b binding protein; chloroplastic	GO:0009416 | GO:0009768 | GO:0009765 | GO:0015979	response to light stimulus | photosynthesis; light harvesting in photosystem I | photosynthesis; light harvesting | photosynthesis	GO:0016020 | GO:0009535 | GO:0009522 | GO:0009523 | GO:0009507 | GO:0009536 | GO:0009579	membrane | chloroplast thylakoid membrane | photosystem I | photosystem II | chloroplast | plastid | thylakoid	GO:0016168	chlorophyll binding	TraesCS1B01G451100	TraesCS1B02G451100
		TraesCS4D03G0585900	A0A3B6JK27	Uncharacterized protein | TraesCS4D03G0585900	NA	NA	NA	NA	NA	NA	TraesCS4D01G243400	TraesCS4D02G243400
		TraesCS7D03G0342600	A0A3B6TFI0 | A0A3B6TL77 | A0A3B6TMA6	Rhodanese domain-containing protein | Rhodanese domain-containing protein | Rhodanese domain-containing protein	NA	NA	NA	NA	GO:0003824	catalytic activity	TraesCS7D01G153100	TraesCS7D02G153100
		TraesCS6A03G0620900	A0A3B6NS19	Protein kinase domain-containing protein	GO:0006468 | GO:0007166 | GO:0052324 | GO:0016310	protein phosphorylation | cell surface receptor signaling pathway | plant-type cell wall cellulose biosynthetic process | phosphorylation	GO:0005886 | GO:0016020	plasma membrane | membrane	GO:0005524 | GO:0004672 | GO:0005509 | GO:0030247 | GO:0004674 | GO:0000166 | GO:0016301 | GO:0016740	ATP binding | protein kinase activity | calcium ion binding | polysaccharide binding | protein serine/threonine kinase activity | nucleotide binding | kinase activity | transferase activity	TraesCS6A01G225300	TraesCS6A02G225300
		TraesCS2D03G0094000	A0A3B6D5T5	Dirigent protein	GO:0009699 | GO:0045332 | GO:0120009	phenylpropanoid biosynthetic process | phospholipid translocation | intermembrane lipid transfer	GO:0005634 | GO:0048046 | GO:0005758 | GO:0005576	nucleus | apoplast | mitochondrial intermembrane space | extracellular region	NA	NA	TraesCS2D01G050100	TraesCS2D02G050100
		TraesCS3D03G0165100	A0A341SXH3	Transmembrane protein	NA	NA	GO:0016020	membrane	NA	NA	TraesCS3D01G082900	TraesCS3D02G082900
		TraesCS7B03G0691400	A0A3B6SFG7 | A0A3B6SHD2	Uncharacterized protein | TraesCS7B03G0691400 | GDSL esterase/lipase	NA	NA	NA	NA	GO:0016788	hydrolase activity; acting on ester bonds	TraesCS7B01G250700	TraesCS7B02G250700
		TraesCS2A03G1359300	A0A3B6B8G0	Uncharacterized protein | TraesCS2A03G1359300	NA	NA	NA	NA	NA	NA	TraesCS2A01G563300	TraesCS2A02G563300
		TraesCS3B03G1523900	A0A3B6G2R2 | A0A3B6G386	NB-ARC domain-containing protein | NB-ARC domain-containing protein	GO:0006952	defense response	NA	NA	GO:0043531	ADP binding	TraesCS3B01G604800	TraesCS3B02G604800
		TraesCS7B03G1275100	A0A3B6SQ74	NB-ARC domain-containing protein	GO:0006952 | GO:0051707	defense response | response to other organism	NA	NA	GO:0005524 | GO:0043531	ATP binding | ADP binding	TraesCS7B01G474800	TraesCS7B02G474800
		TraesCS3A03G1264400	A0A3B6ES48 | A0A3B6ETT6	Pectin acetylesterase (EC 3.1.1.-) | Pectin acetylesterase (EC 3.1.1.-)	GO:0071555	cell wall organization	GO:0005576	extracellular region	GO:0016787 | GO:0052793	hydrolase activity | pectin acetylesterase activity	TraesCS3A01G533800	TraesCS3A02G533800
		TraesCS6B03G0903400	A0A3B6PPQ9	Glycosyltransferase 7	NA	NA	GO:0016020 | GO:0000139	membrane | Golgi membrane	GO:0016757 | GO:0016758 | GO:0008378 | GO:0016740	glycosyltransferase activity | hexosyltransferase activity | galactosyltransferase activity | transferase activity	TraesCS6B01G315100	TraesCS6B02G315100
		TraesCS4B03G0211800	A0A3B6IN06	Protein kinase domain-containing protein	GO:0006468 | GO:0016310	protein phosphorylation | phosphorylation	NA	NA	GO:0005524 | GO:0004672 | GO:0004674 | GO:0000166 | GO:0016301 | GO:0016740	ATP binding | protein kinase activity | protein serine/threonine kinase activity | nucleotide binding | kinase activity | transferase activity	TraesCS4B01G092700	TraesCS4B02G092700
		TraesCS1D03G0873700	A0A3B5ZZX3	Chlorophyll a-b binding protein; chloroplastic	GO:0009765 | GO:0015979 | GO:0009416 | GO:0009768	photosynthesis; light harvesting | photosynthesis | response to light stimulus | photosynthesis; light harvesting in photosystem I	GO:0016020 | GO:0009535 | GO:0009522 | GO:0009523 | GO:0009507 | GO:0009536 | GO:0009579	membrane | chloroplast thylakoid membrane | photosystem I | photosystem II | chloroplast | plastid | thylakoid	GO:0016168	chlorophyll binding	TraesCS1D01G375100	TraesCS1D02G375100
		TraesCS3A03G1136000	A0A3B6EU81	Glucan endo-1;3-beta-D-glucosidase	GO:0005975 | GO:0008152	carbohydrate metabolic process | metabolic process	NA	NA	GO:0004553 | GO:0016798 | GO:0016787	hydrolase activity; hydrolyzing O-glycosyl compounds | hydrolase activity; acting on glycosyl bonds | hydrolase activity	TraesCS3A01G483800	TraesCS3A02G483800
		TraesCS1D03G0534100	A0A3B5ZUE1	Bifunctional inhibitor/plant lipid transfer protein/seed storage helical domain-containing protein	NA	NA	NA	NA	NA	NA	TraesCS1D01G213100	TraesCS1D02G213100
		TraesCS3A03G1266900	A0A3B6ETU6	Uncharacterized protein | TraesCS3A03G1266900	GO:0032259 | GO:0019438	methylation | aromatic compound biosynthetic process	NA	NA	GO:0046983 | GO:0008168 | GO:0008757 | GO:0008171	protein dimerization activity | methyltransferase activity | S-adenosylmethionine-dependent methyltransferase activity | O-methyltransferase activity	TraesCS3A01G534900	TraesCS3A02G534900
		TraesCS3D03G1084200	A0A3B6H5S4	Germin-like protein	GO:0010497 | GO:2000280	plasmodesmata-mediated intercellular transport | regulation of root development	GO:0048046 | GO:0005576 | GO:0009506	apoplast | extracellular region | plasmodesma	GO:0030145 | GO:0046872	manganese ion binding | metal ion binding	TraesCS3D01G490400	TraesCS3D02G490400
"Lakaja DS"	64	TraesCS6B03G1123100	A0A3B6PSJ3	PGG domain-containing protein	NA	NA	GO:0005634 | GO:0016020	nucleus | membrane	GO:0003700 | GO:0000976	DNA-binding transcription factor activity | transcription cis-regulatory region binding	TraesCS6B01G396900	TraesCS6B02G396900
		TraesCS1B03G1075600	A0A3B5Z3A6	Dirigent protein	GO:0009699	phenylpropanoid biosynthetic process	GO:0048046 | GO:0005576	apoplast | extracellular region	GO:0030246	carbohydrate binding	TraesCS1B01G398600	TraesCS1B02G398600
		TraesCS6B03G1126700	A0A3B6PRV1	PGG domain-containing protein	NA	NA	GO:0005634 | GO:0016020	nucleus | membrane	GO:0003700 | GO:0000976	DNA-binding transcription factor activity | transcription cis-regulatory region binding	TraesCS6B01G398100	TraesCS6B02G398100
		TraesCS7A03G0863700	A0A3B6RLU1	Peroxidase (EC 1.11.1.7)	GO:0006979 | GO:0042744 | GO:0098869	response to oxidative stress | hydrogen peroxide catabolic process | cellular oxidant detoxification	GO:0005576	extracellular region	GO:0020037 | GO:0046872 | GO:0004601 | GO:0140825 | GO:0016491	heme binding | metal ion binding | peroxidase activity | lactoperoxidase activity | oxidoreductase activity	TraesCS7A01G353300	TraesCS7A02G353300
		TraesCS3D03G1192600	A0A1D5WI33	Tonoplast intrinsic protein	GO:0055085 | GO:0006833	transmembrane transport | water transport	GO:0016020	membrane	GO:0015250 | GO:0015267	water channel activity | channel activity	TraesCS3D01G540900	TraesCS3D02G540900
		TraesCS1A03G0727300	A0A3B5Y2Q1	Uncharacterized protein | TraesCS1A03G0727300	NA	NA	NA	NA	NA	NA	TraesCS1A01G289700	TraesCS1A02G289700
		TraesCS5D03G1194600	A0A3B6N2V7	Protein kinase domain-containing protein	GO:0006468 | GO:0016310	protein phosphorylation | phosphorylation	GO:0016020	membrane	GO:0005524 | GO:0004672 | GO:0005515 | GO:0000166 | GO:0016301 | GO:0016740	ATP binding | protein kinase activity | protein binding | nucleotide binding | kinase activity | transferase activity	TraesCS5D01G547600	TraesCS5D02G547600
		TraesCS5A03G0661600	A0A3B6KHX5	NAD-dependent epimerase/dehydratase domain-containing protein	NA	NA	NA	NA	GO:0016616	oxidoreductase activity; acting on the CH-OH group of donors; NAD or NADP as acceptor	TraesCS5A01G268400	TraesCS5A02G268400
		TraesCS3A03G0077100	Unknown_TraesCS3A03G0077100	Unknown_TraesCS3A03G0077100	GO:0006725	cellular aromatic compound metabolic process	NA	NA	GO:0008270 | GO:0016491 | GO:0008198 | GO:0016701	zinc ion binding | oxidoreductase activity | ferrous iron binding | oxidoreductase activity; acting on single donors with incorporation of molecular oxygen	TraesCS3A01G037900	TraesCS3A02G037900
		TraesCS3D03G0661400	A0A3B6GYT0	Uncharacterized protein | TraesCS3D03G0661400	NA	NA	NA	NA	GO:0046872 | GO:0016791	metal ion binding | phosphatase activity	TraesCS3D01G287300	TraesCS3D02G287300
		TraesCS7B03G0639400	A0A3B6SEN8	Uncharacterized protein | TraesCS7B03G0639400	GO:0010256	endomembrane system organization	NA	NA	NA	NA	TraesCS7B01G225000	TraesCS7B02G225000
		TraesCS5D03G0030600	Q58A28	P450	NA	NA	GO:0016020	membrane	GO:0020037 | GO:0016709 | GO:0004497 | GO:0005506 | GO:0016705 | GO:0046872 | GO:0016491	heme binding | oxidoreductase activity; acting on paired donors; with incorporation or reduction of molecular oxygen; NAD(P)H as one donor; and incorporation of one atom of oxygen | monooxygenase activity | iron ion binding | oxidoreductase activity; acting on paired donors; with incorporation or reduction of molecular oxygen | metal ion binding | oxidoreductase activity	TraesCS5D01G014100	TraesCS5D02G014100
		TraesCS5D03G0894200	A0A3B6MXR5	Cysteine proteinase	GO:0006508 | GO:0051603	proteolysis | proteolysis involved in protein catabolic process	GO:0005615 | GO:0005764	extracellular space | lysosome	GO:0004197 | GO:0008234 | GO:0016787 | GO:0008233	cysteine-type endopeptidase activity | cysteine-type peptidase activity | hydrolase activity | peptidase activity	TraesCS5D01G401300	TraesCS5D02G401300
		TraesCS1B03G0646400	A0A3B5YXE0	Bifunctional inhibitor/plant lipid transfer protein/seed storage helical domain-containing protein	NA	NA	NA	NA	NA	NA	TraesCS1B01G224000	TraesCS1B02G224000
		TraesCS1D03G0796500	A0A140KPS6	GA2ox-D4_5BL protein	GO:0009416 | GO:0045487	response to light stimulus | gibberellin catabolic process	NA	NA	GO:0046872 | GO:0051213 | GO:0052634 | GO:0016491	metal ion binding | dioxygenase activity | C-19 gibberellin 2-beta-dioxygenase activity | oxidoreductase activity	TraesCS1D01G336900	TraesCS1D02G336900
		TraesCS6B03G1132800	A0A3B6PRX6	Serine-rich protein	NA	NA	NA	NA	NA	NA	TraesCS6B01G400400	TraesCS6B02G400400
		TraesCS3A03G1161400	A0A3B6ES08	L-gulonolactone oxidase (EC 1.1.3.8)	GO:0019853	L-ascorbic acid biosynthetic process	GO:0016020	membrane	GO:0016491 | GO:0071949 | GO:0050660 | GO:0003885 | GO:0050105	oxidoreductase activity | FAD binding | flavin adenine dinucleotide binding | D-arabinono-1;4-lactone oxidase activity | L-gulonolactone oxidase activity	TraesCS3A01G494700	TraesCS3A02G494700
		TraesCS4D03G0668800	A0A3B6JMV9	Major facilitator superfamily (MFS) profile domain-containing protein	GO:0008643 | GO:0071702 | GO:0055085	carbohydrate transport | organic substance transport | transmembrane transport	GO:0005886 | GO:0016020	plasma membrane | membrane	GO:0015293	symporter activity	TraesCS4D01G282300	TraesCS4D02G282300
		TraesCS6D03G0063400	A0A3B6Q9I0	RuBisCO large subunit-binding protein subunit beta; chloroplastic	GO:0006457 | GO:0042026	protein folding | protein refolding	NA	NA	GO:0005524 | GO:0140662 | GO:0000166	ATP binding | ATP-dependent protein folding chaperone | nucleotide binding	TraesCS6D01G031400	TraesCS6D02G031400
		TraesCS2A03G1022400	A0A3B6B4A9	Uncharacterized protein | TraesCS2A03G1022400	NA	NA	NA	NA	GO:0016747	acyltransferase activity; transferring groups other than amino-acyl groups	TraesCS2A01G429000	TraesCS2A02G429000
		TraesCS5A03G1142000	A0A3B6KSV6	Glycosyltransferase	NA	NA	GO:0005737	cytoplasm	GO:0008194 | GO:0080043 | GO:0080044 | GO:0016740 | GO:0035251	UDP-glycosyltransferase activity | quercetin 3-O-glucosyltransferase activity | quercetin 7-O-glucosyltransferase activity | transferase activity | UDP-glucosyltransferase activity	TraesCS5A01G486800	TraesCS5A02G486800
		TraesCS7B03G1191200	A0A3B6SKQ6 | A0A3B6SP91 | A0A3B6SPC5 | A0A3B6ST08	DUF247 domain-containing protein | DUF247 domain-containing protein | DUF247 domain-containing protein | DUF247 domain-containing protein	NA	NA	GO:0016020	membrane	NA	NA	TraesCS7B01G441000	TraesCS7B02G441000
		TraesCS1D03G0028400	A0A3B5ZP33	NADH:flavin oxidoreductase/NADH oxidase N-terminal domain-containing protein	GO:0006633 | GO:0031408 | GO:0006631	fatty acid biosynthetic process | oxylipin biosynthetic process | fatty acid metabolic process	NA	NA	GO:0016491 | GO:0010181	oxidoreductase activity | FMN binding	TraesCS1D01G013700	TraesCS1D02G013700
		TraesCS4D03G0733400	A0A3B6JQM7	WAT1-related protein	GO:0055085	transmembrane transport	GO:0005886 | GO:0016020	plasma membrane | membrane	GO:0022857	transmembrane transporter activity	TraesCS4D01G313000	TraesCS4D02G313000
		TraesCS7D03G0497000	A0A3B6TPN4	Peptidase A1 domain-containing protein	GO:0006508	proteolysis	NA	NA	GO:0004190 | GO:0016787 | GO:0008233	aspartic-type endopeptidase activity | hydrolase activity | peptidase activity	TraesCS7D01G222800	TraesCS7D02G222800
		TraesCS1A03G0958800	A0A3B5Y788	Purple acid phosphatase (EC 3.1.3.2)	NA	NA	NA	NA	GO:0046872 | GO:0016787 | GO:0003993	metal ion binding | hydrolase activity | acid phosphatase activity	TraesCS1A01G394600	TraesCS1A02G394600
		TraesCS6D03G0846300	A0A3B6QNT2	Germin-like protein	GO:0010497 | GO:2000280	plasmodesmata-mediated intercellular transport | regulation of root development	GO:0009506 | GO:0048046 | GO:0005576	plasmodesma | apoplast | extracellular region	GO:0030145 | GO:0046872	manganese ion binding | metal ion binding	TraesCS6D01G367000	TraesCS6D02G367000
		TraesCS7B03G0942400	A0A3B6SLF0	Uncharacterized protein | TraesCS7B03G0942400	GO:0009969	xyloglucan biosynthetic process	GO:0016020 | GO:0000139	membrane | Golgi membrane	GO:0016757 | GO:0016758 | GO:0016740 | GO:0033843 | GO:0035252	glycosyltransferase activity | hexosyltransferase activity | transferase activity | xyloglucan 6-xylosyltransferase activity | UDP-xylosyltransferase activity	TraesCS7B01G352300	TraesCS7B02G352300
		TraesCS5A03G1278700	A0A3B6KS99 | A0A3B6KUG8	Apyrase | Apyrase	GO:0009134	nucleoside diphosphate catabolic process	GO:0016020	membrane	GO:0005524 | GO:0016787 | GO:0000166 | GO:0017110	ATP binding | hydrolase activity | nucleotide binding | nucleoside diphosphate phosphatase activity	TraesCS5A01G547700	TraesCS5A02G547700
		TraesCS4D03G0018200	A0A3B6JEL2	Proline-rich protein	NA	NA	NA	NA	NA	NA	TraesCS4D01G011000	TraesCS4D02G011000
		TraesCS4A03G0088600	A0A3B6HQ45	GH10 domain-containing protein	GO:0005975 | GO:0000272	carbohydrate metabolic process | polysaccharide catabolic process	GO:0110165	cellular anatomical entity	GO:0004553 | GO:0016798 | GO:0031176 | GO:0016787	hydrolase activity; hydrolyzing O-glycosyl compounds | hydrolase activity; acting on glycosyl bonds | endo-1;4-beta-xylanase activity | hydrolase activity	TraesCS4A01G045800	TraesCS4A02G045800
		TraesCS4D03G0620300	A0A3B6JKM5	GH10 domain-containing protein	GO:0005975 | GO:0000272	carbohydrate metabolic process | polysaccharide catabolic process	GO:0110165	cellular anatomical entity	GO:0004553 | GO:0016798 | GO:0031176 | GO:0016787	hydrolase activity; hydrolyzing O-glycosyl compounds | hydrolase activity; acting on glycosyl bonds | endo-1;4-beta-xylanase activity | hydrolase activity	TraesCS4D01G259100	TraesCS4D02G259100
		TraesCS3A03G0754500	Unknown_TraesCS3A03G0754500	Unknown_TraesCS3A03G0754500	NA	NA	NA	NA	NA	NA	TraesCS3A01G297400	TraesCS3A02G297400
		TraesCS2A03G0915200	A0A3B6B3D1	Uncharacterized protein | TraesCS2A03G0915200	GO:0035672	oligopeptide transmembrane transport	GO:0016020	membrane	GO:0035673	oligopeptide transmembrane transporter activity	TraesCS2A01G377200	TraesCS2A02G377200
		TraesCS7A03G0516700	A0A3B6RDG1	Peroxidase (EC 1.11.1.7)	GO:0006979 | GO:0042744 | GO:0098869	response to oxidative stress | hydrogen peroxide catabolic process | cellular oxidant detoxification	GO:0005576 | GO:0009505	extracellular region | plant-type cell wall	GO:0020037 | GO:0046872 | GO:0004601 | GO:0140825 | GO:0016491	heme binding | metal ion binding | peroxidase activity | lactoperoxidase activity | oxidoreductase activity	TraesCS7A01G222200	TraesCS7A02G222200
		TraesCS4A03G0037000	Unknown_TraesCS4A03G0037000	Unknown_TraesCS4A03G0037000	GO:0009308	amine metabolic process	NA	NA	GO:0005507 | GO:0008131 | GO:0048038	copper ion binding | primary amine oxidase activity | quinone binding	TraesCS4A01G020900	TraesCS4A02G020900
		TraesCS7A03G0926200	A0A3B6RMW6	Uncharacterized protein | TraesCS7A03G0926200	GO:0055085 | GO:0006857	transmembrane transport | oligopeptide transport	GO:0016020	membrane	GO:0022857	transmembrane transporter activity	TraesCS7A01G381800	TraesCS7A02G381800
		TraesCS1D03G0534600	W4ZQ03	Bifunctional inhibitor/plant lipid transfer protein/seed storage helical domain-containing protein	NA	NA	NA	NA	NA	NA	TraesCS1D01G213300	TraesCS1D02G213300
		TraesCS3A03G0562500	A0A3B6EFP4	J domain-containing protein	NA	NA	GO:0005783	endoplasmic reticulum	NA	NA	TraesCS3A01G216800	TraesCS3A02G216800
		TraesCS2B03G0194500	A0A3B6BZ09	Peptidase A1 domain-containing protein	NA	NA	GO:0005576 | GO:0016020	extracellular region | membrane	GO:0004190	aspartic-type endopeptidase activity	TraesCS2B01G086200	TraesCS2B02G086200
		TraesCS7A03G0864000	A0A3B6RLR1	Peroxidase (EC 1.11.1.7)	GO:0006979 | GO:0042744 | GO:0098869	response to oxidative stress | hydrogen peroxide catabolic process | cellular oxidant detoxification	GO:0005576	extracellular region	GO:0020037 | GO:0046872 | GO:0004601 | GO:0140825 | GO:0016491	heme binding | metal ion binding | peroxidase activity | lactoperoxidase activity | oxidoreductase activity	TraesCS7A01G353400	TraesCS7A02G353400
		TraesCS3B03G1419000	A0A3B6G240	Peptidase C14 caspase domain-containing protein	GO:0006508	proteolysis	GO:0005737	cytoplasm	GO:0004197	cysteine-type endopeptidase activity	TraesCS3B01G568100	TraesCS3B02G568100
		TraesCS2D03G0671300	A0A1D5UP39	Genome assembly; chromosome: II	NA	NA	NA	NA	GO:0016491 | GO:0016616	oxidoreductase activity | oxidoreductase activity; acting on the CH-OH group of donors; NAD or NADP as acceptor	TraesCS2D01G289300	TraesCS2D02G289300
		TraesCS7D03G0872900	A0A3B6TMP7	Peroxidase (EC 1.11.1.7)	GO:0006979 | GO:0042744 | GO:0098869	response to oxidative stress | hydrogen peroxide catabolic process | cellular oxidant detoxification	GO:0005576	extracellular region	GO:0020037 | GO:0046872 | GO:0004601 | GO:0140825 | GO:0016491	heme binding | metal ion binding | peroxidase activity | lactoperoxidase activity | oxidoreductase activity	TraesCS7D01G369900	TraesCS7D02G369900
		TraesCS4A03G0805400	A0A3B6I1P1 | A0A3B6I2J1	Cysteine-rich receptor-like protein kinase | Cysteine-rich receptor-like protein kinase	GO:0006468	protein phosphorylation	GO:0016020 | GO:0005886	membrane | plasma membrane	GO:0005524 | GO:0004672 | GO:0004674	ATP binding | protein kinase activity | protein serine/threonine kinase activity	TraesCS4A01G323500	TraesCS4A02G323500
		TraesCS2B03G0059700	A0A3B6BZR3	Dirigent protein	GO:0009699	phenylpropanoid biosynthetic process	GO:0048046 | GO:0005576	apoplast | extracellular region	NA	NA	TraesCS2B01G028500	TraesCS2B02G028500
		TraesCS1D03G0536400	A0A3B5ZUF5	Uncharacterized protein | TraesCS1D03G0536400	GO:0055085 | GO:0006857 | GO:0010167 | GO:0015706	transmembrane transport | oligopeptide transport | response to nitrate | nitrate transmembrane transport	GO:0016020	membrane	GO:0022857 | GO:0015112	transmembrane transporter activity | nitrate transmembrane transporter activity	TraesCS1D01G214300	TraesCS1D02G214300
		TraesCS5D03G1129900	A0A3B6N352	BHLH domain-containing protein	GO:0006355	regulation of DNA-templated transcription	GO:0005634	nucleus	GO:0046983 | GO:0003700 | GO:0043565	protein dimerization activity | DNA-binding transcription factor activity | sequence-specific DNA binding	TraesCS5D01G517900	TraesCS5D02G517900
		TraesCS3B03G0645400	A0A3B6FMV6 | A0A3B6FR34	J domain-containing protein | J domain-containing protein	NA	NA	GO:0005783	endoplasmic reticulum	NA	NA	TraesCS3B01G247200	TraesCS3B02G247200
		TraesCS7A03G0104300	A0A3B6R7K6	O-methyltransferase domain-containing protein	GO:0032259 | GO:0019438	methylation | aromatic compound biosynthetic process	NA	NA	GO:0046983 | GO:0008168 | GO:0008757 | GO:0008171	protein dimerization activity | methyltransferase activity | S-adenosylmethionine-dependent methyltransferase activity | O-methyltransferase activity	TraesCS7A01G046800	TraesCS7A02G046800
		TraesCS6D03G0017000	A0A3B6QA91	DUF4220 domain-containing protein	NA	NA	GO:0016020	membrane	NA	NA	TraesCS6D01G007700	TraesCS6D02G007700
		TraesCS2A03G0430600	A0A3B6AW30	Major facilitator superfamily (MFS) profile domain-containing protein	GO:0055085	transmembrane transport	GO:0016020	membrane	GO:0022857 | GO:0015293	transmembrane transporter activity | symporter activity	TraesCS2A01G204900	TraesCS2A02G204900
		TraesCS5B03G0875900	A0A3B6LRU9	BURP domain-containing protein	NA	NA	NA	NA	NA	NA	TraesCS5B01G350000	TraesCS5B02G350000
		TraesCS1B03G0028800	A0A3B5YQ26	Dirigent protein	GO:0009699	phenylpropanoid biosynthetic process	GO:0048046 | GO:0005576	apoplast | extracellular region	GO:0030246	carbohydrate binding	TraesCS1B01G014200	TraesCS1B02G014200
		TraesCS7A03G0381700	A0A3B6RAW6	Uncharacterized protein | TraesCS7A03G0381700	NA	NA	GO:0016020	membrane	NA	NA	TraesCS7A01G161300	TraesCS7A02G161300
		TraesCS2B03G0103100	A0A3B6BY05 | A0A3B6BXW9 | A0A3B6C0E4	Terpene cyclase/mutase family member (EC 5.4.99.-) | Terpene cyclase/mutase family member | Terpene cyclase/mutase family member (EC 5.4.99.-)	GO:0016104	triterpenoid biosynthetic process	GO:0005811	lipid droplet	GO:0016866 | GO:0016853	intramolecular transferase activity | isomerase activity	TraesCS2B01G049300	TraesCS2B02G049300
		TraesCS3D03G1192700	A0A3B6H4W4	Uncharacterized protein | TraesCS3D03G1192700	NA	NA	NA	NA	NA	NA	TraesCS3D01G540800	TraesCS3D02G540800
		TraesCS6D03G0774800	A0A3B6QLX3	Leucine-rich repeat-containing N-terminal plant-type domain-containing protein	NA	NA	GO:0016020 | GO:0005886	membrane | plasma membrane	GO:0005515	protein binding	TraesCS6D01G333900	TraesCS6D02G333900
		TraesCS2B03G0308100	C6ES53	Peroxidase (EC 1.11.1.7)	GO:0006979 | GO:0042744 | GO:0098869	response to oxidative stress | hydrogen peroxide catabolic process | cellular oxidant detoxification	GO:0005576	extracellular region	GO:0020037 | GO:0046872 | GO:0004601 | GO:0140825 | GO:0016491	heme binding | metal ion binding | peroxidase activity | lactoperoxidase activity | oxidoreductase activity	TraesCS2B01G125500	TraesCS2B02G125500
		TraesCS2B03G0308200	C6ES53	Peroxidase (EC 1.11.1.7)	GO:0006979 | GO:0042744 | GO:0098869	response to oxidative stress | hydrogen peroxide catabolic process | cellular oxidant detoxification	GO:0005576	extracellular region	GO:0020037 | GO:0046872 | GO:0004601 | GO:0140825 | GO:0016491	heme binding | metal ion binding | peroxidase activity | lactoperoxidase activity | oxidoreductase activity	TraesCS2B01G125600	TraesCS2B02G125600
		TraesCSU03G0008900	Unknown_TraesCSU03G0008900	Unknown_TraesCSU03G0008900	NA	NA	NA	NA	GO:0030247	polysaccharide binding	TraesCSU01G009300	TraesCSU02G009300
		TraesCS7B03G0882400	A0A3B6SL65	Major facilitator superfamily (MFS) profile domain-containing protein	GO:0055085 | GO:0015706 | GO:0071249	transmembrane transport | nitrate transmembrane transport | cellular response to nitrate	GO:0005886 | GO:0016020 | GO:0009705	plasma membrane | membrane | plant-type vacuole membrane	GO:0022857 | GO:0015112	transmembrane transporter activity | nitrate transmembrane transporter activity	TraesCS7B01G328700	TraesCS7B02G328700
		TraesCS6B03G0800700	A0A3B6PMS0	Uncharacterized protein | TraesCS6B03G0800700	GO:0009653 | GO:0019953	anatomical structure morphogenesis | sexual reproduction	GO:0005576	extracellular region	NA	NA	TraesCS6B01G275800	TraesCS6B02G275800
		TraesCS7D03G1113700	A0A3B6TXU2	Bifunctional inhibitor/plant lipid transfer protein/seed storage helical domain-containing protein	NA	NA	NA	NA	NA	NA	TraesCS7D01G469500	TraesCS7D02G469500

## Sheet: 24hREACrownDown
Supplementary Data Sheet 2. List of IWGSC RefSeq v2.1 high confidence (HC) genes, downregulated in the genotypes "KWS Ferrum" and "Lakaja DS". The expression of these genes was assessed in crown tissue of winter wheat after 24 hours of reacclimation (24hREA). The gene expression data of this time-point were compared to 7 weeks of cold acclimation (7wCA) time-point. Depicted are the results, where…
Group	Elements	IWGSC RefSeq v2.1 HC gene ID	UniProt ID	UniProt description	GO ID BP	GO BP description	GO ID CC	GO CC description	GO ID MF	GO MF description	IWGSC RefSeq v1.0 HC gene ID	IWGSC RefSeq v1.1 HC gene ID
"KWS Ferrum" and "Lakaja DS"	41	TraesCS5D03G0794500	A0A3B6MWP6	Auxin-responsive protein SAUR36	GO:0009733	response to auxin	NA	NA	NA	NA	TraesCS5D01G351700	TraesCS5D02G351700
		TraesCS6D03G0183200	A0A3B6QAY8	Chloride channel protein	GO:0055085 | GO:0006821 | GO:0006811 | GO:1902600 | GO:0015706 | GO:1902476	transmembrane transport | chloride transport | ion transport | proton transmembrane transport | nitrate transmembrane transport | chloride transmembrane transport	GO:0016020 | GO:0043231 | GO:0009705	membrane | intracellular membrane-bounded organelle | plant-type vacuole membrane	GO:0005247 | GO:0009671	voltage-gated chloride channel activity | nitrate:proton symporter activity	TraesCS6D01G084300	TraesCS6D02G084300
		TraesCS4B03G0679500	A0A3B6ITX2 | A0A3B6IWD6	Fibronectin type III-like domain-containing protein | Fibronectin type III-like domain-containing protein	GO:0005975 | GO:0045493 | GO:0031222 | GO:0008152	carbohydrate metabolic process | xylan catabolic process | arabinan catabolic process | metabolic process	GO:0005576	extracellular region	GO:0004553 | GO:0046556 | GO:0009044 | GO:0016798 | GO:0016787	hydrolase activity; hydrolyzing O-glycosyl compounds | alpha-L-arabinofuranosidase activity | xylan 1;4-beta-xylosidase activity | hydrolase activity; acting on glycosyl bonds | hydrolase activity	TraesCS4B01G252100	TraesCS4B02G252100
		TraesCS1D03G0805100	A0A3B5ZZB1 | A0A3B6A0H2	Globin family profile domain-containing protein | Globin family profile domain-containing protein	GO:0015671	oxygen transport	NA	NA	GO:0020037 | GO:0046872 | GO:0005344 | GO:0019825	heme binding | metal ion binding | oxygen carrier activity | oxygen binding	TraesCS1D01G340600	TraesCS1D02G340600
		TraesCS3B03G0416400	W5D0S3	Bread wheat hypothetical protein | TraesCS3B03G0416400	NA	NA	NA	NA	NA	NA	TraesCS3B01G174300	TraesCS3B02G174300
		TraesCS2B03G0570300	Unknown_TraesCS2B03G0570300	Unknown_TraesCS2B03G0570300	GO:0030244	cellulose biosynthetic process	GO:0016020	membrane	GO:0016760	cellulose synthase (UDP-forming) activity	TraesCS2B01G236500	TraesCS2B02G236500
		TraesCS5B03G0869800	A0A3B6LQH2	Auxin-responsive protein SAUR36	GO:0009733	response to auxin	NA	NA	NA	NA	TraesCS5B01G346800	TraesCS5B02G346800
		TraesCS5A03G1006000	A0A3B6KNX6	(S)-2-hydroxy-acid oxidase (EC 1.1.3.15)	GO:0051707	response to other organism	GO:0005777	peroxisome	GO:0016491 | GO:0010181 | GO:0003973	oxidoreductase activity | FMN binding | (S)-2-hydroxy-acid oxidase activity	TraesCS5A01G424400	TraesCS5A02G424400
		TraesCS7B03G0706100	A0A3B6SFP2	GH18 domain-containing protein	GO:0005975 | GO:0008152	carbohydrate metabolic process | metabolic process	NA	NA	GO:0004553 | GO:0016798 | GO:0016787	hydrolase activity; hydrolyzing O-glycosyl compounds | hydrolase activity; acting on glycosyl bonds | hydrolase activity	TraesCS7B01G256000	TraesCS7B02G256000
		TraesCS6B03G0314200	A0A3B6PHS8	Chloride channel protein	GO:0055085 | GO:0006821 | GO:0006811 | GO:1902600 | GO:0015706 | GO:1902476	transmembrane transport | chloride transport | ion transport | proton transmembrane transport | nitrate transmembrane transport | chloride transmembrane transport	GO:0016020 | GO:0043231 | GO:0009705	membrane | intracellular membrane-bounded organelle | plant-type vacuole membrane	GO:0005247 | GO:0009671	voltage-gated chloride channel activity | nitrate:proton symporter activity	TraesCS6B01G126400	TraesCS6B02G126400
		TraesCS2A03G0086300	A0A3B6AQS5	P450	NA	NA	GO:0016020	membrane	GO:0020037 | GO:0004497 | GO:0005506 | GO:0016705 | GO:0046872 | GO:0016491	heme binding | monooxygenase activity | iron ion binding | oxidoreductase activity; acting on paired donors; with incorporation or reduction of molecular oxygen | metal ion binding | oxidoreductase activity	TraesCS2A01G045900	TraesCS2A02G045900
		TraesCS5A03G0539600	A0A3B6KIG8	Uncharacterized protein | TraesCS5A03G0539600	GO:0009734	auxin-activated signaling pathway	GO:0005886 | GO:0016020	plasma membrane | membrane	NA	NA	TraesCS5A01G208100	TraesCS5A02G208100
		TraesCS1D03G0049200	A0A3B5ZN89	DUF868 domain-containing protein	NA	NA	NA	NA	NA	NA	TraesCS1D01G026300	TraesCS1D02G026300
		TraesCS5D03G0795300	A0A3B6MWQ2	Auxin-responsive protein SAUR36	GO:0009733	response to auxin	NA	NA	NA	NA	TraesCS5D01G352200	TraesCS5D02G352200
		TraesCS1B03G0778000	A0A3B5YZR3	Uncharacterized protein | TraesCS1B03G0778000	NA	NA	NA	NA	GO:0016747	acyltransferase activity; transferring groups other than amino-acyl groups	TraesCS1B01G280400	TraesCS1B02G280400
		TraesCS7D03G0829500	Unknown_TraesCS7D03G0829500	Unknown_TraesCS7D03G0829500	GO:0005975	carbohydrate metabolic process	NA	NA	GO:0004553	hydrolase activity; hydrolyzing O-glycosyl compounds	TraesCS7D01G351300	TraesCS7D02G351300
		TraesCS1B03G1172000	A0A3B5Z4F5 | A0A3B5Z5U8	Subtilisin-like protease | Subtilisin-like protease	GO:0006508	proteolysis	NA	NA	GO:0008236 | GO:0004252 | GO:0016787 | GO:0008233	serine-type peptidase activity | serine-type endopeptidase activity | hydrolase activity | peptidase activity	TraesCS1B01G434100	TraesCS1B02G434100
		TraesCS6B03G0026800	A0A3B6PE98	Agglutinin domain-containing protein	NA	NA	GO:0005576	extracellular region	NA	NA	TraesCS6B01G012400	TraesCS6B02G012400
		TraesCS1B03G0946500	A0A3B5Z1J4 | A0A3B5Z2M6	Carboxypeptidase (EC 3.4.16.-) | Carboxypeptidase (EC 3.4.16.-)	GO:0006508	proteolysis	NA	NA	GO:0004185 | GO:0016787 | GO:0008233 | GO:0004180	serine-type carboxypeptidase activity | hydrolase activity | peptidase activity | carboxypeptidase activity	TraesCS1B01G345000	TraesCS1B02G345000
		TraesCS5B03G0868500	A0A3B6LRZ8	Auxin-responsive protein SAUR36	GO:0009733	response to auxin	NA	NA	NA	NA	TraesCS5B01G346000	TraesCS5B02G346000
		TraesCS5B03G0895900	A0A3B6LSB2	C2 NT-type domain-containing protein	GO:0009902	chloroplast relocation	NA	NA	NA	NA	TraesCS5B01G357200	TraesCS5B02G357200
		TraesCS2D03G0455400	A0A3B6DAS1	Mixed-linked glucan synthase 3	GO:0030244 | GO:0071669	cellulose biosynthetic process | plant-type cell wall organization or biogenesis	GO:0016020	membrane	GO:0016760 | GO:0016740 | GO:0016757	cellulose synthase (UDP-forming) activity | transferase activity | glycosyltransferase activity	TraesCS2D01G217100	TraesCS2D02G217100
		TraesCS2D03G0011600	A0A3B6D4K6	Cytochrome P450	NA	NA	GO:0016020	membrane	GO:0020037 | GO:0004497 | GO:0005506 | GO:0016705 | GO:0046872 | GO:0016491	heme binding | monooxygenase activity | iron ion binding | oxidoreductase activity; acting on paired donors; with incorporation or reduction of molecular oxygen | metal ion binding | oxidoreductase activity	TraesCS2D01G006500	TraesCS2D02G006500
		TraesCS6D03G0101800	C0SPI5	Polyphenol oxidase	NA	NA	NA	NA	GO:0016491 | GO:0046872 | GO:0004097	oxidoreductase activity | metal ion binding | catechol oxidase activity	TraesCS6D01G048400	TraesCS6D02G048400
		TraesCS7B03G1274600	A0A3B6SQF5	Uncharacterized protein | TraesCS7B03G1274600	NA	NA	NA	NA	NA	NA	TraesCS7B01G474500	TraesCS7B02G474500
		TraesCS5B03G1052300	A0A341W857 | A0A3B6LUD5	(S)-2-hydroxy-acid oxidase (EC 1.1.3.15) | (S)-2-hydroxy-acid oxidase (EC 1.1.3.15)	GO:0051707	response to other organism	GO:0005777	peroxisome	GO:0016491 | GO:0010181 | GO:0003973	oxidoreductase activity | FMN binding | (S)-2-hydroxy-acid oxidase activity	TraesCS5B01G426500	TraesCS5B02G426500
		TraesCS1A03G0748300	A0A3B5Y3I4 | A0A3B5Y441	Expansin | Expansin	GO:0009653 | GO:0009664 | GO:0071555 | GO:0035556	anatomical structure morphogenesis | plant-type cell wall organization | cell wall organization | intracellular signal transduction	GO:0005576 | GO:0016020 | GO:0005634 | GO:0005737	extracellular region | membrane | nucleus | cytoplasm	GO:0004674 | GO:0004707	protein serine/threonine kinase activity | MAP kinase activity	TraesCS1A01G300200	TraesCS1A02G300200
		TraesCS3D03G1090900	A0A3B6H1T8	Uncharacterized protein | TraesCS3D03G1090900	NA	NA	NA	NA	NA	NA	TraesCS3D01G493000	TraesCS3D02G493000
		TraesCS2A03G0086100	A0A3B6ARM6	GDSL esterase/lipase	NA	NA	NA	NA	GO:0016788	hydrolase activity; acting on ester bonds	TraesCS2A01G045800	TraesCS2A02G045800
		TraesCS1A03G0772000	A0A3B5Y3D2	Polygalacturonase	GO:0005975 | GO:0008152	carbohydrate metabolic process | metabolic process	NA	NA	GO:0004650 | GO:0016798 | GO:0016787 | GO:0004553	polygalacturonase activity | hydrolase activity; acting on glycosyl bonds | hydrolase activity | hydrolase activity; hydrolyzing O-glycosyl compounds	TraesCS1A01G311100	TraesCS1A02G311100
		TraesCS2A03G0447600	Unknown_TraesCS2A03G0447600	Unknown_TraesCS2A03G0447600	GO:0030244	cellulose biosynthetic process	GO:0016020	membrane	GO:0016760	cellulose synthase (UDP-forming) activity	TraesCS2A01G210400	TraesCS2A02G210400
		TraesCS1D03G0647700	A0A3B5ZWV6	Uncharacterized protein | TraesCS1D03G0647700	NA	NA	NA	NA	GO:0016747	acyltransferase activity; transferring groups other than amino-acyl groups	TraesCS1D01G270000	TraesCS1D02G270000
		TraesCS2D03G0080800	A0A3B6D5D8	Uncharacterized protein | TraesCS2D03G0080800	NA	NA	NA	NA	GO:0016788	hydrolase activity; acting on ester bonds	TraesCS2D01G044400	TraesCS2D02G044400
		TraesCS7D03G1182800	A0A3B6TRH6	Plasma membrane ATPase (EC 7.1.2.1)	GO:0034220 | GO:0051453 | GO:0120029 | GO:1902600 | GO:0006811	ion transmembrane transport | regulation of intracellular pH | proton export across plasma membrane | proton transmembrane transport | ion transport	GO:0005886 | GO:0016020	plasma membrane | membrane	GO:0005524 | GO:0015662 | GO:0016887 | GO:0008553 | GO:0000166 | GO:0005215	ATP binding | P-type ion transporter activity | ATP hydrolysis activity | P-type proton-exporting transporter activity | nucleotide binding | transporter activity	TraesCS7D01G500200	TraesCS7D02G500200
		TraesCS1A03G0684200	A0A3B5Y224	Uncharacterized protein | TraesCS1A03G0684200	NA	NA	NA	NA	GO:0016747	acyltransferase activity; transferring groups other than amino-acyl groups	TraesCS1A01G270000	TraesCS1A02G270000
		TraesCS7A03G0019200	A0A3B6R6Y1 | A0A3B6R6I9 | A0A3B6RA63	Beta-fructofuranosidase | Uncharacterized protein | TraesCS7A03G0019200 | Sucrose:sucrose 1-fructosyltransferase	GO:0005975 | GO:0008152	carbohydrate metabolic process | metabolic process	NA	NA	GO:0004553 | GO:0016798 | GO:0016787	hydrolase activity; hydrolyzing O-glycosyl compounds | hydrolase activity; acting on glycosyl bonds | hydrolase activity	TraesCS7A01G009500	TraesCS7A02G009500
		TraesCS5A03G0904900	Unknown_TraesCS5A03G0904900	Unknown_TraesCS5A03G0904900	GO:0009451	RNA modification	NA	NA	GO:0003723 | GO:0005515	RNA binding | protein binding	TraesCS5A01G377800	TraesCS5A02G377800
		TraesCS5D03G0795500	A0A3B6MW17	Auxin-responsive protein SAUR36	GO:0009733	response to auxin	NA	NA	NA	NA	TraesCS5D01G352300	TraesCS5D02G352300
		TraesCS7B03G0123000	A0A3B6S914	Glycosyltransferase (EC 2.4.1.-)	NA	NA	NA	NA	GO:0008194 | GO:0016740 | GO:0016757	UDP-glycosyltransferase activity | transferase activity | glycosyltransferase activity	TraesCS7B01G046300	TraesCS7B02G046300
		TraesCS3A03G0057100	A0A3B6EA79	Lecithin-cholesterol acyltransferase-like 1	GO:0006629	lipid metabolic process	NA	NA	GO:0008374	O-acyltransferase activity	TraesCS3A01G028700	TraesCS3A02G028700
		TraesCS4D03G0025500	A0A3B6JDF8	Uncharacterized protein | TraesCS4D03G0025500	GO:0006952	defense response	NA	NA	NA	NA	TraesCS4D01G015800	TraesCS4D02G015800
"KWS Ferrum"	233	TraesCS3A03G0969600	A0A3B6EMT8	Uncharacterized protein | TraesCS3A03G0969600	NA	NA	NA	NA	NA	NA	TraesCS3A01G416800	TraesCS3A02G416800
		TraesCS1B03G0914100	A0A3B5Z1I6	GDSL esterase/lipase	NA	NA	NA	NA	GO:0016788	hydrolase activity; acting on ester bonds	TraesCS1B01G333800	TraesCS1B02G333800
		TraesCS3D03G0928800	A0A3B6GZH3	Nucleotide-diphospho-sugar transferase domain-containing protein	NA	NA	GO:0016020	membrane	NA	NA	TraesCS3D01G423600	TraesCS3D02G423600
		TraesCS1A03G0790600	A0A3B5Y447	Peroxidase (EC 1.11.1.7)	GO:0006979 | GO:0042744 | GO:0098869	response to oxidative stress | hydrogen peroxide catabolic process | cellular oxidant detoxification	GO:0005576 | GO:0009505	extracellular region | plant-type cell wall	GO:0020037 | GO:0046872 | GO:0004601 | GO:0140825 | GO:0016491	heme binding | metal ion binding | peroxidase activity | lactoperoxidase activity | oxidoreductase activity	TraesCS1A01G318900	TraesCS1A02G318900
		TraesCS1A03G0692100	A0A3B5Y2I6	fructose-bisphosphatase (EC 3.1.3.11) (D-fructose-1;6-bisphosphate 1-phosphohydrolase)	GO:0005975 | GO:0006094 | GO:0006000 | GO:0030388 | GO:0005986 | GO:0006002	carbohydrate metabolic process | gluconeogenesis | fructose metabolic process | fructose 1;6-bisphosphate metabolic process | sucrose biosynthetic process | fructose 6-phosphate metabolic process	GO:0005737 | GO:0005829	cytoplasm | cytosol	GO:0046872 | GO:0016791 | GO:0042132 | GO:0042578 | GO:0016787	metal ion binding | phosphatase activity | fructose 1;6-bisphosphate 1-phosphatase activity | phosphoric ester hydrolase activity | hydrolase activity	TraesCS1A01G273900	TraesCS1A02G273900
		TraesCS2D03G0016700	A0A3B6D481	Glycosyltransferase (EC 2.4.1.-)	NA	NA	NA	NA	GO:0008194 | GO:0051213 | GO:0016740 | GO:0016757 | GO:0035251	UDP-glycosyltransferase activity | dioxygenase activity | transferase activity | glycosyltransferase activity | UDP-glucosyltransferase activity	TraesCS2D01G009000	TraesCS2D02G009000
		TraesCS7A03G0548900	A0A3B6RDZ6	SHSP domain-containing protein	NA	NA	NA	NA	NA	NA	TraesCS7A01G236700	TraesCS7A02G236700
		TraesCS3D03G1160600	Unknown_TraesCS3D03G1160600	Unknown_TraesCS3D03G1160600	GO:0006952 | GO:0042742 | GO:0009626 | GO:0050832 | GO:0031640 | GO:0090501 | GO:0009607	defense response | defense response to bacterium | plant-type hypersensitive response | defense response to fungus | killing of cells of another organism | RNA phosphodiester bond hydrolysis | response to biotic stimulus	NA	NA	GO:0004540	ribonuclease activity	TraesCS3D01G524700	TraesCS3D02G524700
		TraesCS2D03G0353800	A0A3B6D9M8	Leucine-rich repeat-containing N-terminal plant-type domain-containing protein	NA	NA	NA	NA	NA	NA	TraesCS2D01G168800	TraesCS2D02G168800
		TraesCS7D03G0991600	A0A3B6TWF8	Xyloglucan endotransglucosylase/hydrolase (EC 2.4.1.207)	GO:0005975 | GO:0071555 | GO:0010411 | GO:0042546 | GO:0006073 | GO:0008152	carbohydrate metabolic process | cell wall organization | xyloglucan metabolic process | cell wall biogenesis | cellular glucan metabolic process | metabolic process	GO:0048046 | GO:0005618 | GO:0005576	apoplast | cell wall | extracellular region	GO:0004553 | GO:0016762 | GO:0016798 | GO:0016740 | GO:0016787	hydrolase activity; hydrolyzing O-glycosyl compounds | xyloglucan:xyloglucosyl transferase activity | hydrolase activity; acting on glycosyl bonds | transferase activity | hydrolase activity	TraesCS7D01G419400	TraesCS7D02G419400
		TraesCS5A03G0596700	A0A3B6KJD3	Uncharacterized protein | TraesCS5A03G0596700	NA	NA	GO:0005576	extracellular region	NA	NA	TraesCS5A01G235200	TraesCS5A02G235200
		TraesCS7A03G1198400	A0A3B6RN96	Nodulin-like domain-containing protein	NA	NA	GO:0016020	membrane	NA	NA	TraesCS7A01G494400	TraesCS7A02G494400
		TraesCS7D03G0403400	A0A3B6TBQ6	SHSP domain-containing protein	NA	NA	NA	NA	NA	NA	TraesCS7D01G179100	TraesCS7D02G179100
		TraesCS2D03G0027100	W5C7W8	Genome assembly; chromosome: II	NA	NA	NA	NA	NA	NA	TraesCS2D01G014000	TraesCS2D02G014000
		TraesCS7B03G1123900	A0A3B6SK23	BGGP Beta-1-3-galactosyl-O-glycosyl-glycoprotein	NA	NA	GO:0016020	membrane	GO:0016757 | GO:0015020 | GO:0016740	glycosyltransferase activity | glucuronosyltransferase activity | transferase activity	TraesCS7B01G418200	TraesCS7B02G418200
		TraesCS3B03G1010400	A0A3B6FTN6	chitinase (EC 3.2.1.14)	GO:0005975 | GO:0008152	carbohydrate metabolic process | metabolic process	GO:0005576	extracellular region	GO:0004553 | GO:0004568 | GO:0016798 | GO:0016787	hydrolase activity; hydrolyzing O-glycosyl compounds | chitinase activity | hydrolase activity; acting on glycosyl bonds | hydrolase activity	TraesCS3B01G406000	TraesCS3B02G406000
		TraesCS7D03G1103800	A0A3B6TKT0	Peroxidase (EC 1.11.1.7)	GO:0006979 | GO:0042744 | GO:0098869	response to oxidative stress | hydrogen peroxide catabolic process | cellular oxidant detoxification	GO:0005576	extracellular region	GO:0020037 | GO:0046872 | GO:0004601 | GO:0140825 | GO:0016491	heme binding | metal ion binding | peroxidase activity | lactoperoxidase activity | oxidoreductase activity	TraesCS7D01G464600	TraesCS7D02G464600
		TraesCS4D03G0643200	A0A3B6JP81	Phytocyanin domain-containing protein	GO:0022900	electron transport chain	GO:0005886 | GO:0016020	plasma membrane | membrane	GO:0009055	electron transfer activity	TraesCS4D01G270900	TraesCS4D02G270900
		TraesCS3B03G0945700	A0A077S188	Expansin	GO:0009653 | GO:0009664 | GO:0071555	anatomical structure morphogenesis | plant-type cell wall organization | cell wall organization	GO:0005576 | GO:0016020	extracellular region | membrane	NA	NA	TraesCS3B01G376800	TraesCS3B02G376800
		TraesCS3A03G0902200	A0A3B6EM11	Uncharacterized protein | TraesCS3A03G0902200	GO:0055085 | GO:0042938 | GO:0035442 | GO:0042939	transmembrane transport | dipeptide transport | dipeptide transmembrane transport | tripeptide transport	GO:0016020	membrane	GO:0022857 | GO:0042937 | GO:0071916	transmembrane transporter activity | tripeptide transmembrane transporter activity | dipeptide transmembrane transporter activity	TraesCS3A01G382100	TraesCS3A02G382100
		TraesCS1A03G0095400	A0A3B5XV84	3-ketoacyl-CoA synthase (EC 2.3.1.-)	GO:0006633	fatty acid biosynthetic process	GO:0016020	membrane	GO:0016747 | GO:0016746 | GO:0016740	acyltransferase activity; transferring groups other than amino-acyl groups | acyltransferase activity | transferase activity	TraesCS1A01G039800	TraesCS1A02G039800
		TraesCS2B03G1064800	A0A3B6CAR7	Protein DETOXIFICATION (Multidrug and toxic compound extrusion protein)	GO:0055085 | GO:1990961	transmembrane transport | xenobiotic detoxification by transmembrane export across the plasma membrane	GO:0016020	membrane	GO:0022857 | GO:0015297 | GO:0042910	transmembrane transporter activity | antiporter activity | xenobiotic transmembrane transporter activity	TraesCS2B01G417900	TraesCS2B02G417900
		TraesCS2B03G0888100	A0A3B6C808 | A0A3B6C871	Aldose 1-epimerase (EC 5.1.3.3) | Aldose 1-epimerase (EC 5.1.3.3)	GO:0005975 | GO:0019318 | GO:0006006 | GO:0033499	carbohydrate metabolic process | hexose metabolic process | glucose metabolic process | galactose catabolic process via UDP-galactose	NA	NA	GO:0030246 | GO:0003824 | GO:0004034 | GO:0016853	carbohydrate binding | catalytic activity | aldose 1-epimerase activity | isomerase activity	TraesCS2B01G341300	TraesCS2B02G341300
		TraesCS1B03G0651300	A0A3B5YYS2 | A0A3B5YXG0	Expansin B7-B | Uncharacterized protein | TraesCS1B03G0651300	GO:0009653 | GO:0019953	anatomical structure morphogenesis | sexual reproduction	GO:0005576	extracellular region	NA	NA	TraesCS1B01G225700	TraesCS1B02G225700
		TraesCS1A03G0572200	A0A3B5Y0P4	Cyclin	GO:0000079	regulation of cyclin-dependent protein serine/threonine kinase activity	NA	NA	GO:0019901	protein kinase binding	TraesCS1A01G217000	TraesCS1A02G217000
		TraesCS5B03G0869100	A0A3B6LRR1	Uncharacterized protein | TraesCS5B03G0869100	GO:0009733	response to auxin	NA	NA	NA	NA	TraesCS5B01G346400	TraesCS5B02G346400
		TraesCS3B03G1244700	A0A077S7T3	DUF4220 domain-containing protein	NA	NA	GO:0016020	membrane	NA	NA	TraesCS3B01G503500	TraesCS3B02G503500
		TraesCS1D03G0538100	A0A3B5ZUG5 | A0A3B5ZW46	Uncharacterized protein | TraesCS1D03G0538100 | Uncharacterized protein | TraesCS1D03G0538100	GO:0009653 | GO:0019953	anatomical structure morphogenesis | sexual reproduction	GO:0005576	extracellular region	NA	NA	TraesCS1D01G215100	TraesCS1D02G215100
		TraesCS7B03G0003800	A0A3B6S8Q8	Aquaporin	GO:0055085 | GO:0006833	transmembrane transport | water transport	GO:0016020 | GO:0005886	membrane | plasma membrane	GO:0015267 | GO:0015250	channel activity | water channel activity	TraesCS7B01G002000	TraesCS7B02G002000
		TraesCS6A03G0853900	A0A3B6NT27	AP2/ERF domain-containing protein	GO:0006355 | GO:0006351	regulation of DNA-templated transcription | DNA-templated transcription	GO:0005634	nucleus	GO:0003677 | GO:0003700	DNA binding | DNA-binding transcription factor activity	TraesCS6A01G330500	TraesCS6A02G330500
		TraesCS3D03G0606900	A0A3B6GXR9	chitinase (EC 3.2.1.14)	GO:0005975 | GO:0000272 | GO:0006032 | GO:0016998 | GO:0050832 | GO:0008152	carbohydrate metabolic process | polysaccharide catabolic process | chitin catabolic process | cell wall macromolecule catabolic process | defense response to fungus | metabolic process	NA	NA	GO:0004568 | GO:0008061 | GO:0016798	chitinase activity | chitin binding | hydrolase activity; acting on glycosyl bonds	TraesCS3D01G260500	TraesCS3D02G260500
		TraesCS1A03G0059900	A0A3B5XTT8	DUF868 domain-containing protein	NA	NA	NA	NA	NA	NA	TraesCS1A01G026000	TraesCS1A02G026000
		TraesCS7D03G0183900	B8XSM9	Lectin receptor kinase (Lectin receptor kinase 2)	GO:0006468 | GO:0002229 | GO:0042742 | GO:0016310	protein phosphorylation | defense response to oomycetes | defense response to bacterium | phosphorylation	GO:0005886 | GO:0016020	plasma membrane | membrane	GO:0030246 | GO:0005524 | GO:0004672 | GO:0004675 | GO:0000166 | GO:0016301 | GO:0016740	carbohydrate binding | ATP binding | protein kinase activity | transmembrane receptor protein serine/threonine kinase activity | nucleotide binding | kinase activity | transferase activity	TraesCS7D01G080600	TraesCS7D02G080600
		TraesCS5A03G0822900	A0A3B6KNP2	Uncharacterized protein | TraesCS5A03G0822900	GO:0055085	transmembrane transport	GO:0016020	membrane	GO:0015267	channel activity	TraesCS5A01G342900	TraesCS5A02G342900
		TraesCS2D03G0053900	A0A3B6D7W5	Fe2OG dioxygenase domain-containing protein	NA	NA	NA	NA	GO:0016491 | GO:0046872	oxidoreductase activity | metal ion binding	TraesCS2D01G028000	TraesCS2D02G028000
		TraesCS3A03G1134100	Q4JH28	Beta-1;3-glucanase	GO:0005975 | GO:0008152	carbohydrate metabolic process | metabolic process	GO:0005886	plasma membrane	GO:0004553 | GO:0016798 | GO:0016787	hydrolase activity; hydrolyzing O-glycosyl compounds | hydrolase activity; acting on glycosyl bonds | hydrolase activity	TraesCS3A01G483000	TraesCS3A02G483000
		TraesCS2B03G0752800	A0A3B6C629	LOB domain-containing protein	GO:0010468	regulation of gene expression	NA	NA	NA	NA	TraesCS2B01G289800	TraesCS2B02G289800
		TraesCS2A03G0123600	A0A3B6ARB2	Proline-rich protein	NA	NA	NA	NA	NA	NA	TraesCS2A01G062400	TraesCS2A02G062400
		TraesCS4B03G0924400	A0A3B6IZ29	Rhomboid-like protein	GO:0006508	proteolysis	GO:0016020	membrane	GO:0004252 | GO:0016787 | GO:0008233	serine-type endopeptidase activity | hydrolase activity | peptidase activity	TraesCS4B01G356600	TraesCS4B02G356600
		TraesCS5A03G0566800	A0A3B6KJJ0	Uncharacterized protein | TraesCS5A03G0566800	NA	NA	NA	NA	NA	NA	TraesCS5A01G220700	TraesCS5A02G220700
		TraesCS3D03G1115100	A0A3B6H3S7	Uncharacterized protein | TraesCS3D03G1115100	NA	NA	NA	NA	NA	NA	TraesCS3D01G505400	TraesCS3D02G505400
		TraesCS5A03G0484700	A0A3B6KF02	SCP domain-containing protein	GO:0009607	response to biotic stimulus	GO:0005576 | GO:0005615	extracellular region | extracellular space	NA	NA	TraesCS5A01G183300	TraesCS5A02G183300
		TraesCS4D03G0606000	Unknown_TraesCS4D03G0606000	Unknown_TraesCS4D03G0606000	GO:0005975 | GO:0045493	carbohydrate metabolic process | xylan catabolic process	NA	NA	GO:0004553 | GO:0009044	hydrolase activity; hydrolyzing O-glycosyl compounds | xylan 1;4-beta-xylosidase activity	TraesCS4D01G252100	TraesCS4D02G252100
		TraesCS2A03G1355500	A0A3B6U893	Cytochrome P450	NA	NA	GO:0016020	membrane	GO:0020037 | GO:0004497 | GO:0005506 | GO:0016705 | GO:0046872 | GO:0016491	heme binding | monooxygenase activity | iron ion binding | oxidoreductase activity; acting on paired donors; with incorporation or reduction of molecular oxygen | metal ion binding | oxidoreductase activity	TraesCSU01G206500	TraesCSU02G206500
		TraesCS5A03G0889200	A0A3B6KL90	Proline-rich protein	NA	NA	NA	NA	NA	NA	TraesCS5A01G369200	TraesCS5A02G369200
		TraesCS7B03G0725500	A0A3B6SNZ4	Beta-galactosidase (EC 3.2.1.23)	GO:0005975 | GO:0008152	carbohydrate metabolic process | metabolic process	GO:0048046 | GO:0005773	apoplast | vacuole	GO:0004553 | GO:0004565 | GO:0016798 | GO:0016787	hydrolase activity; hydrolyzing O-glycosyl compounds | beta-galactosidase activity | hydrolase activity; acting on glycosyl bonds | hydrolase activity	TraesCS7B01G264200	TraesCS7B02G264200
		TraesCS3A03G1126500	A0A3B6EU53	Beta-1;3-glucanase	GO:0005975 | GO:0008152	carbohydrate metabolic process | metabolic process	GO:0005886	plasma membrane	GO:0004553 | GO:0016798 | GO:0016787	hydrolase activity; hydrolyzing O-glycosyl compounds | hydrolase activity; acting on glycosyl bonds | hydrolase activity	TraesCS3A01G480400	TraesCS3A02G480400
		TraesCS1D03G0078800	A0A3B5ZNN9	Phenylalanine ammonia-lyase (EC 4.3.1.24)	GO:0006559 | GO:0009800 | GO:0009698	L-phenylalanine catabolic process | cinnamic acid biosynthetic process | phenylpropanoid metabolic process	GO:0005737	cytoplasm	GO:0003824 | GO:0045548 | GO:0016841 | GO:0016829	catalytic activity | phenylalanine ammonia-lyase activity | ammonia-lyase activity | lyase activity	TraesCS1D01G039300	TraesCS1D02G039300
		TraesCS1B03G0495700	A0A3B5YVB4	aldehyde oxygenase (deformylating) (EC 4.1.99.5)	GO:0009628 | GO:0006950 | GO:0008610 | GO:1901700 | GO:0010033	response to abiotic stimulus | response to stress | lipid biosynthetic process | response to oxygen-containing compound | response to organic substance	GO:0005737 | GO:0005789 | GO:0016272 | GO:0016020 | GO:0005783	cytoplasm | endoplasmic reticulum membrane | prefoldin complex | membrane | endoplasmic reticulum	GO:0016491 | GO:0005506 | GO:0009924 | GO:1990465 | GO:0016829	oxidoreductase activity | iron ion binding | octadecanal decarbonylase activity | aldehyde oxygenase (deformylating) activity | lyase activity	TraesCS1B01G168500	TraesCS1B02G168500
		TraesCS7B03G1122500	A0A3B6SNK2	Thaumatin-like protein	GO:0006952	defense response	NA	NA	NA	NA	TraesCS7B01G417700	TraesCS7B02G417700
		TraesCS3A03G0663900	Q8W427	chitinase (EC 3.2.1.14)	GO:0005975 | GO:0000272 | GO:0006032 | GO:0016998 | GO:0050832 | GO:0008152	carbohydrate metabolic process | polysaccharide catabolic process | chitin catabolic process | cell wall macromolecule catabolic process | defense response to fungus | metabolic process	NA	NA	GO:0004568 | GO:0008061 | GO:0016798 | GO:0016787	chitinase activity | chitin binding | hydrolase activity; acting on glycosyl bonds | hydrolase activity	TraesCS3A01G260200	TraesCS3A02G260200
		TraesCS1A03G0829500	Unknown_TraesCS1A03G0829500	Unknown_TraesCS1A03G0829500	NA	NA	NA	NA	NA	NA	TraesCS1A01G335200	TraesCS1A02G335200
		TraesCS7D03G0168000	A0A3B6TCV0	Cytochrome P450	NA	NA	GO:0016020 | GO:0005737	membrane | cytoplasm	GO:0020037 | GO:0004497 | GO:0005506 | GO:0016705 | GO:0046872 | GO:0016491	heme binding | monooxygenase activity | iron ion binding | oxidoreductase activity; acting on paired donors; with incorporation or reduction of molecular oxygen | metal ion binding | oxidoreductase activity	TraesCS7D01G073100	TraesCS7D02G073100
		TraesCS2A03G0131800	A0A3B6AR41	Ribulose bisphosphate carboxylase small subunit; chloroplastic (RuBisCO small subunit)	GO:0019253 | GO:0009853 | GO:0015979 | GO:0015977	reductive pentose-phosphate cycle | photorespiration | photosynthesis | carbon fixation	GO:0009507 | GO:0009536	chloroplast | plastid	GO:0016984	ribulose-bisphosphate carboxylase activity	TraesCS2A01G066900	TraesCS2A02G066900
		TraesCS1B03G0853100	Q5EC73	Expansin	GO:0009653 | GO:0009664 | GO:0071555	anatomical structure morphogenesis | plant-type cell wall organization | cell wall organization	GO:0005576 | GO:0016020	extracellular region | membrane	NA	NA	TraesCS1B01G310300	TraesCS1B02G310300
		TraesCS7B03G0296600	A0A3B6SBU8	3-ketoacyl-CoA synthase (EC 2.3.1.-)	GO:0006633	fatty acid biosynthetic process	GO:0016020	membrane	GO:0016747 | GO:0016746 | GO:0016740	acyltransferase activity; transferring groups other than amino-acyl groups | acyltransferase activity | transferase activity	TraesCS7B01G113000	TraesCS7B02G113000
		TraesCS7B03G0752100	A0A3B6SJM6	Peroxidase (EC 1.11.1.7)	GO:0006979 | GO:0042744 | GO:0098869	response to oxidative stress | hydrogen peroxide catabolic process | cellular oxidant detoxification	GO:0005576	extracellular region	GO:0020037 | GO:0046872 | GO:0004601 | GO:0140825 | GO:0016491	heme binding | metal ion binding | peroxidase activity | lactoperoxidase activity | oxidoreductase activity	TraesCS7B01G274200	TraesCS7B02G274200
		TraesCS2D03G0455600	A0A1D5V247	Genome assembly; chromosome: II	GO:0030244 | GO:0009833 | GO:0071669	cellulose biosynthetic process | plant-type primary cell wall biogenesis | plant-type cell wall organization or biogenesis	GO:0005886 | GO:0016020	plasma membrane | membrane	GO:0051753 | GO:0016760 | GO:0016740 | GO:0016757	mannan synthase activity | cellulose synthase (UDP-forming) activity | transferase activity | glycosyltransferase activity	TraesCS2D01G217200	TraesCS2D02G217200
		TraesCS6B03G0513800	A0A3B6PK32	RIN4 pathogenic type III effector avirulence factor Avr cleavage site domain-containing protein	NA	NA	GO:0005886	plasma membrane	NA	NA	TraesCS6B01G199900	TraesCS6B02G199900
		TraesCS5A03G0927100	A0A3B6KQ29	Uncharacterized protein | TraesCS5A03G0927100	NA	NA	NA	NA	GO:0016491	oxidoreductase activity	TraesCS5A01G386700	TraesCS5A02G386700
		TraesCS6D03G0830000	A0A3B6QMN1	Fe2OG dioxygenase domain-containing protein	NA	NA	NA	NA	GO:0016491 | GO:0046872	oxidoreductase activity | metal ion binding	TraesCS6D01G359300	TraesCS6D02G359300
		TraesCS4D03G0652400	A0A3B6JL72	Uncharacterized protein | TraesCS4D03G0652400	NA	NA	NA	NA	NA	NA	TraesCS4D01G275000	TraesCS4D02G275000
		TraesCS6A03G0974900	A0A3B6NX73	DUF4220 domain-containing protein	NA	NA	GO:0016020	membrane	NA	NA	TraesCS6A01G387100	TraesCS6A02G387100
		TraesCS1D03G0523200	A0A3B5ZUP1 | A0A3B5ZVU6	chitinase (EC 3.2.1.14) | chitinase (EC 3.2.1.14)	GO:0005975 | GO:0000272 | GO:0006032 | GO:0016998 | GO:0008152 | GO:0050832	carbohydrate metabolic process | polysaccharide catabolic process | chitin catabolic process | cell wall macromolecule catabolic process | metabolic process | defense response to fungus	NA	NA	GO:0004568 | GO:0016798	chitinase activity | hydrolase activity; acting on glycosyl bonds	TraesCS1D01G207000	TraesCS1D02G207000
		TraesCS3D03G0733000	A0A3B6H095	Auxin efflux carrier component	GO:0055085 | GO:0009734 | GO:0009926 | GO:0010252 | GO:0010315	transmembrane transport | auxin-activated signaling pathway | auxin polar transport | auxin homeostasis | auxin export across the plasma membrane	GO:0005886 | GO:0016020 | GO:0005783	plasma membrane | membrane | endoplasmic reticulum	GO:0010329	auxin efflux transmembrane transporter activity	TraesCS3D01G324800	TraesCS3D02G324800
		TraesCS5D03G0796000	A0A3B6MWQ7	Auxin induced protein	GO:0009733	response to auxin	NA	NA	NA	NA	TraesCS5D01G352700	TraesCS5D02G352700
		TraesCS5D03G0358900	A0A3B6MP44	Uncharacterized protein | TraesCS5D03G0358900	GO:0051762	sesquiterpene biosynthetic process	GO:0016020	membrane	GO:0009975	cyclase activity	TraesCS5D01G143200	TraesCS5D02G143200
		TraesCS3D03G0711600	A0A3B6GX49	Uncharacterized protein | TraesCS3D03G0711600	NA	NA	GO:0016020	membrane	NA	NA	TraesCS3D01G312600	TraesCS3D02G312600
		TraesCS5A03G0043700	Q8S4P7	Thaumatin-like protein	GO:0006952	defense response	NA	NA	NA	NA	TraesCS5A01G017900	TraesCS5A02G017900
		TraesCS1D03G0525400	A0A3B5ZU68	PIR2-like helical domain-containing protein	NA	NA	NA	NA	NA	NA	TraesCS1D01G208200	TraesCS1D02G208200
		TraesCS3A03G0663800	A0A023W4F1	chitinase (EC 3.2.1.14)	GO:0005975 | GO:0000272 | GO:0006032 | GO:0016998 | GO:0050832 | GO:0008152	carbohydrate metabolic process | polysaccharide catabolic process | chitin catabolic process | cell wall macromolecule catabolic process | defense response to fungus | metabolic process	NA	NA	GO:0004568 | GO:0008061 | GO:0016798	chitinase activity | chitin binding | hydrolase activity; acting on glycosyl bonds	TraesCS3A01G260100	TraesCS3A02G260100
		TraesCS2B03G0417900	A0A3B6C1T8	GDSL esterase/lipase	NA	NA	NA	NA	GO:0016788	hydrolase activity; acting on ester bonds	TraesCS2B01G170900	TraesCS2B02G170900
		TraesCS3A03G0206800	A0A3B6EB66	Xyloglucan endotransglucosylase/hydrolase (EC 2.4.1.207)	GO:0005975 | GO:0071555 | GO:0010411 | GO:0042546 | GO:0006073 | GO:0008152	carbohydrate metabolic process | cell wall organization | xyloglucan metabolic process | cell wall biogenesis | cellular glucan metabolic process | metabolic process	GO:0048046 | GO:0005618 | GO:0005576	apoplast | cell wall | extracellular region	GO:0004553 | GO:0016762 | GO:0016798 | GO:0016740 | GO:0016787	hydrolase activity; hydrolyzing O-glycosyl compounds | xyloglucan:xyloglucosyl transferase activity | hydrolase activity; acting on glycosyl bonds | transferase activity | hydrolase activity	TraesCS3A01G093500	TraesCS3A02G093500
		TraesCS2B03G0021300	A0A3B6C758	Cytochrome P450	NA	NA	GO:0016020	membrane	GO:0020037 | GO:0004497 | GO:0005506 | GO:0016705	heme binding | monooxygenase activity | iron ion binding | oxidoreductase activity; acting on paired donors; with incorporation or reduction of molecular oxygen	TraesCS2B01G318900	TraesCS2B02G318900
		TraesCS2B03G0323400	A0A3B6C0R6	Ethylene-insensitive protein 2	GO:0009873 | GO:0030001 | GO:0071421 | GO:0070574	ethylene-activated signaling pathway | metal ion transport | manganese ion transmembrane transport | cadmium ion transmembrane transport	GO:0016020	membrane	GO:0046873 | GO:0005384 | GO:0015086	metal ion transmembrane transporter activity | manganese ion transmembrane transporter activity | cadmium ion transmembrane transporter activity	TraesCS2B01G133000	TraesCS2B02G133000
		TraesCS7A03G1036700	A0A3B6RKD9	Xyloglucan endotransglucosylase/hydrolase (EC 2.4.1.207)	GO:0005975 | GO:0071555 | GO:0010411 | GO:0042546 | GO:0006073 | GO:0008152	carbohydrate metabolic process | cell wall organization | xyloglucan metabolic process | cell wall biogenesis | cellular glucan metabolic process | metabolic process	GO:0048046 | GO:0005618 | GO:0005576	apoplast | cell wall | extracellular region	GO:0004553 | GO:0016762 | GO:0016798 | GO:0016740 | GO:0016787	hydrolase activity; hydrolyzing O-glycosyl compounds | xyloglucan:xyloglucosyl transferase activity | hydrolase activity; acting on glycosyl bonds | transferase activity | hydrolase activity	TraesCS7A01G427100	TraesCS7A02G427100
		TraesCS5D03G0791100	A0A3B6MXM0	Uncharacterized protein | TraesCS5D03G0791100	GO:0009733	response to auxin	NA	NA	NA	NA	TraesCS5D01G350100	TraesCS5D02G350100
		TraesCS6D03G0481000	A0A3B6QHH3	Cytochrome P450	NA	NA	GO:0016020	membrane	GO:0020037 | GO:0004497 | GO:0005506 | GO:0016705 | GO:0046872 | GO:0016491	heme binding | monooxygenase activity | iron ion binding | oxidoreductase activity; acting on paired donors; with incorporation or reduction of molecular oxygen | metal ion binding | oxidoreductase activity	TraesCS6D01G193600	TraesCS6D02G193600
		TraesCS4B03G0240300	A0A3B6IQY1	Peroxidase (EC 1.11.1.7)	GO:0006979 | GO:0042744 | GO:0098869	response to oxidative stress | hydrogen peroxide catabolic process | cellular oxidant detoxification	GO:0005576 | GO:0009505	extracellular region | plant-type cell wall	GO:0020037 | GO:0046872 | GO:0004601 | GO:0140825 | GO:0016491	heme binding | metal ion binding | peroxidase activity | lactoperoxidase activity | oxidoreductase activity	TraesCS4B01G105800	TraesCS4B02G105800
		TraesCS2A03G0052600	A0A3B6APB2	Fe2OG dioxygenase domain-containing protein	NA	NA	NA	NA	GO:0016491 | GO:0046872	oxidoreductase activity | metal ion binding	TraesCS2A01G025900	TraesCS2A02G025900
		TraesCS3A03G1171500	A0A3B6ES56	Fungal lipase-like domain-containing protein	GO:0006629	lipid metabolic process	NA	NA	GO:0004620	phospholipase activity	TraesCS3A01G498700	TraesCS3A02G498700
		TraesCS5D03G0794600	A0A3B6MW12	Auxin-responsive protein SAUR36	GO:0009733	response to auxin	NA	NA	NA	NA	TraesCS5D01G351800	TraesCS5D02G351800
		TraesCS7A03G1161300	A0A3B6RMS1	Uncharacterized protein | TraesCS7A03G1161300	GO:0071705 | GO:0055085 | GO:0015720 | GO:1903791	nitrogen compound transport | transmembrane transport | allantoin transport | uracil transmembrane transport	GO:0016020	membrane	GO:0022857 | GO:0005274 | GO:0015505	transmembrane transporter activity | allantoin:proton symporter activity | uracil:cation symporter activity	TraesCS7A01G479700	TraesCS7A02G479700
		TraesCS6B03G0936400	A0A3B6PRN5	Uncharacterized protein | TraesCS6B03G0936400	NA	NA	NA	NA	NA	NA	TraesCS6B01G330600	TraesCS6B02G330600
		TraesCS7B03G0753300	A0A3B6SIM3	Peroxidase (EC 1.11.1.7)	GO:0006979 | GO:0042744 | GO:0098869	response to oxidative stress | hydrogen peroxide catabolic process | cellular oxidant detoxification	GO:0005576	extracellular region	GO:0020037 | GO:0046872 | GO:0004601 | GO:0140825 | GO:0016491	heme binding | metal ion binding | peroxidase activity | lactoperoxidase activity | oxidoreductase activity	TraesCS7B01G274900	TraesCS7B02G274900
		TraesCS2A03G1079100	A0A3B6B4A5	Protein kinase domain-containing protein	GO:0006468	protein phosphorylation	GO:0016020	membrane	GO:0005524 | GO:0004672	ATP binding | protein kinase activity	TraesCS2A01G456900	TraesCS2A02G456900
		TraesCS1A03G0556700	A0A3B5Y091	Uncharacterized protein | TraesCS1A03G0556700	GO:0055085 | GO:0006857 | GO:0010167 | GO:0015706	transmembrane transport | oligopeptide transport | response to nitrate | nitrate transmembrane transport	GO:0016020	membrane	GO:0022857 | GO:0015112	transmembrane transporter activity | nitrate transmembrane transporter activity	TraesCS1A01G211000	TraesCS1A02G211000
		TraesCS5A03G0831400	A0A3B6KNS5	Auxin-responsive protein SAUR36	GO:0009733	response to auxin	NA	NA	NA	NA	TraesCS5A01G346000	TraesCS5A02G346000
		TraesCS5D03G0826700	A0A3B6MY52 | A0A3B6MWU3 | A0A3B6MX80	GDSL esterase/lipase | GDSL esterase/lipase | GDSL esterase/lipase	NA	NA	NA	NA	GO:0016788	hydrolase activity; acting on ester bonds	TraesCS5D01G368100	TraesCS5D02G368100
		TraesCS5B03G0869500	A0A3B6LRS0	Auxin-responsive protein SAUR36	GO:0009733	response to auxin	NA	NA	NA	NA	TraesCS5B01G346700	TraesCS5B02G346700
		TraesCS5A03G0397100	A0A3B6KEH8	ZF-HD dimerization-type domain-containing protein	GO:0006355	regulation of DNA-templated transcription	GO:0005634	nucleus	GO:0003700 | GO:0000976	DNA-binding transcription factor activity | transcription cis-regulatory region binding	TraesCS5A01G142700	TraesCS5A02G142700
		TraesCS3D03G1048800	A0A3B6H296	Beta-1;3-glucanase	GO:0005975 | GO:0008152	carbohydrate metabolic process | metabolic process	GO:0005886	plasma membrane	GO:0004553 | GO:0016798 | GO:0016787	hydrolase activity; hydrolyzing O-glycosyl compounds | hydrolase activity; acting on glycosyl bonds | hydrolase activity	TraesCS3D01G475200	TraesCS3D02G475200
		TraesCS5D03G0952600	A0A341W857 | A0A3B6MXQ2	(S)-2-hydroxy-acid oxidase (EC 1.1.3.15) | (S)-2-hydroxy-acid oxidase (EC 1.1.3.15)	GO:0051707	response to other organism	GO:0005777	peroxisome	GO:0016491 | GO:0010181 | GO:0003973	oxidoreductase activity | FMN binding | (S)-2-hydroxy-acid oxidase activity	TraesCS5D01G432900	TraesCS5D02G432900
		TraesCS2A03G0335700	A0A3B6AV16	Leucine-rich repeat-containing N-terminal plant-type domain-containing protein	NA	NA	NA	NA	NA	NA	TraesCS2A01G161700	TraesCS2A02G161700
		TraesCS1B03G0907800	C5H4Q6	Peroxidase (EC 1.11.1.7)	GO:0006979 | GO:0042744 | GO:0098869	response to oxidative stress | hydrogen peroxide catabolic process | cellular oxidant detoxification	GO:0005576 | GO:0009505	extracellular region | plant-type cell wall	GO:0020037 | GO:0046872 | GO:0004601 | GO:0140825 | GO:0016491	heme binding | metal ion binding | peroxidase activity | lactoperoxidase activity | oxidoreductase activity	TraesCS1B01G331200	TraesCS1B02G331200
		TraesCS7B03G0877800	A0A3B6SKH7	Xyloglucan endotransglucosylase/hydrolase (EC 2.4.1.207)	GO:0005975 | GO:0071555 | GO:0010411 | GO:0042546 | GO:0006073 | GO:0008152	carbohydrate metabolic process | cell wall organization | xyloglucan metabolic process | cell wall biogenesis | cellular glucan metabolic process | metabolic process	GO:0048046 | GO:0005618 | GO:0005576	apoplast | cell wall | extracellular region	GO:0004553 | GO:0016762 | GO:0016798 | GO:0016740 | GO:0016787	hydrolase activity; hydrolyzing O-glycosyl compounds | xyloglucan:xyloglucosyl transferase activity | hydrolase activity; acting on glycosyl bonds | transferase activity | hydrolase activity	TraesCS7B01G327400	TraesCS7B02G327400
		TraesCS3D03G1065000	A0A3B6H1E6	Glucan endo-1;3-beta-D-glucosidase	GO:0005975 | GO:0008152	carbohydrate metabolic process | metabolic process	GO:0005886	plasma membrane	GO:0004553 | GO:0016798 | GO:0016787	hydrolase activity; hydrolyzing O-glycosyl compounds | hydrolase activity; acting on glycosyl bonds | hydrolase activity	TraesCS3D01G481400	TraesCS3D02G481400
		TraesCS3B03G0330300	A0A077RU17	Uncharacterized protein | TraesCS3B03G0330300	NA	NA	NA	NA	GO:0016410 | GO:0016747	N-acyltransferase activity | acyltransferase activity; transferring groups other than amino-acyl groups	TraesCS3B01G139000	TraesCS3B02G139000
		TraesCS3D03G0035900	A0A3B6GJY0	GDSL esterase/lipase	NA	NA	NA	NA	GO:0016788	hydrolase activity; acting on ester bonds	TraesCS3D01G020600	TraesCS3D02G020600
		TraesCS3A03G0431200	A0A3B6EIC7	Protein PHYTOCHROME KINASE SUBSTRATE 4	GO:0009638	phototropism	NA	NA	NA	NA	TraesCS3A01G181000	TraesCS3A02G181000
		TraesCS2B03G0023200	A0A3B6BWZ6	Cytochrome P450	NA	NA	GO:0016020	membrane	GO:0020037 | GO:0004497 | GO:0005506 | GO:0016705 | GO:0046872 | GO:0016491	heme binding | monooxygenase activity | iron ion binding | oxidoreductase activity; acting on paired donors; with incorporation or reduction of molecular oxygen | metal ion binding | oxidoreductase activity	TraesCS2B01G014900	TraesCS2B02G014900
		TraesCS4A03G0958100	A0A3B6I4J4 | E7CWB4	Cytochrome P450 | Cytochrome P450	NA	NA	GO:0016020	membrane	GO:0020037 | GO:0004497 | GO:0005506 | GO:0016705 | GO:0046872 | GO:0016491	heme binding | monooxygenase activity | iron ion binding | oxidoreductase activity; acting on paired donors; with incorporation or reduction of molecular oxygen | metal ion binding | oxidoreductase activity	TraesCS4A01G384700	TraesCS4A02G384700
		TraesCS2D03G0002700	A0A3B6D3M0 | A0A3B6D3Q6	Rx N-terminal domain-containing protein | NB-ARC domain-containing protein	GO:0006952 | GO:0051707	defense response | response to other organism	NA	NA	GO:0005524 | GO:0043531	ATP binding | ADP binding	TraesCS2D01G001800	TraesCS2D02G001800
		TraesCS5A03G1166800	A0A3B6KQP3	Catalase (EC 1.11.1.6)	GO:0042542 | GO:0009628 | GO:0006979 | GO:0042744 | GO:0009725 | GO:0098869 | GO:0000302	response to hydrogen peroxide | response to abiotic stimulus | response to oxidative stress | hydrogen peroxide catabolic process | response to hormone | cellular oxidant detoxification | response to reactive oxygen species	GO:0005886 | GO:0005737 | GO:0005777 | GO:0009514	plasma membrane | cytoplasm | peroxisome | glyoxysome	GO:0020037 | GO:0046872 | GO:0004096 | GO:0016491 | GO:0004601	heme binding | metal ion binding | catalase activity | oxidoreductase activity | peroxidase activity	TraesCS5A01G498000	TraesCS5A02G498000
		TraesCS2D03G0611000	A0A1D6DFH4	Genome assembly; chromosome: II	GO:0022900	electron transport chain	GO:0005886 | GO:0016020	plasma membrane | membrane	GO:0009055	electron transfer activity	TraesCS2D01G264900	TraesCS2D02G264900
		TraesCS4B03G0136600	A0A3B6ILZ2	Major facilitator superfamily (MFS) profile domain-containing protein	GO:0055085 | GO:0008643 | GO:0034219	transmembrane transport | carbohydrate transport | carbohydrate transmembrane transport	GO:0016020	membrane	GO:0022857 | GO:0015144 | GO:0015293	transmembrane transporter activity | carbohydrate transmembrane transporter activity | symporter activity	TraesCS4B01G062900	TraesCS4B02G062900
		TraesCS4B03G0739500	A0A3B6IWJ9	3-ketoacyl-CoA synthase (EC 2.3.1.-)	GO:0006633	fatty acid biosynthetic process	GO:0016020	membrane	GO:0016747 | GO:0016746 | GO:0016740	acyltransferase activity; transferring groups other than amino-acyl groups | acyltransferase activity | transferase activity	TraesCS4B01G278800	TraesCS4B02G278800
		TraesCS3A03G0318600	A0A3B6ECJ3	Cationic amino acid transporter C-terminal domain-containing protein	GO:0055085 | GO:0006865 | GO:0015813 | GO:1903401	transmembrane transport | amino acid transport | L-glutamate transmembrane transport | L-lysine transmembrane transport	GO:0005886 | GO:0016020	plasma membrane | membrane	GO:0015171 | GO:0022857 | GO:0005313 | GO:0015189	amino acid transmembrane transporter activity | transmembrane transporter activity | L-glutamate transmembrane transporter activity | L-lysine transmembrane transporter activity	TraesCS3A01G133100	TraesCS3A02G133100
		TraesCS4B03G0949100	A0A3B6IZE2	Bifunctional inhibitor/plant lipid transfer protein/seed storage helical domain-containing protein	NA	NA	NA	NA	NA	NA	TraesCS4B01G367700	TraesCS4B02G367700
		TraesCS7D03G1290300	A0A7D5FYL4	Pathogenesis-related protein 5	GO:0009607 | GO:0006952	response to biotic stimulus | defense response	NA	NA	NA	NA	TraesCS7D01G551400	TraesCS7D02G551400
		TraesCS7D03G1015100	A0A3B6TWP6	Germin-like protein	NA	NA	GO:0048046 | GO:0005576	apoplast | extracellular region	GO:0030145 | GO:0046872	manganese ion binding | metal ion binding	TraesCS7D01G428900	TraesCS7D02G428900
		TraesCS2A03G0052500	A0A3B6AQM2	Fe2OG dioxygenase domain-containing protein	NA	NA	NA	NA	GO:0016491 | GO:0046872	oxidoreductase activity | metal ion binding	TraesCS2A01G025800	TraesCS2A02G025800
		TraesCS2D03G0416100	A0A3B6DA83	Major facilitator superfamily (MFS) profile domain-containing protein	GO:0055085 | GO:0008643 | GO:0034219	transmembrane transport | carbohydrate transport | carbohydrate transmembrane transport	GO:0016020	membrane	GO:0022857 | GO:0015144 | GO:0015293	transmembrane transporter activity | carbohydrate transmembrane transporter activity | symporter activity	TraesCS2D01G199100	TraesCS2D02G199100
		TraesCS5A03G1304500	A0A3B6KT34	ABC transporter domain-containing protein	NA	NA	NA	NA	GO:0005524	ATP binding	TraesCS5A01G555900	TraesCS5A02G555900
		TraesCS3D03G0652900	A0A3B6GYM2	GDSL esterase/lipase	NA	NA	NA	NA	GO:0016788	hydrolase activity; acting on ester bonds	TraesCS3D01G283300	TraesCS3D02G283300
		TraesCS1A03G0558000	A0A3B5Y0I3	Uncharacterized protein | TraesCS1A03G0558000	GO:0009653 | GO:0019953	anatomical structure morphogenesis | sexual reproduction	GO:0005576	extracellular region	NA	NA	TraesCS1A01G212000	TraesCS1A02G212000
		TraesCS7A03G0416900	A0A3B6RFH8	Phi-1-like phosphate-induced protein	NA	NA	GO:0005615	extracellular space	NA	NA	TraesCS7A01G178400	TraesCS7A02G178400
		TraesCS3A03G0635100	A0A3B6EHT0	FAS1 domain-containing protein	GO:0009834	plant-type secondary cell wall biogenesis	GO:0005886 | GO:0016020	plasma membrane | membrane	NA	NA	TraesCS3A01G246600	TraesCS3A02G246600
		TraesCSU03G0463700	A0A341ZKV6	Peptidase C1A papain C-terminal domain-containing protein	GO:0006508 | GO:0051603	proteolysis | proteolysis involved in protein catabolic process	GO:0005615 | GO:0005764	extracellular space | lysosome	GO:0004197 | GO:0008234 | GO:0016787 | GO:0008233	cysteine-type endopeptidase activity | cysteine-type peptidase activity | hydrolase activity | peptidase activity	TraesCSU01G249500	TraesCSU02G249500
		TraesCS3A03G0320800	A0A3B6ECI2 | A0A3B6ECV3	BZIP domain-containing protein | BZIP domain-containing protein	GO:0045893 | GO:0006355	positive regulation of DNA-templated transcription | regulation of DNA-templated transcription	GO:0005634	nucleus	GO:0003677 | GO:0003700	DNA binding | DNA-binding transcription factor activity	TraesCS3A01G131900	TraesCS3A02G131900
		TraesCS2B03G0453000	A0A3B6C289	Leucine-rich repeat-containing N-terminal plant-type domain-containing protein	NA	NA	NA	NA	NA	NA	TraesCS2B01G187700	TraesCS2B02G187700
		TraesCS4A03G0553400	A0A3B6HU43	Amino acid transporter transmembrane domain-containing protein	GO:0003333 | GO:0006865	amino acid transmembrane transport | amino acid transport	GO:0005886 | GO:0016020	plasma membrane | membrane	GO:0015171	amino acid transmembrane transporter activity	TraesCS4A01G207600	TraesCS4A02G207600
		TraesCS2A03G0448100	A0A3B6AV96	Mixed-linked glucan synthase 3	GO:0030244 | GO:0009833 | GO:0071669	cellulose biosynthetic process | plant-type primary cell wall biogenesis | plant-type cell wall organization or biogenesis	GO:0005886 | GO:0016020	plasma membrane | membrane	GO:0051753 | GO:0016760 | GO:0016740 | GO:0016757	mannan synthase activity | cellulose synthase (UDP-forming) activity | transferase activity | glycosyltransferase activity	TraesCS2A01G210700	TraesCS2A02G210700
		TraesCS7D03G0323400	A0A3B6TEQ0	Uncharacterized protein | TraesCS7D03G0323400	NA	NA	GO:0016020	membrane	NA	NA	TraesCS7D01G143700	TraesCS7D02G143700
		TraesCS7D03G0164900	A0A3B6TCT1	phosphopyruvate hydratase (EC 4.2.1.11)	GO:0006096	glycolytic process	GO:0000015	phosphopyruvate hydratase complex	GO:0000287 | GO:0004634 | GO:0016829	magnesium ion binding | phosphopyruvate hydratase activity | lyase activity	TraesCS7D01G071200	TraesCS7D02G071200
		TraesCS7D03G0183700	C0JSA9	Cytochrome P450	NA	NA	GO:0016020	membrane	GO:0020037 | GO:0004497 | GO:0005506 | GO:0016705 | GO:0046872 | GO:0016491	heme binding | monooxygenase activity | iron ion binding | oxidoreductase activity; acting on paired donors; with incorporation or reduction of molecular oxygen | metal ion binding | oxidoreductase activity	TraesCS7D01G080400	TraesCS7D02G080400
		TraesCS7A03G0316500	A0A3B6RE28	Uncharacterized protein | TraesCS7A03G0316500	NA	NA	NA	NA	NA	NA	TraesCS7A01G134600	TraesCS7A02G134600
		TraesCS1D03G0538500	A0A3B5ZUF8	Uncharacterized protein | TraesCS1D03G0538500	GO:0009653 | GO:0019953	anatomical structure morphogenesis | sexual reproduction	GO:0005576	extracellular region	NA	NA	TraesCS1D01G215400	TraesCS1D02G215400
		TraesCS1A03G0698900	A0A3B5Y3B6	C2H2-type domain-containing protein	GO:0010468 | GO:0048856 | GO:0006355	regulation of gene expression | anatomical structure development | regulation of DNA-templated transcription	GO:0005634 | GO:0110165	nucleus | cellular anatomical entity	GO:0003700	DNA-binding transcription factor activity	TraesCS1A01G276800	TraesCS1A02G276800
		TraesCS2D03G0693200	A0A3B6DEX3	Uncharacterized protein | TraesCS2D03G0693200	NA	NA	NA	NA	NA	NA	TraesCS2D01G300000	TraesCS2D02G300000
		TraesCS4D03G0784900	A0A3B6JRD8	Cytochrome P450	NA	NA	GO:0016020	membrane	GO:0020037 | GO:0004497 | GO:0005506 | GO:0016705 | GO:0046872 | GO:0016491	heme binding | monooxygenase activity | iron ion binding | oxidoreductase activity; acting on paired donors; with incorporation or reduction of molecular oxygen | metal ion binding | oxidoreductase activity	TraesCS4D01G338000	TraesCS4D02G338000
		TraesCS5B03G0869900	A0A3B6LRR6	Auxin-responsive protein SAUR36	GO:0009733	response to auxin	NA	NA	NA	NA	TraesCS5B01G346900	TraesCS5B02G346900
		TraesCS3D03G0758100	A0A3B6GY13	Expansin	GO:0009653 | GO:0009664 | GO:0071555	anatomical structure morphogenesis | plant-type cell wall organization | cell wall organization	GO:0005576 | GO:0016020	extracellular region | membrane	NA	NA	TraesCS3D01G338600	TraesCS3D02G338600
		TraesCS2A03G1203600	A0A3B6B877	Bifunctional inhibitor/plant lipid transfer protein/seed storage helical domain-containing protein	NA	NA	NA	NA	NA	NA	TraesCS2A01G518100	TraesCS2A02G518100
		TraesCS5D03G0795600	A0A3B6MV21	Auxin-responsive protein SAUR36	GO:0009733	response to auxin	NA	NA	NA	NA	TraesCS5D01G352400	TraesCS5D02G352400
		TraesCS2A03G0051500	A0A3B6AQZ1	Cytochrome P450	NA	NA	GO:0016020	membrane	GO:0020037 | GO:0004497 | GO:0005506 | GO:0016705 | GO:0046872 | GO:0016491	heme binding | monooxygenase activity | iron ion binding | oxidoreductase activity; acting on paired donors; with incorporation or reduction of molecular oxygen | metal ion binding | oxidoreductase activity	TraesCS2A01G025100	TraesCS2A02G025100
		TraesCS7A03G0864000	A0A3B6RLR1	Peroxidase (EC 1.11.1.7)	GO:0006979 | GO:0042744 | GO:0098869	response to oxidative stress | hydrogen peroxide catabolic process | cellular oxidant detoxification	GO:0005576	extracellular region	GO:0020037 | GO:0046872 | GO:0004601 | GO:0140825 | GO:0016491	heme binding | metal ion binding | peroxidase activity | lactoperoxidase activity | oxidoreductase activity	TraesCS7A01G353400	TraesCS7A02G353400
		TraesCS7B03G0464700	A0A3B6SIT7	Uncharacterized protein | TraesCS7B03G0464700	GO:0006511 | GO:0048364 | GO:0048367	ubiquitin-dependent protein catabolic process | root development | shoot system development	NA	NA	GO:0061630	ubiquitin protein ligase activity	TraesCS7B01G172900	TraesCS7B02G172900
		TraesCS2B03G0289400	A0A3B6C027	NAC domain-containing protein	GO:0006355	regulation of DNA-templated transcription	GO:0005634	nucleus	GO:0003677	DNA binding	TraesCS2B01G119100	TraesCS2B02G119100
		TraesCS1D03G0716600	A0A3B5ZZ66	Expansin	GO:0035556 | GO:0009653 | GO:0009664 | GO:0071555	intracellular signal transduction | anatomical structure morphogenesis | plant-type cell wall organization | cell wall organization	GO:0005576 | GO:0005634 | GO:0016020 | GO:0005737	extracellular region | nucleus | membrane | cytoplasm	GO:0004674 | GO:0004707	protein serine/threonine kinase activity | MAP kinase activity	TraesCS1D01G299700	TraesCS1D02G299700
		TraesCS4B03G0658800	Unknown_TraesCS4B03G0658800	Unknown_TraesCS4B03G0658800	GO:0006468 | GO:0048544	protein phosphorylation | recognition of pollen	NA	NA	GO:0005524 | GO:0004672 | GO:0004674	ATP binding | protein kinase activity | protein serine/threonine kinase activity	TraesCS4B01G242200	TraesCS4B02G242200
		TraesCS4B03G0760100	A0A3B6IV41	Uncharacterized protein | TraesCS4B03G0760100	NA	NA	NA	NA	NA	NA	TraesCS4B01G288400	TraesCS4B02G288400
		TraesCS3B03G0811300	W5D1D6	GDSL esterase/lipase	NA	NA	NA	NA	GO:0016788	hydrolase activity; acting on ester bonds	TraesCS3B01G317000	TraesCS3B02G317000
		TraesCS3A03G0206600	A0A3B6ECC6	Xyloglucan endotransglucosylase/hydrolase (EC 2.4.1.207)	GO:0005975 | GO:0071555 | GO:0010411 | GO:0042546 | GO:0006073 | GO:0008152	carbohydrate metabolic process | cell wall organization | xyloglucan metabolic process | cell wall biogenesis | cellular glucan metabolic process | metabolic process	GO:0048046 | GO:0005618 | GO:0005576	apoplast | cell wall | extracellular region	GO:0004553 | GO:0016762 | GO:0016798 | GO:0016740 | GO:0016787	hydrolase activity; hydrolyzing O-glycosyl compounds | xyloglucan:xyloglucosyl transferase activity | hydrolase activity; acting on glycosyl bonds | transferase activity | hydrolase activity	TraesCS3A01G093400	TraesCS3A02G093400
		TraesCS6D03G0684900	A0A3B6QI97	Uncharacterized protein | TraesCS6D03G0684900	NA	NA	NA	NA	NA	NA	TraesCS6D01G289100	TraesCS6D02G289100
		TraesCS7D03G0180700	A0A3B6TD07	Homeobox domain-containing protein	GO:0006355 | GO:0006357	regulation of DNA-templated transcription | regulation of transcription by RNA polymerase II	GO:0005634	nucleus	GO:0003677 | GO:0000981 | GO:0043565	DNA binding | DNA-binding transcription factor activity; RNA polymerase II-specific | sequence-specific DNA binding	TraesCS7D01G079000	TraesCS7D02G079000
		TraesCS7A03G0239200	A0A3B6RD03 | A0A3B6RD40	GDSL esterase/lipase APG | GDSL esterase/lipase APG	NA	NA	NA	NA	GO:0016788	hydrolase activity; acting on ester bonds	TraesCS7A01G100600	TraesCS7A02G100600
		TraesCS4D03G0605100	A0A1D5Y0R2	Cp protein	NA	NA	NA	NA	NA	NA	TraesCS4D01G251700	TraesCS4D02G251700
		TraesCS4A03G0154300	A0A3B6HP76	Uncharacterized protein | TraesCS4A03G0154300	GO:0055085 | GO:0006400	transmembrane transport | tRNA modification	GO:0016020	membrane	GO:0022857 | GO:0003723	transmembrane transporter activity | RNA binding	TraesCS4A01G076000	TraesCS4A02G076000
		TraesCS4B03G0147800	A0A3B6IKP0	Uncharacterized protein | TraesCS4B03G0147800	NA	NA	NA	NA	NA	NA	TraesCS4B01G067500	TraesCS4B02G067500
		TraesCS7A03G1155100	A0A3B6RQP5	Peroxidase (EC 1.11.1.7)	GO:0006979 | GO:0042744 | GO:0098869	response to oxidative stress | hydrogen peroxide catabolic process | cellular oxidant detoxification	GO:0005576	extracellular region	GO:0020037 | GO:0046872 | GO:0004601 | GO:0140825 | GO:0016491	heme binding | metal ion binding | peroxidase activity | lactoperoxidase activity | oxidoreductase activity	TraesCS7A01G477100	TraesCS7A02G477100
		TraesCS7D03G0180600	A0A3B6TIR6	Homeobox domain-containing protein	GO:0006355 | GO:0006357	regulation of DNA-templated transcription | regulation of transcription by RNA polymerase II	GO:0005634	nucleus	GO:0003677 | GO:0000981 | GO:0043565	DNA binding | DNA-binding transcription factor activity; RNA polymerase II-specific | sequence-specific DNA binding	TraesCS7D01G078900	TraesCS7D02G078900
		TraesCS1D03G0538300	A0A3B5ZUZ9	Expansin	GO:0009653 | GO:0019953	anatomical structure morphogenesis | sexual reproduction	GO:0005576 | GO:0016020	extracellular region | membrane	NA	NA	TraesCS1D01G215200	TraesCS1D02G215200
		TraesCS1A03G0041900	A0A3B5XUI2	Protein kinase domain-containing protein	GO:0006468 | GO:0016310	protein phosphorylation | phosphorylation	GO:0016020	membrane	GO:0005524 | GO:0004672 | GO:0030247 | GO:0000166 | GO:0016301 | GO:0016740	ATP binding | protein kinase activity | polysaccharide binding | nucleotide binding | kinase activity | transferase activity	TraesCS1A01G017900	TraesCS1A02G017900
		TraesCS3B03G0705000	Q06I92	Fasciclin-like protein FLA14	GO:0009834	plant-type secondary cell wall biogenesis	GO:0005886 | GO:0016020	plasma membrane | membrane	NA	NA	TraesCS3B01G272700	TraesCS3B02G272700
		TraesCS6D03G0633900	A0A3B6QH22	Uncharacterized protein | TraesCS6D03G0633900	NA	NA	GO:0016020	membrane	NA	NA	TraesCS6D01G262400	TraesCS6D02G262400
		TraesCS6A03G0395000	W5GHG3	Caleosin	NA	NA	NA	NA	GO:0005509 | GO:0004497	calcium ion binding | monooxygenase activity	TraesCS6A01G162900	TraesCS6A02G162900
		TraesCS3A03G0755200	A0A3B6EJV7	Peroxidase (EC 1.11.1.7)	GO:0006979 | GO:0042744 | GO:0098869	response to oxidative stress | hydrogen peroxide catabolic process | cellular oxidant detoxification	GO:0005576 | GO:0009505	extracellular region | plant-type cell wall	GO:0020037 | GO:0046872 | GO:0004601 | GO:0140825 | GO:0016491	heme binding | metal ion binding | peroxidase activity | lactoperoxidase activity | oxidoreductase activity	TraesCS3A01G297200	TraesCS3A02G297200
		TraesCS3A03G0895300	A0A3B6EMS6	Peroxidase (EC 1.11.1.7)	GO:0006979 | GO:0042744 | GO:0098869	response to oxidative stress | hydrogen peroxide catabolic process | cellular oxidant detoxification	GO:0005576 | GO:0005886 | GO:0009505	extracellular region | plasma membrane | plant-type cell wall	GO:0020037 | GO:0046872 | GO:0004601 | GO:0004674 | GO:0140825 | GO:0016491	heme binding | metal ion binding | peroxidase activity | protein serine/threonine kinase activity | lactoperoxidase activity | oxidoreductase activity	TraesCS3A01G378900	TraesCS3A02G378900
		TraesCS2B03G0782200	A0A3B6C6D6	Uncharacterized protein | TraesCS2B03G0782200	NA	NA	NA	NA	NA	NA	TraesCS2B01G299100	TraesCS2B02G299100
		TraesCS7B03G0889300	A0A3B6SHT8	Major facilitator superfamily (MFS) profile domain-containing protein	GO:0055085 | GO:0008643 | GO:0034219	transmembrane transport | carbohydrate transport | carbohydrate transmembrane transport	GO:0016020 | GO:0005829	membrane | cytosol	GO:0022857 | GO:0015144 | GO:0015293 | GO:0016618 | GO:0030267	transmembrane transporter activity | carbohydrate transmembrane transporter activity | symporter activity | hydroxypyruvate reductase activity | glyoxylate reductase (NADP+) activity	TraesCS7B01G330800	TraesCS7B02G330800
		TraesCS3B03G0429500	A0A077RRE9	Cytochrome P450	NA	NA	GO:0016020	membrane	GO:0020037 | GO:0004497 | GO:0005506 | GO:0016705 | GO:0046872 | GO:0016491	heme binding | monooxygenase activity | iron ion binding | oxidoreductase activity; acting on paired donors; with incorporation or reduction of molecular oxygen | metal ion binding | oxidoreductase activity	TraesCS3B01G179500	TraesCS3B02G179500
		TraesCS1D03G0485600	A0A3B5ZTH4	glutathione transferase (EC 2.5.1.18)	GO:0006749 | GO:0042221	glutathione metabolic process | response to chemical	GO:0005737	cytoplasm	GO:0004364 | GO:0016740	glutathione transferase activity | transferase activity	TraesCS1D01G189700	TraesCS1D02G189700
		TraesCS2B03G1005600	A0A3B6CA26	Glycosyltransferase (EC 2.4.1.-)	NA	NA	NA	NA	GO:0008194 | GO:0016740 | GO:0016757 | GO:0035251	UDP-glycosyltransferase activity | transferase activity | glycosyltransferase activity | UDP-glucosyltransferase activity	TraesCS2B01G395000	TraesCS2B02G395000
		TraesCS4B03G0476900	A0A3B6IPC5	Transcription repressor (Ovate family protein)	GO:0045892	negative regulation of DNA-templated transcription	GO:0005634	nucleus	NA	NA	TraesCS4B01G168800	TraesCS4B02G168800
		TraesCS7D03G0536500	A0A3B6TI36	NADP-dependent oxidoreductase domain-containing protein	NA	NA	GO:0005829	cytosol	GO:0016491 | GO:0004032	oxidoreductase activity | alditol:NADP+ 1-oxidoreductase activity	TraesCS7D01G240400	TraesCS7D02G240400
		TraesCS5A03G0993900	A0A3B6KQE1	Uncharacterized protein | TraesCS5A03G0993900	NA	NA	NA	NA	NA	NA	TraesCS5A01G418600	TraesCS5A02G418600
		TraesCS4B03G0950700	A0A3B6IXT1	Bifunctional inhibitor/plant lipid transfer protein/seed storage helical domain-containing protein	NA	NA	NA	NA	NA	NA	TraesCS4B01G368800	TraesCS4B02G368800
		TraesCS1B03G0651800	A0A3B5YXE8 | A0A3B5YXG6	Uncharacterized protein | TraesCS1B03G0651800 | Uncharacterized protein | TraesCS1B03G0651800	GO:0009653 | GO:0019953	anatomical structure morphogenesis | sexual reproduction	GO:0005576	extracellular region	NA	NA	TraesCS1B01G226000	TraesCS1B02G226000
		TraesCS1A03G0614900	A0A3B5Y0U6	Uncharacterized protein | TraesCS1A03G0614900	NA	NA	GO:0016020	membrane	NA	NA	TraesCS1A01G236300	TraesCS1A02G236300
		TraesCS3B03G0246300	W5D407	Bread wheat hypothetical protein | TraesCS3B03G0246300	NA	NA	NA	NA	NA	NA	TraesCS3B01G107200	TraesCS3B02G107200
		TraesCS2A03G0210300	A0A140F1N9	NAC transcription factor 29	GO:0006355	regulation of DNA-templated transcription	GO:0005634	nucleus	GO:0003677	DNA binding	TraesCS2A01G102000	TraesCS2A02G102000
		TraesCS6A03G0762800	A0A3B6NRN3 | A0A3B6NTE3 | A0A3B6NTX1	BHLH domain-containing protein | BHLH domain-containing protein | BHLH domain-containing protein	GO:0006351 | GO:0006355	DNA-templated transcription | regulation of DNA-templated transcription	NA	NA	GO:0046983 | GO:0003700	protein dimerization activity | DNA-binding transcription factor activity	TraesCS6A01G288100	TraesCS6A02G288100
		TraesCS3B03G0757500	A0A077RF77	chitinase (EC 3.2.1.14)	GO:0005975 | GO:0000272 | GO:0006032 | GO:0016998 | GO:0050832 | GO:0008152	carbohydrate metabolic process | polysaccharide catabolic process | chitin catabolic process | cell wall macromolecule catabolic process | defense response to fungus | metabolic process	NA	NA	GO:0004568 | GO:0008061 | GO:0016798 | GO:0016787	chitinase activity | chitin binding | hydrolase activity; acting on glycosyl bonds | hydrolase activity	TraesCS3B01G293200	TraesCS3B02G293200
		TraesCS2A03G0636900	A0A3B6AZ35	Phytocyanin domain-containing protein	GO:0022900	electron transport chain	GO:0005886 | GO:0016020	plasma membrane | membrane	GO:0009055	electron transfer activity	TraesCS2A01G258600	TraesCS2A02G258600
		TraesCS2D03G0477200	W5C8C7	WAT1-related protein	GO:0055085	transmembrane transport	GO:0005886 | GO:0016020	plasma membrane | membrane	GO:0022857	transmembrane transporter activity	TraesCS2D01G225400	TraesCS2D02G225400
		TraesCS6D03G0360300	A0A3B6QFF0	RIN4 pathogenic type III effector avirulence factor Avr cleavage site domain-containing protein	NA	NA	GO:0005886	plasma membrane	NA	NA	TraesCS6D01G161400	TraesCS6D02G161400
		TraesCS3A03G1070500	A0A3B6EP85	non-specific serine/threonine protein kinase (EC 2.7.11.1)	GO:0006468	protein phosphorylation	GO:0016020 | GO:0005886	membrane | plasma membrane	GO:0005524 | GO:0004672 | GO:0000166	ATP binding | protein kinase activity | nucleotide binding	TraesCS3A01G460900	TraesCS3A02G460900
		TraesCS3A03G0207800	A0A3B6ECD1	Subtilisin-chymotrypsin inhibitor-2A	GO:0009611 | GO:0010466	response to wounding | negative regulation of peptidase activity	NA	NA	GO:0004867 | GO:0030414	serine-type endopeptidase inhibitor activity | peptidase inhibitor activity	TraesCS3A01G093900	TraesCS3A02G093900
		TraesCS1B03G0661800	A0A3B5YXX1	Cyclin	GO:0000079	regulation of cyclin-dependent protein serine/threonine kinase activity	NA	NA	GO:0019901	protein kinase binding	TraesCS1B01G230100	TraesCS1B02G230100
		TraesCS7B03G0039500	A0A3B6SBQ2	Thioesterase domain-containing protein	NA	NA	GO:0009507	chloroplast	GO:0016297	acyl-[acyl-carrier-protein] hydrolase activity	TraesCS7B01G015700	TraesCS7B02G015700
		TraesCS4D03G0548000	A0A3B6JKE1	Proline-rich protein	NA	NA	NA	NA	NA	NA	TraesCS4D01G226700	TraesCS4D02G226700
		TraesCS2D03G0041800	A0A1D5UYP8	Genome assembly; chromosome: II	NA	NA	GO:0016020	membrane	GO:0020037 | GO:0004497 | GO:0005506 | GO:0016705 | GO:0046872 | GO:0016491	heme binding | monooxygenase activity | iron ion binding | oxidoreductase activity; acting on paired donors; with incorporation or reduction of molecular oxygen | metal ion binding | oxidoreductase activity	TraesCS2D01G021500	TraesCS2D02G021500
		TraesCS1D03G0254400	A0A3B5ZQH4	H(+)-exporting diphosphatase (EC 7.1.3.1)	GO:1902600 | GO:0006811	proton transmembrane transport | ion transport	GO:0016020	membrane	GO:0004427 | GO:0009678	inorganic diphosphate phosphatase activity | pyrophosphate hydrolysis-driven proton transmembrane transporter activity	TraesCS1D01G107600	TraesCS1D02G107600
		TraesCS5A03G0830900	A0A3B6KLD5	Uncharacterized protein | TraesCS5A03G0830900	GO:0009733	response to auxin	NA	NA	NA	NA	TraesCS5A01G345700	TraesCS5A02G345700
		TraesCS3A03G0824200	A0A3B6EMW1	Expansin	GO:0009653 | GO:0009664 | GO:0071555	anatomical structure morphogenesis | plant-type cell wall organization | cell wall organization	GO:0005576 | GO:0016020	extracellular region | membrane	NA	NA	TraesCS3A01G344800	TraesCS3A02G344800
		TraesCS2D03G0027700	A0A3B6D3Z4	Cytochrome P450 85A1	GO:0016125	sterol metabolic process	NA	NA	GO:0020037 | GO:0004497 | GO:0005506 | GO:0016705 | GO:0050660 | GO:0046872 | GO:0016491	heme binding | monooxygenase activity | iron ion binding | oxidoreductase activity; acting on paired donors; with incorporation or reduction of molecular oxygen | flavin adenine dinucleotide binding | metal ion binding | oxidoreductase activity	TraesCS2D01G014400	TraesCS2D02G014400
		TraesCS3A03G0755300	A0A3B6EMY1	Peroxidase (EC 1.11.1.7)	GO:0006979 | GO:0042744 | GO:0098869	response to oxidative stress | hydrogen peroxide catabolic process | cellular oxidant detoxification	GO:0005576 | GO:0009505	extracellular region | plant-type cell wall	GO:0020037 | GO:0046872 | GO:0004601 | GO:0140825 | GO:0016491	heme binding | metal ion binding | peroxidase activity | lactoperoxidase activity | oxidoreductase activity	TraesCS3A01G297100	TraesCS3A02G297100
		TraesCS2B03G1425800	A0A3B6CFU7	HMA domain-containing protein	NA	NA	NA	NA	GO:0046872	metal ion binding	TraesCS2B01G569300	TraesCS2B02G569300
		TraesCS1D03G0806600	A0A3B5ZYS2	GDSL esterase/lipase	NA	NA	NA	NA	GO:0016788	hydrolase activity; acting on ester bonds	TraesCS1D01G341200	TraesCS1D02G341200
		TraesCS5B03G0034800	A0A3B6LFC8	Thaumatin-like protein	GO:0006952	defense response	NA	NA	NA	NA	TraesCS5B01G015500	TraesCS5B02G015500
		TraesCS7D03G0848600	A0A3B6TUK6	Beta-galactosidase (EC 3.2.1.23)	GO:0005975 | GO:0008152	carbohydrate metabolic process | metabolic process	GO:0048046 | GO:0005773	apoplast | vacuole	GO:0004553 | GO:0004565 | GO:0016798 | GO:0016787	hydrolase activity; hydrolyzing O-glycosyl compounds | beta-galactosidase activity | hydrolase activity; acting on glycosyl bonds | hydrolase activity	TraesCS7D01G359500	TraesCS7D02G359500
		TraesCS1A03G0989300	A0A3B5Y6U1	B12D protein	NA	NA	GO:0016020	membrane	NA	NA	TraesCS1A01G404200	TraesCS1A02G404200
		TraesCS3B03G0008500	A0A3B6FF04	Subtilisin-like protease	GO:0006508	proteolysis	NA	NA	GO:0008236 | GO:0004252 | GO:0016787 | GO:0008233	serine-type peptidase activity | serine-type endopeptidase activity | hydrolase activity | peptidase activity	TraesCS3B01G004600	TraesCS3B02G004600
		TraesCS7D03G1209000	A0A3B6TYL2	Cytochrome P450	NA	NA	GO:0016020	membrane	GO:0020037 | GO:0004497 | GO:0005506 | GO:0016705 | GO:0046872 | GO:0016491	heme binding | monooxygenase activity | iron ion binding | oxidoreductase activity; acting on paired donors; with incorporation or reduction of molecular oxygen | metal ion binding | oxidoreductase activity	TraesCS7D01G511900	TraesCS7D02G511900
		TraesCS1A03G0694800	A0A3B5Y2K3	Transcription repressor (Ovate family protein)	GO:0045892	negative regulation of DNA-templated transcription	GO:0005634	nucleus	NA	NA	TraesCS1A01G275600	TraesCS1A02G275600
		TraesCS3D03G0576000	A0A3B6GTW5	FAS1 domain-containing protein	GO:0009834	plant-type secondary cell wall biogenesis	GO:0005886 | GO:0016020	plasma membrane | membrane	NA	NA	TraesCS3D01G244900	TraesCS3D02G244900
		TraesCS1A03G0884900	A0A3B5Y641	BHLH domain-containing protein	GO:0006355	regulation of DNA-templated transcription	NA	NA	GO:0046983 | GO:0003700	protein dimerization activity | DNA-binding transcription factor activity	TraesCS1A01G362800	TraesCS1A02G362800
		TraesCS4D03G0249100	Unknown_TraesCS4D03G0249100	Unknown_TraesCS4D03G0249100	NA	NA	NA	NA	NA	NA	TraesCS4D01G124700	TraesCS4D02G124700
		TraesCS4A03G0466400	A0A3B6HSR2	Fibronectin type III-like domain-containing protein	GO:0005975 | GO:0045493 | GO:0031222 | GO:0008152	carbohydrate metabolic process | xylan catabolic process | arabinan catabolic process | metabolic process	GO:0005576	extracellular region	GO:0004553 | GO:0046556 | GO:0009044 | GO:0016798 | GO:0016787	hydrolase activity; hydrolyzing O-glycosyl compounds | alpha-L-arabinofuranosidase activity | xylan 1;4-beta-xylosidase activity | hydrolase activity; acting on glycosyl bonds | hydrolase activity	TraesCS4A01G170900	TraesCS4A02G170900
		TraesCSU03G0372800	A0A341ZKV6	Peptidase C1A papain C-terminal domain-containing protein	GO:0006508 | GO:0051603	proteolysis | proteolysis involved in protein catabolic process	GO:0005615 | GO:0005764	extracellular space | lysosome	GO:0004197 | GO:0008234 | GO:0016787 | GO:0008233	cysteine-type endopeptidase activity | cysteine-type peptidase activity | hydrolase activity | peptidase activity	TraesCSU01G222800	TraesCSU02G222800
		TraesCS4B03G0013300	A0A3B6IMJ6	Cytochrome P450	NA	NA	GO:0016020	membrane	GO:0020037 | GO:0004497 | GO:0005506 | GO:0016705 | GO:0046872 | GO:0016491	heme binding | monooxygenase activity | iron ion binding | oxidoreductase activity; acting on paired donors; with incorporation or reduction of molecular oxygen | metal ion binding | oxidoreductase activity	TraesCS4B01G009700	TraesCS4B02G009700
		TraesCS7A03G1360800	A0A3B6RQ97	Thaumatin-like protein	GO:0006952	defense response	NA	NA	NA	NA	TraesCS7A01G558500	TraesCS7A02G558500
		TraesCS3B03G0008000	W5CZG4	Subtilisin-like protease	GO:0006508	proteolysis	NA	NA	GO:0008236 | GO:0004252 | GO:0016787 | GO:0008233	serine-type peptidase activity | serine-type endopeptidase activity | hydrolase activity | peptidase activity	TraesCS3B01G004200	TraesCS3B02G004200
		TraesCS2D03G0215500	A0A1D5UXV1	Genome assembly; chromosome: II	GO:0006355	regulation of DNA-templated transcription	GO:0005634	nucleus	GO:0003677	DNA binding	TraesCS2D01G101400	TraesCS2D02G101400
		TraesCS3A03G1259900	A0A3B6ET28	Dof zinc finger protein	GO:0006355	regulation of DNA-templated transcription	GO:0005634	nucleus	GO:0003677 | GO:0003700 | GO:0046872	DNA binding | DNA-binding transcription factor activity | metal ion binding	TraesCS3A01G532100	TraesCS3A02G532100
		TraesCS3D03G1056700	A0A3B6H5F8	Glucan endo-1;3-beta-D-glucosidase	GO:0005975 | GO:0008152	carbohydrate metabolic process | metabolic process	GO:0005886	plasma membrane	GO:0004553 | GO:0016798 | GO:0016787	hydrolase activity; hydrolyzing O-glycosyl compounds | hydrolase activity; acting on glycosyl bonds | hydrolase activity	TraesCS3D01G478300	TraesCS3D02G478300
		TraesCS1D03G0545700	A0A3B5ZW93	Cyclin	GO:0000079	regulation of cyclin-dependent protein serine/threonine kinase activity	NA	NA	GO:0019901	protein kinase binding	TraesCS1D01G218800	TraesCS1D02G218800
		TraesCS2D03G0026900	A0A1D5UYM7	Genome assembly; chromosome: II	NA	NA	GO:0016020	membrane	NA	NA	TraesCS2D01G013900	TraesCS2D02G013900
		TraesCS2B03G0928200	A0A3B6CB59	Cytochrome P450	NA	NA	GO:0016020	membrane	GO:0020037 | GO:0004497 | GO:0005506 | GO:0016705 | GO:0046872 | GO:0016491	heme binding | monooxygenase activity | iron ion binding | oxidoreductase activity; acting on paired donors; with incorporation or reduction of molecular oxygen | metal ion binding | oxidoreductase activity	TraesCS2B01G360300	TraesCS2B02G360300
		TraesCS2D03G0144600	A0A3B6D692	Germin-like protein	NA	NA	GO:0048046 | GO:0005576	apoplast | extracellular region	GO:0030145 | GO:0046872	manganese ion binding | metal ion binding	TraesCS2D01G073700	TraesCS2D02G073700
		TraesCS4B03G0336700	A0A3B6IS97	GH18 domain-containing protein	GO:0005975	carbohydrate metabolic process	GO:0005576	extracellular region	GO:0004568	chitinase activity	TraesCS4B01G143500	TraesCS4B02G143500
		TraesCS4A03G0951800	A0A3B6I0H2	Homeobox domain-containing protein	GO:0006355 | GO:0006357	regulation of DNA-templated transcription | regulation of transcription by RNA polymerase II	GO:0005634	nucleus	GO:0003677 | GO:0000981 | GO:0043565	DNA binding | DNA-binding transcription factor activity; RNA polymerase II-specific | sequence-specific DNA binding	TraesCS4A01G382200	TraesCS4A02G382200
		TraesCS5A03G0264400	A0A3B6KD71	Uncharacterized protein | TraesCS5A03G0264400	GO:0009725 | GO:0009744	response to hormone | response to sucrose	GO:0016020	membrane	GO:0038023	signaling receptor activity	TraesCS5A01G102900	TraesCS5A02G102900
		TraesCS5A03G0830500	A0A3B6KKI1	Auxin-responsive protein SAUR36	GO:0009733	response to auxin	NA	NA	NA	NA	TraesCS5A01G345300	TraesCS5A02G345300
		TraesCS3B03G0052000	A0A3B6FFK3 | A0A3B6FHH4 | A0A3B6FIF6	Uncharacterized protein | TraesCS3B03G0052000 | Uncharacterized protein | TraesCS3B03G0052000 | Uncharacterized protein | TraesCS3B03G0052000	NA	NA	NA	NA	NA	NA	TraesCS3B01G022500	TraesCS3B02G022500
		TraesCS5D03G0097800	A0A3B6MK69	GDSL esterase/lipase	NA	NA	NA	NA	GO:0016788	hydrolase activity; acting on ester bonds	TraesCS5D01G038200	TraesCS5D02G038200
		TraesCS5B03G0955400	A0A3B6LT41	Pentacotripeptide-repeat region of PRORP domain-containing protein	GO:0009451	RNA modification	NA	NA	GO:0003723 | GO:0005515	RNA binding | protein binding	TraesCS5B01G381400	TraesCS5B02G381400
		TraesCS1D03G0922800	A0A3B6A2E5	GPI inositol-deacylase	NA	NA	NA	NA	NA	NA	TraesCS1D01G396700	TraesCS1D02G396700
		TraesCS4A03G0474900	A7BJ77	Xylanase inhibitor	GO:0005975 | GO:0045493 | GO:0008152	carbohydrate metabolic process | xylan catabolic process | metabolic process	GO:0005576	extracellular region	GO:0004568 | GO:0016798 | GO:0016787	chitinase activity | hydrolase activity; acting on glycosyl bonds | hydrolase activity	TraesCS4A01G173800	TraesCS4A02G173800
		TraesCS3B03G0487400	A0A3B6FL49	Expansin	GO:0009653 | GO:0009664 | GO:0071555	anatomical structure morphogenesis | plant-type cell wall organization | cell wall organization	GO:0005576 | GO:0016020	extracellular region | membrane	NA	NA	TraesCS3B01G199900	TraesCS3B02G199900
		TraesCS3D03G0185400	A0A3B6GNA8	Xyloglucan endotransglucosylase/hydrolase (EC 2.4.1.207)	GO:0005975 | GO:0071555 | GO:0010411 | GO:0042546 | GO:0006073 | GO:0008152	carbohydrate metabolic process | cell wall organization | xyloglucan metabolic process | cell wall biogenesis | cellular glucan metabolic process | metabolic process	GO:0048046 | GO:0005618 | GO:0005576	apoplast | cell wall | extracellular region	GO:0004553 | GO:0016762 | GO:0016798 | GO:0016740 | GO:0016787	hydrolase activity; hydrolyzing O-glycosyl compounds | xyloglucan:xyloglucosyl transferase activity | hydrolase activity; acting on glycosyl bonds | transferase activity | hydrolase activity	TraesCS3D01G093700	TraesCS3D02G093700
		TraesCS1D03G0523300	A0A3B5ZU54 | A0A3B5ZU70 | A0A3B5ZVX5	chitinase (EC 3.2.1.14) | chitinase (EC 3.2.1.14) | chitinase (EC 3.2.1.14)	GO:0005975 | GO:0000272 | GO:0006032 | GO:0016998 | GO:0008152 | GO:0050832	carbohydrate metabolic process | polysaccharide catabolic process | chitin catabolic process | cell wall macromolecule catabolic process | metabolic process | defense response to fungus	NA	NA	GO:0004568 | GO:0016798	chitinase activity | hydrolase activity; acting on glycosyl bonds	TraesCS1D01G207100	TraesCS1D02G207100
		TraesCS3B03G0249200	W5CT19	Xyloglucan endotransglucosylase/hydrolase (EC 2.4.1.207)	GO:0005975 | GO:0071555 | GO:0010411 | GO:0042546 | GO:0006073 | GO:0008152	carbohydrate metabolic process | cell wall organization | xyloglucan metabolic process | cell wall biogenesis | cellular glucan metabolic process | metabolic process	GO:0048046 | GO:0005618 | GO:0005576	apoplast | cell wall | extracellular region	GO:0004553 | GO:0016762 | GO:0016798 | GO:0016740 | GO:0016787	hydrolase activity; hydrolyzing O-glycosyl compounds | xyloglucan:xyloglucosyl transferase activity | hydrolase activity; acting on glycosyl bonds | transferase activity | hydrolase activity	TraesCS3B01G108600	TraesCS3B02G108600
		TraesCS6A03G0217200	A0A3B6NLG9	Uncharacterized protein | TraesCS6A03G0217200	GO:0032875 | GO:0045839	regulation of DNA endoreduplication | negative regulation of mitotic nuclear division	GO:0005634	nucleus	NA	NA	TraesCS6A01G094700	TraesCS6A02G094700
		TraesCS4D03G0722200	A0A3B6JQG6	Protein kinase domain-containing protein	GO:0006468 | GO:0016310	protein phosphorylation | phosphorylation	GO:0016020	membrane	GO:0005524 | GO:0004672 | GO:0033612 | GO:0005515 | GO:0000166 | GO:0016301 | GO:0016740	ATP binding | protein kinase activity | receptor serine/threonine kinase binding | protein binding | nucleotide binding | kinase activity | transferase activity	TraesCS4D01G307500	TraesCS4D02G307500
		TraesCS3D03G0606700	A0A0H4TM98	chitinase (EC 3.2.1.14)	GO:0005975 | GO:0000272 | GO:0006032 | GO:0016998 | GO:0050832 | GO:0008152	carbohydrate metabolic process | polysaccharide catabolic process | chitin catabolic process | cell wall macromolecule catabolic process | defense response to fungus | metabolic process	NA	NA	GO:0004568 | GO:0008061 | GO:0016798 | GO:0016787	chitinase activity | chitin binding | hydrolase activity; acting on glycosyl bonds | hydrolase activity	TraesCS3D01G260300	TraesCS3D02G260300
		TraesCS4D03G0053200	A0A3B6JF08	Germin-like protein	NA	NA	GO:0048046 | GO:0005576	apoplast | extracellular region	GO:0030145 | GO:0046872	manganese ion binding | metal ion binding	TraesCS4D01G031600	TraesCS4D02G031600
		TraesCS6B03G0800700	A0A3B6PMS0	Uncharacterized protein | TraesCS6B03G0800700	GO:0009653 | GO:0019953	anatomical structure morphogenesis | sexual reproduction	GO:0005576	extracellular region	NA	NA	TraesCS6B01G275800	TraesCS6B02G275800
[truncated: 159 more rows]

## Sheet: 24hREACrownUp
Supplementary Data Sheet 2. List of IWGSC RefSeq v2.1 high confidence (HC) genes, upregulated in the genotypes "KWS Ferrum" and "Lakaja DS". The expression of these genes was assessed in crown tissue of winter wheat after 24 hours of reacclimation (24hREA). The gene expression data of this time-point were compared to 7 weeks of cold acclimation (7wCA) time-point. Depicted are the results, where p…
[truncated: 563 more rows]

[truncated: 10 more sheets: 2wREACrownDown, 2wREACrownUp, 24hDEALeafDown, 24hDEALeafUp, 1wDEALeafDown, 1wDEALeafUp, 24hREALeafDown, 24hREALeafUp, 2wREALeafDown, 2wREALeafUp]
