# Supplementary material for: Deacclimation and reacclimation processes in winter wheat: novel perspectives from time-series transcriptome analysis
Source: Front Plant Sci. 2024 May 14;15:1395830. doi: 10.3389/fpls.2024.1395830 (PMC11130478; doi:10.3389/fpls.2024.1395830)
Supplement: Supplementary file 1 [file DataSheet_1.zip › Supplementary Data Sheet 4 Expression_Genotypes_Leaves.xlsx]

## Sheet: leaf_24hDEA_Fer_downreg
Supplementary Data Sheet 4. List of IWGSC RefSeq v2.1 high confidence (HC) genes, downregulated in the genotype "KWS Ferrum". The expression of these genes was assessed in leaf tissue of winter wheat after 24 hours of deacclimation (24hDEA). The gene expression data of this time-point were compared to 7 weeks of cold acclimation (7wCA) time-point. Depicted are the results, where padj < 0.05. Corr…
IWGSC RefSeq v2.1 HC gene ID	baseMean	log2FoldChange	lfcSE	pvalue	padj	UniProt ID	UniProt description	GO ID BP	GO BP description	GO ID CC	GO CC description	GO ID MF	GO MF description	IWGSC RefSeq v1.0 HC gene ID	IWGSC RefSeq v1.1 HC gene ID
TraesCS1A03G0045000	50.7479	-5.84749	1.1481	1.35065e-07	1.04901e-34	A0A3B5XTL2	Glycosyltransferase (EC 2.4.1.-)	NA	NA	NA	NA	GO:0008194 | GO:0016740 | GO:0016757 | GO:0035251	UDP-glycosyltransferase activity | transferase activity | glycosyltransferase activity | UDP-glucosyltransferase activity	TraesCS1A01G019500	TraesCS1A02G019500
TraesCS1A03G0045100	56.6424	-3.21717	0.740702	7.73897e-07	1.04901e-34	A0A3B5XTN7	Glycosyltransferase (EC 2.4.1.-)	NA	NA	NA	NA	GO:0008194 | GO:0016740 | GO:0016757 | GO:0035251	UDP-glycosyltransferase activity | transferase activity | glycosyltransferase activity | UDP-glucosyltransferase activity	TraesCS1A01G019600	TraesCS1A02G019600
TraesCS1A03G0160500	37.3929	-2.0839	0.658487	0.000105848	4.37302e-23	A0A3B5XW07	Peptidase S59 domain-containing protein	GO:0006606 | GO:0051028 | GO:0000973 | GO:0006405 | GO:0006913 | GO:0015031 | GO:0034398	protein import into nucleus | mRNA transport | post-transcriptional tethering of RNA polymerase II gene DNA at nuclear periphery | RNA export from nucleus | nucleocytoplasmic transport | protein transport | telomere tethering at nuclear periphery	GO:0005643 | GO:0044614 | GO:0005634	nuclear pore | nuclear pore cytoplasmic filaments | nucleus	GO:0017056 | GO:0003723 | GO:0008139	structural constituent of nuclear pore | RNA binding | nuclear localization sequence binding	TraesCS1A01G065400	TraesCS1A02G065400
TraesCS1A03G0283100	167.415	-4.23369	0.477952	5.10962e-20	2.42721e-17	A0A3B5XWH3	VOC domain-containing protein	GO:0033389	putrescine biosynthetic process from arginine; using agmatinase	NA	NA	GO:0008783	agmatinase activity	TraesCS1A01G115700	TraesCS1A02G115700
TraesCS1A03G0404800	12.3804	-2.35259	0.748036	0.000122326	5.56332e-15	A0A3B5XZ18	MHD1 domain-containing protein	NA	NA	NA	NA	NA	NA	TraesCS1A01G150700	TraesCS1A02G150700
TraesCS1A03G0419300	129.891	-2.11682	0.553984	6.76582e-06	2.646e-14	A0A3B5XZ86	Cytokinin riboside 5'-monophosphate phosphoribohydrolase (EC 3.2.2.n1)	GO:0009691	cytokinin biosynthetic process	GO:0005634 | GO:0005829	nucleus | cytosol	GO:0016787 | GO:0016799 | GO:0102682	hydrolase activity | hydrolase activity; hydrolyzing N-glycosyl compounds | N6-(Delta2-isopentenyl)-adenosine 5'-monophosphate phosphoribohydrolase activity	TraesCS1A01G156100	TraesCS1A02G156100
TraesCS1A03G0501900	67.2565	-3.61174	0.878119	1.76705e-06	1.27416e-13	A0A3B5Y0A2	glutathione transferase (EC 2.5.1.18)	GO:0006749 | GO:0042221	glutathione metabolic process | response to chemical	GO:0005737	cytoplasm	GO:0004364 | GO:0016740	glutathione transferase activity | transferase activity	TraesCS1A01G186400	TraesCS1A02G186400
TraesCS1A03G0611000	106.78	-2.96851	0.930118	4.66686e-05	3.40137e-12	A0A3B5Y130	threonine--tRNA ligase (EC 6.1.1.3) (Threonyl-tRNA synthetase)	GO:0006418 | GO:0006435 | GO:0043039 | GO:0006412	tRNA aminoacylation for protein translation | threonyl-tRNA aminoacylation | tRNA aminoacylation | translation	GO:0005737 | GO:0005739 | GO:0009507	cytoplasm | mitochondrion | chloroplast	GO:0005524 | GO:0016887 | GO:0000166 | GO:0004829 | GO:0004812 | GO:0016874	ATP binding | ATP hydrolysis activity | nucleotide binding | threonine-tRNA ligase activity | aminoacyl-tRNA ligase activity | ligase activity	TraesCS1A01G235200	TraesCS1A02G235200
TraesCS1A03G0720000	516.497	-2.64069	0.309027	7.37634e-19	3.51662e-11	A0A3B5Y309	C2H2-type domain-containing protein	NA	NA	NA	NA	NA	NA	TraesCS1A01G285900	TraesCS1A02G285900
TraesCS1A03G0738000	803.209	-2.07413	0.369893	1.11936e-09	4.20764e-11	A0A3B5Y3D7	Uncharacterized protein | TraesCS1A03G0738000	NA	NA	NA	NA	NA	NA	TraesCS1A01G295800	TraesCS1A02G295800
TraesCS1A03G0742800	16.3215	-2.85322	0.782622	2.3299e-05	4.21864e-11	A0A3B5Y3E4	NADP-dependent oxidoreductase domain-containing protein	NA	NA	GO:0005829	cytosol	GO:0016491 | GO:0004032	oxidoreductase activity | alditol:NADP+ 1-oxidoreductase activity	TraesCS1A01G298200	TraesCS1A02G298200
TraesCS1A03G0755700	14.8729	-2.46012	0.907269	0.000326301	6.46921e-11	A0A3B5Y3L6	Uncharacterized protein | TraesCS1A03G0755700	GO:0006355	regulation of DNA-templated transcription	GO:0005634	nucleus	GO:0003700 | GO:0043565	DNA-binding transcription factor activity | sequence-specific DNA binding	TraesCS1A01G304000	TraesCS1A02G304000
TraesCS1A03G0780800	336.256	-2.30192	0.166015	4.94292e-45	8.99564e-11	A7XA05	Ethylene-responsive factor-like transcription factor ERFL2c	GO:0006355 | GO:0006351	regulation of DNA-templated transcription | DNA-templated transcription	GO:0005634	nucleus	GO:0003677 | GO:0003700	DNA binding | DNA-binding transcription factor activity	TraesCS1A01G314300	TraesCS1A02G314300
TraesCS1A03G0781600	453.689	-2.04746	0.38202	4.23153e-09	9.96877e-11	A0A3B5Y3J5	Uncharacterized protein | TraesCS1A03G0781600	NA	NA	NA	NA	NA	NA	TraesCS1A01G314700	TraesCS1A02G314700
TraesCS1A03G0781700	7789.54	-2.07717	0.261845	1.29565e-16	9.97569e-11	A0A3B5Y3Z5	Uncharacterized protein | TraesCS1A03G0781700	NA	NA	GO:0009535 | GO:0016020 | GO:0009536	chloroplast thylakoid membrane | membrane | plastid	NA	NA	TraesCS1A01G314800	TraesCS1A02G314800
TraesCS1A03G0781800	413.361	-2.56541	0.304535	2.23469e-18	1.02031e-10	Unknown_TraesCS1A03G0781800	Unknown_TraesCS1A03G0781800	NA	NA	NA	NA	NA	NA	TraesCS1A01G314900	TraesCS1A02G314900
TraesCS1A03G0892400	50.2051	-3.45256	0.582149	3.6552e-10	2.87851e-10	A0A3B5Y5P6	Protein kinase domain-containing protein	GO:0007165 | GO:0006468	signal transduction | protein phosphorylation	NA	NA	GO:0005524 | GO:0004672	ATP binding | protein kinase activity	TraesCS1A01G367000	TraesCS1A02G367000
TraesCS1A03G0892500	40.0404	-2.86267	0.641302	7.58779e-07	2.98057e-10	A0A3B5Y5Q9	Protein kinase domain-containing protein	GO:0007165 | GO:0006468	signal transduction | protein phosphorylation	NA	NA	GO:0005524 | GO:0004672	ATP binding | protein kinase activity	TraesCS1A01G367100	TraesCS1A02G367100
TraesCS1A03G0908000	26.6428	-2.81795	0.719996	4.25513e-06	3.4906e-10	W4ZMQ2	Uncharacterized protein | TraesCS1A03G0908000	GO:0006869	lipid transport	NA	NA	NA	NA	TraesCS1A01G374300	TraesCS1A02G374300
TraesCS1A03G0919900	126.87	-2.66136	0.482854	2.0001e-09	3.72853e-10	A0A3B5Y5M7	Protein DETOXIFICATION (Multidrug and toxic compound extrusion protein)	GO:0055085 | GO:1990961	transmembrane transport | xenobiotic detoxification by transmembrane export across the plasma membrane	GO:0016020	membrane	GO:0022857 | GO:0015297 | GO:0042910	transmembrane transporter activity | antiporter activity | xenobiotic transmembrane transporter activity	TraesCS1A01G380900	TraesCS1A02G380900
TraesCS1A03G1012800	34.3958	-2.89733	1.10762	0.000516684	8.42452e-10	A0A3B5Y810	Uncharacterized protein | TraesCS1A03G1012800	NA	NA	NA	NA	NA	NA	TraesCS1A01G414700	TraesCS1A02G414700
TraesCS1A03G1038800	70.1332	-2.49117	0.511164	7.87881e-08	1.02693e-09	A0A3B5Y7I6	Uncharacterized protein | TraesCS1A03G1038800	NA	NA	GO:0016020	membrane	NA	NA	TraesCS1A01G426800	TraesCS1A02G426800
TraesCS1A03G1079300	1178.41	-2.08315	0.493478	1.06115e-06	1.47946e-09	A0A3B5Y8T2	Flavonoid 3'-hydroxylase	NA	NA	GO:0016020	membrane	GO:0020037 | GO:0004497 | GO:0005506 | GO:0016705 | GO:0046872 | GO:0016491	heme binding | monooxygenase activity | iron ion binding | oxidoreductase activity; acting on paired donors; with incorporation or reduction of molecular oxygen | metal ion binding | oxidoreductase activity	TraesCS1A01G442300	TraesCS1A02G442300
TraesCS1B03G0022600	30.4297	-3.21508	0.633613	2.12588e-08	2.65186e-09	Unknown_TraesCS1B03G0022600	Unknown_TraesCS1B03G0022600	NA	NA	NA	NA	GO:0045735	nutrient reservoir activity	TraesCS1B01G011600	TraesCS1B02G011600
TraesCS1B03G0046500	134.816	-3.5509	0.659483	3.72666e-09	2.88649e-09	A0A3B5YRC8	Glycosyltransferase (EC 2.4.1.-)	NA	NA	NA	NA	GO:0008194 | GO:0016740 | GO:0016757 | GO:0035251	UDP-glycosyltransferase activity | transferase activity | glycosyltransferase activity | UDP-glucosyltransferase activity	TraesCS1B01G023300	TraesCS1B02G023300
TraesCS1B03G0047400	449.163	-3.8618	0.581224	1.57308e-12	2.89202e-09	A0A3B5YRN1	Glycosyltransferase (EC 2.4.1.-)	NA	NA	NA	NA	GO:0008194 | GO:0016740 | GO:0016757 | GO:0035251	UDP-glycosyltransferase activity | transferase activity | glycosyltransferase activity | UDP-glucosyltransferase activity	TraesCS1B01G023600	TraesCS1B02G023600
TraesCS1B03G0047600	62.172	-5.04613	0.850302	5.53378e-10	3.03481e-09	A0A3B5YQL2	Uncharacterized protein | TraesCS1B03G0047600	NA	NA	NA	NA	GO:0008194 | GO:0016740	UDP-glycosyltransferase activity | transferase activity	TraesCS1B01G023700	TraesCS1B02G023700
TraesCS1B03G0213200	30.1691	-2.52226	0.775016	6.35935e-05	4.18952e-09	A0A3B5YSK4 | A0A3B5YTD9	Peptidase S59 domain-containing protein | Peptidase S59 domain-containing protein	GO:0015031 | GO:0051028 | GO:0006913 | GO:0006606 | GO:0000973 | GO:0006405 | GO:0034398	protein transport | mRNA transport | nucleocytoplasmic transport | protein import into nucleus | post-transcriptional tethering of RNA polymerase II gene DNA at nuclear periphery | RNA export from nucleus | telomere tethering at nuclear periphery	GO:0005643 | GO:0005634 | GO:0044614	nuclear pore | nucleus | nuclear pore cytoplasmic filaments	GO:0017056 | GO:0003723 | GO:0008139	structural constituent of nuclear pore | RNA binding | nuclear localization sequence binding	TraesCS1B01G083500	TraesCS1B02G083500
TraesCS1B03G0245000	140.515	-2.07314	0.485332	1.10621e-06	5.0757e-09	A0A3B5YSV8	Cysteine-rich receptor-like protein kinase	GO:0006468 | GO:0016310	protein phosphorylation | phosphorylation	GO:0005886 | GO:0016020	plasma membrane | membrane	GO:0005524 | GO:0004672 | GO:0004674 | GO:0000166 | GO:0016301 | GO:0016740	ATP binding | protein kinase activity | protein serine/threonine kinase activity | nucleotide binding | kinase activity | transferase activity	TraesCS1B01G091900	TraesCS1B02G091900
TraesCS1B03G0612700	389.076	-2.19539	0.346134	1.14391e-11	3.83859e-08	A0A3B5YWU6	NAD-dependent epimerase/dehydratase domain-containing protein	NA	NA	NA	NA	GO:0016616	oxidoreductase activity; acting on the CH-OH group of donors; NAD or NADP as acceptor	TraesCS1B01G209700	TraesCS1B02G209700
TraesCS1B03G0794500	123.814	-3.66564	0.721437	1.90082e-08	8.32795e-08	A0A3B5YZJ8 | A0A3B5Z0Q1	Glucan endo-1;3-beta-glucosidase 14 | Glucan endo-1;3-beta-glucosidase 14	GO:0005975 | GO:0008152	carbohydrate metabolic process | metabolic process	NA	NA	GO:0004553 | GO:0016798 | GO:0016787	hydrolase activity; hydrolyzing O-glycosyl compounds | hydrolase activity; acting on glycosyl bonds | hydrolase activity	TraesCS1B01G285400	TraesCS1B02G285400
TraesCS1B03G0821800	446.306	-2.27622	0.391357	3.3657e-10	9.61944e-08	A0A3B5YZX0	C2H2-type domain-containing protein	NA	NA	NA	NA	NA	NA	TraesCS1B01G295400	TraesCS1B02G295400
TraesCS1B03G0841700	540.618	-3.25598	0.507168	6.30471e-12	1.01737e-07	A0A3B5Z0I8	Uncharacterized protein | TraesCS1B03G0841700	NA	NA	NA	NA	NA	NA	TraesCS1B01G304800	TraesCS1B02G304800
TraesCS1B03G0896200	323.215	-2.15345	0.208798	3.31176e-26	1.26893e-07	A7XA01	Ethylene-responsive factor-like transcription factor ERFL2a	GO:0006355 | GO:0006351	regulation of DNA-templated transcription | DNA-templated transcription	GO:0005634	nucleus	GO:0003677 | GO:0003700	DNA binding | DNA-binding transcription factor activity	TraesCS1B01G326600	TraesCS1B02G326600
TraesCS1B03G0896700	11787.9	-2.06062	0.284866	2.80439e-14	1.28401e-07	A0A3B5Z2B7	Uncharacterized protein | TraesCS1B03G0896700	NA	NA	GO:0009535 | GO:0016020 | GO:0009536	chloroplast thylakoid membrane | membrane | plastid	NA	NA	TraesCS1B01G326800	TraesCS1B02G326800
TraesCS1B03G0951500	33.5399	-2.03515	0.653475	9.60494e-05	1.57228e-07	A0A3B5Z303	Dof-type domain-containing protein	GO:0006355	regulation of DNA-templated transcription	GO:0005634	nucleus	GO:0003677 | GO:0003700	DNA binding | DNA-binding transcription factor activity	TraesCS1B01G347400	TraesCS1B02G347400
TraesCS1B03G0968400	55.9116	-3.91651	0.646362	1.40255e-10	1.62494e-07	A0A3B5Z1U9 | A0A3B5Z268 | A0A3B5Z2X9	RING-type domain-containing protein | RING-type domain-containing protein | RING-type domain-containing protein	GO:0016567	protein ubiquitination	GO:0005768 | GO:0009705 | GO:0016020	endosome | plant-type vacuole membrane | membrane	GO:0004842 | GO:0061630	ubiquitin-protein transferase activity | ubiquitin protein ligase activity	TraesCS1B01G354100	TraesCS1B02G354100
TraesCS1B03G1045200	16.1908	-2.40822	1.64191	0.00603555	2.08339e-07	A0A3B5Z2U5	Protein kinase domain-containing protein	GO:0007165 | GO:0006468	signal transduction | protein phosphorylation	NA	NA	GO:0005524 | GO:0004672	ATP binding | protein kinase activity	TraesCS1B01G384900	TraesCS1B02G384900
TraesCS1B03G1045900	53.7706	-2.62308	0.853179	0.000125101	2.10461e-07	A0A3B5Z382	Protein kinase domain-containing protein	GO:0007165 | GO:0006468	signal transduction | protein phosphorylation	NA	NA	GO:0005524 | GO:0004672	ATP binding | protein kinase activity	TraesCS1B01G385200	TraesCS1B02G385200
TraesCS1B03G1046000	15.7814	-2.39039	1.24861	0.00531959	2.10616e-07	A0A3B5Z3W4	Protein kinase domain-containing protein	GO:0007165 | GO:0006468	signal transduction | protein phosphorylation	NA	NA	GO:0005524 | GO:0004672	ATP binding | protein kinase activity	TraesCS1B01G385300	TraesCS1B02G385300
TraesCS1B03G1130100	20.7887	-2.00574	0.738854	0.000392054	2.47977e-07	A0A3B5Z5C6	Protein kinase domain-containing protein	GO:0006468	protein phosphorylation	GO:0005737	cytoplasm	GO:0005524 | GO:0004672 | GO:0004674 | GO:0000166	ATP binding | protein kinase activity | protein serine/threonine kinase activity | nucleotide binding	TraesCS1B01G419300	TraesCS1B02G419300
TraesCS1B03G1212500	34.557	-2.13149	0.751399	0.000191374	3.13671e-07	A0A3B5Z638	Carboxypeptidase (EC 3.4.16.-)	GO:0006508	proteolysis	NA	NA	GO:0004185 | GO:0016787 | GO:0008233 | GO:0004180	serine-type carboxypeptidase activity | hydrolase activity | peptidase activity | carboxypeptidase activity	TraesCS1B01G452400	TraesCS1B02G452400
TraesCS1B03G1237700	38.093	-2.15409	1.42078	0.00326263	3.38232e-07	A0A3B5Z5B7	Uncharacterized protein | TraesCS1B03G1237700	NA	NA	GO:0016020	membrane	NA	NA	TraesCS1B01G461700	TraesCS1B02G461700
TraesCS1D03G0021800	55.3572	-2.48942	0.439702	9.33899e-10	4.27591e-07	Unknown_TraesCS1D03G0021800	Unknown_TraesCS1D03G0021800	GO:0045010 | GO:0030036	actin nucleation | actin cytoskeleton organization	NA	NA	GO:0051015 | GO:0003779	actin filament binding | actin binding	TraesCS1D01G010200	TraesCS1D02G010200
TraesCS1D03G0036900	120.618	-5.59373	0.798583	3.96504e-13	4.62387e-07	A0A3B5ZMJ2 | A0A3B5ZML3	Glycosyltransferase (EC 2.4.1.-) | Glycosyltransferase (EC 2.4.1.-)	NA	NA	NA	NA	GO:0008194 | GO:0016740 | GO:0016757 | GO:0035251	UDP-glycosyltransferase activity | transferase activity | glycosyltransferase activity | UDP-glucosyltransferase activity	TraesCS1D01G019100	TraesCS1D02G019100
TraesCS1D03G0037000	149.928	-4.909	0.708451	8.83267e-13	4.67747e-07	A0A3B5ZNV2	Glycosyltransferase (EC 2.4.1.-)	NA	NA	NA	NA	GO:0008194 | GO:0016740 | GO:0016757 | GO:0035251	UDP-glycosyltransferase activity | transferase activity | glycosyltransferase activity | UDP-glucosyltransferase activity	TraesCS1D01G019200	TraesCS1D02G019200
TraesCS1D03G0039700	298.838	-3.39828	0.490561	2.02826e-13	4.70702e-07	A0A3B5ZPB3	Mechanosensitive ion channel protein	GO:0006820 | GO:0055085 | GO:0006811 | GO:0034220	anion transport | transmembrane transport | ion transport | ion transmembrane transport	GO:0005886 | GO:0016020	plasma membrane | membrane	GO:0008381	mechanosensitive ion channel activity	TraesCS1D01G020800	TraesCS1D02G020800
TraesCS1D03G0152400	26.546	-2.54236	0.538232	1.82011e-07	6.08993e-07	A0A3B5ZP54	Protein kinase domain-containing protein	GO:0006468 | GO:0016310	protein phosphorylation | phosphorylation	NA	NA	GO:0005524 | GO:0004672 | GO:0004674 | GO:0000166 | GO:0016301 | GO:0016740	ATP binding | protein kinase activity | protein serine/threonine kinase activity | nucleotide binding | kinase activity | transferase activity	TraesCS1D01G067700	TraesCS1D02G067700
TraesCS1D03G0421900	333.529	-2.1538	0.726183	0.000115304	1.34299e-06	A0A3B5ZT54 | A0A3B5ZU94	Low-temperature-induced 65 kDa protein | Low-temperature-induced 65 kDa protein	GO:0009737	response to abscisic acid	NA	NA	NA	NA	TraesCS1D01G163800	TraesCS1D02G163800
TraesCS1D03G0486300	60.2867	-4.28312	0.819288	1.15982e-08	1.59509e-06	A0A3B5ZTJ3	glutathione transferase (EC 2.5.1.18)	GO:0006749 | GO:0042221	glutathione metabolic process | response to chemical	GO:0005737	cytoplasm	GO:0004364 | GO:0016740	glutathione transferase activity | transferase activity	TraesCS1D01G190200	TraesCS1D02G190200
TraesCS1D03G0487600	1817.41	-2.25153	0.546212	1.90584e-06	1.60054e-06	Q8RW01	Glutathione S-transferase (GST) (EC 2.5.1.18)	GO:0006749 | GO:0042221	glutathione metabolic process | response to chemical	GO:0005737 | GO:0005829	cytoplasm | cytosol	GO:0004364 | GO:0016740	glutathione transferase activity | transferase activity	TraesCS1D01G191100	TraesCS1D02G191100
TraesCS1D03G0540900	20.8261	-3.95389	0.993113	7.22099e-06	2.24324e-06	A0A3B5ZUH3	VAN3-binding protein-like auxin canalisation domain-containing protein	GO:0009734 | GO:0010087 | GO:0010305	auxin-activated signaling pathway | phloem or xylem histogenesis | leaf vascular tissue pattern formation	NA	NA	NA	NA	TraesCS1D01G216500	TraesCS1D02G216500
TraesCS1D03G0651600	47.4102	-2.75005	1.02164	0.000228494	3.41574e-06	A0A3B5ZWF9	Uncharacterized protein | TraesCS1D03G0651600	NA	NA	NA	NA	NA	NA	TraesCS1D01G272200	TraesCS1D02G272200
TraesCS1D03G0677600	62.6949	-2.19684	0.327156	1.64084e-12	3.85724e-06	A0A3B5ZXC2	Phospholipid/glycerol acyltransferase domain-containing protein	GO:0010143	cutin biosynthetic process	GO:0016020	membrane	GO:0016791 | GO:0090447 | GO:0016746	phosphatase activity | glycerol-3-phosphate 2-O-acyltransferase activity | acyltransferase activity	TraesCS1D01G282300	TraesCS1D02G282300
TraesCS1D03G0703900	688.322	-2.1268	0.347245	4.59464e-11	4.02555e-06	Q8H0B8	Cold regulated protein	NA	NA	NA	NA	NA	NA	TraesCS1D01G296500	TraesCS1D02G296500
TraesCS1D03G0747700	210.981	-2.73773	0.215756	2.55818e-38	4.44905e-06	A7XA03	Ethylene-responsive factor-like transcription factor ERFL2b	GO:0006355 | GO:0006351	regulation of DNA-templated transcription | DNA-templated transcription	GO:0005634	nucleus	GO:0003677 | GO:0003700	DNA binding | DNA-binding transcription factor activity	TraesCS1D01G314800	TraesCS1D02G314800
TraesCS1D03G0748400	1185.5	-2.17951	0.364545	1.19969e-10	4.45048e-06	A0A1D5SWH1	Uncharacterized protein | TraesCS1D03G0748400	NA	NA	GO:0009535 | GO:0016020 | GO:0009536	chloroplast thylakoid membrane | membrane | plastid	NA	NA	TraesCS1D01G315000	TraesCS1D02G315000
TraesCS1D03G0811700	26.5285	-2.10812	0.623176	5.05476e-05	5.03913e-06	A0A3B5ZYV0 | A0A3B5ZYV1 | A0A3B5ZZE9 | A0A3B6A0J4 | A0A3B6A0L1	RING-type domain-containing protein | RING-type domain-containing protein | RING-type domain-containing protein | RING-type domain-containing protein | RING-type domain-containing protein	GO:0016567	protein ubiquitination	GO:0016020 | GO:0005768 | GO:0009705	membrane | endosome | plant-type vacuole membrane	GO:0004842 | GO:0061630	ubiquitin-protein transferase activity | ubiquitin protein ligase activity	TraesCS1D01G343700	TraesCS1D02G343700
TraesCS1D03G0867800	56.1603	-2.78423	0.501791	2.68633e-09	5.5185e-06	A0A3B5ZZU8	Protein kinase domain-containing protein	GO:0007165 | GO:0006468	signal transduction | protein phosphorylation	NA	NA	GO:0005524 | GO:0004672	ATP binding | protein kinase activity	TraesCS1D01G372600	TraesCS1D02G372600
TraesCS1D03G0867900	37.2764	-3.50092	0.8117	3.65695e-06	5.52096e-06	A0A3B6A1M2	Protein kinase domain-containing protein	GO:0007165 | GO:0006468	signal transduction | protein phosphorylation	NA	NA	GO:0005524 | GO:0004672	ATP binding | protein kinase activity	TraesCS1D01G372700	TraesCS1D02G372700
TraesCS1D03G0868200	35.0778	-3.09892	0.710748	1.45095e-06	5.53767e-06	A0A3B6A1G9	Protein kinase domain-containing protein	GO:0007165 | GO:0006468	signal transduction | protein phosphorylation	NA	NA	GO:0005524 | GO:0004672	ATP binding | protein kinase activity	TraesCS1D01G372900	TraesCS1D02G372900
TraesCS1D03G0902900	65.8405	-3.13764	0.50075	2.35569e-11	6.26953e-06	A0A3B6A0E1 | A0A3B6A1X4	Protein DETOXIFICATION | Protein DETOXIFICATION (Multidrug and toxic compound extrusion protein)	GO:0055085 | GO:1990961	transmembrane transport | xenobiotic detoxification by transmembrane export across the plasma membrane	GO:0016020	membrane	GO:0015297 | GO:0042910 | GO:0022857	antiporter activity | xenobiotic transmembrane transporter activity | transmembrane transporter activity	TraesCS1D01G388600	TraesCS1D02G388600
TraesCS1D03G1003000	10.3755	-2.25955	1.24737	0.00401284	7.49089e-06	A0A3B6A2B8	Uncharacterized protein | TraesCS1D03G1003000	NA	NA	GO:0016020	membrane	NA	NA	TraesCS1D01G436600	TraesCS1D02G436600
TraesCS1D03G1008000	71.9428	-2.00639	1.38085	0.00283232	7.55182e-06	A0A3B6A2E6	AAA+ ATPase domain-containing protein	GO:0006950	response to stress	NA	NA	GO:0005524 | GO:0016887 | GO:0000166	ATP binding | ATP hydrolysis activity | nucleotide binding	TraesCS1D01G439300	TraesCS1D02G439300
TraesCS2A03G0000700	38.5865	-2.55775	0.769503	5.24128e-05	8.14758e-06	Unknown_TraesCS2A03G0000700	Unknown_TraesCS2A03G0000700	GO:0006470	protein dephosphorylation	NA	NA	GO:0004722 | GO:0043169	protein serine/threonine phosphatase activity | cation binding	TraesCS2A01G000400	TraesCS2A02G000400
TraesCS2A03G0029200	12.5314	-3.5331	1.08967	0.00011565	8.5805e-06	A0A3B6AQK6	Cytochrome P450 85A1	GO:0016125	sterol metabolic process	GO:0016020	membrane	GO:0020037 | GO:0004497 | GO:0005506 | GO:0016705 | GO:0046872 | GO:0016491	heme binding | monooxygenase activity | iron ion binding | oxidoreductase activity; acting on paired donors; with incorporation or reduction of molecular oxygen | metal ion binding | oxidoreductase activity	TraesCS2A01G013500	TraesCS2A02G013500
TraesCS2A03G0052400	856.393	-2.32508	0.523758	4.0326e-07	8.71488e-06	Q6WGP9	Chalcone synthase	GO:0009058 | GO:0009813 | GO:0030639	biosynthetic process | flavonoid biosynthetic process | polyketide biosynthetic process	NA	NA	GO:0016747 | GO:0016746 | GO:0016740	acyltransferase activity; transferring groups other than amino-acyl groups | acyltransferase activity | transferase activity	TraesCS2A01G025700	TraesCS2A02G025700
TraesCS2A03G0335700	209.986	-2.2837	0.480966	1.06633e-07	1.66738e-05	A0A3B6AV16	Leucine-rich repeat-containing N-terminal plant-type domain-containing protein	NA	NA	NA	NA	NA	NA	TraesCS2A01G161700	TraesCS2A02G161700
TraesCS2A03G0367000	168.872	-2.5666	0.660099	4.3893e-06	1.72167e-05	A0A3B6AUP3	DUF4378 domain-containing protein	GO:0051513	regulation of monopolar cell growth	NA	NA	NA	NA	TraesCS2A01G176000	TraesCS2A02G176000
TraesCS2A03G0404400	27.8801	-2.98945	0.739733	2.44118e-06	1.91918e-05	A0A3B6AW66	LOB domain-containing protein	GO:0010468	regulation of gene expression	NA	NA	NA	NA	TraesCS2A01G194500	TraesCS2A02G194500
TraesCS2A03G0852500	92.2257	-2.47822	0.741007	3.38304e-05	3.49791e-05	A0A3B6B1H3	BHLH domain-containing protein	GO:0006357	regulation of transcription by RNA polymerase II	GO:0005634	nucleus	GO:0046983 | GO:0000981 | GO:0000978	protein dimerization activity | DNA-binding transcription factor activity; RNA polymerase II-specific | RNA polymerase II cis-regulatory region sequence-specific DNA binding	TraesCS2A01G348800	TraesCS2A02G348800
TraesCS2A03G0941400	23.6222	-2.46887	0.698569	2.19026e-05	4.04153e-05	A0A3B6B2I6 | A0A3B6B2W9 | A0A3B6B3U2	Subtilisin-like protease | Subtilisin-like protease | Subtilisin-like protease	GO:0006508	proteolysis	NA	NA	GO:0008236 | GO:0004252 | GO:0016787 | GO:0008233	serine-type peptidase activity | serine-type endopeptidase activity | hydrolase activity | peptidase activity	TraesCS2A01G390000	TraesCS2A02G390000
TraesCS2A03G0951100	15.6212	-2.6305	0.587114	6.95884e-07	4.12158e-05	A0A3B6B401	RING-type domain-containing protein	GO:0016567	protein ubiquitination	GO:0016020	membrane	GO:0008270 | GO:0061630	zinc ion binding | ubiquitin protein ligase activity	TraesCS2A01G395100	TraesCS2A02G395100
TraesCS2A03G1014400	2867.56	-2.61244	0.536637	5.22669e-08	4.63906e-05	A0A3B6B372	Bifunctional inhibitor/plant lipid transfer protein/seed storage helical domain-containing protein	NA	NA	NA	NA	NA	NA	TraesCS2A01G424861	TraesCS2A02G424861
TraesCS2A03G1032600	1459.02	-2.53907	0.995985	0.000321142	4.86755e-05	A0A3B6B3J9	Xyloglucan endotransglucosylase/hydrolase (EC 2.4.1.207)	GO:0005975 | GO:0071555 | GO:0010411 | GO:0042546 | GO:0006073 | GO:0008152	carbohydrate metabolic process | cell wall organization | xyloglucan metabolic process | cell wall biogenesis | cellular glucan metabolic process | metabolic process	GO:0048046 | GO:0005618 | GO:0005576	apoplast | cell wall | extracellular region	GO:0004553 | GO:0016762 | GO:0016798 | GO:0016740 | GO:0016787	hydrolase activity; hydrolyzing O-glycosyl compounds | xyloglucan:xyloglucosyl transferase activity | hydrolase activity; acting on glycosyl bonds | transferase activity | hydrolase activity	TraesCS2A01G433500	TraesCS2A02G433500
TraesCS2A03G1041300	99.0212	-3.80341	1.11644	2.42948e-05	4.92335e-05	A0A3B6B4L6	Ubiquinol oxidase (EC 1.10.3.11)	GO:0010230	alternative respiration	GO:0005739 | GO:0070469 | GO:0016020 | GO:0043229	mitochondrion | respirasome | membrane | intracellular organelle	GO:0046872 | GO:0009916 | GO:0102721 | GO:0106292 | GO:0016491	metal ion binding | alternative oxidase activity | ubiquinol:oxygen oxidoreductase activity | superoxide-generating NADPH oxidase activity | oxidoreductase activity	TraesCS2A01G438300	TraesCS2A02G438300
TraesCS2A03G1086200	1413.36	-6.33245	0.343102	9.70397e-78	5.28401e-05	A0A3B6B691	Uncharacterized protein | TraesCS2A03G1086200	NA	NA	NA	NA	NA	NA	TraesCS2A01G460500	TraesCS2A02G460500
TraesCS2A03G1086300	2498.75	-3.05491	0.240212	2.60604e-38	5.28715e-05	Q9LKM4	Cold-responsive protein	NA	NA	NA	NA	NA	NA	TraesCS2A01G460600	TraesCS2A02G460600
TraesCS2A03G1087200	85.1011	-4.32334	0.752101	3.2945e-10	5.39123e-05	A0A3B6B5M4	Uncharacterized protein | TraesCS2A03G1087200	NA	NA	NA	NA	NA	NA	TraesCS2A01G461100	TraesCS2A02G461100
TraesCS2A03G1087300	728.253	-3.68127	0.239942	2.12332e-54	5.39689e-05	A0A3B6B4F8	Uncharacterized protein | TraesCS2A03G1087300	NA	NA	NA	NA	NA	NA	TraesCS2A01G461200	TraesCS2A02G461200
TraesCS2A03G1123700	107.959	-3.49005	0.62245	9.69546e-10	5.53784e-05	A0A3B6B669	SET domain-containing protein	NA	NA	NA	NA	GO:0046872 | GO:0008168 | GO:0005515	metal ion binding | methyltransferase activity | protein binding	TraesCS2A01G479500	TraesCS2A02G479500
TraesCS2A03G1151700	1933.16	-5.16367	0.900428	3.93352e-10	5.73565e-05	C0SPH1	Flavanone 3-hydroxylase	NA	NA	NA	NA	GO:0016491 | GO:0046872	oxidoreductase activity | metal ion binding	TraesCS2A01G493500	TraesCS2A02G493500
TraesCS2B03G0000400	68.3834	-2.30085	0.323219	9.68944e-14	7.42148e-05	A0A3B6BX54	protein-serine/threonine phosphatase (EC 3.1.3.16)	GO:0006470 | GO:0035970	protein dephosphorylation | peptidyl-threonine dephosphorylation	GO:0005634	nucleus	GO:0017018 | GO:0046872 | GO:0004722 | GO:0043169 | GO:0016787 | GO:0004721	myosin phosphatase activity | metal ion binding | protein serine/threonine phosphatase activity | cation binding | hydrolase activity | phosphoprotein phosphatase activity	TraesCS2B01G023600	TraesCS2B02G023600
TraesCS2B03G0306300	23.1814	-2.55258	0.880558	0.000183306	9.15116e-05	A0A3B6C0H2	Peroxidase (EC 1.11.1.7)	GO:0006979 | GO:0042744 | GO:0098869	response to oxidative stress | hydrogen peroxide catabolic process | cellular oxidant detoxification	GO:0005576	extracellular region	GO:0020037 | GO:0046872 | GO:0004601 | GO:0140825 | GO:0016491	heme binding | metal ion binding | peroxidase activity | lactoperoxidase activity | oxidoreductase activity	TraesCS2B01G124600	TraesCS2B02G124600
TraesCS2B03G0432000	16.3472	-4.12198	1.72766	0.000654625	0.000105851	A0A3B6C1X8	Cytochrome P450	NA	NA	GO:0005886 | GO:0016020	plasma membrane | membrane	GO:0020037 | GO:0004497 | GO:0005506 | GO:0016705 | GO:0046872 | GO:0016491	heme binding | monooxygenase activity | iron ion binding | oxidoreductase activity; acting on paired donors; with incorporation or reduction of molecular oxygen | metal ion binding | oxidoreductase activity	TraesCS2B01G177300	TraesCS2B02G177300
TraesCS2B03G0438100	15.179	-2.82819	1.15116	0.00105117	0.000106381	A0A3B6C4M2	Uncharacterized protein | TraesCS2B03G0438100	GO:0006952 | GO:0051707	defense response | response to other organism	NA	NA	GO:0005524 | GO:0043531	ATP binding | ADP binding	TraesCS2B01G180600	TraesCS2B02G180600
TraesCS2B03G0488200	141.647	-3.7013	0.591018	1.83e-11	0.000110356	A0A3B6C319	DUF4378 domain-containing protein	GO:0051513	regulation of monopolar cell growth	NA	NA	NA	NA	TraesCS2B01G202300	TraesCS2B02G202300
TraesCS2B03G0512800	27.916	-5.23248	1.30862	3.2916e-06	0.000112952	A0A3B6C346	LOB domain-containing protein	GO:0010468	regulation of gene expression	NA	NA	NA	NA	TraesCS2B01G212400	TraesCS2B02G212400
TraesCS2B03G0580500	31.9186	-2.09207	0.672645	8.65648e-05	0.000121659	A0A3B6C432	CASP-like protein	NA	NA	GO:0016020	membrane	NA	NA	TraesCS2B01G239800	TraesCS2B02G239800
TraesCS2B03G0598500	346.02	-2.05506	0.293024	1.51173e-13	0.000125641	A0A3B6C4Q1	Uncharacterized protein | TraesCS2B03G0598500	GO:0055085	transmembrane transport	GO:0016020	membrane	GO:0022857	transmembrane transporter activity	TraesCS2B01G248000	TraesCS2B02G248000
TraesCS2B03G0716400	36.4326	-2.47427	0.637518	7.56528e-06	0.000135429	A0A3B6C5N7	Uncharacterized protein | TraesCS2B03G0716400	NA	NA	NA	NA	NA	NA	TraesCS2B01G276100	TraesCS2B02G276100
TraesCS2B03G0721800	217.183	-2.19396	0.322054	6.09727e-13	0.000136376	A0A3B6C5R6	Uncharacterized protein | TraesCS2B03G0721800	NA	NA	NA	NA	NA	NA	TraesCS2B01G278400	TraesCS2B02G278400
TraesCS2B03G0891200	41.1447	-2.18368	1.07415	0.00135468	0.000166201	A0A3B6C864	Amino acid transporter transmembrane domain-containing protein	GO:0003333 | GO:0006865	amino acid transmembrane transport | amino acid transport	GO:0005886 | GO:0016020	plasma membrane | membrane	GO:0015171	amino acid transmembrane transporter activity	TraesCS2B01G343300	TraesCS2B02G343300
TraesCS2B03G0945100	100.182	-2.37296	0.467751	2.14178e-08	0.000170011	A0A3B6CBD6	BHLH domain-containing protein	GO:0006357	regulation of transcription by RNA polymerase II	GO:0005634	nucleus	GO:0046983 | GO:0000981 | GO:0000978	protein dimerization activity | DNA-binding transcription factor activity; RNA polymerase II-specific | RNA polymerase II cis-regulatory region sequence-specific DNA binding	TraesCS2B01G367200	TraesCS2B02G367200
TraesCS2B03G1051600	14.7171	-2.9853	0.67507	9.81868e-07	0.000190525	A0A3B6CAP8	RING-type domain-containing protein	GO:0016567	protein ubiquitination	GO:0016020	membrane	GO:0008270 | GO:0061630	zinc ion binding | ubiquitin protein ligase activity	TraesCS2B01G413200	TraesCS2B02G413200
TraesCS2B03G1056900	296.018	-2.53319	0.619594	2.05318e-06	0.000190795	A0A3B6CAM9	Aminotransferase class I/classII domain-containing protein	GO:0006520 | GO:0009058	cellular amino acid metabolic process | biosynthetic process	NA	NA	GO:0003824 | GO:0030170 | GO:0008483	catalytic activity | pyridoxal phosphate binding | transaminase activity	TraesCS2B01G414800	TraesCS2B02G414800
TraesCS2B03G1061000	15.1977	-2.80158	1.67502	0.00406144	0.000191872	A0A3B6CAT9	Exostosin GT47 domain-containing protein	GO:0006486 | GO:0009969	protein glycosylation | xyloglucan biosynthetic process	GO:0016020 | GO:0005794	membrane | Golgi apparatus	GO:0016757 | GO:0008378	glycosyltransferase activity | galactosyltransferase activity	TraesCS2B01G416600	TraesCS2B02G416600
TraesCS2B03G1078800	19.3514	-3.66134	0.764601	2.08032e-07	0.000197563	A0A3B6CDC0	Uncharacterized protein | TraesCS2B03G1078800	GO:0048364 | GO:0048367	root development | shoot system development	NA	NA	NA	NA	TraesCS2B01G423600	TraesCS2B02G423600
TraesCS2B03G1138000	2782.77	-2.12789	0.485325	5.72067e-07	0.000206576	A0A3B6CBN7	Cold-responsive protein	NA	NA	NA	NA	NA	NA	TraesCS2B01G447500	TraesCS2B02G447500
TraesCS2B03G1153800	52.8075	-3.84954	1.19353	4.32917e-05	0.000208063	A0A3B6CC19	Xyloglucan endotransglucosylase/hydrolase (EC 2.4.1.207)	GO:0005975 | GO:0071555 | GO:0010411 | GO:0042546 | GO:0006073 | GO:0008152	carbohydrate metabolic process | cell wall organization | xyloglucan metabolic process | cell wall biogenesis | cellular glucan metabolic process | metabolic process	GO:0048046 | GO:0005618 | GO:0005576	apoplast | cell wall | extracellular region	GO:0004553 | GO:0016762 | GO:0016798 | GO:0016740 | GO:0016787	hydrolase activity; hydrolyzing O-glycosyl compounds | xyloglucan:xyloglucosyl transferase activity | hydrolase activity; acting on glycosyl bonds | transferase activity | hydrolase activity	TraesCS2B01G454500	TraesCS2B02G454500
TraesCS2B03G1209500	857.505	-2.0755	0.12868	1.11055e-59	0.000215796	A0A3B6CCV0	Uncharacterized protein | TraesCS2B03G1209500	NA	NA	NA	NA	GO:0003677	DNA binding	TraesCS2B01G478700	TraesCS2B02G478700
TraesCS2B03G1217700	284.937	-4.74428	0.450728	3.034e-27	0.000216306	A0A3B6CCX7	Uncharacterized protein | TraesCS2B03G1217700	NA	NA	NA	NA	NA	NA	TraesCS2B01G482200	TraesCS2B02G482200
TraesCS2B03G1217800	669.282	-2.1144	0.4666	2.96359e-07	0.000217367	A0A3B6CCZ6	Uncharacterized protein | TraesCS2B03G1217800	NA	NA	NA	NA	NA	NA	TraesCS2B01G482300	TraesCS2B02G482300
TraesCS2B03G1218200	1487.16	-3.63058	0.292031	7.37329e-37	0.000219235	A0A3B6CCU1	Uncharacterized protein | TraesCS2B03G1218200	NA	NA	NA	NA	NA	NA	TraesCS2B01G482500	TraesCS2B02G482500
TraesCS2B03G1218400	281.658	-3.90384	0.335547	1.21645e-32	0.00022036	A0A3B6CD01	Uncharacterized protein | TraesCS2B03G1218400	NA	NA	NA	NA	NA	NA	TraesCS2B01G482700	TraesCS2B02G482700
TraesCS2B03G1218500	5115.95	-2.62157	0.266015	2.75686e-24	0.000220786	A0A3B6CFB4	Uncharacterized protein | TraesCS2B03G1218500	NA	NA	NA	NA	NA	NA	TraesCS2B01G482800	TraesCS2B02G482800
TraesCS2B03G1218600	11.07	-3.59691	0.935463	6.3846e-06	0.000220995	A0A3B6CCZ4	Uncharacterized protein | TraesCS2B03G1218600	NA	NA	NA	NA	NA	NA	TraesCS2B01G482900	TraesCS2B02G482900
TraesCS2B03G1218900	237.176	-2.50603	0.433252	3.98127e-10	0.000221578	A0A2U9NKK4	Cold-regulated 7	NA	NA	NA	NA	NA	NA	TraesCS2B01G483000	TraesCS2B02G483000
TraesCS2B03G1253900	29.1061	-4.20147	1.26324	3.01606e-05	0.000227804	A0A3B6CDF1	SUI1 domain-containing protein	GO:0006413	translational initiation	NA	NA	GO:0003723 | GO:0003743	RNA binding | translation initiation factor activity	TraesCS2B01G498100	TraesCS2B02G498100
TraesCS2B03G1267100	57.8211	-3.25256	0.916416	1.37537e-05	0.000228018	A0A3B6CFY4	SET domain-containing protein	NA	NA	NA	NA	GO:0046872 | GO:0008168 | GO:0005515	metal ion binding | methyltransferase activity | protein binding	TraesCS2B01G504000	TraesCS2B02G504000
TraesCS2B03G1307800	437.634	-5.16101	0.812098	1.17641e-11	0.000234818	A0A3B6CGJ9	Fe2OG dioxygenase domain-containing protein	NA	NA	NA	NA	GO:0016491 | GO:0046872	oxidoreductase activity | metal ion binding	TraesCS2B01G521500	TraesCS2B02G521500
TraesCS2D03G0000400	132.422	-2.22828	0.502716	5.08194e-07	0.00027051	A0A1D5V2Q4	protein-serine/threonine phosphatase (EC 3.1.3.16)	GO:0006470 | GO:0035970	protein dephosphorylation | peptidyl-threonine dephosphorylation	GO:0005634	nucleus	GO:0017018 | GO:0046872 | GO:0004722 | GO:0043169 | GO:0016787 | GO:0004721	myosin phosphatase activity | metal ion binding | protein serine/threonine phosphatase activity | cation binding | hydrolase activity | phosphoprotein phosphatase activity	TraesCS2D01G000300	TraesCS2D02G000300
TraesCS2D03G0011600	6424.32	-3.23949	0.268752	9.8016e-35	0.000273425	A0A3B6D4K6	Cytochrome P450	NA	NA	GO:0016020	membrane	GO:0020037 | GO:0004497 | GO:0005506 | GO:0016705 | GO:0046872 | GO:0016491	heme binding | monooxygenase activity | iron ion binding | oxidoreductase activity; acting on paired donors; with incorporation or reduction of molecular oxygen | metal ion binding | oxidoreductase activity	TraesCS2D01G006500	TraesCS2D02G006500
TraesCS2D03G0194700	237.519	-2.10677	0.368255	6.72352e-10	0.000300485	A0A1D5UXE9	Genome assembly; chromosome: II	NA	NA	GO:0005783	endoplasmic reticulum	GO:0005515	protein binding	TraesCS2D01G093500	TraesCS2D02G093500
TraesCS2D03G0265100	128.762	-2.11663	0.624979	3.1618e-05	0.000319085	A0A3B6DB42	Sex determination protein tasselseed-2	NA	NA	NA	NA	NA	NA	TraesCS2D01G125800	TraesCS2D02G125800
TraesCS2D03G0325400	101.325	-2.43217	0.427377	8.09422e-10	0.000336331	A0A1D5UZJ6	non-specific serine/threonine protein kinase (EC 2.7.11.1)	GO:0007165 | GO:0006468 | GO:0016310 | GO:0050896	signal transduction | protein phosphorylation | phosphorylation | response to stimulus	NA	NA	GO:0005524 | GO:0004672 | GO:0004674 | GO:0000166 | GO:0016301 | GO:0016740	ATP binding | protein kinase activity | protein serine/threonine kinase activity | nucleotide binding | kinase activity | transferase activity	TraesCS2D01G155700	TraesCS2D02G155700
TraesCS2D03G0347900	68.1354	-4.34021	0.667212	1.12872e-11	0.000345181	A0A3B6D9J0	Uncharacterized protein | TraesCS2D03G0347900	NA	NA	GO:0016020	membrane	NA	NA	TraesCS2D01G166200	TraesCS2D02G166200
TraesCS2D03G0384600	60.0484	-3.175	0.685183	1.7142e-07	0.000357449	A0A1D5V249	Genome assembly; chromosome: II	GO:0051513	regulation of monopolar cell growth	NA	NA	NA	NA	TraesCS2D01G183400	TraesCS2D02G183400
TraesCS2D03G0432600	168.198	-3.30111	0.513373	7.09471e-12	0.000373553	A0A3B6DA09	Leucine-rich repeat-containing N-terminal plant-type domain-containing protein	NA	NA	NA	NA	GO:0005515	protein binding	TraesCS2D01G207200	TraesCS2D02G207200
TraesCS2D03G0442000	30.3249	-3.2097	0.910203	8.02565e-05	0.000380085	W5C3R2	F-box protein SKIP27 (Genome assembly; chromosome: II)	NA	NA	NA	NA	GO:0005515	protein binding	TraesCS2D01G211000	TraesCS2D02G211000
TraesCS2D03G0601400	369.288	-2.57008	0.318261	3.92781e-17	0.000424172	A0A3B6DC05	Uncharacterized protein | TraesCS2D03G0601400	NA	NA	NA	NA	NA	NA	TraesCS2D01G260200	TraesCS2D02G260200
TraesCS2D03G0673300	10.1025	-4.4627	1.43445	9.4186e-05	0.000457863	Unknown_TraesCS2D03G0673300	Unknown_TraesCS2D03G0673300	NA	NA	NA	NA	NA	NA	TraesCS2D01G290200	TraesCS2D02G290200
TraesCS2D03G0734500	88.7166	-3.7062	0.661297	1.22609e-09	0.000490248	A0A1D5UPI7	Genome assembly; chromosome: II	GO:0055085 | GO:0015749 | GO:0008643	transmembrane transport | monosaccharide transmembrane transport | carbohydrate transport	GO:0016020	membrane	GO:0022857 | GO:0015144 | GO:0015293 | GO:0015145	transmembrane transporter activity | carbohydrate transmembrane transporter activity | symporter activity | monosaccharide transmembrane transporter activity	TraesCS2D01G319100	TraesCS2D02G319100
TraesCS2D03G0746300	290.239	-2.97406	0.478115	2.50413e-11	0.000492682	A0A3B6DEZ6	Amino acid transporter transmembrane domain-containing protein	GO:0003333 | GO:0006865	amino acid transmembrane transport | amino acid transport	GO:0005886 | GO:0016020	plasma membrane | membrane	GO:0015171	amino acid transmembrane transporter activity	TraesCS2D01G324400	TraesCS2D02G324400
TraesCS2D03G0795300	69.5482	-2.97602	0.459279	6.50141e-12	0.000503452	W5C271	Genome assembly; chromosome: II	GO:0006357	regulation of transcription by RNA polymerase II	GO:0005634	nucleus	GO:0046983 | GO:0000981 | GO:0000978	protein dimerization activity | DNA-binding transcription factor activity; RNA polymerase II-specific | RNA polymerase II cis-regulatory region sequence-specific DNA binding	TraesCS2D01G347200	TraesCS2D02G347200
TraesCS2D03G0881400	182.714	-2.63291	0.329318	6.93093e-17	0.000542569	A0A2X0S8V8 | A0A3B6DGE9 | A0A3B6DI03	Genome assembly; chromosome: II | Myb-like domain-containing protein | Myb-like domain-containing protein	GO:0006357	regulation of transcription by RNA polymerase II	NA	NA	GO:0000981 | GO:0000978	DNA-binding transcription factor activity; RNA polymerase II-specific | RNA polymerase II cis-regulatory region sequence-specific DNA binding	TraesCS2D01G387100	TraesCS2D02G387100
TraesCS2D03G0892600	21.2462	-3.55689	0.801945	2.19258e-06	0.000549927	A0A3B6DHM7	RING-type domain-containing protein	GO:0016567	protein ubiquitination	GO:0016020	membrane	GO:0008270 | GO:0061630	zinc ion binding | ubiquitin protein ligase activity	TraesCS2D01G392500	TraesCS2D02G392500
TraesCS2D03G0892800	52.5947	-2.31179	0.405399	7.74004e-10	0.000551675	A0A3B6DKS0	RING-type domain-containing protein	GO:0016567	protein ubiquitination	NA	NA	GO:0008270 | GO:0061630	zinc ion binding | ubiquitin protein ligase activity	TraesCS2D01G392600	TraesCS2D02G392600
TraesCS2D03G0900700	15.0677	-2.85465	1.23135	0.000647753	0.000553721	A0A1D6DB09	Genome assembly; chromosome: II	NA	NA	GO:0005886 | GO:0016020	plasma membrane | membrane	NA	NA	TraesCS2D01G396000	TraesCS2D02G396000
TraesCS2D03G0954300	971.536	-2.49619	0.338884	8.47083e-15	0.00057003	A0A3B6DIP1	Bifunctional inhibitor/plant lipid transfer protein/seed storage helical domain-containing protein	NA	NA	NA	NA	NA	NA	TraesCS2D01G422800	TraesCS2D02G422800
TraesCS2D03G0959100	5018	-2.12162	0.432237	4.14802e-08	0.000579594	Q9SDV6	Cold-responsive protein COR14a (WCOR14a)	NA	NA	NA	NA	NA	NA	TraesCS2D01G425200	TraesCS2D02G425200
TraesCS2D03G1028100	2898.79	-3.27817	0.269849	3.00901e-35	0.000608776	A0A3B6DJZ6	Uncharacterized protein | TraesCS2D03G1028100	NA	NA	NA	NA	NA	NA	TraesCS2D01G460700	TraesCS2D02G460700
TraesCS2D03G1028200	3950.33	-2.69578	0.296895	5.7575e-21	0.000611124	A0A1D6RNP4	Genome assembly; chromosome: II	NA	NA	NA	NA	NA	NA	TraesCS2D01G460800	TraesCS2D02G460800
TraesCS2D03G1029100	168.776	-2.15953	0.352181	4.61812e-11	0.000611505	A0A341R5R1	Uncharacterized protein | TraesCS2D03G1029100	NA	NA	NA	NA	NA	NA	TraesCS2D01G461100	TraesCS2D02G461100
TraesCS2D03G1029200	261.584	-2.21879	0.489036	2.69948e-07	0.000612347	A0A3B6DK00	Uncharacterized protein | TraesCS2D03G1029200	NA	NA	NA	NA	NA	NA	TraesCS2D01G461200	TraesCS2D02G461200
TraesCS2D03G1029800	208.015	-2.18439	0.369421	1.98174e-10	0.000613733	A0A3B6DKI5	Uncharacterized protein | TraesCS2D03G1029800	NA	NA	NA	NA	NA	NA	TraesCS2D01G461400	TraesCS2D02G461400
TraesCS2D03G1069500	73.1488	-3.37023	0.804875	1.07805e-06	0.000633969	A0A3B6DL40	SET domain-containing protein	NA	NA	NA	NA	GO:0046872 | GO:0008168 | GO:0005515	metal ion binding | methyltransferase activity | protein binding	TraesCS2D01G478700	TraesCS2D02G478700
TraesCS2D03G1100600	1084.02	-4.84193	0.954168	1.50765e-08	0.000642005	C0SPH3	Flavanone 3-hydroxylase	NA	NA	NA	NA	GO:0046872 | GO:0051213 | GO:0045486 | GO:0016491 | GO:0016706	metal ion binding | dioxygenase activity | naringenin 3-dioxygenase activity | oxidoreductase activity | 2-oxoglutarate-dependent dioxygenase activity	TraesCS2D01G493400	TraesCS2D02G493400
TraesCS2D03G1111300	13.198	-3.89737	1.27899	9.53403e-05	0.000646323	A0A3B6DKZ7 | A0A3B6DL86	Xyloglucan endotransglucosylase/hydrolase | Xyloglucan endotransglucosylase/hydrolase (EC 2.4.1.207)	GO:0005975 | GO:0071555 | GO:0010411 | GO:0042546 | GO:0006073 | GO:0008152	carbohydrate metabolic process | cell wall organization | xyloglucan metabolic process | cell wall biogenesis | cellular glucan metabolic process | metabolic process	GO:0048046 | GO:0005618 | GO:0005576	apoplast | cell wall | extracellular region	GO:0004553 | GO:0016762 | GO:0016798 | GO:0016740 | GO:0016787	hydrolase activity; hydrolyzing O-glycosyl compounds | xyloglucan:xyloglucosyl transferase activity | hydrolase activity; acting on glycosyl bonds | transferase activity | hydrolase activity	TraesCS2D01G498500	TraesCS2D02G498500
TraesCS3A03G0090300	33.1943	-3.82861	1.35666	0.000444312	0.000764645	A0A3B6EAR0	Uncharacterized protein | TraesCS3A03G0090300	GO:0006355	regulation of DNA-templated transcription	GO:0005634	nucleus	GO:0003700 | GO:0043565 | GO:0003677	DNA-binding transcription factor activity | sequence-specific DNA binding | DNA binding	TraesCS3A01G044700	TraesCS3A02G044700
TraesCS3A03G0131600	1063.75	-4.53615	0.925617	3.86701e-08	0.000778096	A0A3B6EAE1	P450	NA	NA	GO:0016020	membrane	GO:0020037 | GO:0004497 | GO:0005506 | GO:0016705 | GO:0046872 | GO:0016491	heme binding | monooxygenase activity | iron ion binding | oxidoreductase activity; acting on paired donors; with incorporation or reduction of molecular oxygen | metal ion binding | oxidoreductase activity	TraesCS3A01G061600	TraesCS3A02G061600
TraesCS3A03G0132300	29.2617	-3.77473	0.809766	7.47e-07	0.000778096	A0A3B6EBA2	Cytochrome P450	NA	NA	GO:0016020	membrane	GO:0020037 | GO:0004497 | GO:0005506 | GO:0016705 | GO:0046872 | GO:0016491	heme binding | monooxygenase activity | iron ion binding | oxidoreductase activity; acting on paired donors; with incorporation or reduction of molecular oxygen | metal ion binding | oxidoreductase activity	TraesCS3A01G061900	TraesCS3A02G061900
TraesCS3A03G0213000	135.661	-2.66187	0.23296	2.66719e-31	0.000810941	A0A3B6ECG2	Aminotransferase-like plant mobile domain-containing protein	GO:0010073 | GO:0048507	meristem maintenance | meristem development	NA	NA	NA	NA	TraesCS3A01G096600	TraesCS3A02G096600
TraesCS3A03G0274000	108.623	-2.42914	0.306426	2.32956e-16	0.000836022	A0A3B6EDH8	Glycosyltransferase	NA	NA	NA	NA	NA	NA	TraesCS3A01G124800	TraesCS3A02G124800
TraesCS3A03G0280100	216.22	-2.20064	0.666692	4.21079e-05	0.000837649	A0A3B6ECN7	Uncharacterized protein | TraesCS3A03G0280100	NA	NA	NA	NA	GO:0016747	acyltransferase activity; transferring groups other than amino-acyl groups	TraesCS3A01G127300	TraesCS3A02G127300
TraesCS3A03G0297400	72.7908	-2.86506	1.00055	0.000133136	0.000847708	A0A3B6EJ43 | A0A3B6EJE2	arginine--tRNA ligase (EC 6.1.1.19) (Arginyl-tRNA synthetase) | arginine--tRNA ligase (EC 6.1.1.19) (Arginyl-tRNA synthetase)	GO:0009791 | GO:0048608 | GO:0006418 | GO:0006420 | GO:0006412	post-embryonic development | reproductive structure development | tRNA aminoacylation for protein translation | arginyl-tRNA aminoacylation | translation	GO:0005737	cytoplasm	GO:0005524 | GO:0000166 | GO:0004812 | GO:0004814 | GO:0016874	ATP binding | nucleotide binding | aminoacyl-tRNA ligase activity | arginine-tRNA ligase activity | ligase activity	TraesCS3A01G310400	TraesCS3A02G310400
TraesCS3A03G0584700	113.304	-3.02106	0.57174	7.37176e-09	0.00100477	A0A3B6EIC4	Uncharacterized protein | TraesCS3A03G0584700	GO:0055085 | GO:0006873 | GO:0006811 | GO:0098656	transmembrane transport | cellular ion homeostasis | ion transport | anion transmembrane transport	GO:0005886 | GO:0016020	plasma membrane | membrane	GO:0008308	voltage-gated anion channel activity	TraesCS3A01G225100	TraesCS3A02G225100
TraesCS3A03G0590800	2506.47	-3.04145	0.546475	1.21807e-09	0.00102053	A0A3B6EG31	NAD-dependent epimerase/dehydratase domain-containing protein	NA	NA	NA	NA	GO:0016616	oxidoreductase activity; acting on the CH-OH group of donors; NAD or NADP as acceptor	TraesCS3A01G226600	TraesCS3A02G226600
TraesCS3A03G0704500	2927.64	-2.03114	0.312932	5.20578e-12	0.00112006	A0A3B6EI00	Glycosyltransferase (EC 2.4.1.-)	NA	NA	NA	NA	GO:0008194 | GO:0016740 | GO:0016757	UDP-glycosyltransferase activity | transferase activity | glycosyltransferase activity	TraesCS3A01G279800	TraesCS3A02G279800
TraesCS3A03G0704900	32.3224	-2.0764	0.72355	0.000179098	0.00112062	A0A3B6EKE1	Glycosyltransferase (EC 2.4.1.-)	NA	NA	NA	NA	GO:0008194 | GO:0016740 | GO:0016757	UDP-glycosyltransferase activity | transferase activity | glycosyltransferase activity	TraesCS3A01G280000	TraesCS3A02G280000
TraesCS3A03G0813200	63.1984	-2.16695	0.459944	1.4752e-07	0.00120963	A0A3B6EPJ8	Calcium uniporter protein	GO:0036444 | GO:0051560 | GO:0006811 | GO:0006816 | GO:0070588	calcium import into the mitochondrion | mitochondrial calcium ion homeostasis | ion transport | calcium ion transport | calcium ion transmembrane transport	GO:0005743 | GO:1990246 | GO:0016020 | GO:0005739	mitochondrial inner membrane | uniplex complex | membrane | mitochondrion	GO:0005262 | GO:0015292	calcium channel activity | uniporter activity	TraesCS3A01G340300	TraesCS3A02G340300
TraesCS3A03G0825200	11.5749	-2.17385	0.65526	5.79567e-05	0.00121245	A0A3B6EMW6	DUF641 domain-containing protein	GO:0009639 | GO:0009959	response to red or far red light | negative gravitropism	NA	NA	NA	NA	TraesCS3A01G345300	TraesCS3A02G345300
TraesCS3A03G0847700	20.893	-2.62904	1.8075	0.0056024	0.00122962	A0A3B6EKR1	C2H2-type domain-containing protein	NA	NA	NA	NA	NA	NA	TraesCS3A01G356600	TraesCS3A02G356600
TraesCS3A03G0872800	74.379	-4.76504	0.489447	2.77416e-23	0.00124871	A0A3B6EQI7	Acetyltransferase	NA	NA	NA	NA	GO:0016747	acyltransferase activity; transferring groups other than amino-acyl groups	TraesCS3A01G367900	TraesCS3A02G367900
TraesCS3A03G0911000	12.4485	-2.52693	0.787852	6.8184e-05	0.00126206	A0A3B6EPA9 | A0A3B6ER92	beta-galactosidase (EC 3.2.1.23) | beta-galactosidase (EC 3.2.1.23)	GO:0005975 | GO:0008152	carbohydrate metabolic process | metabolic process	GO:0048046 | GO:0005773	apoplast | vacuole	GO:0030246 | GO:0004553 | GO:0004565 | GO:0016798 | GO:0016787	carbohydrate binding | hydrolase activity; hydrolyzing O-glycosyl compounds | beta-galactosidase activity | hydrolase activity; acting on glycosyl bonds | hydrolase activity	TraesCS3A01G386200	TraesCS3A02G386200
TraesCS3A03G0918300	19.3326	-2.67547	1.11191	0.000734916	0.00127285	A0A3B6ERD3	Ubiquitin-like domain-containing protein	NA	NA	NA	NA	GO:0005515	protein binding	TraesCS3A01G390300	TraesCS3A02G390300
TraesCS3A03G1239800	53.0514	-2.1281	0.430404	5.85626e-08	0.00141439	A0A3B6ER66	Pentacotripeptide-repeat region of PRORP domain-containing protein	GO:0008380	RNA splicing	NA	NA	GO:0005515	protein binding	TraesCS3A01G525400	TraesCS3A02G525400
TraesCS3B03G0164000	11.5492	-2.18562	0.651097	4.38187e-05	0.00151574	A0A3B6FFG3	Bromo domain-containing protein	GO:0006357 | GO:0008360 | GO:0007010	regulation of transcription by RNA polymerase II | regulation of cell shape | cytoskeleton organization	GO:0005634	nucleus	GO:0005515	protein binding	TraesCS3B01G071100	TraesCS3B02G071100
TraesCS3B03G0343000	88.6952	-2.28623	0.401516	7.78062e-10	0.00159082	A0A3B6FHW3	Glycosyltransferase (EC 2.4.1.-)	NA	NA	NA	NA	GO:0008194 | GO:0016740 | GO:0016757 | GO:0035251	UDP-glycosyltransferase activity | transferase activity | glycosyltransferase activity | UDP-glucosyltransferase activity	TraesCS3B01G143300	TraesCS3B02G143300
TraesCS3B03G0343900	1039.71	-4.34354	0.300062	1.19924e-48	0.00159323	B2CW78	Glycosyltransferase (EC 2.4.1.-)	NA	NA	NA	NA	GO:0008194 | GO:0016740 | GO:0016757 | GO:0035251	UDP-glycosyltransferase activity | transferase activity | glycosyltransferase activity | UDP-glucosyltransferase activity	TraesCS3B01G144400	TraesCS3B02G144400
TraesCS3B03G0344300	33.1355	-3.12596	0.46755	1.43604e-12	0.00159324	A0A3B6FJD2	Glycosyltransferase	NA	NA	NA	NA	NA	NA	TraesCS3B01G144500	TraesCS3B02G144500
TraesCS3B03G0636500	29.9159	-2.36617	1.32822	0.00170855	0.0017976	A0A3B6FQC2	Leucine-rich repeat-containing N-terminal plant-type domain-containing protein	NA	NA	NA	NA	GO:0005515	protein binding	TraesCS3B01G243500	TraesCS3B02G243500
TraesCS3B03G0671600	1152.39	-3.28699	0.453741	2.25238e-14	0.00182261	A0A3B6FM33 | W5D021	NAD-dependent epimerase/dehydratase domain-containing protein | NAD-dependent epimerase/dehydratase domain-containing protein	NA	NA	GO:0016020	membrane	GO:0016616	oxidoreductase activity; acting on the CH-OH group of donors; NAD or NADP as acceptor	TraesCS3B01G257900	TraesCS3B02G257900
TraesCS3B03G0680200	23.7252	-5.66108	1.44856	4.5288e-06	0.00182773	Unknown_TraesCS3B03G0680200	Unknown_TraesCS3B03G0680200	NA	NA	NA	NA	GO:0005525 | GO:0003924	GTP binding | GTPase activity	TraesCS3B01G261500	TraesCS3B02G261500
TraesCS3B03G0727600	58.4146	-2.18307	1.31538	0.00198404	0.00188156	A0A3B6FRU1	Lysyl-tRNA synthetase	GO:0006418 | GO:0006430	tRNA aminoacylation for protein translation | lysyl-tRNA aminoacylation	GO:0005737 | GO:0005829	cytoplasm | cytosol	GO:0005524 | GO:0003676 | GO:0000166 | GO:0004812 | GO:0004824 | GO:0016874 | GO:0000049	ATP binding | nucleic acid binding | nucleotide binding | aminoacyl-tRNA ligase activity | lysine-tRNA ligase activity | ligase activity | tRNA binding	TraesCS3B01G282000	TraesCS3B02G282000
TraesCS3B03G0747400	40.5347	-2.52842	1.23372	0.00108824	0.00189417	W5CRV4	Glycosyltransferase (EC 2.4.1.-)	NA	NA	NA	NA	GO:0008194 | GO:0016740 | GO:0016757	UDP-glycosyltransferase activity | transferase activity | glycosyltransferase activity	TraesCS3B01G290200	TraesCS3B02G290200
TraesCS3B03G0821300	18.6175	-4.06033	1.4165	0.000116798	0.0019548	A0A3B6FT92	Uncharacterized protein | TraesCS3B03G0821300	NA	NA	NA	NA	NA	NA	TraesCS3B01G320600	TraesCS3B02G320600
TraesCS3B03G0906200	25.4159	-3.05601	0.742666	4.36999e-06	0.00201877	A0A077RV53	AP2/ERF domain-containing protein	GO:0006355 | GO:0006351	regulation of DNA-templated transcription | DNA-templated transcription	GO:0005634	nucleus	GO:0003677 | GO:0003700	DNA binding | DNA-binding transcription factor activity	TraesCS3B01G357600	TraesCS3B02G357600
TraesCS3B03G0944700	22.4872	-2.04965	0.487057	1.65598e-06	0.00207996	A0A3B6FSM6	Protein kinase domain-containing protein	GO:0006468	protein phosphorylation	GO:0016020	membrane	GO:0005524 | GO:0004672 | GO:0005515 | GO:0000166	ATP binding | protein kinase activity | protein binding | nucleotide binding	TraesCS3B01G376200	TraesCS3B02G376200
TraesCS3B03G0987700	4363.94	-2.92115	0.494188	1.60369e-10	0.00214386	A0A077RXE4	Delta-1-pyrroline-5-carboxylate synthase [Includes: Glutamate 5-kinase (GK) (EC 2.7.2.11) (Gamma-glutamyl kinase); Gamma-glutamyl phosphate reductase (GPR) (EC 1.2.1.41) (Glutamate-5-semialdehyde dehydrogenase) (Glutamyl-gamma-semialdehyde dehydrogenase)]	GO:0016310 | GO:0055129 | GO:0006561 | GO:0008152 | GO:0008652 | GO:0009084	phosphorylation | L-proline biosynthetic process | proline biosynthetic process | metabolic process | cellular amino acid biosynthetic process | glutamine family amino acid biosynthetic process	GO:0005737	cytoplasm	GO:0005524 | GO:0016491 | GO:0003824 | GO:0016301 | GO:0016620 | GO:0004349 | GO:0004350 | GO:0000166 | GO:0016740	ATP binding | oxidoreductase activity | catalytic activity | kinase activity | oxidoreductase activity; acting on the aldehyde or oxo group of donors; NAD or NADP as acceptor | glutamate 5-kinase activity | glutamate-5-semialdehyde dehydrogenase activity | nucleotide binding | transferase activity	TraesCS3B01G395900	TraesCS3B02G395900
TraesCS3B03G0996500	135.443	-3.9909	0.568024	1.07895e-13	0.00215584	A0A077RFK4	Bread wheat hypothetical protein | TraesCS3B03G0996500	NA	NA	NA	NA	GO:0016747	acyltransferase activity; transferring groups other than amino-acyl groups	TraesCS3B01G399600	TraesCS3B02G399600
TraesCS3B03G1004900	36.0767	-2.7201	0.732794	9.47318e-06	0.00216261	W5CQZ0	Protein kinase domain-containing protein	GO:0006468 | GO:0045087 | GO:0016310	protein phosphorylation | innate immune response | phosphorylation	GO:0005886 | GO:0016020	plasma membrane | membrane	GO:0005524 | GO:0004672 | GO:0019199 | GO:0000166 | GO:0016301 | GO:0016740	ATP binding | protein kinase activity | transmembrane receptor protein kinase activity | nucleotide binding | kinase activity | transferase activity	TraesCS3B01G403100	TraesCS3B02G403100
TraesCS3B03G1265600	68.5798	-2.66887	0.98619	0.000222576	0.00233184	W5D1L0	Glycosyltransferase	NA	NA	GO:0005737	cytoplasm	GO:0008194 | GO:0080043 | GO:0080044 | GO:0016740 | GO:0035251	UDP-glycosyltransferase activity | quercetin 3-O-glucosyltransferase activity | quercetin 7-O-glucosyltransferase activity | transferase activity | UDP-glucosyltransferase activity	TraesCS3B01G510100	TraesCS3B02G510100
TraesCS3B03G1367200	49.9362	-3.53191	0.963899	2.65619e-05	0.00238001	A0A077S364	DUF4228 domain-containing protein	NA	NA	NA	NA	NA	NA	TraesCS3B01G549500	TraesCS3B02G549500
TraesCS3D03G0118500	59.4848	-4.25353	1.40763	0.000155686	0.00256991	A0A3B6GMV7	P450	NA	NA	GO:0016020	membrane	GO:0020037 | GO:0004497 | GO:0005506 | GO:0016705 | GO:0046872 | GO:0016491	heme binding | monooxygenase activity | iron ion binding | oxidoreductase activity; acting on paired donors; with incorporation or reduction of molecular oxygen | metal ion binding | oxidoreductase activity	TraesCS3D01G061700	TraesCS3D02G061700
TraesCS3D03G0118800	4277.19	-3.42879	0.58866	2.01507e-10	0.00257153	A0A3B6GQ28	P450	NA	NA	GO:0016020	membrane	GO:0020037 | GO:0004497 | GO:0005506 | GO:0016705 | GO:0046872 | GO:0016491	heme binding | monooxygenase activity | iron ion binding | oxidoreductase activity; acting on paired donors; with incorporation or reduction of molecular oxygen | metal ion binding | oxidoreductase activity	TraesCS3D01G061900	TraesCS3D02G061900
TraesCS3D03G0193300	92.8204	-2.04858	0.260277	2.25188e-16	0.0026516	A0A3B6GNE0	Aminotransferase-like plant mobile domain-containing protein	GO:0010073 | GO:0048507	meristem maintenance | meristem development	NA	NA	NA	NA	TraesCS3D01G097200	TraesCS3D02G097200
TraesCS3D03G0265100	719.499	-2.13031	0.27591	7.0404e-16	0.0027011	A0A3B6GPD0	Glycosyltransferase (EC 2.4.1.-)	NA	NA	NA	NA	GO:0008194 | GO:0016740 | GO:0016757 | GO:0035251	UDP-glycosyltransferase activity | transferase activity | glycosyltransferase activity | UDP-glucosyltransferase activity	TraesCS3D01G126300	TraesCS3D02G126300
TraesCS3D03G0265200	57.2019	-2.42707	0.466648	1.28202e-08	0.00270128	A0A3B6GN05 | A0A3B6GPZ9	Glycosyltransferase | Glycosyltransferase	NA	NA	NA	NA	GO:0008194 | GO:0016740 | GO:0035251	UDP-glycosyltransferase activity | transferase activity | UDP-glucosyltransferase activity	TraesCS3D01G126400	TraesCS3D02G126400
TraesCS3D03G0265600	1871.23	-2.38995	0.231291	2.35966e-26	0.00270171	C5HUX8	Glycosyltransferase (EC 2.4.1.-)	NA	NA	NA	NA	GO:0008194 | GO:0016740 | GO:0016757 | GO:0035251	UDP-glycosyltransferase activity | transferase activity | glycosyltransferase activity | UDP-glucosyltransferase activity	TraesCS3D01G126500	TraesCS3D02G126500
TraesCS3D03G0270400	175.282	-2.236	0.858856	0.00032068	0.00270588	A0A3B6GN28	Uncharacterized protein | TraesCS3D03G0270400	NA	NA	NA	NA	GO:0016747	acyltransferase activity; transferring groups other than amino-acyl groups	TraesCS3D01G128500	TraesCS3D02G128500
TraesCS3D03G0308000	17.5971	-2.38219	1.05973	0.00225655	0.00276566	A0A3B6GQN4	Uncharacterized protein | TraesCS3D03G0308000	GO:0009909 | GO:0048573	regulation of flower development | photoperiodism; flowering	NA	NA	GO:0008429	phosphatidylethanolamine binding	TraesCS3D01G144500	TraesCS3D02G144500
TraesCS3D03G0338100	1332.92	-2.05396	0.309546	1.86869e-12	0.00281556	A0A3B6GU21	Water stress and hypersensitive response domain-containing protein	GO:0009269	response to desiccation	NA	NA	NA	NA	TraesCS3D01G158600	TraesCS3D02G158600
TraesCS3D03G0390200	11.7599	-2.36537	1.14899	0.00469079	0.00289121	A0A3B6GPS5	Uncharacterized protein | TraesCS3D03G0390200	NA	NA	GO:0016020	membrane	NA	NA	TraesCS3D01G180000	TraesCS3D02G180000
TraesCS3D03G0421500	34.5955	-2.52989	0.482445	9.45326e-09	0.00296472	A0A3B6GSB5	J domain-containing protein	NA	NA	GO:0005783	endoplasmic reticulum	NA	NA	TraesCS3D01G193500	TraesCS3D02G193500
TraesCS3D03G0537500	129.316	-2.11298	0.693892	0.000102616	0.00309118	A0A3B6GTW8	Uncharacterized protein | TraesCS3D03G0537500	GO:0055085 | GO:0006873 | GO:0006811 | GO:0098656	transmembrane transport | cellular ion homeostasis | ion transport | anion transmembrane transport	GO:0005886 | GO:0016020	plasma membrane | membrane	GO:0008308	voltage-gated anion channel activity	TraesCS3D01G228400	TraesCS3D02G228400
TraesCS3D03G0544800	2027.35	-3.80107	0.614453	2.7092e-11	0.00310093	A0A3B6GT52	NAD-dependent epimerase/dehydratase domain-containing protein	NA	NA	NA	NA	GO:0016616	oxidoreductase activity; acting on the CH-OH group of donors; NAD or NADP as acceptor	TraesCS3D01G224600	TraesCS3D02G224600
TraesCS3D03G0547300	21.7685	-2.83505	1.13866	0.000458173	0.0031015	A0A3B6GRR5	DUF1645 domain-containing protein	NA	NA	NA	NA	NA	NA	TraesCS3D01G223400	TraesCS3D02G223400
TraesCS3D03G0647100	159.345	-2.53479	0.472442	4.04253e-09	0.00317192	A0A3B6GYZ1	Glycosyltransferase (EC 2.4.1.-)	NA	NA	NA	NA	GO:0008194 | GO:0016740 | GO:0016757	UDP-glycosyltransferase activity | transferase activity | glycosyltransferase activity	TraesCS3D01G279800	TraesCS3D02G279800
TraesCS3D03G0658400	35.7982	-3.32193	1.36059	0.000334095	0.0031792	A0A3B6GW28	Uncharacterized protein | TraesCS3D03G0658400	NA	NA	NA	NA	NA	NA	TraesCS3D01G286100	TraesCS3D02G286100
TraesCS3D03G0727700	29.8505	-2.83088	0.762234	1.78006e-05	0.0033194	A0A3B6H0L1	AP2/ERF domain-containing protein	GO:0006355 | GO:0006351	regulation of DNA-templated transcription | DNA-templated transcription	GO:0005634	nucleus	GO:0003677 | GO:0003700	DNA binding | DNA-binding transcription factor activity	TraesCS3D01G321700	TraesCS3D02G321700
TraesCS3D03G0749300	29.1587	-2.81914	0.634845	5.0895e-07	0.00335983	A0A3B6GXV8	Calcium uniporter protein	GO:0036444 | GO:0051560 | GO:0006811 | GO:0006816 | GO:0070588	calcium import into the mitochondrion | mitochondrial calcium ion homeostasis | ion transport | calcium ion transport | calcium ion transmembrane transport	GO:0005743 | GO:1990246 | GO:0016020 | GO:0005739	mitochondrial inner membrane | uniplex complex | membrane | mitochondrion	GO:0005262 | GO:0015292	calcium channel activity | uniporter activity	TraesCS3D01G333800	TraesCS3D02G333800
TraesCS3D03G0785400	90.2279	-2.23914	0.402868	1.46713e-09	0.00342781	A0A1D5WHK3	WRKY transcription factor 49	GO:0006355 | GO:0050896	regulation of DNA-templated transcription | response to stimulus	GO:0005634	nucleus	GO:0003700 | GO:0043565 | GO:0003677	DNA-binding transcription factor activity | sequence-specific DNA binding | DNA binding	TraesCS3D01G354700	TraesCS3D02G354700
TraesCS3D03G0793300	1479.19	-2.76142	0.57981	7.18634e-08	0.00345969	A0A077RXE4 | A0A3B6GY57	Delta-1-pyrroline-5-carboxylate synthase [Includes: Glutamate 5-kinase (GK) (EC 2.7.2.11) (Gamma-glutamyl kinase); Gamma-glutamyl phosphate reductase (GPR) (EC 1.2.1.41) (Glutamate-5-semialdehyde dehydrogenase) (Glutamyl-gamma-semialdehyde dehydrogenase)] | Delta-1-pyrroline-5-carboxylate synthase [Includes: Glutamate 5-kinase (GK) (EC 2.7.2.11) (Gamma-glutamyl kinase); Gamma-glutamyl phosphate r…	GO:0016310 | GO:0055129 | GO:0006561 | GO:0008152 | GO:0008652 | GO:0009084	phosphorylation | L-proline biosynthetic process | proline biosynthetic process | metabolic process | cellular amino acid biosynthetic process | glutamine family amino acid biosynthetic process	GO:0005737	cytoplasm	GO:0005524 | GO:0016491 | GO:0003824 | GO:0016301 | GO:0016620 | GO:0004349 | GO:0004350 | GO:0000166 | GO:0016740	ATP binding | oxidoreductase activity | catalytic activity | kinase activity | oxidoreductase activity; acting on the aldehyde or oxo group of donors; NAD or NADP as acceptor | glutamate 5-kinase activity | glutamate-5-semialdehyde dehydrogenase activity | nucleotide binding | transferase activity	TraesCS3D01G357200	TraesCS3D02G357200
TraesCS3D03G0799200	206.113	-3.54424	0.337579	5.25676e-27	0.00349973	A0A3B6H1Y3	Acetyltransferase	NA	NA	NA	NA	GO:0016747	acyltransferase activity; transferring groups other than amino-acyl groups	TraesCS3D01G360900	TraesCS3D02G360900
TraesCS3D03G0813600	74.5235	-2.1426	0.42895	4.17343e-08	0.00351692	A0A3B6H1T2	MYB-related protein	NA	NA	NA	NA	GO:0003677	DNA binding	TraesCS3D01G368000	TraesCS3D02G368000
TraesCS3D03G0864200	23.4968	-3.53812	0.832944	8.11399e-07	0.0035684	A0A3B6H302	Uncharacterized protein | TraesCS3D03G0864200	NA	NA	NA	NA	NA	NA	TraesCS3D01G390900	TraesCS3D02G390900
TraesCS3D03G0920400	94.4398	-2.03296	0.27046	4.17109e-15	0.00364087	A0A3B6H0G3 | A0A3B6H430	Protein CPR-5 | Protein CPR-5	GO:0006952 | GO:0010090 | GO:0010150	defense response | trichome morphogenesis | leaf senescence	GO:0016020	membrane	NA	NA	TraesCS3D01G419800	TraesCS3D02G419800
TraesCS3D03G1069000	273.81	-2.3503	0.280179	2.91799e-18	0.00378336	A0A3B6H1G6	EF-hand domain-containing protein	GO:0006415 | GO:0006413 | GO:0000054	translational termination | translational initiation | ribosomal subunit export from nucleus	NA	NA	GO:0005524 | GO:0005509 | GO:0005506 | GO:0043024	ATP binding | calcium ion binding | iron ion binding | ribosomal small subunit binding	TraesCS3D01G483200	TraesCS3D02G483200
TraesCS3D03G1094000	29.0097	-2.60617	1.06534	0.00133638	0.00380278	A0A3B6H1W5	DUF4228 domain-containing protein	NA	NA	NA	NA	NA	NA	TraesCS3D01G495200	TraesCS3D02G495200
TraesCS3D03G1109600	285.652	-3.46192	0.569938	5.8255e-11	0.00381862	A0A3B6H369	Uncharacterized protein | TraesCS3D03G1109600	NA	NA	NA	NA	NA	NA	TraesCS3D01G502900	TraesCS3D02G502900
TraesCS4A03G0016500	2100.59	-4.4652	0.585094	1.2035e-15	0.00395655	A0A3B6HP19	Uncharacterized protein | TraesCS4A03G0016500	NA	NA	NA	NA	GO:0016747	acyltransferase activity; transferring groups other than amino-acyl groups	TraesCS4A01G009700	TraesCS4A02G009700
TraesCS4A03G0016600	504.728	-3.98072	0.640618	2.44682e-11	0.00396409	A0A3B6HM40	Uncharacterized protein | TraesCS4A03G0016600	NA	NA	NA	NA	GO:0016747	acyltransferase activity; transferring groups other than amino-acyl groups	TraesCS4A01G009800	TraesCS4A02G009800
TraesCS4A03G0109400	135.189	-2.0274	0.546936	1.05173e-05	0.00404935	A0A3B6HNH3	Uncharacterized protein | TraesCS4A03G0109400	NA	NA	NA	NA	NA	NA	TraesCS4A01G055900	TraesCS4A02G055900
TraesCS4A03G0117800	150.541	-2.07069	0.849892	0.00051237	0.00405265	A0A3B6HS26	Poly [ADP-ribose] polymerase	NA	NA	NA	NA	GO:0003950	NAD+ ADP-ribosyltransferase activity	TraesCS4A01G059400	TraesCS4A02G059400
TraesCS4A03G0152500	47.8463	-2.32126	0.544078	1.11669e-06	0.00412899	A0A3B6HPR5	Uncharacterized protein | TraesCS4A03G0152500	GO:0006355 | GO:0006357	regulation of DNA-templated transcription | regulation of transcription by RNA polymerase II	GO:0005634	nucleus	GO:0000981 | GO:0000978 | GO:0003677	DNA-binding transcription factor activity; RNA polymerase II-specific | RNA polymerase II cis-regulatory region sequence-specific DNA binding | DNA binding	TraesCS4A01G075200	TraesCS4A02G075200
TraesCS4A03G0237100	14.7197	-2.37721	0.58125	3.4007e-06	0.00430279	A0A3B6HQI5	Wound-induced protein 1	NA	NA	NA	NA	NA	NA	TraesCS4A01G115600	TraesCS4A02G115600
TraesCS4A03G0482000	12.8563	-2.00046	0.58112	4.03662e-05	0.00444527	A0A3B6HSZ4	Uncharacterized protein | TraesCS4A03G0482000	GO:0006355	regulation of DNA-templated transcription	GO:0005634	nucleus	GO:0003700 | GO:0043565	DNA-binding transcription factor activity | sequence-specific DNA binding	TraesCS4A01G176300	TraesCS4A02G176300
TraesCS4A03G0503700	37.3649	-2.36799	0.783846	0.000123758	0.00448763	A0A3B6HTC9	Receptor-like serine/threonine-protein kinase (EC 2.7.11.1)	GO:0006468 | GO:0048544 | GO:0016310 | GO:0051707	protein phosphorylation | recognition of pollen | phosphorylation | response to other organism	GO:0016020	membrane	GO:0005524 | GO:0004672 | GO:0004674 | GO:0106310 | GO:0000166 | GO:0016301 | GO:0016740	ATP binding | protein kinase activity | protein serine/threonine kinase activity | protein serine kinase activity | nucleotide binding | kinase activity | transferase activity	TraesCS4A01G186700	TraesCS4A02G186700
TraesCS4A03G0540000	21.5319	-3.38075	1.48456	0.000516284	0.00454857	A0A3B6HW44	Uncharacterized protein | TraesCS4A03G0540000	NA	NA	NA	NA	NA	NA	TraesCS4A01G202000	TraesCS4A02G202000
TraesCS4A03G0540300	13.4413	-2.1804	1.0208	0.00152118	0.00454893	A9U8G0	Alcohol dehydrogenase ADH2A	GO:0046294	formaldehyde catabolic process	GO:0005829	cytosol	GO:0008270 | GO:0016491 | GO:0004024 | GO:0051903 | GO:0046872	zinc ion binding | oxidoreductase activity | alcohol dehydrogenase activity; zinc-dependent | S-(hydroxymethyl)glutathione dehydrogenase activity | metal ion binding	TraesCS4A01G202200	TraesCS4A02G202200
TraesCS4A03G0655100	30.3248	-4.17129	1.36548	6.15614e-05	0.00470276	A0A3B6HZ38	Eukaryotic translation initiation factor 3 subunit G (eIF3g) (Eukaryotic translation initiation factor 3 RNA-binding subunit) (eIF-3 RNA-binding subunit) (Eukaryotic translation initiation factor 3 subunit 4)	GO:0001732 | GO:0006412 | GO:0002183 | GO:0006413	formation of cytoplasmic translation initiation complex | translation | cytoplasmic translational initiation | translational initiation	GO:0005737 | GO:0005852 | GO:0016282 | GO:0033290	cytoplasm | eukaryotic translation initiation factor 3 complex | eukaryotic 43S preinitiation complex | eukaryotic 48S preinitiation complex	GO:0003723 | GO:0003676 | GO:0003743	RNA binding | nucleic acid binding | translation initiation factor activity	TraesCS4A01G248900	TraesCS4A02G248900
TraesCS4A03G0717700	33.348	-3.64933	1.1474	4.98006e-05	0.00479019	A0A3B6I050 | A0A3B6I126	Lysine--tRNA ligase (EC 6.1.1.6) (Lysyl-tRNA synthetase) | Lysine--tRNA ligase (EC 6.1.1.6) (Lysyl-tRNA synthetase)	GO:0006418 | GO:0006430	tRNA aminoacylation for protein translation | lysyl-tRNA aminoacylation	GO:0005737 | GO:0005829	cytoplasm | cytosol	GO:0005524 | GO:0003676 | GO:0000166 | GO:0004812 | GO:0004824 | GO:0016874 | GO:0000049	ATP binding | nucleic acid binding | nucleotide binding | aminoacyl-tRNA ligase activity | lysine-tRNA ligase activity | ligase activity | tRNA binding	TraesCS4A01G278500	TraesCS4A02G278500
TraesCS4A03G0859500	2701.58	-2.06432	0.364955	8.66588e-10	0.0050087	Unknown_TraesCS4A03G0859500	Unknown_TraesCS4A03G0859500	NA	NA	NA	NA	NA	NA	TraesCS4A01G346100	TraesCS4A02G346100
TraesCS4A03G0860400	788.295	-4.27315	0.603326	6.10782e-14	0.00501172	A0A3B6I3C4	Leucine-rich repeat-containing N-terminal plant-type domain-containing protein	NA	NA	NA	NA	GO:0005515	protein binding	TraesCS4A01G346900	TraesCS4A02G346900
TraesCS4A03G0860500	637.907	-2.80594	0.736662	5.39863e-06	0.00501316	A0A3B6HZD2	Leucine-rich repeat-containing N-terminal plant-type domain-containing protein	NA	NA	NA	NA	GO:0005515	protein binding	TraesCS4A01G347000	TraesCS4A02G347000
TraesCS4A03G0860600	498.172	-4.62528	0.706955	2.47908e-12	0.00501316	A0A3B6I104	Leucine-rich repeat-containing N-terminal plant-type domain-containing protein	NA	NA	NA	NA	GO:0005515	protein binding	TraesCS4A01G347100	TraesCS4A02G347100
TraesCS4A03G0860800	135.228	-3.97753	0.538045	6.28435e-15	0.00502016	A0A3B6HYW2	Leucine-rich repeat-containing N-terminal plant-type domain-containing protein	NA	NA	NA	NA	GO:0005515	protein binding	TraesCS4A01G347200	TraesCS4A02G347200
TraesCS4A03G0860900	36.9343	-3.30936	0.966242	2.2186e-05	0.00502315	A0A3B6I2I1	Leucine-rich repeat-containing N-terminal plant-type domain-containing protein	NA	NA	NA	NA	GO:0005515	protein binding	TraesCS4A01G347300	TraesCS4A02G347300
TraesCS4A03G0907900	92.454	-3.25687	0.67364	6.61975e-08	0.00508915	A0A3B6I381	mannan endo-1;4-beta-mannosidase (EC 3.2.1.78)	GO:0071704 | GO:0008152	organic substance metabolic process | metabolic process	NA	NA	GO:0004553 | GO:0016985 | GO:0016798 | GO:0016787	hydrolase activity; hydrolyzing O-glycosyl compounds | mannan endo-1;4-beta-mannosidase activity | hydrolase activity; acting on glycosyl bonds | hydrolase activity	TraesCS4A01G368600	TraesCS4A02G368600
TraesCS4B03G0075400	155.745	-2.78533	0.80863	2.08366e-05	0.00557325	A0A3B6IL25	Lysine--tRNA ligase (EC 6.1.1.6) (Lysyl-tRNA synthetase)	GO:0006418 | GO:0006430	tRNA aminoacylation for protein translation | lysyl-tRNA aminoacylation	GO:0005737 | GO:0005829	cytoplasm | cytosol	GO:0005524 | GO:0003676 | GO:0000166 | GO:0004812 | GO:0004824 | GO:0016874 | GO:0000049	ATP binding | nucleic acid binding | nucleotide binding | aminoacyl-tRNA ligase activity | lysine-tRNA ligase activity | ligase activity | tRNA binding	TraesCS4B01G034500	TraesCS4B02G034500
TraesCS4B03G0119400	298.048	-2.81358	0.892994	5.87876e-05	0.00568038	A0A3B6IN61	Uncharacterized protein | TraesCS4B03G0119400	NA	NA	NA	NA	GO:0016747	acyltransferase activity; transferring groups other than amino-acyl groups	TraesCS4B01G055400	TraesCS4B02G055400
TraesCS4B03G0209200	40.8919	-2.5059	0.417394	1.18624e-10	0.00579146	A0A3B6IN02	Zinc finger GRF-type domain-containing protein	NA	NA	NA	NA	NA	NA	TraesCS4B01G091700	TraesCS4B02G091700
TraesCS4B03G0221800	349.697	-2.352	0.449939	9.08368e-09	0.00588879	A0A3B6IN59	Uncharacterized protein | TraesCS4B03G0221800	NA	NA	NA	NA	NA	NA	TraesCS4B01G096800	TraesCS4B02G096800
TraesCS4B03G0330400	48.499	-2.68837	0.506653	6.55473e-09	0.00605327	A0A3B6IS80	Uncharacterized protein | TraesCS4B03G0330400	GO:0006355	regulation of DNA-templated transcription	GO:0005634	nucleus	GO:0003700 | GO:0043565	DNA-binding transcription factor activity | sequence-specific DNA binding	TraesCS4B01G141400	TraesCS4B02G141400
TraesCS4B03G0501400	635.688	-2.41733	0.406604	1.47591e-10	0.00616784	A0A0D3R0R3 | A0A3B6IPP7	non-specific serine/threonine protein kinase (EC 2.7.11.1) | non-specific serine/threonine protein kinase (EC 2.7.11.1)	GO:0007165 | GO:0006468 | GO:0016310 | GO:0050896 | GO:0035556	signal transduction | protein phosphorylation | phosphorylation | response to stimulus | intracellular signal transduction	NA	NA	GO:0005524 | GO:0004672 | GO:0004674 | GO:0000166 | GO:0016301 | GO:0016740 | GO:0106310	ATP binding | protein kinase activity | protein serine/threonine kinase activity | nucleotide binding | kinase activity | transferase activity | protein serine kinase activity	TraesCS4B01G178100	TraesCS4B02G178100
TraesCS4B03G0581000	452.608	-2.6535	0.681054	4.25518e-06	0.00630314	A0A142DDU5	protein-serine/threonine phosphatase (EC 3.1.3.16)	GO:0006470 | GO:0035970	protein dephosphorylation | peptidyl-threonine dephosphorylation	GO:0005634	nucleus	GO:0017018 | GO:0046872 | GO:0004722 | GO:0043169 | GO:0016787 | GO:0004721	myosin phosphatase activity | metal ion binding | protein serine/threonine phosphatase activity | cation binding | hydrolase activity | phosphoprotein phosphatase activity	TraesCS4B01G210100	TraesCS4B02G210100
TraesCS4B03G0638000	443.027	-2.29599	0.294055	3.6351e-16	0.00647106	A0A3B6IT88	Cytochrome P450	GO:0016125	sterol metabolic process	GO:0016020	membrane	GO:0020037 | GO:0004497 | GO:0005506 | GO:0016705	heme binding | monooxygenase activity | iron ion binding | oxidoreductase activity; acting on paired donors; with incorporation or reduction of molecular oxygen	TraesCS4B01G234100	TraesCS4B02G234100
TraesCS4B03G0655700	3287.98	-2.11225	0.448491	1.41666e-07	0.00650226	A0A3B6ITI2	Uncharacterized protein | TraesCS4B03G0655700	NA	NA	GO:0009535 | GO:0009536	chloroplast thylakoid membrane | plastid	NA	NA	TraesCS4B01G240700	TraesCS4B02G240700
TraesCS4B03G0720800	258.193	-2.75539	0.432411	1.02358e-11	0.00664882	A0A3B6IWA6	FAD-binding domain-containing protein	NA	NA	NA	NA	GO:0016491 | GO:0071949	oxidoreductase activity | FAD binding	TraesCS4B01G270800	TraesCS4B02G270800
TraesCS4B03G0774500	47.1949	-4.3917	1.39818	0.000191058	0.00670728	A0A3B6IVB9	Uncharacterized protein | TraesCS4B03G0774500	NA	NA	NA	NA	GO:0016747	acyltransferase activity; transferring groups other than amino-acyl groups	TraesCS4B01G294700	TraesCS4B02G294700
TraesCS4B03G0774700	476.784	-3.84685	0.746408	1.10267e-08	0.00670728	A0A3B6ITQ3	Uncharacterized protein | TraesCS4B03G0774700	NA	NA	NA	NA	GO:0016747	acyltransferase activity; transferring groups other than amino-acyl groups	TraesCS4B01G294800	TraesCS4B02G294800
TraesCS4B03G0805600	73.9862	-2.23888	0.537511	2.20862e-06	0.00678026	A0A3B6IXL4	Exostosin GT47 domain-containing protein	GO:0006486	protein glycosylation	GO:0016020 | GO:0005794	membrane | Golgi apparatus	GO:0016757	glycosyltransferase activity	TraesCS4B01G308600	TraesCS4B02G308600
TraesCS4B03G0948400	50.4676	-2.476	1.05079	0.000519289	0.00694424	A0A3B6IXK7	Bifunctional inhibitor/plant lipid transfer protein/seed storage helical domain-containing protein	NA	NA	NA	NA	NA	NA	TraesCS4B01G367400	TraesCS4B02G367400
TraesCS4B03G0948500	107.392	-2.47216	0.800461	7.77705e-05	0.00695759	A0A3B6IXR5	Bifunctional inhibitor/plant lipid transfer protein/seed storage helical domain-containing protein	NA	NA	NA	NA	NA	NA	TraesCS4B01G367500	TraesCS4B02G367500
TraesCS4D03G0022200	548.735	-2.4293	0.302272	5.31847e-17	0.00709615	A0A3B6JEN8	X8 domain-containing protein	GO:0005975 | GO:0008152	carbohydrate metabolic process | metabolic process	GO:0005886	plasma membrane	GO:0004553 | GO:0042973 | GO:0016798 | GO:0016787	hydrolase activity; hydrolyzing O-glycosyl compounds | glucan endo-1;3-beta-D-glucosidase activity | hydrolase activity; acting on glycosyl bonds | hydrolase activity	TraesCS4D01G013600	TraesCS4D02G013600
TraesCS4D03G0022300	17.0396	-3.65471	0.824402	8.03145e-07	0.00710073	A0A3B6JCG7	DUF1618 domain-containing protein	NA	NA	NA	NA	NA	NA	TraesCS4D01G013700	TraesCS4D02G013700
TraesCS4D03G0054700	87.8558	-2.45143	0.86502	0.000157303	0.00714568	A0A3B6JCH6 | A0A3B6JD37 | A0A3B6JDY4 | A0A3B6JF23 | A0A3B6JFE2	Lysine--tRNA ligase (EC 6.1.1.6) (Lysyl-tRNA synthetase) | Lysine--tRNA ligase | Lysyl-tRNA synthetase | Lysine--tRNA ligase (EC 6.1.1.6) (Lysyl-tRNA synthetase) | Lysine--tRNA ligase (EC 6.1.1.6) (Lysyl-tRNA synthetase)	GO:0006418 | GO:0006430	tRNA aminoacylation for protein translation | lysyl-tRNA aminoacylation	GO:0005737 | GO:0005829	cytoplasm | cytosol	GO:0005524 | GO:0003676 | GO:0000166 | GO:0004812 | GO:0004824 | GO:0016874 | GO:0000049	ATP binding | nucleic acid binding | nucleotide binding | aminoacyl-tRNA ligase activity | lysine-tRNA ligase activity | ligase activity | tRNA binding	TraesCS4D01G032900	TraesCS4D02G032900
TraesCS4D03G0101000	80.7764	-2.31606	1.00695	0.000630455	0.00723415	A0A3B6JG83	Alanine--tRNA ligase (EC 6.1.1.7) (Alanyl-tRNA synthetase) (AlaRS)	GO:0006400 | GO:0006419 | GO:0043039 | GO:0070143 | GO:0006412 | GO:0106074	tRNA modification | alanyl-tRNA aminoacylation | tRNA aminoacylation | mitochondrial alanyl-tRNA aminoacylation | translation | aminoacyl-tRNA metabolism involved in translational fidelity	GO:0005737 | GO:0009507 | GO:0005739	cytoplasm | chloroplast | mitochondrion	GO:0008270 | GO:0005524 | GO:0003676 | GO:0000049 | GO:0000166 | GO:0002161 | GO:0004813 | GO:0016597 | GO:0004812 | GO:0046872 | GO:0003723 | GO:0016874	zinc ion binding | ATP binding | nucleic acid binding | tRNA binding | nucleotide binding | aminoacyl-tRNA editing activity | alanine-tRNA ligase activity | amino acid binding | aminoacyl-tRNA ligase activity | metal ion binding | RNA binding | ligase activity	TraesCS4D01G055000	TraesCS4D02G055000
TraesCS4D03G0102000	364.589	-2.48753	0.65855	6.90569e-06	0.00723851	A0A3B6JG88	Uncharacterized protein | TraesCS4D03G0102000	NA	NA	NA	NA	GO:0016747	acyltransferase activity; transferring groups other than amino-acyl groups	TraesCS4D01G055500	TraesCS4D02G055500
TraesCS4D03G0102600	640.363	-3.23472	0.573806	8.0154e-10	0.00724003	A0A3B6JEP6	Uncharacterized protein | TraesCS4D03G0102600	NA	NA	NA	NA	GO:0016747	acyltransferase activity; transferring groups other than amino-acyl groups	TraesCS4D01G055700	TraesCS4D02G055700
TraesCS4D03G0203700	19.7524	-2.13627	1.54704	0.00305215	0.00745689	A0A3B6JEM7	Uncharacterized protein | TraesCS4D03G0203700	NA	NA	NA	NA	NA	NA	TraesCS4D01G102900	TraesCS4D02G102900
TraesCS4D03G0486700	153.296	-2.92782	0.541696	3.94335e-09	0.00793129	Q76MV8	Hydrophobic polypeptide (Plasma membrane protein)	NA	NA	GO:0016020	membrane	NA	NA	TraesCS4D01G197700	TraesCS4D02G197700
TraesCS4D03G0579800	2807.21	-2.24908	0.475839	1.17132e-07	0.0081463	A0A3B6JKW5	Uncharacterized protein | TraesCS4D03G0579800	NA	NA	GO:0009535 | GO:0009536	chloroplast thylakoid membrane | plastid	NA	NA	TraesCS4D01G240400	TraesCS4D02G240400
TraesCS4D03G0668900	246.89	-4.43986	1.2154	1.13577e-05	0.00833243	A0A3B6JLF7	Uncharacterized protein | TraesCS4D03G0668900	GO:0006511 | GO:0006623 | GO:0006896	ubiquitin-dependent protein catabolic process | protein targeting to vacuole | Golgi to vacuole transport	GO:0016020 | GO:0017119 | GO:0005768 | GO:0005802	membrane | Golgi transport complex | endosome | trans-Golgi network	GO:0061630	ubiquitin protein ligase activity	TraesCS4D01G282400	TraesCS4D02G282400
TraesCS4D03G0686100	47.225	-2.29117	0.411179	1.58423e-09	0.00834863	W5E0D2	Secreted protein	NA	NA	NA	NA	NA	NA	TraesCS4D01G289500	TraesCS4D02G289500
TraesCS4D03G0695000	423.748	-4.59279	0.686944	1.27984e-12	0.00836598	A0A3B6JMR2	Uncharacterized protein | TraesCS4D03G0695000	NA	NA	NA	NA	GO:0016747	acyltransferase activity; transferring groups other than amino-acyl groups	TraesCS4D01G293500	TraesCS4D02G293500
TraesCS4D03G0695100	1541.55	-4.9456	0.625717	1.34538e-16	0.00838044	A0A3B6JN95	Uncharacterized protein | TraesCS4D03G0695100	NA	NA	NA	NA	GO:0016747	acyltransferase activity; transferring groups other than amino-acyl groups	TraesCS4D01G293600	TraesCS4D02G293600
TraesCS4D03G0759500	18.1907	-3.56855	1.14352	0.000161537	0.00847857	A0A3B6JPF9	Bicarbonate transporter-like transmembrane domain-containing protein	GO:0006820 | GO:0055085 | GO:0050801 | GO:0015698	anion transport | transmembrane transport | ion homeostasis | inorganic anion transport	GO:0005886 | GO:0016020	plasma membrane | membrane	GO:0022857 | GO:0005452	transmembrane transporter activity | solute:inorganic anion antiporter activity	TraesCS4D01G326900	TraesCS4D02G326900
TraesCS4D03G0826600	154.545	-2.29771	0.955883	0.000486737	0.00865672	A0A3B6JQ40	Bifunctional inhibitor/plant lipid transfer protein/seed storage helical domain-containing protein	NA	NA	NA	NA	NA	NA	TraesCS4D01G360100	TraesCS4D02G360100
TraesCS5A03G0412500	82.5755	-4.12351	1.06748	3.67062e-06	0.00951328	A0A3B6KDQ1	Glycosyltransferase (EC 2.4.1.-)	GO:0098754	detoxification	GO:0005737	cytoplasm	GO:0008194 | GO:0080043 | GO:0080044 | GO:0016740 | GO:0016757 | GO:0035251	UDP-glycosyltransferase activity | quercetin 3-O-glucosyltransferase activity | quercetin 7-O-glucosyltransferase activity | transferase activity | glycosyltransferase activity | UDP-glucosyltransferase activity	TraesCS5A01G149600	TraesCS5A02G149600
TraesCS5A03G0564300	1393.15	-2.25059	0.329357	4.68066e-13	0.00992237	A0A3B6KIU5	Uncharacterized protein | TraesCS5A03G0564300	NA	NA	GO:0009536 | GO:0009535	plastid | chloroplast thylakoid membrane	NA	NA	TraesCS5A01G219000	TraesCS5A02G219000
TraesCS5A03G0564800	1922.4	-2.44839	0.333941	1.26139e-14	0.00995296	A0A3B6KIU9	Uncharacterized protein | TraesCS5A03G0564800	NA	NA	GO:0009536 | GO:0009535	plastid | chloroplast thylakoid membrane	NA	NA	TraesCS5A01G219500	TraesCS5A02G219500
TraesCS5A03G0564900	317.326	-2.12733	0.552054	5.63215e-06	0.00996174	A0A3B6KJH8	Uncharacterized protein | TraesCS5A03G0564900	NA	NA	GO:0016020 | GO:0009536 | GO:0009535	membrane | plastid | chloroplast thylakoid membrane	NA	NA	TraesCS5A01G219600	TraesCS5A02G219600
TraesCS5A03G0565100	150.389	-2.74387	0.528108	1.09044e-08	0.00996252	A0A3B6KIU7	Uncharacterized protein | TraesCS5A03G0565100	NA	NA	GO:0009536 | GO:0009535	plastid | chloroplast thylakoid membrane	NA	NA	TraesCS5A01G219700	TraesCS5A02G219700
TraesCS5A03G0613300	190.249	-3.22192	0.792777	2.1319e-06	0.0100982	A0A3B6KKD1	Uncharacterized protein | TraesCS5A03G0613300	NA	NA	NA	NA	GO:0016747	acyltransferase activity; transferring groups other than amino-acyl groups	TraesCS5A01G244900	TraesCS5A02G244900
TraesCS5A03G0653900	16.3228	-4.15596	0.833807	1.61843e-07	0.0102301	A0A3B6KHR8	Protein kinase domain-containing protein	GO:0006468 | GO:0016310	protein phosphorylation | phosphorylation	GO:0005634 | GO:0005886 | GO:0005737	nucleus | plasma membrane | cytoplasm	GO:0005524 | GO:0004672 | GO:0004674 | GO:0000166 | GO:0016301 | GO:0016740	ATP binding | protein kinase activity | protein serine/threonine kinase activity | nucleotide binding | kinase activity | transferase activity	TraesCS5A01G263600	TraesCS5A02G263600
TraesCS5A03G0660200	13.8449	-2.2002	1.1902	0.00270043	0.0102693	A0A3B6KKH8	Uncharacterized protein | TraesCS5A03G0660200	GO:0055085 | GO:0009734 | GO:0080162	transmembrane transport | auxin-activated signaling pathway | endoplasmic reticulum to cytosol auxin transport	GO:0016020	membrane	NA	NA	TraesCS5A01G267300	TraesCS5A02G267300
TraesCS5A03G0757200	55.7784	-2.70711	0.4329	2.11856e-11	0.0105145	Unknown_TraesCS5A03G0757200	Unknown_TraesCS5A03G0757200	NA	NA	NA	NA	NA	NA	TraesCS5A01G311200	TraesCS5A02G311200
TraesCS5A03G0814100	677.078	-2.91176	0.438612	1.79465e-12	0.0106397	A0A3B6KMV5	Uncharacterized protein | TraesCS5A03G0814100	NA	NA	NA	NA	GO:0016747	acyltransferase activity; transferring groups other than amino-acyl groups	TraesCS5A01G338600	TraesCS5A02G338600
TraesCS5A03G0814200	38.4302	-2.23584	0.655986	3.78772e-05	0.0106397	A0A3B6KNK2	Uncharacterized protein | TraesCS5A03G0814200	NA	NA	NA	NA	GO:0016747	acyltransferase activity; transferring groups other than amino-acyl groups	TraesCS5A01G338700	TraesCS5A02G338700
TraesCS5A03G0814800	112.248	-6.27982	0.750554	3.71004e-17	0.0106397	A0A3B6KKB9	B box-type domain-containing protein	NA	NA	NA	NA	GO:0008270	zinc ion binding	TraesCS5A01G339000	TraesCS5A02G339000
TraesCS5A03G0815000	144.438	-6.04045	0.608069	2.9007e-23	0.0106397	A0A3B6KMV9	B box-type domain-containing protein	NA	NA	NA	NA	GO:0008270	zinc ion binding	TraesCS5A01G339100	TraesCS5A02G339100
TraesCS5A03G0815200	112.883	-2.47786	0.504476	5.38507e-08	0.0106397	A0A3B6KNK7	PGG domain-containing protein	NA	NA	GO:0016020	membrane	GO:0005515	protein binding	TraesCS5A01G339200	TraesCS5A02G339200
TraesCS5A03G0849900	44.5961	-3.04183	1.10597	0.000205699	0.0107425	A0A3B6KN98	Cupin type-1 domain-containing protein	NA	NA	NA	NA	NA	NA	TraesCS5A01G353400	TraesCS5A02G353400
TraesCS5A03G0888100	106.818	-2.079	1.03913	0.0012471	0.010839	A0A3B6KL83	Protein DETOXIFICATION (Multidrug and toxic compound extrusion protein)	GO:0055085 | GO:1990961	transmembrane transport | xenobiotic detoxification by transmembrane export across the plasma membrane	GO:0016020	membrane	GO:0022857 | GO:0015297 | GO:0042910	transmembrane transporter activity | antiporter activity | xenobiotic transmembrane transporter activity	TraesCS5A01G368700	TraesCS5A02G368700
TraesCS5A03G0898000	123.904	-2.96927	0.775378	9.90065e-06	0.0108481	A0A1B3B582	9-cis-epoxycarotenoid dioxygenase 2A	GO:0016121	carotene catabolic process	GO:0009570	chloroplast stroma	GO:0046872 | GO:0010436 | GO:0016702 | GO:0051213	metal ion binding | carotenoid dioxygenase activity | oxidoreductase activity; acting on single donors with incorporation of molecular oxygen; incorporation of two atoms of oxygen | dioxygenase activity	TraesCS5A01G374000	TraesCS5A02G374000
TraesCS5A03G0958800	4293.42	-2.48781	0.276874	1.36514e-20	0.0111428	Unknown_TraesCS5A03G0958800	Unknown_TraesCS5A03G0958800	NA	NA	GO:0016020	membrane	NA	NA	TraesCS5A01G403600	TraesCS5A02G403600
TraesCS5A03G1073800	304.443	-2.41544	0.360936	1.34552e-12	0.0113439	A0A3B6KRK7	lactoylglutathione lyase (EC 4.4.1.5)	GO:0019243	methylglyoxal catabolic process to D-lactate via S-lactoyl-glutathione	GO:0005737	cytoplasm	GO:0046872 | GO:0004462 | GO:0016829	metal ion binding | lactoylglutathione lyase activity | lyase activity	TraesCS5A01G454700	TraesCS5A02G454700
TraesCS5A03G1124600	16.0252	-3.05069	1.33124	0.00111405	0.0115834	B0ZYZ0	C2H2 zinc finger protein	NA	NA	NA	NA	NA	NA	TraesCS5A01G477400	TraesCS5A02G477400
TraesCS5A03G1128100	375.73	-2.14104	0.27803	9.55866e-16	0.0115941	A0A3B6KSM7	protein-serine/threonine phosphatase (EC 3.1.3.16)	GO:0006470	protein dephosphorylation	GO:0005737	cytoplasm	GO:0017018 | GO:0004722 | GO:0030060 | GO:0016787 | GO:0004721	myosin phosphatase activity | protein serine/threonine phosphatase activity | L-malate dehydrogenase activity | hydrolase activity | phosphoprotein phosphatase activity	TraesCS5A01G479600	TraesCS5A02G479600
TraesCS5A03G1160800	208.259	-3.57499	0.654651	2.95974e-09	0.0116988	A0A3B6KSX4	R2R3 Myb transcription factor	GO:0006355	regulation of DNA-templated transcription	GO:0005634	nucleus	GO:0003677 | GO:0000987	DNA binding | cis-regulatory region sequence-specific DNA binding	TraesCS5A01G495500	TraesCS5A02G495500
TraesCS5A03G1250300	68.1298	-2.07806	0.462392	3.63553e-07	0.0118894	A0A3B6KSF1	Bifunctional inhibitor/plant lipid transfer protein/seed storage helical domain-containing protein	NA	NA	NA	NA	NA	NA	TraesCS5A01G535400	TraesCS5A02G535400
TraesCS5B03G0086300	61.2382	-3.10161	0.988938	0.000127138	0.0122713	A0A341VAE6	Uncharacterized protein | TraesCS5B03G0086300	NA	NA	GO:0016020	membrane	NA	NA	TraesCS5B01G034100	TraesCS5B02G034100
TraesCS5B03G0136400	111.381	-2.11974	0.3012	1.29878e-13	0.012346	A0A3B6LGF3	Protein kinase domain-containing protein	GO:0006468 | GO:0016310	protein phosphorylation | phosphorylation	GO:0005886	plasma membrane	GO:0005524 | GO:0004672 | GO:0004674 | GO:0000166 | GO:0016301 | GO:0016740	ATP binding | protein kinase activity | protein serine/threonine kinase activity | nucleotide binding | kinase activity | transferase activity	TraesCS5B01G053800	TraesCS5B02G053800
TraesCS5B03G0137900	161.46	-2.18217	0.453774	7.373e-08	0.0123712	A0A3B6LGH0 | A0A3B6LGQ8	BHLH domain-containing protein | BHLH domain-containing protein	NA	NA	GO:0005634	nucleus	GO:0046983	protein dimerization activity	TraesCS5B01G054800	TraesCS5B02G054800
TraesCS5B03G0175000	17.6871	-2.30977	0.68854	6.06746e-05	0.0124867	A0A3B6LH84	J domain-containing protein	NA	NA	GO:0005783	endoplasmic reticulum	NA	NA	TraesCS5B01G070900	TraesCS5B02G070900
TraesCS5B03G0221100	210.371	-2.02458	0.558315	1.35034e-05	0.0126303	A0A3B6LHU4	Uncharacterized protein | TraesCS5B03G0221100	NA	NA	NA	NA	NA	NA	TraesCS5B01G088300	TraesCS5B02G088300
TraesCS5B03G0247300	63.3815	-2.00714	0.377442	7.03827e-09	0.0127008	A0A3B6LG67 | A0A3B6LHR3	Fungal lipase-like domain-containing protein | Fungal lipase-like domain-containing protein	GO:0006629	lipid metabolic process	NA	NA	NA	NA	TraesCS5B01G097200	TraesCS5B02G097200
TraesCS5B03G0409400	68.1559	-3.1005	1.17101	0.000212961	0.0131022	T1QDI5	Glycosyltransferase (EC 2.4.1.-)	GO:0098754	detoxification	GO:0005737	cytoplasm	GO:0008194 | GO:0080043 | GO:0080044 | GO:0016740 | GO:0016757 | GO:0035251	UDP-glycosyltransferase activity | quercetin 3-O-glucosyltransferase activity | quercetin 7-O-glucosyltransferase activity | transferase activity | glycosyltransferase activity | UDP-glucosyltransferase activity	TraesCS5B01G148300	TraesCS5B02G148300
TraesCS5B03G0574800	1360.17	-2.99553	0.314698	1.0353e-22	0.0135793	A0A3B6LMQ0	Uncharacterized protein | TraesCS5B03G0574800	NA	NA	GO:0009536 | GO:0009535	plastid | chloroplast thylakoid membrane	NA	NA	TraesCS5B01G217900	TraesCS5B02G217900
TraesCS5B03G0576200	25247.8	-2.42536	0.318266	1.39362e-15	0.0136028	A0A077RAE2	Bread wheat hypothetical protein | TraesCS5B03G0576200	NA	NA	GO:0009535 | GO:0009536	chloroplast thylakoid membrane | plastid	NA	NA	TraesCS5B01G218600	TraesCS5B02G218600
TraesCS5B03G0699300	27.3994	-2.76114	1.31909	0.00112552	0.0138487	A0A3B6LMM7 | A0A3B6LP52	Uncharacterized protein | TraesCS5B03G0699300 | Uncharacterized protein | TraesCS5B03G0699300	GO:0055085 | GO:0009734 | GO:0080162	transmembrane transport | auxin-activated signaling pathway | endoplasmic reticulum to cytosol auxin transport	GO:0016020	membrane	NA	NA	TraesCS5B01G267800	TraesCS5B02G267800
TraesCS5B03G0780000	92.751	-2.73776	0.685413	2.97753e-06	0.0141293	A0A3B6LP13	Glycosyltransferase (EC 2.4.1.-)	NA	NA	GO:0005737	cytoplasm	GO:0008194 | GO:0080043 | GO:0080044 | GO:0016740 | GO:0016757 | GO:0035251	UDP-glycosyltransferase activity | quercetin 3-O-glucosyltransferase activity | quercetin 7-O-glucosyltransferase activity | transferase activity | glycosyltransferase activity | UDP-glucosyltransferase activity	TraesCS5B01G305600	TraesCS5B02G305600
TraesCS5B03G0844700	164.988	-5.83933	0.58203	1.56961e-24	0.0142943	A0A3B6LRG2	B box-type domain-containing protein	NA	NA	NA	NA	GO:0008270	zinc ion binding	TraesCS5B01G337400	TraesCS5B02G337400
TraesCS5B03G0844900	110.658	-6.48329	0.751773	9.7957e-18	0.014306	A0A3B6LRH4	B box-type domain-containing protein	NA	NA	NA	NA	GO:0008270	zinc ion binding	TraesCS5B01G337500	TraesCS5B02G337500
TraesCS5B03G0892400	888.853	-2.16757	0.658674	4.13805e-05	0.0143756	A0A3B6LS14	Cupin type-1 domain-containing protein	NA	NA	NA	NA	NA	NA	TraesCS5B01G355800	TraesCS5B02G355800
TraesCS5B03G0943700	115.405	-2.05737	0.672307	0.000124433	0.0145399	A0A3B6LSN1	9-cis-epoxycarotenoid dioxygenase	GO:0016121	carotene catabolic process	GO:0009570	chloroplast stroma	GO:0046872 | GO:0010436 | GO:0016702 | GO:0051213	metal ion binding | carotenoid dioxygenase activity | oxidoreductase activity; acting on single donors with incorporation of molecular oxygen; incorporation of two atoms of oxygen | dioxygenase activity	TraesCS5B01G375900	TraesCS5B02G375900
TraesCS5B03G1047300	619.046	-2.10728	0.737447	0.000164647	0.0149222	A0A3B6LU97	MtN19-like protein	GO:0035970	peptidyl-threonine dephosphorylation	NA	NA	GO:0004722	protein serine/threonine phosphatase activity	TraesCS5B01G423700	TraesCS5B02G423700
TraesCS5B03G1152700	130.439	-2.64435	0.470621	1.20901e-09	0.0152547	A0A3B6LW28	Glycosyltransferase (EC 2.4.1.-)	NA	NA	NA	NA	GO:0008194 | GO:0016740 | GO:0016757	UDP-glycosyltransferase activity | transferase activity | glycosyltransferase activity	TraesCS5B01G471100	TraesCS5B02G471100
TraesCS5B03G1181700	67.7902	-2.34826	0.524631	4.02545e-07	0.0153247	A0A3B6LW63	P450	NA	NA	GO:0016020	membrane	GO:0020037 | GO:0004497 | GO:0005506 | GO:0016705 | GO:0046872 | GO:0016491	heme binding | monooxygenase activity | iron ion binding | oxidoreductase activity; acting on paired donors; with incorporation or reduction of molecular oxygen | metal ion binding | oxidoreductase activity	TraesCS5B01G485200	TraesCS5B02G485200
TraesCS5B03G1191700	36.5058	-2.7678	1.14611	0.000562501	0.0153683	A0A3B6LWN0	C2H2-type domain-containing protein	NA	NA	NA	NA	NA	NA	TraesCS5B01G490600	TraesCS5B02G490600
TraesCS5B03G1221700	242.806	-2.1605	0.893254	0.000518813	0.0154915	A0A3B6LWX9	mannan endo-1;4-beta-mannosidase (EC 3.2.1.78)	GO:0071704 | GO:0008152	organic substance metabolic process | metabolic process	NA	NA	GO:0004553 | GO:0016985 | GO:0016798 | GO:0016787	hydrolase activity; hydrolyzing O-glycosyl compounds | mannan endo-1;4-beta-mannosidase activity | hydrolase activity; acting on glycosyl bonds | hydrolase activity	TraesCS5B01G504000	TraesCS5B02G504000
TraesCS5B03G1276800	3344.64	-2.45501	0.446368	1.98169e-09	0.0156653	A0A3B6LWC9	Leucine-rich repeat-containing N-terminal plant-type domain-containing protein	NA	NA	NA	NA	GO:0005515	protein binding	TraesCS5B01G526500	TraesCS5B02G526500
TraesCS5B03G1276900	419.981	-3.28833	0.713736	1.61808e-07	0.0156694	A0A3B6LXQ1	Leucine-rich repeat-containing N-terminal plant-type domain-containing protein	NA	NA	NA	NA	NA	NA	TraesCS5B01G526600	TraesCS5B02G526600
TraesCS5D03G0063800	73.0345	-2.25672	0.424913	7.65408e-09	0.0162014	A0A3B6MJY3	C2H2-type domain-containing protein	NA	NA	NA	NA	NA	NA	TraesCS5D01G026300	TraesCS5D02G026300
TraesCS5D03G0063900	37.9028	-2.65498	0.647696	4.4472e-06	0.0162094	A0A3B6ML55	C2H2-type domain-containing protein	NA	NA	NA	NA	NA	NA	TraesCS5D01G026400	TraesCS5D02G026400
TraesCS5D03G0130200	66.5124	-2.06334	0.370894	1.71664e-09	0.0163574	A0A3B6MKR7	Uncharacterized protein | TraesCS5D03G0130200	GO:0006364	rRNA processing	GO:0032040	small-subunit processome	GO:0030515 | GO:0034511 | GO:0005515	snoRNA binding | U3 snoRNA binding | protein binding	TraesCS5D01G051600	TraesCS5D02G051600
TraesCS5D03G0194400	129.466	-2.03073	0.25553	1.32846e-16	0.016592	A0A3B6MLQ6	HTH myb-type domain-containing protein	GO:0006355	regulation of DNA-templated transcription	GO:0005634	nucleus	GO:0003677 | GO:0003700	DNA binding | DNA-binding transcription factor activity	TraesCS5D01G081000	TraesCS5D02G081000
TraesCS5D03G0316400	25.1513	-2.39964	0.442578	6.2579e-09	0.0170295	A0A3B6MPQ1	Anaphase-promoting complex subunit 4 WD40 domain-containing protein	GO:0000724 | GO:0007004 | GO:0006289 | GO:0051321 | GO:0006268	double-strand break repair via homologous recombination | telomere maintenance via telomerase | nucleotide-excision repair | meiotic cell cycle | DNA unwinding involved in DNA replication	GO:0005662	DNA replication factor A complex	GO:0003684 | GO:0043047 | GO:0005515	damaged DNA binding | single-stranded telomeric DNA binding | protein binding	TraesCS5D01G124900	TraesCS5D02G124900
TraesCS5D03G0337900	158.237	-2.03872	0.472905	9.05019e-07	0.0171613	A0A3B6UC73	Transcription repressor (Ovate family protein)	GO:0045892	negative regulation of DNA-templated transcription	GO:0005634	nucleus	NA	NA	TraesCSU01G205700	TraesCSU02G205700
TraesCS5D03G0359000	75.8812	-2.22988	0.986164	0.000692234	0.0174472	A0A3B6MQD8	Glycosyltransferase	GO:0098754	detoxification	GO:0005737	cytoplasm	GO:0008194 | GO:0080043 | GO:0080044 | GO:0016740 | GO:0035251	UDP-glycosyltransferase activity | quercetin 3-O-glucosyltransferase activity | quercetin 7-O-glucosyltransferase activity | transferase activity | UDP-glucosyltransferase activity	TraesCS5D01G143300	TraesCS5D02G143300
TraesCS5D03G0456000	23.6212	-2.00528	0.494308	3.07035e-06	0.0178721	A0A3B6MR93	NADH kinase	GO:0016310 | GO:0006741 | GO:0019674 | GO:0044238 | GO:0071704 | GO:0006796	phosphorylation | NADP biosynthetic process | NAD metabolic process | primary metabolic process | organic substance metabolic process | phosphate-containing compound metabolic process	NA	NA	GO:0003951 | GO:0016301 | GO:0016740 | GO:0016773	NAD+ kinase activity | kinase activity | transferase activity | phosphotransferase activity; alcohol group as acceptor	TraesCS5D01G191900	TraesCS5D02G191900
TraesCS5D03G0461500	14.2278	-3.2962	1.27568	0.000370152	0.0178792	A0A3B6MPP4	Ubiquitin-like domain-containing protein	GO:0006412 | GO:0016567 | GO:0019941	translation | protein ubiquitination | modification-dependent protein catabolic process	GO:0005840 | GO:1990904 | GO:0005634 | GO:0005737 | GO:0009536	ribosome | ribonucleoprotein complex | nucleus | cytoplasm | plastid	GO:0003735 | GO:0003729 | GO:0005515 | GO:0031386 | GO:0031625	structural constituent of ribosome | mRNA binding | protein binding | protein tag | ubiquitin protein ligase binding	TraesCS5D01G194700	TraesCS5D02G194700
TraesCS5D03G0499700	206.02	-2.35976	0.323044	1.66478e-14	0.0179797	A0A3B6MQA9	Protein kinase domain-containing protein	GO:0006468	protein phosphorylation	GO:0005886	plasma membrane	GO:0005524 | GO:0004672 | GO:0004674	ATP binding | protein kinase activity | protein serine/threonine kinase activity	TraesCS5D01G212900	TraesCS5D02G212900
TraesCS5D03G0530000	7337.34	-2.18154	0.246251	4.09716e-20	0.0181209	A0A3B6MQS1	Uncharacterized protein | TraesCS5D03G0530000	NA	NA	GO:0009536 | GO:0009535	plastid | chloroplast thylakoid membrane	NA	NA	TraesCS5D01G226900	TraesCS5D02G226900
TraesCS5D03G0530100	2395.19	-2.22735	0.353327	1.57965e-11	0.0181331	A0A3B6MS55	Uncharacterized protein | TraesCS5D03G0530100	NA	NA	GO:0009536 | GO:0009535	plastid | chloroplast thylakoid membrane	NA	NA	TraesCS5D01G227000	TraesCS5D02G227000
TraesCS5D03G0530400	555.826	-2.38609	0.445305	4.25936e-09	0.0181503	A0A3B6MRX9	Uncharacterized protein | TraesCS5D03G0530400	NA	NA	GO:0016020 | GO:0009536 | GO:0009535	membrane | plastid | chloroplast thylakoid membrane	NA	NA	TraesCS5D01G227300	TraesCS5D02G227300
TraesCS5D03G0530500	1419.93	-2.35644	0.371243	1.20947e-11	0.0181691	A0A3B6MQS5	Uncharacterized protein | TraesCS5D03G0530500	NA	NA	GO:0009536 | GO:0009535	plastid | chloroplast thylakoid membrane	NA	NA	TraesCS5D01G227400	TraesCS5D02G227400
TraesCS5D03G0530600	1777.42	-2.43113	0.390986	2.18181e-11	0.0181746	A0A3B6MS58	Uncharacterized protein | TraesCS5D03G0530600	NA	NA	GO:0009536 | GO:0009535	plastid | chloroplast thylakoid membrane	NA	NA	TraesCS5D01G227500	TraesCS5D02G227500
TraesCS5D03G0530700	1878.88	-2.59723	0.393987	2.28241e-12	0.0181945	A0A3B6MTE4	Uncharacterized protein | TraesCS5D03G0530700	NA	NA	GO:0009536 | GO:0009535	plastid | chloroplast thylakoid membrane	NA	NA	TraesCS5D01G227600	TraesCS5D02G227600
TraesCS5D03G0530900	5815.78	-2.09031	0.274537	1.5966e-15	0.018195	A0A3B6MSG6	Uncharacterized protein | TraesCS5D03G0530900	NA	NA	GO:0009536 | GO:0009535	plastid | chloroplast thylakoid membrane	NA	NA	TraesCS5D01G227700	TraesCS5D02G227700
TraesCS5D03G0561400	22.441	-2.60509	0.492129	1.02948e-08	0.0183004	A0A3B6MSG3 | A0A3B6MSY8	Annexin | Annexin	NA	NA	GO:0005737	cytoplasm	GO:0005509 | GO:0005544	calcium ion binding | calcium-dependent phospholipid binding	TraesCS5D01G242700	TraesCS5D02G242700
TraesCS5D03G0697000	20.6873	-2.05402	0.722526	0.000227407	0.018707	A0A3B6MV57	Uncharacterized protein | TraesCS5D03G0697000	GO:0006952	defense response	NA	NA	NA	NA	TraesCS5D01G307700	TraesCS5D02G307700
TraesCS5D03G0707200	134.713	-2.51557	0.784987	4.86392e-05	0.0187501	A0A3B6MWF5	Glycosyltransferase (EC 2.4.1.-)	NA	NA	GO:0005737	cytoplasm	GO:0008194 | GO:0080043 | GO:0080044 | GO:0016740 | GO:0016757 | GO:0035251	UDP-glycosyltransferase activity | quercetin 3-O-glucosyltransferase activity | quercetin 7-O-glucosyltransferase activity | transferase activity | glycosyltransferase activity | UDP-glucosyltransferase activity	TraesCS5D01G312100	TraesCS5D02G312100
TraesCS5D03G0749400	12.6432	-5.86265	1.54248	1.25143e-05	0.0189983	A0A3B6MUG2 | A0A3B6MVW0	aspartate--tRNA ligase (EC 6.1.1.12) | aspartate--tRNA ligase (EC 6.1.1.12)	GO:0006418 | GO:0006422	tRNA aminoacylation for protein translation | aspartyl-tRNA aminoacylation	GO:0005737 | GO:0005829 | GO:0017101	cytoplasm | cytosol | aminoacyl-tRNA synthetase multienzyme complex	GO:0005524 | GO:0003723 | GO:0000166 | GO:0004815 | GO:0004812	ATP binding | RNA binding | nucleotide binding | aspartate-tRNA ligase activity | aminoacyl-tRNA ligase activity	TraesCS5D01G333800	TraesCS5D02G333800
TraesCS5D03G0768300	367.823	-2.00931	0.486924	1.92373e-06	0.019053	A0A3B6MW53	Uncharacterized protein | TraesCS5D03G0768300	NA	NA	NA	NA	GO:0016747	acyltransferase activity; transferring groups other than amino-acyl groups	TraesCS5D01G342700	TraesCS5D02G342700
TraesCS5D03G0769500	311.512	-4.53651	0.401206	8.68889e-31	0.0190701	A0A3B6MXE8	B box-type domain-containing protein	NA	NA	NA	NA	GO:0008270	zinc ion binding	TraesCS5D01G343300	TraesCS5D02G343300
TraesCS5D03G0812100	228.78	-2.12831	0.785352	0.000254503	0.0191801	A0A3B6MWL4	Cupin type-1 domain-containing protein	NA	NA	NA	NA	NA	NA	TraesCS5D01G360500	TraesCS5D02G360500
TraesCS5D03G0859900	146.209	-2.59924	0.659661	4.76361e-06	0.0193278	A0A0M4UGS6	9-cis epoxycarotenoid dioxygenase (9-cis-epoxycarotenoid dioxygenase 2D)	GO:0016121	carotene catabolic process	GO:0009570	chloroplast stroma	GO:0046872 | GO:0010436 | GO:0016702 | GO:0051213	metal ion binding | carotenoid dioxygenase activity | oxidoreductase activity; acting on single donors with incorporation of molecular oxygen; incorporation of two atoms of oxygen | dioxygenase activity	TraesCS5D01G383500	TraesCS5D02G383500
TraesCS5D03G0870600	655.671	-2.15617	1.08162	0.00122588	0.0193827	A0A3B6MXL1	Uncharacterized protein | TraesCS5D03G0870600	NA	NA	GO:0016020	membrane	NA	NA	TraesCS5D01G389300	TraesCS5D02G389300
TraesCS5D03G0942400	10.8533	-4.00873	1.14766	4.59301e-05	0.0196367	A0A3B6MYK1	Uncharacterized protein | TraesCS5D03G0942400	NA	NA	NA	NA	NA	NA	TraesCS5D01G427000	TraesCS5D02G427000
TraesCS5D03G1028500	331.22	-2.06576	0.383628	4.097e-09	0.0201148	A0A3B6N1F5	lactoylglutathione lyase (EC 4.4.1.5)	GO:0019243	methylglyoxal catabolic process to D-lactate via S-lactoyl-glutathione	GO:0005737	cytoplasm	GO:0046872 | GO:0004462 | GO:0016829	metal ion binding | lactoylglutathione lyase activity | lyase activity	TraesCS5D01G465200	TraesCS5D02G465200
TraesCS5D03G1077800	28.7852	-3.59694	1.11696	7.48561e-05	0.0202582	A0A3B6N283	C2H2-type domain-containing protein	NA	NA	NA	NA	NA	NA	TraesCS5D01G491000	TraesCS5D02G491000
TraesCS5D03G1078400	27.2361	-2.20558	0.813988	0.00039655	0.0202644	A0A3B6N287	C2H2-type domain-containing protein	NA	NA	NA	NA	NA	NA	TraesCS5D01G491500	TraesCS5D02G491500
TraesCS5D03G1078700	14.6647	-2.56619	0.936258	0.000471149	0.0202712	A0A3B6N0P0	C2H2-type domain-containing protein	NA	NA	NA	NA	NA	NA	TraesCS5D01G491700	TraesCS5D02G491700
TraesCS5D03G1081500	250.695	-2.19154	0.243397	1.33057e-20	0.0203114	Unknown_TraesCS5D03G1081500	Unknown_TraesCS5D03G1081500	GO:0006470	protein dephosphorylation	NA	NA	GO:0004722	protein serine/threonine phosphatase activity	TraesCS5D01G493200	TraesCS5D02G493200
TraesCS5D03G1104000	1002.78	-3.05052	0.514078	1.61915e-10	0.0204321	A0A3B6N2Q0	mannan endo-1;4-beta-mannosidase (EC 3.2.1.78)	GO:0071704 | GO:0008152	organic substance metabolic process | metabolic process	NA	NA	GO:0004553 | GO:0016985 | GO:0016798 | GO:0016787	hydrolase activity; hydrolyzing O-glycosyl compounds | mannan endo-1;4-beta-mannosidase activity | hydrolase activity; acting on glycosyl bonds | hydrolase activity	TraesCS5D01G504800	TraesCS5D02G504800
TraesCS5D03G1146500	541.422	-3.66631	0.544291	7.6468e-13	0.0206876	A0A3B6N227	Leucine-rich repeat-containing N-terminal plant-type domain-containing protein	NA	NA	NA	NA	GO:0005515	protein binding	TraesCS5D01G525300	TraesCS5D02G525300
TraesCS5D03G1146600	814.483	-3.84486	0.406382	1.5667e-22	0.0206908	A0A3B6N3D0	Leucine-rich repeat-containing N-terminal plant-type domain-containing protein	NA	NA	NA	NA	GO:0005515	protein binding	TraesCS5D01G525400	TraesCS5D02G525400
TraesCS5D03G1146800	307.292	-3.25018	0.5237	2.62548e-11	0.0206908	A0A3B6N2H6	Leucine-rich repeat-containing N-terminal plant-type domain-containing protein	NA	NA	NA	NA	GO:0005515	protein binding	TraesCS5D01G525500	TraesCS5D02G525500
TraesCS5D03G1146900	483.992	-2.24496	0.799229	0.000176305	0.0206932	A0A3B6N1U4	Leucine-rich repeat-containing N-terminal plant-type domain-containing protein	NA	NA	NA	NA	GO:0005515	protein binding	TraesCS5D01G525600	TraesCS5D02G525600
TraesCS5D03G1147000	1602.24	-2.42261	0.541873	3.62046e-07	0.0207016	Q56B90	Ice recrystallization inhibition protein 1	NA	NA	NA	NA	GO:0005515	protein binding	TraesCS5D01G525700	TraesCS5D02G525700
TraesCS5D03G1149400	55.9776	-2.48812	1.34118	0.00133544	0.0207509	A0A3B6N1V7	Leucine-rich repeat-containing N-terminal plant-type domain-containing protein	NA	NA	GO:0005886	plasma membrane	GO:0005515	protein binding	TraesCS5D01G526600	TraesCS5D02G526600
TraesCS6A03G0003500	715.665	-4.24013	0.589879	3.30316e-14	0.0211361	Q0WYI8	Anthocyanidin synthase	NA	NA	NA	NA	GO:0016491 | GO:0046872	oxidoreductase activity | metal ion binding	TraesCS6A01G001500	TraesCS6A02G001500
TraesCS6A03G0094400	255.809	-4.28489	0.5484	3.48054e-16	0.0213672	Q0WYI7	Anthocyanidin synthase	NA	NA	NA	NA	GO:0046872 | GO:0051213 | GO:0016491 | GO:0016706	metal ion binding | dioxygenase activity | oxidoreductase activity | 2-oxoglutarate-dependent dioxygenase activity	TraesCS6A01G041800	TraesCS6A02G041800
TraesCS6A03G0137100	25.8693	-2.76816	0.452204	6.87785e-11	0.0215498	A0A3B6NK45	OTU domain-containing protein	GO:0071108	protein K48-linked deubiquitination	GO:0005634	nucleus	GO:0043130 | GO:0004843	ubiquitin binding | cysteine-type deubiquitinase activity	TraesCS6A01G060900	TraesCS6A02G060900
TraesCS6A03G0226600	142.753	-2.10945	0.621637	3.27919e-05	0.0217627	A0A3B6NLM2	Uncharacterized protein | TraesCS6A03G0226600	NA	NA	NA	NA	NA	NA	TraesCS6A01G099000	TraesCS6A02G099000
TraesCS6A03G0329900	54.9966	-2.78112	1.05888	0.000319711	0.0221133	A0A3B6NL98	glutathione transferase (EC 2.5.1.18)	GO:0006749 | GO:0042221	glutathione metabolic process | response to chemical	GO:0005737	cytoplasm	GO:0004364 | GO:0016740	glutathione transferase activity | transferase activity	TraesCS6A01G139100	TraesCS6A02G139100
TraesCS6A03G0423700	77.8707	-2.18717	0.96085	0.000719743	0.0223044	A0A3B6NP47	Multidrug resistance protein	GO:0055085	transmembrane transport	GO:0005886 | GO:0016020	plasma membrane | membrane	GO:0005524 | GO:0042626 | GO:0140359 | GO:0016887 | GO:0000166	ATP binding | ATPase-coupled transmembrane transporter activity | ABC-type transporter activity | ATP hydrolysis activity | nucleotide binding	TraesCS6A01G171800	TraesCS6A02G171800
TraesCS6A03G0470800	24.5838	-2.44945	0.89152	0.000221457	0.0225294	A0A3B6NN14 | A0A3B6NPG5	Tryptophan synthase beta chain-like PALP domain-containing protein | Tryptophan synthase beta chain-like PALP domain-containing protein	GO:0006535 | GO:0019344	cysteine biosynthetic process from serine | cysteine biosynthetic process	GO:0005737	cytoplasm	GO:0004124	cysteine synthase activity	TraesCS6A01G187300	TraesCS6A02G187300
TraesCS6A03G0617400	265.788	-2.17557	0.587087	1.16727e-05	0.0226407	A0A3B6NRZ8	Protein kinase domain-containing protein	GO:0006468 | GO:0016310 | GO:0035556 | GO:0018105 | GO:0046777	protein phosphorylation | phosphorylation | intracellular signal transduction | peptidyl-serine phosphorylation | protein autophosphorylation	GO:0005634 | GO:0005737	nucleus | cytoplasm	GO:0005524 | GO:0004672 | GO:0004674 | GO:0000166 | GO:0016301 | GO:0016740 | GO:0004683 | GO:0005516 | GO:0009931	ATP binding | protein kinase activity | protein serine/threonine kinase activity | nucleotide binding | kinase activity | transferase activity | calmodulin-dependent protein kinase activity | calmodulin binding | calcium-dependent protein serine/threonine kinase activity	TraesCS6A01G223500	TraesCS6A02G223500
TraesCS6A03G0701100	38.565	-3.32112	0.950755	1.78192e-05	0.0228457	A0A3B6NQP1	Uncharacterized protein | TraesCS6A03G0701100	NA	NA	NA	NA	GO:0016747	acyltransferase activity; transferring groups other than amino-acyl groups	TraesCS6A01G260900	TraesCS6A02G260900
TraesCS6A03G0701300	258.214	-2.94552	0.307701	6.42154e-23	0.0228639	A0A3B6NSE9 | A0A3B6NTB5	Uncharacterized protein | TraesCS6A03G0701300 | Uncharacterized protein | TraesCS6A03G0701300	NA	NA	NA	NA	GO:0003677	DNA binding	TraesCS6A01G261100	TraesCS6A02G261100
TraesCS6A03G0771000	1166.2	-2.09436	0.182437	1.00625e-31	0.0233501	A0A3B6NRS4 | A0A3B6NTB2 | A0A3B6NUE0	Potassium transporter | Potassium transporter | Potassium transporter	GO:0071805 | GO:0006811 | GO:0006813	potassium ion transmembrane transport | ion transport | potassium ion transport	GO:0016020	membrane	GO:0015079	potassium ion transmembrane transporter activity	TraesCS6A01G291900	TraesCS6A02G291900
TraesCS6A03G0855300	117.241	-3.80232	0.544131	1.82961e-13	0.0236739	A0A3B6NT36 | A0A3B6NUQ8	Glycosyltransferase (EC 2.4.1.-) | Glycosyltransferase (EC 2.4.1.-)	NA	NA	GO:0005737	cytoplasm	GO:0008194 | GO:0016740 | GO:0016757 | GO:0080043 | GO:0080044 | GO:0035251	UDP-glycosyltransferase activity | transferase activity | glycosyltransferase activity | quercetin 3-O-glucosyltransferase activity | quercetin 7-O-glucosyltransferase activity | UDP-glucosyltransferase activity	TraesCS6A01G331300	TraesCS6A02G331300
TraesCS6A03G0899800	2168.93	-3.38675	0.354222	7.67478e-23	0.0238307	A0A3B6NVD1	Dehydrin	GO:0009737 | GO:0009414 | GO:0009631 | GO:0009415	response to abscisic acid | response to water deprivation | cold acclimation | response to water	NA	NA	NA	NA	TraesCS6A01G350100	TraesCS6A02G350100
TraesCS6A03G0899900	416.747	-2.10263	0.360049	3.00706e-10	0.0238364	A0A3B6NWD7	Dehydrin	GO:0009737 | GO:0009414 | GO:0009631 | GO:0009415	response to abscisic acid | response to water deprivation | cold acclimation | response to water	NA	NA	NA	NA	TraesCS6A01G350200	TraesCS6A02G350200
TraesCS6A03G0900100	3232.69	-2.09787	0.472084	4.49738e-07	0.0238501	A0A3B6NVH4	Uncharacterized protein | TraesCS6A03G0900100	GO:0009737 | GO:0009414 | GO:0009631 | GO:0009415	response to abscisic acid | response to water deprivation | cold acclimation | response to water	NA	NA	NA	NA	TraesCS6A01G350300	TraesCS6A02G350300
TraesCS6A03G0986600	232.433	-2.13836	0.194203	2.0612e-29	0.0242093	Unknown_TraesCS6A03G0986600	Unknown_TraesCS6A03G0986600	NA	NA	NA	NA	NA	NA	TraesCS6A01G391900	TraesCS6A02G391900
TraesCS6A03G1002600	35.1617	-4.09156	1.58576	0.000576289	0.0242739	A0A3B6NWX7	Protein DETOXIFICATION (Multidrug and toxic compound extrusion protein)	GO:0055085 | GO:1990961	transmembrane transport | xenobiotic detoxification by transmembrane export across the plasma membrane	GO:0016020	membrane	GO:0022857 | GO:0015297 | GO:0042910	transmembrane transporter activity | antiporter activity | xenobiotic transmembrane transporter activity	TraesCS6A01G400100	TraesCS6A02G400100
TraesCS6B03G0014300	261.141	-3.7191	0.60437	4.10969e-11	0.0244452	A0A3B6PFG4	Fe2OG dioxygenase domain-containing protein	NA	NA	NA	NA	GO:0016491 | GO:0046872	oxidoreductase activity | metal ion binding	TraesCS6B01G006200	TraesCS6B02G006200
TraesCS6B03G0120600	31.2336	-2.07137	0.469766	5.57847e-07	0.0246467	A0A3B6PE12	Phospholipid/glycerol acyltransferase domain-containing protein	GO:0010143	cutin biosynthetic process	GO:0016020	membrane	GO:0016791 | GO:0090447 | GO:0016746	phosphatase activity | glycerol-3-phosphate 2-O-acyltransferase activity | acyltransferase activity	TraesCS6B01G051800	TraesCS6B02G051800
TraesCS6B03G0147800	65.5738	-2.164	0.572866	7.07996e-06	0.0246972	A0A3B6PH94	Peroxidase (EC 1.11.1.7)	GO:0006979 | GO:0042744 | GO:0098869	response to oxidative stress | hydrogen peroxide catabolic process | cellular oxidant detoxification	GO:0005576	extracellular region	GO:0020037 | GO:0046872 | GO:0004601 | GO:0140825 | GO:0016491	heme binding | metal ion binding | peroxidase activity | lactoperoxidase activity | oxidoreductase activity	TraesCS6B01G063400	TraesCS6B02G063400
TraesCS6B03G0202500	78.1791	-3.89942	1.08944	1.16637e-05	0.024865	A0A3B6PGH4	Uncharacterized protein | TraesCS6B03G0202500	NA	NA	NA	NA	NA	NA	TraesCS6B01G085700	TraesCS6B02G085700
TraesCS6B03G0450300	39.6271	-2.06473	0.70538	0.000155452	0.0253042	A0A3B6PJC6	Tubby C-terminal domain-containing protein	NA	NA	NA	NA	NA	NA	TraesCS6B01G177300	TraesCS6B02G177300
TraesCS6B03G0584700	110.872	-2.56987	1.08796	0.00048784	0.0257977	A0A3B6PL82 | A0A3B6PMP5	Tryptophan synthase beta chain-like PALP domain-containing protein | Tryptophan synthase beta chain-like PALP domain-containing protein	GO:0006535 | GO:0019344	cysteine biosynthetic process from serine | cysteine biosynthetic process	GO:0005737	cytoplasm	GO:0004124	cysteine synthase activity	TraesCS6B01G217200	TraesCS6B02G217200
TraesCS6B03G0754800	258.009	-2.91417	0.612126	1.1208e-07	0.0261593	A0A3B6PP90	Protein kinase domain-containing protein	GO:0006468 | GO:0016310 | GO:0035556 | GO:0018105 | GO:0046777	protein phosphorylation | phosphorylation | intracellular signal transduction | peptidyl-serine phosphorylation | protein autophosphorylation	GO:0005634 | GO:0005737	nucleus | cytoplasm	GO:0005524 | GO:0004672 | GO:0004674 | GO:0000166 | GO:0016301 | GO:0016740 | GO:0004683 | GO:0005516 | GO:0009931	ATP binding | protein kinase activity | protein serine/threonine kinase activity | nucleotide binding | kinase activity | transferase activity | calmodulin-dependent protein kinase activity | calmodulin binding | calcium-dependent protein serine/threonine kinase activity	TraesCS6B01G257800	TraesCS6B02G257800
TraesCS6B03G0832900	392.58	-3.06353	0.18754	4.97746e-61	0.0265046	G9DRA4	MYB-related protein	NA	NA	NA	NA	GO:0003677	DNA binding	TraesCS6B01G288500	TraesCS6B02G288500
TraesCS6B03G0847300	19.6009	-3.55941	1.31273	0.000431078	0.0265828	A0A3B6PQH7	Xyloglucan endotransglucosylase/hydrolase (EC 2.4.1.207)	GO:0005975 | GO:0071555 | GO:0010411 | GO:0042546 | GO:0006073 | GO:0008152	carbohydrate metabolic process | cell wall organization | xyloglucan metabolic process | cell wall biogenesis | cellular glucan metabolic process | metabolic process	GO:0048046 | GO:0005618 | GO:0005576	apoplast | cell wall | extracellular region	GO:0004553 | GO:0016762 | GO:0016798 | GO:0016740 | GO:0016787	hydrolase activity; hydrolyzing O-glycosyl compounds | xyloglucan:xyloglucosyl transferase activity | hydrolase activity; acting on glycosyl bonds | transferase activity | hydrolase activity	TraesCS6B01G293500	TraesCS6B02G293500
TraesCS6B03G0851300	27.6756	-3.56199	1.44356	0.000737707	0.0265925	A0A3B6PME3	Uncharacterized protein | TraesCS6B03G0851300	GO:0055085	transmembrane transport	GO:0016020	membrane	GO:0022857	transmembrane transporter activity	TraesCS6B01G295600	TraesCS6B02G295600
TraesCS6B03G0866300	10.1207	-2.67977	2.96521	0.00472979	0.0266329	A0A3B6PMN1	RNA exonuclease 4	GO:0006364	rRNA processing	GO:0005634	nucleus	GO:0003676 | GO:0008408 | GO:0004527	nucleic acid binding | 3'-5' exonuclease activity | exonuclease activity	TraesCS6B01G302200	TraesCS6B02G302200
TraesCS6B03G0975500	333.952	-3.54559	0.43173	1.27379e-17	0.0268755	A0A3B6PSD6	RING-type domain-containing protein	NA	NA	GO:0016020	membrane	NA	NA	TraesCS6B01G346000	TraesCS6B02G346000
TraesCS6B03G0978500	38.167	-3.6853	0.807352	5.68875e-07	0.0268838	A0A3B6PSE9	Uncharacterized protein | TraesCS6B03G0978500	NA	NA	GO:0005615	extracellular space	NA	NA	TraesCS6B01G347100	TraesCS6B02G347100
TraesCS6B03G1000500	20.618	-2.88087	0.722786	4.99785e-06	0.0269446	A0A3B6PR49 | A0A3B6PSK4 | A0A3B6PSN4	Uncharacterized protein | TraesCS6B03G1000500 | Uncharacterized protein | TraesCS6B03G1000500 | Uncharacterized protein | TraesCS6B03G1000500	GO:0006355 | GO:0006357	regulation of DNA-templated transcription | regulation of transcription by RNA polymerase II	GO:0005634	nucleus	GO:0003677 | GO:0000981 | GO:0008289	DNA binding | DNA-binding transcription factor activity; RNA polymerase II-specific | lipid binding	TraesCS6B01G354900	TraesCS6B02G354900
TraesCS6B03G1024000	42.861	-2.40982	0.789886	9.50267e-05	0.0270662	A0A3B6PRE2	Fe2OG dioxygenase domain-containing protein	NA	NA	NA	NA	GO:0016491 | GO:0046872	oxidoreductase activity | metal ion binding	TraesCS6B01G362100	TraesCS6B02G362100
TraesCS6B03G1082300	5248.14	-3.67023	0.3998	2.13098e-21	0.0271946	A0A3B6PRE0	Uncharacterized protein | TraesCS6B03G1082300	GO:0009737 | GO:0009414 | GO:0009631 | GO:0009415	response to abscisic acid | response to water deprivation | cold acclimation | response to water	NA	NA	NA	NA	TraesCS6B01G383200	TraesCS6B02G383200
TraesCS6D03G0011000	4682.24	-3.62505	0.526166	2.79302e-13	0.0279311	Q0WYI4	Anthocyanidin synthase	NA	NA	NA	NA	GO:0046872 | GO:0051213 | GO:0016491 | GO:0016706	metal ion binding | dioxygenase activity | oxidoreductase activity | 2-oxoglutarate-dependent dioxygenase activity	TraesCS6D01G004300	TraesCS6D02G004300
TraesCS6D03G0160200	87.0885	-3.42519	0.362828	2.09959e-22	0.028518	A0A3B6QCG5	NB-ARC domain-containing protein	GO:0006952 | GO:0051707	defense response | response to other organism	NA	NA	GO:0005524 | GO:0043531	ATP binding | ADP binding	TraesCS6D01G076600	TraesCS6D02G076600
TraesCS6D03G0169500	76.4573	-2.11055	2.33223	0.00875268	0.0285603	A0A3B6QDE1	Calmodulin-binding protein; putative; expressed	GO:0006355 | GO:0080142	regulation of DNA-templated transcription | regulation of salicylic acid biosynthetic process	GO:0005634	nucleus	GO:0005516 | GO:0003677 | GO:0003700 | GO:0043565	calmodulin binding | DNA binding | DNA-binding transcription factor activity | sequence-specific DNA binding	TraesCS6D01G080500	TraesCS6D02G080500
TraesCS6D03G0320800	675.121	-2.03676	0.183242	7.66296e-30	0.0290523	A0A3B6QFK2	B box-type domain-containing protein	NA	NA	NA	NA	GO:0008270	zinc ion binding	TraesCS6D01G143100	TraesCS6D02G143100
TraesCS6D03G0403000	19.0022	-2.31977	1.02267	0.00125872	0.029457	A0A3B6QE53	Uncharacterized protein | TraesCS6D03G0403000	NA	NA	NA	NA	NA	NA	TraesCS6D01G176500	TraesCS6D02G176500
TraesCS6D03G0473400	36.8351	-2.45138	0.618557	3.8332e-06	0.0297148	A0A3B6QHC6	Fe2OG dioxygenase domain-containing protein	GO:0010252 | GO:0009852	auxin homeostasis | auxin catabolic process	NA	NA	GO:0046872 | GO:0051213 | GO:0050302 | GO:0016491 | GO:0016706	metal ion binding | dioxygenase activity | indole-3-acetaldehyde oxidase activity | oxidoreductase activity | 2-oxoglutarate-dependent dioxygenase activity	TraesCS6D01G190400	TraesCS6D02G190400
TraesCS6D03G0545300	98.0587	-3.59499	0.581654	4.4923e-11	0.0301423	A0A3B6QFX1	Homeobox-leucine zipper protein (HD-ZIP protein) (Homeodomain transcription factor)	GO:0045893 | GO:0006355 | GO:0006357	positive regulation of DNA-templated transcription | regulation of DNA-templated transcription | regulation of transcription by RNA polymerase II	GO:0005634	nucleus	GO:0003677 | GO:0003700 | GO:0000981 | GO:0043565	DNA binding | DNA-binding transcription factor activity | DNA-binding transcription factor activity; RNA polymerase II-specific | sequence-specific DNA binding	TraesCS6D01G222600	TraesCS6D02G222600
TraesCS6D03G0588500	49.6035	-2.09851	0.308821	7.18212e-13	0.0303685	A0A3B6QJF1	Uncharacterized protein | TraesCS6D03G0588500	NA	NA	NA	NA	NA	NA	TraesCS6D01G241200	TraesCS6D02G241200
TraesCS6D03G0589800	435.625	-3.23321	0.250341	2.37509e-39	0.0303686	A0A3B6QGM3	Uncharacterized protein | TraesCS6D03G0589800	NA	NA	NA	NA	GO:0003677	DNA binding	TraesCS6D01G241900	TraesCS6D02G241900
TraesCS6D03G0595600	11.2241	-2.26359	0.801101	0.000373553	0.0304542	A0A3B6QJU8	Ubiquitin carboxyl-terminal hydrolase (EC 3.4.19.12)	GO:0006511 | GO:0016579 | GO:0006508	ubiquitin-dependent protein catabolic process | protein deubiquitination | proteolysis	GO:0005634 | GO:0005829	nucleus | cytosol	GO:0004843 | GO:0004197 | GO:0016787 | GO:0008233 | GO:0008234	cysteine-type deubiquitinase activity | cysteine-type endopeptidase activity | hydrolase activity | peptidase activity | cysteine-type peptidase activity	TraesCS6D01G250100	TraesCS6D02G250100
TraesCS6D03G0643300	25.9196	-2.02319	0.509893	4.69854e-06	0.0307182	A0A3B6QHJ1 | A0A3B6QJL2	CCT domain-containing protein | CCT domain-containing protein	NA	NA	GO:0005634	nucleus	GO:0008270 | GO:0005515	zinc ion binding | protein binding	TraesCS6D01G267100	TraesCS6D02G267100
TraesCS6D03G0698200	39.2979	-3.53051	1.37288	0.00066859	0.03102	A0A3B6QI76	Uncharacterized protein | TraesCS6D03G0698200	NA	NA	GO:0005615	extracellular space	NA	NA	TraesCS6D01G296100	TraesCS6D02G296100
TraesCS6D03G0698300	327.109	-2.00737	0.546663	1.17245e-05	0.03102	A0A3B6QLF7	Uncharacterized protein | TraesCS6D03G0698300	NA	NA	GO:0005615	extracellular space	NA	NA	TraesCS6D01G296200	TraesCS6D02G296200
TraesCS6D03G0704300	34.1684	-3.46152	1.89375	0.00216176	0.0310467	A0A3B6QKR1	Fe2OG dioxygenase domain-containing protein	NA	NA	NA	NA	GO:0016491 | GO:0046872	oxidoreductase activity | metal ion binding	TraesCS6D01G300600	TraesCS6D02G300600
TraesCS6D03G0772100	2834.57	-3.70706	0.390402	1.08705e-22	0.0313753	A0A3B6QMR0	Dehydrin	GO:0009737 | GO:0009414 | GO:0009631 | GO:0009415	response to abscisic acid | response to water deprivation | cold acclimation | response to water	NA	NA	NA	NA	TraesCS6D01G332500	TraesCS6D02G332500
TraesCS6D03G0772200	617.471	-2.30249	0.44727	1.28281e-08	0.0313753	A0A3B6QMP2	Dehydrin	GO:0009737 | GO:0009414 | GO:0009631 | GO:0009415	response to abscisic acid | response to water deprivation | cold acclimation | response to water	NA	NA	NA	NA	TraesCS6D01G332600	TraesCS6D02G332600
TraesCS6D03G0883600	22.4474	-2.31272	1.49272	0.00344958	0.0317475	A0A3B6QPB7	Protein DETOXIFICATION (Multidrug and toxic compound extrusion protein)	GO:0055085 | GO:1990961	transmembrane transport | xenobiotic detoxification by transmembrane export across the plasma membrane	GO:0016020	membrane	GO:0022857 | GO:0015297 | GO:0042910	transmembrane transporter activity | antiporter activity | xenobiotic transmembrane transporter activity	TraesCS6D01G384300	TraesCS6D02G384300
TraesCS7A03G0251800	316.924	-2.445	0.413065	1.78496e-10	0.0328774	A0A3B6RD59	Uncharacterized protein | TraesCS7A03G0251800	NA	NA	NA	NA	GO:0016747	acyltransferase activity; transferring groups other than amino-acyl groups	TraesCS7A01G106000	TraesCS7A02G106000
TraesCS7A03G0281200	57.848	-2.50082	0.514154	7.04768e-08	0.0329392	A0A3B6RDM4	Uncharacterized protein | TraesCS7A03G0281200	GO:0006508	proteolysis	NA	NA	GO:0008236 | GO:0004252 | GO:0016787 | GO:0008233	serine-type peptidase activity | serine-type endopeptidase activity | hydrolase activity | peptidase activity	TraesCS7A01G118700	TraesCS7A02G118700
TraesCS7A03G0304100	346.964	-2.01121	0.193959	3.1962e-26	0.033039	A0A3B6RA97	AP2/ERF domain-containing protein	GO:0006355 | GO:0006351	regulation of DNA-templated transcription | DNA-templated transcription	GO:0005634	nucleus	GO:0003677 | GO:0003700	DNA binding | DNA-binding transcription factor activity	TraesCS7A01G128800	TraesCS7A02G128800
TraesCS7A03G0340800	1067.22	-2.33026	0.263623	5.08362e-20	0.0331654	A0A3B6REE1 | A0A3B6REI1	RING-type domain-containing protein | RING-type domain-containing protein	GO:0006511	ubiquitin-dependent protein catabolic process	NA	NA	GO:0061630	ubiquitin protein ligase activity	TraesCS7A01G144900	TraesCS7A02G144900
TraesCS7A03G0360400	20.9553	-2.26949	0.537569	1.57102e-06	0.0331745	A0A3B6REV4	Alpha/beta hydrolase fold-3 domain-containing protein	NA	NA	NA	NA	GO:0016787	hydrolase activity	TraesCS7A01G154600	TraesCS7A02G154600
TraesCS7A03G0362100	1034.02	-4.24327	0.493394	3.75204e-19	0.0331944	A0A3B6RES0	Glycosyltransferase (EC 2.4.1.-)	NA	NA	NA	NA	GO:0008194 | GO:0016740 | GO:0016757 | GO:0035251	UDP-glycosyltransferase activity | transferase activity | glycosyltransferase activity | UDP-glucosyltransferase activity	TraesCS7A01G155400	TraesCS7A02G155400
TraesCS7A03G0479900	15.5956	-3.26022	0.83241	1.09087e-05	0.03381	A0A3B6RCV2	MYB family transcription factor ODORANT-A1	GO:0006355	regulation of DNA-templated transcription	GO:0005634	nucleus	GO:0003677 | GO:0000987	DNA binding | cis-regulatory region sequence-specific DNA binding	TraesCS7A01G205100	TraesCS7A02G205100
TraesCS7A03G0497900	4556.41	-2.15557	0.333723	6.01126e-12	0.033844	A0A3B6RGP6	Uncharacterized protein | TraesCS7A03G0497900	NA	NA	GO:0009536 | GO:0009535	plastid | chloroplast thylakoid membrane	NA	NA	TraesCS7A01G213700	TraesCS7A02G213700
TraesCS7A03G0503300	870.683	-2.2618	0.313232	2.9008e-14	0.033855	A0A3B6RGR9	Glycosyltransferase	NA	NA	NA	NA	GO:0008194 | GO:0016740	UDP-glycosyltransferase activity | transferase activity	TraesCS7A01G216000	TraesCS7A02G216000
TraesCS7A03G0867900	180.282	-2.41482	0.268296	1.5915e-20	0.0355564	A0A3B6RLS9	HSF-type DNA-binding domain-containing protein	GO:0006355 | GO:0006357 | GO:0034605	regulation of DNA-templated transcription | regulation of transcription by RNA polymerase II | cellular response to heat	GO:0005634	nucleus	GO:0003700 | GO:0043565 | GO:0000978 | GO:0003677	DNA-binding transcription factor activity | sequence-specific DNA binding | RNA polymerase II cis-regulatory region sequence-specific DNA binding | DNA binding	TraesCS7A01G355300	TraesCS7A02G355300
TraesCS7A03G0879800	21.0544	-2.11357	0.620831	3.32549e-05	0.035674	A0A3B6RLZ7	Protein kinase domain-containing protein	GO:0006468	protein phosphorylation	GO:0016020	membrane	GO:0005524 | GO:0004672 | GO:0005515	ATP binding | protein kinase activity | protein binding	TraesCS7A01G359300	TraesCS7A02G359300
TraesCS7A03G0900500	49.6726	-2.19943	1.31149	0.00197126	0.0358944	A0A3B6RIG3	HTH cro/C1-type domain-containing protein	NA	NA	GO:0005634	nucleus	GO:0003677	DNA binding	TraesCS7A01G369500	TraesCS7A02G369500
TraesCS7A03G0901300	60.436	-2.45306	1.16801	0.00112946	0.0359095	A0A3B6RJ69	DC1 domain-containing protein	NA	NA	GO:0016020	membrane	NA	NA	TraesCS7A01G369900	TraesCS7A02G369900
TraesCS7A03G0912000	1773.72	-2.78024	0.489704	6.11764e-10	0.0359909	A0A3B6RMG0	Glutathione S-transferase (GST) (EC 2.5.1.18)	GO:0006749 | GO:0042221	glutathione metabolic process | response to chemical	GO:0005737 | GO:0005829	cytoplasm | cytosol	GO:0004364 | GO:0016740	glutathione transferase activity | transferase activity	TraesCS7A01G374900	TraesCS7A02G374900
TraesCS7A03G1167100	441.921	-2.269	1.16438	0.00126261	0.0371352	A0A3B6RQU8	Protein DETOXIFICATION (Multidrug and toxic compound extrusion protein)	GO:0055085 | GO:1990961	transmembrane transport | xenobiotic detoxification by transmembrane export across the plasma membrane	GO:0016020	membrane	GO:0022857 | GO:0015297 | GO:0042910	transmembrane transporter activity | antiporter activity | xenobiotic transmembrane transporter activity	TraesCS7A01G482100	TraesCS7A02G482100
TraesCS7A03G1189400	285.479	-4.77832	0.362181	2.68294e-40	0.0371732	A0A3B6RR41	B box-type domain-containing protein	NA	NA	NA	NA	GO:0008270	zinc ion binding	TraesCS7A01G490800	TraesCS7A02G490800
TraesCS7A03G1189500	28.6821	-2.64649	0.727203	2.30621e-05	0.0371764	A0A3B6RR76	Histone H2B	NA	NA	GO:0005634 | GO:0000786 | GO:0005694	nucleus | nucleosome | chromosome	GO:0003677 | GO:0030527 | GO:0046982	DNA binding | structural constituent of chromatin | protein heterodimerization activity	TraesCS7A01G490900	TraesCS7A02G490900
TraesCS7B03G0001400	18.0091	-2.38089	0.72588	5.0027e-05	0.0375967	A0A3B6SCK2	Leucine-rich repeat-containing N-terminal plant-type domain-containing protein	NA	NA	NA	NA	GO:0005515	protein binding	TraesCS7B01G000600	TraesCS7B02G000600
TraesCS7B03G0158300	567.135	-3.73509	0.518171	2.65686e-14	0.0380011	A0A3B6SEM1	Glycosyltransferase (EC 2.4.1.-)	NA	NA	NA	NA	GO:0008194 | GO:0016740 | GO:0016757 | GO:0035251	UDP-glycosyltransferase activity | transferase activity | glycosyltransferase activity | UDP-glucosyltransferase activity	TraesCS7B01G059500	TraesCS7B02G059500
TraesCS7B03G0225200	259.779	-2.0977	0.605521	2.35768e-05	0.0382693	A0A3B6SA51	glutathione transferase (EC 2.5.1.18)	GO:0042221 | GO:0006749 | GO:0009636	response to chemical | glutathione metabolic process | response to toxic substance	GO:0005737	cytoplasm	GO:0004364 | GO:0043295	glutathione transferase activity | glutathione binding	TraesCS7B01G084400	TraesCS7B02G084400
TraesCS7B03G0251500	72.9575	-2.29528	0.399531	5.61498e-10	0.0383112	A0A3B6SB97	Leucine-rich repeat-containing N-terminal plant-type domain-containing protein	NA	NA	NA	NA	NA	NA	TraesCS7B01G094700	TraesCS7B02G094700
TraesCS7B03G0587600	673.748	-2.02253	0.400687	2.41012e-08	0.0396203	A0A1D6C3U0	Uncharacterized protein | TraesCS7B03G0587600	NA	NA	NA	NA	NA	NA	TraesCS7B01G207600	TraesCS7B02G207600
TraesCS7B03G0695400	1015.27	-3.6845	0.598978	3.34567e-11	0.0403894	A0A3B6SFI8	Glutathione S-transferase (GST) (EC 2.5.1.18)	GO:0006749 | GO:0042221	glutathione metabolic process | response to chemical	GO:0005737 | GO:0005829	cytoplasm | cytosol	GO:0004364 | GO:0016740	glutathione transferase activity | transferase activity	TraesCS7B01G252500	TraesCS7B02G252500
TraesCS7B03G0745400	134.354	-2.62192	0.299809	1.63245e-19	0.0407132	A0A024DAP6	Heat shock factor C2a	GO:0006355 | GO:0006357 | GO:0034605 | GO:0060261	regulation of DNA-templated transcription | regulation of transcription by RNA polymerase II | cellular response to heat | positive regulation of transcription initiation by RNA polymerase II	GO:0005634	nucleus	GO:0003700 | GO:0043565 | GO:0000978 | GO:0003677	DNA-binding transcription factor activity | sequence-specific DNA binding | RNA polymerase II cis-regulatory region sequence-specific DNA binding | DNA binding	TraesCS7B01G272500	TraesCS7B02G272500
TraesCS7B03G0905900	166.765	-2.24742	0.831846	0.000371095	0.0413015	A0A3B6SLF2	Uncharacterized protein | TraesCS7B03G0905900	GO:0009793	embryo development ending in seed dormancy	NA	NA	NA	NA	TraesCS7B01G337800	TraesCS7B02G337800
TraesCS7B03G1060200	546.52	-4.31825	0.233838	6.36856e-77	0.0420119	A0A3B6SJG0	B box-type domain-containing protein	GO:0006457 | GO:0009408 | GO:0009651 | GO:0042542 | GO:0051259	protein folding | response to heat | response to salt stress | response to hydrogen peroxide | protein complex oligomerization	NA	NA	GO:0008270 | GO:0043621 | GO:0051082	zinc ion binding | protein self-association | unfolded protein binding	TraesCS7B01G394000	TraesCS7B02G394000
TraesCS7D03G0162900	189.781	-3.87398	0.882051	4.16183e-07	0.0438311	A0A3B6TCR9	Uncharacterized protein | TraesCS7D03G0162900	NA	NA	NA	NA	NA	NA	TraesCS7D01G070200	TraesCS7D02G070200
TraesCS7D03G0348500	1095.38	-3.9114	0.527569	7.1696e-15	0.044578	A0A3B6TLA9	Glycosyltransferase (EC 2.4.1.-)	NA	NA	NA	NA	GO:0008194 | GO:0016740 | GO:0016757 | GO:0035251	UDP-glycosyltransferase activity | transferase activity | glycosyltransferase activity | UDP-glucosyltransferase activity	TraesCS7D01G155700	TraesCS7D02G155700
TraesCS7D03G0396500	17.3452	-2.69198	1.02543	0.000423613	0.0447606	A0A3B6TG73	NADH:flavin oxidoreductase/NADH oxidase N-terminal domain-containing protein	GO:0006633 | GO:0031408 | GO:0009695 | GO:0006631	fatty acid biosynthetic process | oxylipin biosynthetic process | jasmonic acid biosynthetic process | fatty acid metabolic process	NA	NA	GO:0016491 | GO:0010181	oxidoreductase activity | FMN binding	TraesCS7D01G175800	TraesCS7D02G175800
TraesCS7D03G0464300	19.2879	-2.78349	0.85253	6.60319e-05	0.0450005	A0A3B6TP58	MYB family transcription factor ODORANT-D1	GO:0006355	regulation of DNA-templated transcription	GO:0005634	nucleus	GO:0003677 | GO:0000987	DNA binding | cis-regulatory region sequence-specific DNA binding	TraesCS7D01G208000	TraesCS7D02G208000
TraesCS7D03G0480400	4435.21	-2.26933	0.299904	2.3114e-15	0.0450759	A0A3B6THC8	Uncharacterized protein | TraesCS7D03G0480400	NA	NA	GO:0009536 | GO:0009535	plastid | chloroplast thylakoid membrane	NA	NA	TraesCS7D01G215700	TraesCS7D02G215700
TraesCS7D03G0485400	468.14	-2.51123	0.510885	4.85884e-08	0.045113	A0A3B6TNL8	Glycosyltransferase	NA	NA	NA	NA	GO:0008194 | GO:0016740	UDP-glycosyltransferase activity | transferase activity	TraesCS7D01G217800	TraesCS7D02G217800
TraesCS7D03G0509700	412.192	-2.07781	0.211557	5.8918e-24	0.0452789	A0A3B6TP25	Thioredoxin reductase (EC 1.8.1.9)	GO:0045893 | GO:0019430 | GO:0045454	positive regulation of DNA-templated transcription | removal of superoxide radicals | cell redox homeostasis	GO:0005634 | GO:0005737	nucleus | cytoplasm	GO:0016491 | GO:0003713 | GO:0031490 | GO:0004791	oxidoreductase activity | transcription coactivator activity | chromatin DNA binding | thioredoxin-disulfide reductase activity	TraesCS7D01G229100	TraesCS7D02G229100
TraesCS7D03G0538500	11.2407	-2.55065	0.86082	0.000208188	0.0453902	Unknown_TraesCS7D03G0538500	Unknown_TraesCS7D03G0538500	NA	NA	NA	NA	NA	NA	TraesCS7D01G241511	TraesCS7D02G241511
TraesCS7D03G0587400	389.953	-2.73052	0.530502	1.25784e-08	0.0455758	A0A3B6TQW7	F-box domain-containing protein	NA	NA	NA	NA	GO:0005515	protein binding	TraesCS7D01G259900	TraesCS7D02G259900
TraesCS7D03G0781700	22.2049	-2.06304	0.482009	1.17569e-06	0.0462786	A0A3B6TLN1	Uncharacterized protein | TraesCS7D03G0781700	NA	NA	NA	NA	NA	NA	TraesCS7D01G328700	TraesCS7D02G328700
TraesCS7D03G0803900	426.045	-2.49931	0.324101	6.76659e-16	0.0465438	A0A3B6TU18	SMP domain-containing protein	NA	NA	NA	NA	NA	NA	TraesCS7D01G340400	TraesCS7D02G340400
TraesCS7D03G0821700	591.722	-4.35364	0.456129	7.6366e-23	0.0466931	A0A3B6TM12	Glutathione S-transferase (GST) (EC 2.5.1.18)	GO:0006749 | GO:0042221	glutathione metabolic process | response to chemical	GO:0005737 | GO:0005829	cytoplasm | cytosol	GO:0004364 | GO:0016740	glutathione transferase activity | transferase activity	TraesCS7D01G348500	TraesCS7D02G348500
TraesCS7D03G0955800	131.551	-2.71073	0.451501	1.13277e-10	0.0475193	A0A3B6TNT4	Glycosyltransferase	NA	NA	GO:0005737	cytoplasm	GO:0008194 | GO:0080043 | GO:0080044 | GO:0016740 | GO:0035251	UDP-glycosyltransferase activity | quercetin 3-O-glucosyltransferase activity | quercetin 7-O-glucosyltransferase activity | transferase activity | UDP-glucosyltransferase activity	TraesCS7D01G405800	TraesCS7D02G405800
TraesCS7D03G0983900	73.1344	-2.50865	0.382177	4.14438e-12	0.0475822	A0A3B6TJD5	Protein kinase domain-containing protein	GO:0006468 | GO:0016310	protein phosphorylation | phosphorylation	GO:0016020	membrane	GO:0005524 | GO:0004672 | GO:0004674 | GO:0005515 | GO:0000166 | GO:0016301 | GO:0016740	ATP binding | protein kinase activity | protein serine/threonine kinase activity | protein binding | nucleotide binding | kinase activity | transferase activity	TraesCS7D01G416400	TraesCS7D02G416400
TraesCS7D03G0992500	14.3042	-6.08112	2.63949	2.32505e-05	0.0476569	A0A3B6TWG3	Xyloglucan endotransglucosylase/hydrolase (EC 2.4.1.207)	GO:0005975 | GO:0071555 | GO:0010411 | GO:0042546 | GO:0006073 | GO:0008152	carbohydrate metabolic process | cell wall organization | xyloglucan metabolic process | cell wall biogenesis | cellular glucan metabolic process | metabolic process	GO:0048046 | GO:0005618 | GO:0005576	apoplast | cell wall | extracellular region	GO:0004553 | GO:0016762 | GO:0016798 | GO:0016740 | GO:0016787	hydrolase activity; hydrolyzing O-glycosyl compounds | xyloglucan:xyloglucosyl transferase activity | hydrolase activity; acting on glycosyl bonds | transferase activity | hydrolase activity	TraesCS7D01G419900	TraesCS7D02G419900
TraesCS7D03G1015000	667.637	-2.2976	0.495036	1.76698e-07	0.0477209	A0A3B6TPI1	Uncharacterized protein | TraesCS7D03G1015000	GO:0009793	embryo development ending in seed dormancy	NA	NA	NA	NA	TraesCS7D01G428800	TraesCS7D02G428800
TraesCS7D03G1113000	160.896	-3.48721	0.954213	9.83133e-06	0.048015	A0A3B6TQM0	Protein DETOXIFICATION (Multidrug and toxic compound extrusion protein)	GO:0055085 | GO:1990961	transmembrane transport | xenobiotic detoxification by transmembrane export across the plasma membrane	GO:0016020	membrane	GO:0022857 | GO:0015297 | GO:0042910	transmembrane transporter activity | antiporter activity | xenobiotic transmembrane transporter activity	TraesCS7D01G469000	TraesCS7D02G469000
TraesCS7D03G1128600	493.69	-4.39404	0.344189	2.73825e-38	0.0482434	A0A3B6TL78	B box-type domain-containing protein	NA	NA	NA	NA	GO:0008270	zinc ion binding	TraesCS7D01G477100	TraesCS7D02G477100
TraesCS7D03G1200700	31.8651	-2.73006	1.03938	0.000465327	0.0486316	A0A3B6TRT8	Cytochrome P450	NA	NA	GO:0016020 | GO:0009505	membrane | plant-type cell wall	GO:0020037 | GO:0004497 | GO:0005506 | GO:0016705 | GO:0004601 | GO:0046872 | GO:0016491 | GO:0016709	heme binding | monooxygenase activity | iron ion binding | oxidoreductase activity; acting on paired donors; with incorporation or reduction of molecular oxygen | peroxidase activity | metal ion binding | oxidoreductase activity | oxidoreductase activity; acting on paired donors; with incorporation or reduction of molecular oxygen; NAD(P)H as one donor; and incorporation of one atom of oxygen	TraesCS7D01G508000	TraesCS7D02G508000
TraesCS7D03G1264700	420.845	-2.00303	0.807107	0.000489827	0.0488387	A0A3B6TZG3	Fe2OG dioxygenase domain-containing protein	NA	NA	NA	NA	GO:0016491 | GO:0046872	oxidoreductase activity | metal ion binding	TraesCS7D01G536900	TraesCS7D02G536900
TraesCS7D03G1275100	407.873	-2.66046	0.275645	2.52645e-23	0.0488606	A0A3B6TTJ9 | A0A3B6TZK4 | A0A3B6U050	Uncharacterized protein | TraesCS7D03G1275100 | Uncharacterized protein | TraesCS7D03G1275100 | Dof-type domain-containing protein	NA	NA	NA	NA	GO:0003677	DNA binding	TraesCS7D01G540700	TraesCS7D02G540700
TraesCSU03G0022200	283.968	-2.06397	0.560294	1.38852e-05	0.0491223	A0A1D5UYQ8	Genome assembly; chromosome: II	NA	NA	GO:0016020	membrane	GO:0020037 | GO:0004497 | GO:0005506 | GO:0016705 | GO:0046872 | GO:0016491	heme binding | monooxygenase activity | iron ion binding | oxidoreductase activity; acting on paired donors; with incorporation or reduction of molecular oxygen | metal ion binding | oxidoreductase activity	TraesCSU01G025000	TraesCSU02G025000

## Sheet: leaf_24hDEA_Fer_upreg
Supplementary Data Sheet 4. List of IWGSC RefSeq v2.1 high confidence (HC) genes, upregulated in the genotype "KWS Ferrum". The expression of these genes was assessed in leaf tissue of winter wheat after 24 hours of deacclimation (24hDEA). The gene expression data of this time-point were compared to 7 weeks of cold acclimation (7wCA) time-point. Depicted are the results, where padj < 0.05. Corres…
IWGSC RefSeq v2.1 HC gene ID	baseMean	log2FoldChange	lfcSE	pvalue	padj	UniProt ID	UniProt description	GO ID BP	GO BP description	GO ID CC	GO CC description	GO ID MF	GO MF description	IWGSC RefSeq v1.0 HC gene ID	IWGSC RefSeq v1.1 HC gene ID
TraesCS1A03G0009200	19.2635	2.01038	0.916723	0.00100598	1.82981e-72	A0A3B5XU22	NB-ARC domain-containing protein	GO:0006952	defense response	NA	NA	NA	NA	TraesCS1A01G003000	TraesCS1A02G003000
TraesCS1A03G0206000	99.4468	2.60767	0.552121	1.31665e-07	2.60713e-20	A0A3B5XVM1	Uncharacterized protein | TraesCS1A03G0206000	NA	NA	NA	NA	NA	NA	TraesCS1A01G084800	TraesCS1A02G084800
TraesCS1A03G0240100	55.8352	2.40088	0.453851	6.67874e-09	1.08751e-18	A0A341NT66	DUF4408 domain-containing protein	NA	NA	GO:0016020	membrane	NA	NA	TraesCS1A01G098800	TraesCS1A02G098800
TraesCS1A03G0241500	55.8352	2.40088	0.453851	6.67874e-09	1.53068e-18	A0A341NT66	DUF4408 domain-containing protein	NA	NA	GO:0016020	membrane	NA	NA	TraesCS1A01G099200	TraesCS1A02G099200
TraesCS1A03G0245800	23.1455	2.06184	0.422029	7.25124e-08	1.65769e-18	Unknown_TraesCS1A03G0245800	Unknown_TraesCS1A03G0245800	NA	NA	NA	NA	NA	NA	TraesCS1A01G101200	TraesCS1A02G101200
TraesCS1A03G0245900	14.8942	2.26375	0.554127	2.72873e-06	1.85258e-18	A0A3B5XW89	AAA+ ATPase domain-containing protein	GO:0098542 | GO:0006952	defense response to other organism | defense response	NA	NA	GO:0005524 | GO:0043531	ATP binding | ADP binding	TraesCS1A01G101300	TraesCS1A02G101300
TraesCS1A03G0699700	18.1748	3.22319	1.2315	0.000272128	2.82344e-11	A0A3B5Y2Q0	Solute carrier family 35 member F1	GO:0055085	transmembrane transport	GO:0016020	membrane	GO:0022857	transmembrane transporter activity	TraesCS1A01G277100	TraesCS1A02G277100
TraesCS1A03G0803500	12.7892	2.95735	0.783815	8.97504e-06	1.37786e-10	A0A3B5Y4V8	Uncharacterized protein | TraesCS1A03G0803500	NA	NA	GO:0016020	membrane	NA	NA	TraesCS1A01G323800	TraesCS1A02G323800
TraesCS1A03G0954700	149.533	2.48628	0.334713	6.14201e-15	3.91538e-10	A0A3B5Y5Z3	Protein kinase domain-containing protein	GO:0006468 | GO:0016310	protein phosphorylation | phosphorylation	GO:0016020	membrane	GO:0005524 | GO:0004672 | GO:0005515 | GO:0000166 | GO:0016301 | GO:0016740	ATP binding | protein kinase activity | protein binding | nucleotide binding | kinase activity | transferase activity	TraesCS1A01G391700	TraesCS1A02G391700
TraesCS1A03G0954800	54.1803	3.07379	0.425071	2.59201e-14	3.95884e-10	A0A3B5Y5Z1	Leucine-rich repeat-containing N-terminal plant-type domain-containing protein	NA	NA	NA	NA	GO:0005515	protein binding	TraesCS1A01G391800	TraesCS1A02G391800
TraesCS1A03G1030200	215.021	2.1815	0.912169	0.000554703	9.54989e-10	A0A3B5Y6Y9	X8 domain-containing protein	GO:0005975 | GO:0008152	carbohydrate metabolic process | metabolic process	GO:0005886	plasma membrane	GO:0004553 | GO:0042973 | GO:0016798 | GO:0016787	hydrolase activity; hydrolyzing O-glycosyl compounds | glucan endo-1;3-beta-D-glucosidase activity | hydrolase activity; acting on glycosyl bonds | hydrolase activity	TraesCS1A01G422900	TraesCS1A02G422900
TraesCS1B03G0005100	21.7603	2.29833	0.524068	6.45266e-07	1.65874e-09	A0A3B5YPR0	Uncharacterized protein | TraesCS1B03G0005100	GO:0006952 | GO:0051707	defense response | response to other organism	NA	NA	GO:0005524 | GO:0043531	ATP binding | ADP binding	TraesCS1B01G002500	TraesCS1B02G002500
TraesCS1B03G0006500	92.7154	2.37566	0.672142	1.75102e-05	1.73465e-09	A0A3B5YR02	Protein kinase domain-containing protein	GO:0006952 | GO:0006468 | GO:0016310	defense response | protein phosphorylation | phosphorylation	GO:0016020	membrane	GO:0005524 | GO:0004672 | GO:0000166 | GO:0016301 | GO:0016740	ATP binding | protein kinase activity | nucleotide binding | kinase activity | transferase activity	TraesCS1B01G003200	TraesCS1B02G003200
TraesCS1B03G0342000	17.3359	2.02681	1.1869	0.00296955	8.37e-09	A0A3B5YU33	Uncharacterized protein | TraesCS1B03G0342000	NA	NA	NA	NA	NA	NA	TraesCS1B01G125600	TraesCS1B02G125600
TraesCS1B03G0494500	14.6384	2.26819	0.861087	0.000346101	1.92793e-08	A0A3B5YWG0	Uncharacterized protein | TraesCS1B03G0494500	GO:0055085 | GO:0042938 | GO:0035442 | GO:0042939	transmembrane transport | dipeptide transport | dipeptide transmembrane transport | tripeptide transport	GO:0016020	membrane	GO:0022857 | GO:0042937 | GO:0071916	transmembrane transporter activity | tripeptide transmembrane transporter activity | dipeptide transmembrane transporter activity	TraesCS1B01G168000	TraesCS1B02G168000
TraesCS1B03G0955700	66.6658	2.20603	1.1102	0.00127006	1.58994e-07	A0A3B5Z2R9	O-methyltransferase domain-containing protein	GO:0032259 | GO:0019438	methylation | aromatic compound biosynthetic process	NA	NA	GO:0008168 | GO:0008757 | GO:0008171	methyltransferase activity | S-adenosylmethionine-dependent methyltransferase activity | O-methyltransferase activity	TraesCS1B01G348900	TraesCS1B02G348900
TraesCS1B03G1053300	93.7756	3.46379	2.31084	0.00164355	2.21168e-07	A0A3B5Z3Z4	Chlorophyll a-b binding protein; chloroplastic	GO:0009765 | GO:0015979 | GO:0009416 | GO:0009768	photosynthesis; light harvesting | photosynthesis | response to light stimulus | photosynthesis; light harvesting in photosystem I	GO:0016020 | GO:0009535 | GO:0009522 | GO:0009523 | GO:0009507 | GO:0009536 | GO:0009579	membrane | chloroplast thylakoid membrane | photosystem I | photosystem II | chloroplast | plastid | thylakoid	GO:0016168	chlorophyll binding	TraesCS1B01G388300	TraesCS1B02G388300
TraesCS1B03G1217200	78.3907	4.20065	1.17443	1.14217e-05	3.19815e-07	A0A3B5Z6G2	X8 domain-containing protein	GO:0005975 | GO:0008152	carbohydrate metabolic process | metabolic process	GO:0005886	plasma membrane	GO:0004553 | GO:0042973 | GO:0016798 | GO:0016787	hydrolase activity; hydrolyzing O-glycosyl compounds | glucan endo-1;3-beta-D-glucosidase activity | hydrolase activity; acting on glycosyl bonds | hydrolase activity	TraesCS1B01G454500	TraesCS1B02G454500
TraesCS1B03G1237100	25.083	2.04926	0.780255	0.000347356	3.28646e-07	A0A3B5Z5B5	Uncharacterized protein | TraesCS1B03G1237100	NA	NA	NA	NA	NA	NA	TraesCS1B01G461200	TraesCS1B02G461200
TraesCS1D03G0640900	50.7014	3.36364	0.962121	1.70124e-05	3.09656e-06	A0A3B5ZXW7	Phospholipase A1 (EC 3.1.1.-)	GO:0006629 | GO:0016042	lipid metabolic process | lipid catabolic process	NA	NA	GO:0008970 | GO:0016787	phospholipase A1 activity | hydrolase activity	TraesCS1D01G266200	TraesCS1D02G266200
TraesCS1D03G0650100	468.71	2.29018	0.339253	8.09555e-13	3.37866e-06	A0A3B5ZY30	Jacalin-type lectin domain-containing protein	GO:0006468 | GO:0016310	protein phosphorylation | phosphorylation	NA	NA	GO:0030246 | GO:0005524 | GO:0004672 | GO:0000166 | GO:0016301 | GO:0016740	carbohydrate binding | ATP binding | protein kinase activity | nucleotide binding | kinase activity | transferase activity	TraesCS1D01G271500	TraesCS1D02G271500
TraesCS1D03G0759500	15.0391	2.18185	0.55378	5.68312e-06	4.62648e-06	A0A3B5ZY31	BHLH domain-containing protein	GO:0006357	regulation of transcription by RNA polymerase II	GO:0005634	nucleus	GO:0046983 | GO:0000981 | GO:0000978	protein dimerization activity | DNA-binding transcription factor activity; RNA polymerase II-specific | RNA polymerase II cis-regulatory region sequence-specific DNA binding	TraesCS1D01G320100	TraesCS1D02G320100
TraesCS1D03G0930900	39.4969	2.5165	0.400087	2.18506e-11	6.39606e-06	A0A3B6A180	Leucine-rich repeat-containing N-terminal plant-type domain-containing protein	NA	NA	NA	NA	GO:0005515	protein binding	TraesCS1D01G399900	TraesCS1D02G399900
TraesCS1D03G0987900	113.902	2.4156	0.294084	1.24905e-17	7.36355e-06	A0A3B6A3E9	Carboxypeptidase (EC 3.4.16.-)	GO:0006508	proteolysis	NA	NA	GO:0004185 | GO:0016787 | GO:0008233 | GO:0004180	serine-type carboxypeptidase activity | hydrolase activity | peptidase activity | carboxypeptidase activity	TraesCS1D01G429600	TraesCS1D02G429600
TraesCS1D03G0990500	637.309	2.61151	0.784991	3.45298e-05	7.40913e-06	A0A3B6A1X7	X8 domain-containing protein	GO:0005975 | GO:0008152	carbohydrate metabolic process | metabolic process	GO:0005886	plasma membrane	GO:0004553 | GO:0042973 | GO:0016798 | GO:0016787	hydrolase activity; hydrolyzing O-glycosyl compounds | glucan endo-1;3-beta-D-glucosidase activity | hydrolase activity; acting on glycosyl bonds | hydrolase activity	TraesCS1D01G431200	TraesCS1D02G431200
TraesCS2A03G0087200	42.3508	2.80063	0.542707	1.24655e-08	9.93012e-06	A0A3B6APW6 | A0A3B6AQF3	Serine carboxypeptidase-like 19 | Serine carboxypeptidase-like 18	GO:0006508 | GO:0019748	proteolysis | secondary metabolic process	NA	NA	GO:0004185 | GO:0016747	serine-type carboxypeptidase activity | acyltransferase activity; transferring groups other than amino-acyl groups	TraesCS2A01G046500	TraesCS2A02G046500
TraesCS2A03G0131600	896.798	3.20392	1.34372	0.000433025	1.08763e-05	A0A3B6ARZ1	Ribulose bisphosphate carboxylase small subunit; chloroplastic (RuBisCO small subunit)	GO:0019253 | GO:0009853 | GO:0015979 | GO:0015977	reductive pentose-phosphate cycle | photorespiration | photosynthesis | carbon fixation	GO:0009507 | GO:0009536	chloroplast | plastid	GO:0016984	ribulose-bisphosphate carboxylase activity	TraesCS2A01G066700	TraesCS2A02G066700
TraesCS2A03G0131800	2202.57	2.15431	2.0322	0.00384359	1.12413e-05	A0A3B6AR41	Ribulose bisphosphate carboxylase small subunit; chloroplastic (RuBisCO small subunit)	GO:0019253 | GO:0009853 | GO:0015979 | GO:0015977	reductive pentose-phosphate cycle | photorespiration | photosynthesis | carbon fixation	GO:0009507 | GO:0009536	chloroplast | plastid	GO:0016984	ribulose-bisphosphate carboxylase activity	TraesCS2A01G066900	TraesCS2A02G066900
TraesCS2A03G0238200	23.4224	2.74277	0.436627	2.19428e-11	1.4097e-05	A0A3B6AS43	Sodium/calcium exchanger membrane region domain-containing protein	GO:0055085 | GO:0006812 | GO:0098655	transmembrane transport | cation transport | cation transmembrane transport	GO:0016020	membrane	GO:0008324	cation transmembrane transporter activity	TraesCS2A01G116000	TraesCS2A02G116000
TraesCS2A03G0708700	46.157	2.05978	0.474702	7.91793e-07	2.71766e-05	A0A3B6AY47	Nodulin-like domain-containing protein	NA	NA	GO:0016020	membrane	NA	NA	TraesCS2A01G284100	TraesCS2A02G284100
TraesCS2A03G0785900	419.776	2.40685	0.440227	2.29786e-09	3.18444e-05	A0A3B6B0R3	Zinc finger PHD-type domain-containing protein	NA	NA	NA	NA	NA	NA	TraesCS2A01G317800	TraesCS2A02G317800
TraesCS2A03G0816500	305.966	2.67479	0.47126	6.93595e-10	3.33572e-05	A0A3B6B0Y1	HMA domain-containing protein	NA	NA	NA	NA	NA	NA	TraesCS2A01G333000	TraesCS2A02G333000
TraesCS2A03G0817000	66.721	3.19987	0.670637	1.00131e-07	3.33897e-05	A0A3B6AZY8	HMA domain-containing protein	NA	NA	NA	NA	NA	NA	TraesCS2A01G332700	TraesCS2A02G332700
TraesCS2A03G0852200	64.3402	2.01002	0.375357	5.10899e-09	3.48792e-05	A0A3B6B0H5	Amino acid transporter transmembrane domain-containing protein	GO:0006865 | GO:0016571 | GO:0003333	amino acid transport | histone methylation | amino acid transmembrane transport	GO:0005886 | GO:0016020	plasma membrane | membrane	GO:0003690 | GO:0042054 | GO:0015171	double-stranded DNA binding | histone methyltransferase activity | amino acid transmembrane transporter activity	TraesCS2A01G348600	TraesCS2A02G348600
TraesCS2A03G0920900	565.699	2.222	0.205605	2.11617e-28	3.89027e-05	A0A3B6B3F7	Uncharacterized protein | TraesCS2A03G0920900	GO:0055085 | GO:0006833	transmembrane transport | water transport	GO:0005886 | GO:0016020	plasma membrane | membrane	GO:0015250 | GO:0015267	water channel activity | channel activity	TraesCS2A01G379900	TraesCS2A02G379900
TraesCS2A03G1115200	32.5809	2.20127	0.393046	1.41065e-09	5.50669e-05	A0A3B6B5U0	Leucine-rich repeat-containing N-terminal plant-type domain-containing protein	NA	NA	NA	NA	GO:0005515	protein binding	TraesCS2A01G475400	TraesCS2A02G475400
TraesCS2A03G1172600	29.8147	2.18768	0.487894	4.26024e-07	5.8448e-05	A0A3B6B702	Uncharacterized protein | TraesCS2A03G1172600	NA	NA	NA	NA	GO:0008194 | GO:0016740 | GO:0016757	UDP-glycosyltransferase activity | transferase activity | glycosyltransferase activity	TraesCS2A01G504000	TraesCS2A02G504000
TraesCS2A03G1262500	48.8071	2.07882	0.420635	4.64098e-08	6.76465e-05	A0A3B6B7D5	G-protein coupled receptors family 1 profile domain-containing protein	NA	NA	GO:0016020	membrane	NA	NA	TraesCS2A01G547300	TraesCS2A02G547300
TraesCS2B03G0016700	28.6723	3.87864	0.743202	1.00745e-08	7.49808e-05	A0A3B6BWY9	Cytochrome P450	NA	NA	GO:0016020	membrane	GO:0020037 | GO:0004497 | GO:0005506 | GO:0016705 | GO:0046872 | GO:0016491	heme binding | monooxygenase activity | iron ion binding | oxidoreductase activity; acting on paired donors; with incorporation or reduction of molecular oxygen | metal ion binding | oxidoreductase activity	TraesCS2B01G017700	TraesCS2B02G017700
TraesCS2B03G0092100	24.7575	2.14998	0.566809	8.47306e-06	7.80261e-05	A0A3B6C0A1	NB-ARC domain-containing protein	GO:0006952 | GO:0051707	defense response | response to other organism	NA	NA	GO:0043531	ADP binding	TraesCS2B01G045100	TraesCS2B02G045100
TraesCS2B03G0115000	169.666	2.0509	0.391603	9.04629e-09	7.92261e-05	A0A3B6C0K7	Protein kinase domain-containing protein	GO:0006468 | GO:0002229 | GO:0042742 | GO:0016310	protein phosphorylation | defense response to oomycetes | defense response to bacterium | phosphorylation	GO:0005886 | GO:0016020	plasma membrane | membrane	GO:0030246 | GO:0005524 | GO:0004672 | GO:0004675 | GO:0000166 | GO:0016301 | GO:0016740	carbohydrate binding | ATP binding | protein kinase activity | transmembrane receptor protein serine/threonine kinase activity | nucleotide binding | kinase activity | transferase activity	TraesCS2B01G053500	TraesCS2B02G053500
TraesCS2B03G0222600	379.637	2.20271	0.186624	7.62579e-34	8.53357e-05	A0A341ZLZ8 | A0A3B6U3L7 | A0A3B6U809 | A0A3B6U888 | A0A3B6UCD4	Response regulatory domain-containing protein | Pseudo-response regulator | Pseudo-response regulator | CCT domain-containing protein | Pseudo-response regulator	GO:0000160 | GO:0009736 | GO:0048511 | GO:0009909	phosphorelay signal transduction system | cytokinin-activated signaling pathway | rhythmic process | regulation of flower development	GO:0005634	nucleus	GO:0005515	protein binding	TraesCSU01G196100	TraesCSU02G196100
TraesCS2B03G0222800	84.9689	2.35956	0.270567	2.01031e-19	8.53357e-05	A0A341ZKL4 | A0A3B6U3Q4 | A0A3B6UC47	Response regulatory domain-containing protein | Response regulatory domain-containing protein | Response regulatory domain-containing protein	GO:0000160 | GO:0009736	phosphorelay signal transduction system | cytokinin-activated signaling pathway	NA	NA	NA	NA	TraesCSU01G199500	TraesCSU02G199500
TraesCS2B03G0307500	18.1766	4.17051	1.36228	7.29796e-05	9.1585e-05	A0A3B6C0H7 | Q43212	Peroxidase (EC 1.11.1.7) | Peroxidase (EC 1.11.1.7)	GO:0006979 | GO:0042744 | GO:0098869	response to oxidative stress | hydrogen peroxide catabolic process | cellular oxidant detoxification	GO:0005576	extracellular region	GO:0020037 | GO:0046872 | GO:0004601 | GO:0140825 | GO:0016491	heme binding | metal ion binding | peroxidase activity | lactoperoxidase activity | oxidoreductase activity	TraesCS2B01G125200	TraesCS2B02G125200
TraesCS2B03G0362500	45.7194	2.09848	0.571592	1.32557e-05	9.82622e-05	A0A3B6C103	Protein kinase domain-containing protein	GO:0006468 | GO:0016310	protein phosphorylation | phosphorylation	GO:0016020	membrane	GO:0005524 | GO:0004672 | GO:0005515 | GO:0000166 | GO:0016301 | GO:0016740	ATP binding | protein kinase activity | protein binding | nucleotide binding | kinase activity | transferase activity	TraesCS2B01G149600	TraesCS2B02G149600
TraesCS2B03G0569800	223.191	2.68144	0.883712	8.56127e-05	0.000120854	A0A3B6C424 | A0A3B6C6I1	Uncharacterized protein | TraesCS2B03G0569800 | Uncharacterized protein | TraesCS2B03G0569800	GO:0030244 | GO:0009833 | GO:0071669	cellulose biosynthetic process | plant-type primary cell wall biogenesis | plant-type cell wall organization or biogenesis	GO:0005886 | GO:0016020	plasma membrane | membrane	GO:0051753 | GO:0016760 | GO:0016740 | GO:0016757	mannan synthase activity | cellulose synthase (UDP-forming) activity | transferase activity | glycosyltransferase activity	TraesCS2B01G236200	TraesCS2B02G236200
TraesCS2B03G0570300	51.2155	3.2419	1.36098	0.000416172	0.000120864	Unknown_TraesCS2B03G0570300	Unknown_TraesCS2B03G0570300	GO:0030244	cellulose biosynthetic process	GO:0016020	membrane	GO:0016760	cellulose synthase (UDP-forming) activity	TraesCS2B01G236500	TraesCS2B02G236500
TraesCS2B03G0691900	29.027	2.99098	1.43514	0.000852198	0.000131602	A0A3B6C5E6	Amino acid transporter transmembrane domain-containing protein	GO:0003333 | GO:0006865	amino acid transmembrane transport | amino acid transport	GO:0005886 | GO:0016020	plasma membrane | membrane	GO:0015171	amino acid transmembrane transporter activity	TraesCS2B01G266600	TraesCS2B02G266600
TraesCS2B03G0761600	45.0018	2.3328	0.556798	1.3912e-06	0.000143648	A0A3B6C6D7	dCTP pyrophosphatase 1 (EC 3.6.1.12)	GO:0006253 | GO:0042262 | GO:0009143	dCTP catabolic process | DNA protection | nucleoside triphosphate catabolic process	GO:0005829 | GO:0005737	cytosol | cytoplasm	GO:0000287 | GO:0047429 | GO:0047840 | GO:0046872 | GO:0016787	magnesium ion binding | nucleoside triphosphate diphosphatase activity | dCTP diphosphatase activity | metal ion binding | hydrolase activity	TraesCS2B01G292300	TraesCS2B02G292300
TraesCS2B03G0873000	1263.19	2.06337	0.331586	2.94217e-11	0.000164473	A0A3B6C7Z7	Zinc finger PHD-type domain-containing protein	NA	NA	NA	NA	NA	NA	TraesCS2B01G335800	TraesCS2B02G335800
TraesCS2B03G0875300	433.787	2.48311	0.654882	6.77482e-06	0.000164772	A0A3B6C816	Pterin-binding domain-containing protein	GO:0042558	pteridine-containing compound metabolic process	NA	NA	NA	NA	TraesCS2B01G336800	TraesCS2B02G336800
TraesCS2B03G1083100	205.081	2.16112	0.238813	9.40741e-21	0.0001982	E6YBC7	Plasma membrane intrinsic protein	GO:0055085 | GO:0006833 | GO:0009414	transmembrane transport | water transport | response to water deprivation	GO:0005886 | GO:0016020	plasma membrane | membrane	GO:0015250 | GO:0015267	water channel activity | channel activity	TraesCS2B01G425600	TraesCS2B02G425600
TraesCS2B03G1200300	28.5332	2.09288	0.465677	4.56349e-07	0.000215212	A0A3B6CCQ5	FLZ-type domain-containing protein	GO:0006355	regulation of DNA-templated transcription	NA	NA	GO:0008270	zinc ion binding	TraesCS2B01G475200	TraesCS2B02G475200
TraesCS2B03G1223800	251.743	2.05126	0.484949	1.24309e-06	0.000223207	A0A3B6CD07	P450	NA	NA	GO:0016020	membrane	GO:0020037 | GO:0004497 | GO:0005506 | GO:0016705 | GO:0046872 | GO:0016491	heme binding | monooxygenase activity | iron ion binding | oxidoreductase activity; acting on paired donors; with incorporation or reduction of molecular oxygen | metal ion binding | oxidoreductase activity	TraesCS2B01G485100	TraesCS2B02G485100
TraesCS2B03G1326100	302.444	2.03014	0.487915	1.65958e-06	0.000237733	A0A3B6CEG6 | A0A3B6CEJ1	Fungal lipase-like domain-containing protein | Fungal lipase-like domain-containing protein	GO:0006629	lipid metabolic process	GO:0016020	membrane	GO:0004806	triglyceride lipase activity	TraesCS2B01G530000	TraesCS2B02G530000
TraesCS2B03G1495300	48.7394	2.2713	0.483096	1.43833e-07	0.000263382	A0A3B6CGN2 | A0A3B6CGS5	AAA+ ATPase domain-containing protein | AAA+ ATPase domain-containing protein	GO:0098542 | GO:0006952	defense response to other organism | defense response	NA	NA	GO:0030246 | GO:0043531	carbohydrate binding | ADP binding	TraesCS2B01G597700	TraesCS2B02G597700
TraesCS2B03G1540900	24.5685	2.29063	1.16111	0.00181392	0.000266868	A0A3B6CJF3	Uncharacterized protein | TraesCS2B03G1540900	GO:0055085	transmembrane transport	GO:0016020	membrane	GO:0022857	transmembrane transporter activity	TraesCS2B01G615400	TraesCS2B02G615400
TraesCS2D03G0008900	4680.47	2.57733	0.991756	0.000268759	0.000272986	A0A3B6D762	Terpene synthase	GO:0016102	diterpenoid biosynthetic process	NA	NA	GO:0016829 | GO:0000287 | GO:0010333 | GO:0046872	lyase activity | magnesium ion binding | terpene synthase activity | metal ion binding	TraesCS2D01G005000	TraesCS2D02G005000
TraesCS2D03G0128700	1012.39	2.65078	1.39986	0.00129577	0.000283258	A0A3B6D605 | Q9FEE4	Ribulose bisphosphate carboxylase small subunit (RuBisCO small subunit) | Ribulose bisphosphate carboxylase small subunit; chloroplastic (RuBisCO small subunit)	GO:0019253 | GO:0009853 | GO:0015979 | GO:0015977	reductive pentose-phosphate cycle | photorespiration | photosynthesis | carbon fixation	GO:0009507 | GO:0009536	chloroplast | plastid	GO:0016984	ribulose-bisphosphate carboxylase activity	TraesCS2D01G065100	TraesCS2D02G065100
TraesCS2D03G0128900	896.975	2.58393	1.11032	0.000585319	0.000283258	A0A3B6D5L2	Ribulose bisphosphate carboxylase small subunit; chloroplastic (RuBisCO small subunit)	GO:0019253 | GO:0009853 | GO:0015979 | GO:0015977	reductive pentose-phosphate cycle | photorespiration | photosynthesis | carbon fixation	GO:0009507 | GO:0009536	chloroplast | plastid	GO:0016984	ribulose-bisphosphate carboxylase activity	TraesCS2D01G065300	TraesCS2D02G065300
TraesCS2D03G0361400	42.5385	3.52615	0.809617	7.47226e-07	0.000348924	A0A3B6D9E3	EF-hand domain-containing protein	NA	NA	NA	NA	GO:0005509	calcium ion binding	TraesCS2D01G173600	TraesCS2D02G173600
TraesCS2D03G0436100	17.6851	3.27652	0.661067	6.98094e-08	0.00037839	A0A3B6DDT5	Equilibrative nucleoside transporter	GO:1901642	nucleoside transmembrane transport	GO:0016020 | GO:0005886	membrane | plasma membrane	GO:0016491 | GO:0005337	oxidoreductase activity | nucleoside transmembrane transporter activity	TraesCS2D01G208900	TraesCS2D02G208900
TraesCS2D03G0455400	21.2418	2.94719	1.8273	0.00182576	0.000388417	A0A3B6DAS1	Mixed-linked glucan synthase 3	GO:0030244 | GO:0071669	cellulose biosynthetic process | plant-type cell wall organization or biogenesis	GO:0016020	membrane	GO:0016760 | GO:0016740 | GO:0016757	cellulose synthase (UDP-forming) activity | transferase activity | glycosyltransferase activity	TraesCS2D01G217100	TraesCS2D02G217100
TraesCS2D03G0725500	1601.85	2.19427	0.622338	1.95695e-05	0.000489991	A0A3B6DFK4	Pterin-binding domain-containing protein	GO:0042558	pteridine-containing compound metabolic process	NA	NA	NA	NA	TraesCS2D01G316200	TraesCS2D02G316200
TraesCS2D03G0757600	38.6795	3.35957	0.611386	2.08941e-09	0.000495225	W5BZW6	Genome assembly; chromosome: II	NA	NA	NA	NA	NA	NA	TraesCS2D01G330200	TraesCS2D02G330200
TraesCS2D03G0757900	16.4602	3.26592	0.815262	5.37119e-06	0.000495225	A0A3B6DFE4	HMA domain-containing protein	NA	NA	NA	NA	NA	NA	TraesCS2D01G330400	TraesCS2D02G330400
TraesCS2D03G0860200	1607.49	2.2562	0.185969	4.39299e-35	0.000527245	A0A1D5UQF7	Genome assembly; chromosome: II	GO:0055085 | GO:0006833	transmembrane transport | water transport	GO:0005886 | GO:0016020	plasma membrane | membrane	GO:0015250 | GO:0015267	water channel activity | channel activity	TraesCS2D01G376100	TraesCS2D02G376100
TraesCS2D03G0899800	511.961	2.22538	0.260688	8.62826e-19	0.000552707	A0A1D5ULT3	Genome assembly; chromosome: II	GO:0045910 | GO:0006334 | GO:0030261	negative regulation of DNA recombination | nucleosome assembly | chromosome condensation	GO:0005634 | GO:0000786 | GO:0005694	nucleus | nucleosome | chromosome	GO:0003677 | GO:0030527 | GO:0003690 | GO:0031492	DNA binding | structural constituent of chromatin | double-stranded DNA binding | nucleosomal DNA binding	TraesCS2D01G395400	TraesCS2D02G395400
TraesCS2D03G0927100	20.1676	2.01246	0.838817	0.000647124	0.000562361	A0A2X0S9H5 | A0A3B6DI99	Genome assembly; chromosome: II | Serine carboxypeptidase-like 19	GO:0006508 | GO:0019748	proteolysis | secondary metabolic process	NA	NA	GO:0004185 | GO:0016747	serine-type carboxypeptidase activity | acyltransferase activity; transferring groups other than amino-acyl groups	TraesCS2D01G409700	TraesCS2D02G409700
TraesCS2D03G0933800	205.035	2.25137	0.655229	2.6378e-05	0.000564864	A0A1D5UQ21	Genome assembly; chromosome: II	NA	NA	NA	NA	GO:0016787 | GO:0051287 | GO:0047631 | GO:0035529 | GO:0046872	hydrolase activity | NAD binding | ADP-ribose diphosphatase activity | NADH pyrophosphatase activity | metal ion binding	TraesCS2D01G414200	TraesCS2D02G414200
TraesCS2D03G0986100	47.4887	2.08072	0.402632	1.39159e-08	0.000588554	Unknown_TraesCS2D03G0986100	Unknown_TraesCS2D03G0986100	NA	NA	NA	NA	NA	NA	TraesCS2D01G439600	TraesCS2D02G439600
TraesCS2D03G0989000	22.431	2.83875	0.758463	8.87386e-06	0.000592103	A0A1D6RP95	Genome assembly; chromosome: II	NA	NA	NA	NA	GO:0016747	acyltransferase activity; transferring groups other than amino-acyl groups	TraesCS2D01G440900	TraesCS2D02G440900
TraesCS2D03G1035900	662.172	2.39193	0.344335	2.19436e-13	0.000614942	A0A1D5UP99	Genome assembly; chromosome: II	NA	NA	GO:0016020	membrane	GO:0020037 | GO:0016709 | GO:0004497 | GO:0005506 | GO:0016705 | GO:0046872 | GO:0016491	heme binding | oxidoreductase activity; acting on paired donors; with incorporation or reduction of molecular oxygen; NAD(P)H as one donor; and incorporation of one atom of oxygen | monooxygenase activity | iron ion binding | oxidoreductase activity; acting on paired donors; with incorporation or reduction of molecular oxygen | metal ion binding | oxidoreductase activity	TraesCS2D01G464200	TraesCS2D02G464200
TraesCS2D03G1062000	52.5043	2.78166	0.307649	1.12457e-20	0.000631772	Unknown_TraesCS2D03G1062000	Unknown_TraesCS2D03G1062000	GO:0006468	protein phosphorylation	NA	NA	GO:0005524 | GO:0004672	ATP binding | protein kinase activity	TraesCS2D01G474300	TraesCS2D02G474300
TraesCS2D03G1332500	172.214	2.01271	0.23722	1.38037e-18	0.000718042	A0A3B6DP83	Protein kinase domain-containing protein	GO:0006468 | GO:0016310	protein phosphorylation | phosphorylation	GO:0016020	membrane	GO:0005524 | GO:0004672 | GO:0004674 | GO:0005515 | GO:0000166 | GO:0016301 | GO:0016740	ATP binding | protein kinase activity | protein serine/threonine kinase activity | protein binding | nucleotide binding | kinase activity | transferase activity	TraesCS2D01G571100	TraesCS2D02G571100
TraesCS3A03G0002400	11.2106	2.82771	0.775303	1.57485e-05	0.000724293	A0A3B6E8L5	DUF4220 domain-containing protein	NA	NA	GO:0016020	membrane	NA	NA	TraesCS3A01G001200	TraesCS3A02G001200
TraesCS3A03G0033800	146.153	2.03598	0.255742	1.1099e-16	0.000746197	A0A3B6E8V8 | A0A3B6E900	Protein kinase domain-containing protein | Protein kinase domain-containing protein	GO:0006468 | GO:0016310	protein phosphorylation | phosphorylation	GO:0016020	membrane	GO:0005524 | GO:0004672 | GO:0005515 | GO:0004674 | GO:0000166 | GO:0016301 | GO:0016740	ATP binding | protein kinase activity | protein binding | protein serine/threonine kinase activity | nucleotide binding | kinase activity | transferase activity	TraesCS3A01G016800	TraesCS3A02G016800
TraesCS3A03G0079800	20.2105	2.64211	0.708689	1.13578e-05	0.000763402	A0A3B6E9L4	Leucine-rich repeat-containing N-terminal plant-type domain-containing protein	NA	NA	GO:0016020 | GO:0005886	membrane | plasma membrane	GO:0005515	protein binding	TraesCS3A01G040100	TraesCS3A02G040100
TraesCS3A03G0439700	528.81	2.00758	0.521467	5.99391e-06	0.000925643	A0A3B6EFJ4	Major facilitator superfamily (MFS) profile domain-containing protein	GO:0055085	transmembrane transport	GO:0016020	membrane	GO:0022857	transmembrane transporter activity	TraesCS3A01G183900	TraesCS3A02G183900
TraesCS3A03G0660100	27.2259	2.00692	0.633099	7.71247e-05	0.00107369	A0A3B6EHC4 | A0A3B6EHK5 | A0A3B6EID9 | A0A3B6EJL2 | A0A3B6ELH8 | A0A3B6ELI3	Uncharacterized protein | TraesCS3A03G0660100 | Uncharacterized protein | TraesCS3A03G0660100 | Uncharacterized protein | TraesCS3A03G0660100 | Uncharacterized protein | TraesCS3A03G0660100 | Uncharacterized protein | TraesCS3A03G0660100 | Uncharacterized protein | TraesCS3A03G0660100	GO:0055085	transmembrane transport	GO:0016020 | GO:0005886	membrane | plasma membrane	GO:0005524 | GO:0140359 | GO:0016887 | GO:0000166 | GO:0042626	ATP binding | ABC-type transporter activity | ATP hydrolysis activity | nucleotide binding | ATPase-coupled transmembrane transporter activity	TraesCS3A01G258400	TraesCS3A02G258400
TraesCS3A03G0681300	29.3492	2.73482	0.80821	2.88748e-05	0.00109511	A0A3B6ELW7	HMA domain-containing protein	NA	NA	NA	NA	GO:0046872	metal ion binding	TraesCS3A01G268400	TraesCS3A02G268400
TraesCS3A03G0715200	43.3249	2.19351	0.385961	8.29288e-10	0.00112757	A0A3B6EI80	Phosphotransferase (EC 2.7.1.-)	GO:0005975 | GO:0006006 | GO:0006096 | GO:0001678 | GO:0046835 | GO:0051156 | GO:0016310 | GO:0019318	carbohydrate metabolic process | glucose metabolic process | glycolytic process | cellular glucose homeostasis | carbohydrate phosphorylation | glucose 6-phosphate metabolic process | phosphorylation | hexose metabolic process	GO:0005739 | GO:0005829	mitochondrion | cytosol	GO:0005524 | GO:0016773 | GO:0008865 | GO:0004340 | GO:0005536 | GO:0004396 | GO:0000166 | GO:0016301 | GO:0016740	ATP binding | phosphotransferase activity; alcohol group as acceptor | fructokinase activity | glucokinase activity | glucose binding | hexokinase activity | nucleotide binding | kinase activity | transferase activity	TraesCS3A01G286200	TraesCS3A02G286200
TraesCS3A03G0767500	130.556	2.1458	0.649366	4.20516e-05	0.00116842	A0A3B6EJE9	Cytochrome P450	NA	NA	GO:0016020	membrane	GO:0020037 | GO:0004497 | GO:0005506 | GO:0016705	heme binding | monooxygenase activity | iron ion binding | oxidoreductase activity; acting on paired donors; with incorporation or reduction of molecular oxygen	TraesCS3A01G319600	TraesCS3A02G319600
TraesCS3A03G1269800	1731.94	3.18565	0.266175	2.92666e-34	0.00143053	A0A1D5WI33	Tonoplast intrinsic protein	GO:0055085 | GO:0006833	transmembrane transport | water transport	GO:0016020	membrane	GO:0015250 | GO:0015267	water channel activity | channel activity	TraesCS3A01G535300	TraesCS3A02G535300
TraesCS3B03G0099300	12.6112	3.37415	0.901833	2.11615e-05	0.00148108	A0A077RUT9	Leucine-rich repeat-containing N-terminal plant-type domain-containing protein	NA	NA	GO:0016020 | GO:0005886	membrane | plasma membrane	GO:0005515	protein binding	TraesCS3B01G043300	TraesCS3B02G043300
TraesCS3B03G0225100	16.9716	2.39608	1.00294	0.000572445	0.00153712	W5D0M5	Thylakoid lumenal 17.9 kDa protein; chloroplastic	NA	NA	NA	NA	NA	NA	TraesCS3B01G098000	TraesCS3B02G098000
TraesCS3B03G0269100	62.121	2.44239	0.311451	2.6569e-16	0.00155169	A0A3B6FIE8	Leucine-rich repeat-containing N-terminal plant-type domain-containing protein	NA	NA	GO:0016020	membrane	NA	NA	TraesCS3B01G117900	TraesCS3B02G117900
TraesCS3B03G0275300	18.5677	2.18354	0.73407	0.000132402	0.00155563	A0A077RF76	Bread wheat hypothetical protein | TraesCS3B03G0275300	GO:0006468 | GO:0002229 | GO:0042742 | GO:0098542	protein phosphorylation | defense response to oomycetes | defense response to bacterium | defense response to other organism	GO:0005886 | GO:0016020	plasma membrane | membrane	GO:0030246 | GO:0005524 | GO:0004672 | GO:0004675 | GO:0000166	carbohydrate binding | ATP binding | protein kinase activity | transmembrane receptor protein serine/threonine kinase activity | nucleotide binding	TraesCS3B01G119300	TraesCS3B02G119300
TraesCS3B03G0372700	100.629	2.06868	0.572549	1.46034e-05	0.0016304	A0A3B6FIB7	Subtilisin-like protease	GO:0006508	proteolysis	NA	NA	GO:0008236 | GO:0004252 | GO:0016787 | GO:0008233	serine-type peptidase activity | serine-type endopeptidase activity | hydrolase activity | peptidase activity	TraesCS3B01G155900	TraesCS3B02G155900
TraesCS3B03G0434100	1755.9	2.01984	2.27662	0.0043166	0.00169566	A0A3B6FKL0	Nucleoside phosphorylase domain-containing protein	GO:0009116	nucleoside metabolic process	NA	NA	GO:0003824	catalytic activity	TraesCS3B01G181300	TraesCS3B02G181300
TraesCS3B03G0696000	31.989	2.55226	0.838193	9.29463e-05	0.00184587	A0A077RZX9	chitinase (EC 3.2.1.14)	GO:0005975 | GO:0008152 | GO:0002221 | GO:0009409 | GO:0009611 | GO:0009642 | GO:0009651 | GO:0042631	carbohydrate metabolic process | metabolic process | pattern recognition receptor signaling pathway | response to cold | response to wounding | response to light intensity | response to salt stress | cellular response to water deprivation	GO:0005576	extracellular region	GO:0004553 | GO:0004568 | GO:0016798 | GO:0016787 | GO:0003796 | GO:0008422	hydrolase activity; hydrolyzing O-glycosyl compounds | chitinase activity | hydrolase activity; acting on glycosyl bonds | hydrolase activity | lysozyme activity | beta-glucosidase activity	TraesCS3B01G267700	TraesCS3B02G267700
TraesCS3B03G0860600	79.1849	2.18784	0.527988	1.67125e-06	0.00198368	A0A077RUQ5	Protein kinase domain-containing protein	GO:0006468 | GO:0002229 | GO:0042742 | GO:0016310	protein phosphorylation | defense response to oomycetes | defense response to bacterium | phosphorylation	GO:0005886 | GO:0016020	plasma membrane | membrane	GO:0030246 | GO:0005524 | GO:0004672 | GO:0004675 | GO:0000166 | GO:0016301 | GO:0016740	carbohydrate binding | ATP binding | protein kinase activity | transmembrane receptor protein serine/threonine kinase activity | nucleotide binding | kinase activity | transferase activity	TraesCS3B01G338900	TraesCS3B02G338900
TraesCS3B03G0932700	16.8514	3.17439	1.21346	0.000562836	0.00207249	A0A077S306	glycerophosphodiester phosphodiesterase (EC 3.1.4.46)	GO:0006629 | GO:0006071 | GO:0046475	lipid metabolic process | glycerol metabolic process | glycerophospholipid catabolic process	NA	NA	GO:0008889 | GO:0008081	glycerophosphodiester phosphodiesterase activity | phosphoric diester hydrolase activity	TraesCS3B01G370300	TraesCS3B02G370300
TraesCS3B03G0962000	10.7056	2.73621	1.00287	0.000261006	0.00209515	A0A077RWT9	Pentacotripeptide-repeat region of PRORP domain-containing protein	NA	NA	NA	NA	GO:0005515	protein binding	TraesCS3B01G384300	TraesCS3B02G384300
TraesCS3B03G1020400	13.5817	3.71234	0.752867	5.70062e-08	0.00216537	D8L9M2	Peroxidase (EC 1.11.1.7)	GO:0006979 | GO:0042744 | GO:0098869	response to oxidative stress | hydrogen peroxide catabolic process | cellular oxidant detoxification	GO:0005576 | GO:0009505	extracellular region | plant-type cell wall	GO:0020037 | GO:0046872 | GO:0004601 | GO:0140825 | GO:0016491	heme binding | metal ion binding | peroxidase activity | lactoperoxidase activity | oxidoreductase activity	TraesCS3B01G411600	TraesCS3B02G411600
TraesCS3B03G1515200	1369.78	2.60495	0.19519	8.41071e-42	0.00245327	A0A3B6FZA7	Tonoplast intrinsic protein	GO:0055085 | GO:0006833	transmembrane transport | water transport	GO:0016020	membrane	GO:0015250 | GO:0015267	water channel activity | channel activity	TraesCS3B01G608500	TraesCS3B02G608500
TraesCS3D03G0012600	40.7329	2.49374	1.58674	0.00436097	0.00247322	A0A3B6GKG5	Uncharacterized protein | TraesCS3D03G0012600	NA	NA	NA	NA	NA	NA	TraesCS3D01G004100	TraesCS3D02G004100
TraesCS3D03G0049600	25.0144	2.08096	0.429148	8.39777e-08	0.00251482	A0A3B6GNX7	Leucine-rich repeat-containing N-terminal plant-type domain-containing protein	NA	NA	GO:0005886	plasma membrane	GO:0005515	protein binding	TraesCS3D01G027900	TraesCS3D02G027900
TraesCS3D03G0050700	28.8419	2.36354	0.675129	2.42794e-05	0.00252088	A0A3B6GPK7	Leucine-rich repeat-containing N-terminal plant-type domain-containing protein	NA	NA	GO:0016020	membrane	GO:0005515	protein binding	TraesCS3D01G028500	TraesCS3D02G028500
TraesCS3D03G0072100	69.4997	2.91884	0.512586	6.90899e-10	0.00253823	A0A3B6GPZ1	Leucine-rich repeat-containing N-terminal plant-type domain-containing protein	NA	NA	GO:0016020 | GO:0005886	membrane | plasma membrane	GO:0005515	protein binding	TraesCS3D01G040000	TraesCS3D02G040000
TraesCS3D03G0072200	145.635	3.02256	0.848942	1.34954e-05	0.00253823	A0A3B6GLL2	Leucine-rich repeat-containing N-terminal plant-type domain-containing protein	NA	NA	GO:0016020	membrane	NA	NA	TraesCS3D01G040100	TraesCS3D02G040100
TraesCS3D03G0164800	40.7946	2.0236	0.764745	0.00032696	0.0026256	A0A3B6GRB7	Thylakoid lumenal 17.9 kDa protein; chloroplastic	NA	NA	NA	NA	NA	NA	TraesCS3D01G083100	TraesCS3D02G083100
TraesCS3D03G0315100	31.0068	2.03442	1.16004	0.00214943	0.00277639	G5EKM7	Cytochrome P450 monooxygenase CYP710A8d	GO:0016125	sterol metabolic process	NA	NA	GO:0016491 | GO:0020037 | GO:0004497 | GO:0005506 | GO:0016705 | GO:0046872	oxidoreductase activity | heme binding | monooxygenase activity | iron ion binding | oxidoreductase activity; acting on paired donors; with incorporation or reduction of molecular oxygen | metal ion binding	TraesCS3D01G148300	TraesCS3D02G148300
TraesCS3D03G0746600	33.2568	2.55591	0.899068	0.000184593	0.00334842	A0A3B6GW22	glycerophosphodiester phosphodiesterase (EC 3.1.4.46)	GO:0006629 | GO:0006071 | GO:0046475	lipid metabolic process | glycerol metabolic process | glycerophospholipid catabolic process	NA	NA	GO:0008889 | GO:0008081	glycerophosphodiester phosphodiesterase activity | phosphoric diester hydrolase activity	TraesCS3D01G332200	TraesCS3D02G332200
TraesCS3D03G0778000	177.027	2.51785	0.504232	2.84657e-08	0.00341343	A0A3B6H1K9	AAA+ ATPase domain-containing protein	GO:0006950	response to stress	GO:0016020	membrane	GO:0005524 | GO:0016887 | GO:0000166	ATP binding | ATP hydrolysis activity | nucleotide binding	TraesCS3D01G351000	TraesCS3D02G351000
TraesCS3D03G0800200	2442.45	2.18766	0.401719	2.67412e-09	0.00350267	A0A3B6GYB3	Uncharacterized protein | TraesCS3D03G0800200	NA	NA	NA	NA	GO:0005515	protein binding	TraesCS3D01G361500	TraesCS3D02G361500
TraesCS3D03G0947400	65.272	2.99434	0.64824	1.70668e-07	0.00368827	A0A3B6H1E0	Protein kinase domain-containing protein	GO:0006468 | GO:0002229 | GO:0042742 | GO:0016310	protein phosphorylation | defense response to oomycetes | defense response to bacterium | phosphorylation	GO:0005886 | GO:0016020	plasma membrane | membrane	GO:0030246 | GO:0005524 | GO:0004672 | GO:0004675 | GO:0000166 | GO:0016301 | GO:0016740	carbohydrate binding | ATP binding | protein kinase activity | transmembrane receptor protein serine/threonine kinase activity | nucleotide binding | kinase activity | transferase activity	TraesCS3D01G430500	TraesCS3D02G430500
TraesCS3D03G1092200	40.8429	2.76847	0.47271	2.88034e-10	0.003788	A0A3B6H3E3	Uncharacterized protein | TraesCS3D03G1092200	GO:0006952 | GO:0051707	defense response | response to other organism	NA	NA	GO:0005524 | GO:0043531	ATP binding | ADP binding	TraesCS3D01G493900	TraesCS3D02G493900
TraesCS3D03G1192600	426.021	3.56748	0.278466	7.41833e-39	0.00390514	A0A1D5WI33	Tonoplast intrinsic protein	GO:0055085 | GO:0006833	transmembrane transport | water transport	GO:0016020	membrane	GO:0015250 | GO:0015267	water channel activity | channel activity	TraesCS3D01G540900	TraesCS3D02G540900
TraesCS3D03G1192700	1006.19	3.07671	0.25522	1.05307e-34	0.00390692	A0A3B6H4W4	Uncharacterized protein | TraesCS3D03G1192700	NA	NA	NA	NA	NA	NA	TraesCS3D01G540800	TraesCS3D02G540800
TraesCS4A03G0261700	141.67	2.81686	0.943012	9.13957e-05	0.00431451	A0A3B6HRH8	Hexosyltransferase (EC 2.4.1.-)	NA	NA	NA	NA	GO:0016757 | GO:0016740	glycosyltransferase activity | transferase activity	TraesCS4A01G125300	TraesCS4A02G125300
TraesCS4A03G0510000	14.1028	2.04028	0.902022	0.000857889	0.00450407	A0A3B6HVP9	CDC45-like protein	GO:0000727 | GO:0006270 | GO:1902977 | GO:0007049 | GO:0006260	double-strand break repair via break-induced replication | DNA replication initiation | mitotic DNA replication preinitiation complex assembly | cell cycle | DNA replication	GO:0031261 | GO:0005634	DNA replication preinitiation complex | nucleus	GO:0003682 | GO:0003697 | GO:0003688	chromatin binding | single-stranded DNA binding | DNA replication origin binding	TraesCS4A01G189900	TraesCS4A02G189900
TraesCS4A03G0602900	33.8544	2.38041	0.47133	2.35444e-08	0.00461939	A0A3B6HVC3	ZF-HD dimerization-type domain-containing protein	GO:0006355	regulation of DNA-templated transcription	GO:0005634	nucleus	GO:0003700 | GO:0000976	DNA-binding transcription factor activity | transcription cis-regulatory region binding	TraesCS4A01G226800	TraesCS4A02G226800
TraesCS4A03G0911000	184.477	2.05156	0.317421	6.19776e-12	0.00510646	A0A3B6I3A1	ABC transporter domain-containing protein	GO:0055085	transmembrane transport	GO:0016020	membrane	GO:0005524 | GO:0140359 | GO:0016887 | GO:0000166	ATP binding | ABC-type transporter activity | ATP hydrolysis activity | nucleotide binding	TraesCS4A01G370500	TraesCS4A02G370500
TraesCS4A03G0992600	16.0862	2.71233	0.646535	1.41997e-06	0.00516715	A0A3B6I439	Cytochrome P450	NA	NA	GO:0016020	membrane	GO:0020037 | GO:0004497 | GO:0005506 | GO:0016705 | GO:0046872 | GO:0016491	heme binding | monooxygenase activity | iron ion binding | oxidoreductase activity; acting on paired donors; with incorporation or reduction of molecular oxygen | metal ion binding | oxidoreductase activity	TraesCS4A01G399000	TraesCS4A02G399000
TraesCS4A03G1071200	3855.52	3.055	1.29183	0.000486795	0.00526456	A0A3B6I3M3	Acid phosphatase	NA	NA	NA	NA	GO:0003993	acid phosphatase activity	TraesCS4A01G431300	TraesCS4A02G431300
TraesCS4A03G1071300	46.5489	2.48204	2.86987	0.0034015	0.00527575	A0A3B6I218	Acid phosphatase	NA	NA	NA	NA	GO:0003993	acid phosphatase activity	TraesCS4A01G431200	TraesCS4A02G431200
TraesCS4A03G1151800	29.8651	2.16482	1.11249	0.00143661	0.00533388	A0A3B6I5R0	Membrane protein of ER body-like protein	GO:0006880 | GO:0030026 | GO:0071421 | GO:0034755	intracellular sequestering of iron ion | cellular manganese ion homeostasis | manganese ion transmembrane transport | iron ion transmembrane transport	GO:0016020 | GO:0010168	membrane | ER body	GO:0005381 | GO:0005384	iron ion transmembrane transporter activity | manganese ion transmembrane transporter activity	TraesCS4A01G458000	TraesCS4A02G458000
TraesCS4A03G1235100	94.5479	2.49458	0.311012	6.24118e-17	0.00541274	Unknown_TraesCS4A03G1235100	Unknown_TraesCS4A03G1235100	GO:0006468 | GO:0007166	protein phosphorylation | cell surface receptor signaling pathway	NA	NA	GO:0005524 | GO:0004672 | GO:0005509 | GO:0030247	ATP binding | protein kinase activity | calcium ion binding | polysaccharide binding	TraesCS4A01G491482	TraesCS4A02G491482
TraesCS4B03G0020500	61.0961	2.75603	1.06674	0.000296561	0.00544527	A0A3B6IJ08	Fatty acyl-CoA reductase (EC 1.2.1.84)	GO:0010345 | GO:0035336 | GO:0006629	suberin biosynthetic process | long-chain fatty-acyl-CoA metabolic process | lipid metabolic process	GO:0016020 | GO:0043231	membrane | intracellular membrane-bounded organelle	GO:0080019 | GO:0102965 | GO:0016491 | GO:0016620	fatty-acyl-CoA reductase (alcohol-forming) activity | alcohol-forming fatty acyl-CoA reductase activity | oxidoreductase activity | oxidoreductase activity; acting on the aldehyde or oxo group of donors; NAD or NADP as acceptor	TraesCS4B01G010000	TraesCS4B02G010000
TraesCS4B03G0640200	106.6	2.12777	0.356467	1.43925e-10	0.0064733	A0A3B6IT94	Protein kinase domain-containing protein	GO:0006468 | GO:0016310	protein phosphorylation | phosphorylation	GO:0016020	membrane	GO:0005524 | GO:0004672 | GO:0033612 | GO:0005515 | GO:0000166 | GO:0016301 | GO:0016740	ATP binding | protein kinase activity | receptor serine/threonine kinase binding | protein binding | nucleotide binding | kinase activity | transferase activity	TraesCS4B01G234600	TraesCS4B02G234600
TraesCS4B03G0939600	44.2055	5.58131	1.13976	4.22515e-08	0.00693806	A0A3B6IZW3	Acid phosphatase	NA	NA	NA	NA	GO:0003993	acid phosphatase activity	TraesCS4B01G363800	TraesCS4B02G363800
TraesCS4D03G0017700	530.585	2.16613	0.628359	2.60386e-05	0.00707712	A0A3B6JCD6 | A0A3B6JDB9	MPBQ/MBSQ family SAM-binding methyltransferase profile domain-containing protein | MPBQ/MBSQ family SAM-binding methyltransferase profile domain-containing protein	GO:0032259	methylation	NA	NA	GO:0008168 | GO:0051741 | GO:0016740	methyltransferase activity | 2-methyl-6-phytyl-1;4-benzoquinone methyltransferase activity | transferase activity	TraesCS4D01G010700	TraesCS4D02G010700
TraesCS4D03G0040700	17.8825	2.62036	0.619435	1.2423e-06	0.00713509	A0A3B6JCV5 | A0A3B6JDR5	Uncharacterized protein | TraesCS4D03G0040700 | Uncharacterized protein | TraesCS4D03G0040700	NA	NA	GO:0016020	membrane	NA	NA	TraesCS4D01G025500	TraesCS4D02G025500
TraesCS4D03G0467700	214.189	2.16796	0.309107	1.36234e-13	0.00792007	A0A3B6JI19 | A0A3B6JJN6	J domain-containing protein | J domain-containing protein	NA	NA	GO:0005783	endoplasmic reticulum	NA	NA	TraesCS4D01G189000	TraesCS4D02G189000
TraesCS4D03G0575900	289.414	2.42552	1.16092	0.000974392	0.0081457	A0A3B6JMQ0	Allene oxide synthase	GO:0016125	sterol metabolic process	NA	NA	GO:0020037 | GO:0004497 | GO:0005506 | GO:0016705	heme binding | monooxygenase activity | iron ion binding | oxidoreductase activity; acting on paired donors; with incorporation or reduction of molecular oxygen	TraesCS4D01G238700	TraesCS4D02G238700
TraesCS4D03G0702100	76.9337	2.12742	0.309477	3.88718e-13	0.00838579	A0A3B6JND4	Pentacotripeptide-repeat region of PRORP domain-containing protein	NA	NA	GO:0005634	nucleus	GO:0003714 | GO:0005515 | GO:0003729	transcription corepressor activity | protein binding | mRNA binding	TraesCS4D01G296800	TraesCS4D02G296800
TraesCS4D03G0834600	14.5638	2.99015	0.789229	1.06388e-05	0.00869135	A0A3B6JQ84	CCT domain-containing protein	GO:0009909 | GO:2000028	regulation of flower development | regulation of photoperiodism; flowering	GO:0005634	nucleus	GO:0005515	protein binding	TraesCS4D01G364500	TraesCS4D02G364500
TraesCS5A03G0017800	11295.1	2.15195	0.767671	0.000206473	0.00871578	A0A3B6KC55	Lipoxygenase (EC 1.13.11.-)	GO:0006633 | GO:0031408 | GO:0034440 | GO:0006629 | GO:0006631	fatty acid biosynthetic process | oxylipin biosynthetic process | lipid oxidation | lipid metabolic process | fatty acid metabolic process	NA	NA	GO:0016491 | GO:0046872 | GO:0016702 | GO:0005515 | GO:0051213	oxidoreductase activity | metal ion binding | oxidoreductase activity; acting on single donors with incorporation of molecular oxygen; incorporation of two atoms of oxygen | protein binding | dioxygenase activity	TraesCS5A01G007900	TraesCS5A02G007900
TraesCS5A03G0290300	1184.77	2.0418	0.321313	1.26784e-11	0.00932023	A0A3B6KC98	PUM-HD domain-containing protein	GO:0006417 | GO:0010608	regulation of translation | post-transcriptional regulation of gene expression	GO:0005737	cytoplasm	GO:0003723 | GO:0003729	RNA binding | mRNA binding	TraesCS5A01G109300	TraesCS5A02G109300
TraesCS5A03G0419700	23.3466	2.92393	0.616364	1.10076e-07	0.00955511	A0A3B6KGE8	Uncharacterized protein | TraesCS5A03G0419700	GO:0055085 | GO:0072657	transmembrane transport | protein localization to membrane	GO:0016020 | GO:0005886	membrane | plasma membrane	GO:0022857	transmembrane transporter activity	TraesCS5A01G153200	TraesCS5A02G153200
TraesCS5A03G0704600	17.9828	2.03003	0.605775	4.18761e-05	0.0103572	A0A3B6KJH9	Cytochrome P450	NA	NA	GO:0016020	membrane	GO:0020037 | GO:0004497 | GO:0005506 | GO:0016705 | GO:0046872 | GO:0016491	heme binding | monooxygenase activity | iron ion binding | oxidoreductase activity; acting on paired donors; with incorporation or reduction of molecular oxygen | metal ion binding | oxidoreductase activity	TraesCS5A01G287700	TraesCS5A02G287700
TraesCS5A03G0723800	12.3358	2.04409	0.823478	0.000569336	0.0104043	A0A3B6KM76	ENTH domain-containing protein	GO:0072583 | GO:0048268 | GO:0051179 | GO:0006897 | GO:0006900	clathrin-dependent endocytosis | clathrin coat assembly | localization | endocytosis | vesicle budding from membrane	GO:0005794 | GO:0005737 | GO:0005905 | GO:0030136 | GO:0031410	Golgi apparatus | cytoplasm | clathrin-coated pit | clathrin-coated vesicle | cytoplasmic vesicle	GO:0004364 | GO:0030276 | GO:0043295 | GO:0005543 | GO:0005545 | GO:0000149 | GO:0005546 | GO:0032050	glutathione transferase activity | clathrin binding | glutathione binding | phospholipid binding | 1-phosphatidylinositol binding | SNARE binding | phosphatidylinositol-4;5-bisphosphate binding | clathrin heavy chain binding	TraesCS5A01G297400	TraesCS5A02G297400
TraesCS5A03G0755500	54.4292	2.67518	0.496647	3.87462e-09	0.0104847	A0MPK7	CBFIVa-A2	GO:0006355 | GO:0006351	regulation of DNA-templated transcription | DNA-templated transcription	GO:0005634	nucleus	GO:0003677 | GO:0003700	DNA binding | DNA-binding transcription factor activity	TraesCS5A01G310600	TraesCS5A02G310600
TraesCS5A03G0869800	17.977	2.63582	1.70213	0.00223999	0.0107856	A0A3B6KNJ1	Cytochrome P450	NA	NA	GO:0016020	membrane	GO:0020037 | GO:0004497 | GO:0005506 | GO:0016705 | GO:0046872 | GO:0016491	heme binding | monooxygenase activity | iron ion binding | oxidoreductase activity; acting on paired donors; with incorporation or reduction of molecular oxygen | metal ion binding | oxidoreductase activity	TraesCS5A01G362400	TraesCS5A02G362400
TraesCS5A03G0871800	157.747	2.23547	0.609901	1.14555e-05	0.0107994	A0A3B6KLW0	Fatty acyl-CoA reductase (EC 1.2.1.84)	GO:0010345 | GO:0035336 | GO:0006629	suberin biosynthetic process | long-chain fatty-acyl-CoA metabolic process | lipid metabolic process	GO:0016020 | GO:0043231	membrane | intracellular membrane-bounded organelle	GO:0080019 | GO:0102965 | GO:0016491 | GO:0016620	fatty-acyl-CoA reductase (alcohol-forming) activity | alcohol-forming fatty acyl-CoA reductase activity | oxidoreductase activity | oxidoreductase activity; acting on the aldehyde or oxo group of donors; NAD or NADP as acceptor	TraesCS5A01G363200	TraesCS5A02G363200
TraesCS5A03G0948200	36.7908	2.94431	0.937326	5.85006e-05	0.0110661	A0A3B6KPX1	Fungal lipase-like domain-containing protein	GO:0006629	lipid metabolic process	NA	NA	NA	NA	TraesCS5A01G397600	TraesCS5A02G397600
TraesCS5A03G1045500	371.426	2.30216	0.259226	4.0633e-20	0.0112951	A0A3B6KR72	H15 domain-containing protein	GO:0006334 | GO:0030261 | GO:0045910	nucleosome assembly | chromosome condensation | negative regulation of DNA recombination	GO:0005634 | GO:0000786 | GO:0005694	nucleus | nucleosome | chromosome	GO:0003677 | GO:0030527 | GO:0003690 | GO:0031492	DNA binding | structural constituent of chromatin | double-stranded DNA binding | nucleosomal DNA binding	TraesCS5A01G443800	TraesCS5A02G443800
TraesCS5A03G1047100	155.365	2.33866	0.381189	5.00178e-11	0.0113168	A0A3B6KRY8	H15 domain-containing protein	GO:0045910 | GO:0006334 | GO:0030261	negative regulation of DNA recombination | nucleosome assembly | chromosome condensation	GO:0005634 | GO:0000786 | GO:0005694	nucleus | nucleosome | chromosome	GO:0003677 | GO:0030527 | GO:0003690 | GO:0031492	DNA binding | structural constituent of chromatin | double-stranded DNA binding | nucleosomal DNA binding	TraesCS5A01G444300	TraesCS5A02G444300
TraesCS5A03G1118600	507.834	2.66259	0.404194	2.28394e-12	0.0115138	A0A3B6KSH1	Protein kinase domain-containing protein	GO:0006468 | GO:0016310	protein phosphorylation | phosphorylation	GO:0016020	membrane	GO:0005524 | GO:0004672 | GO:0004674 | GO:0000166 | GO:0016301 | GO:0016740	ATP binding | protein kinase activity | protein serine/threonine kinase activity | nucleotide binding | kinase activity | transferase activity	TraesCS5A01G474400	TraesCS5A02G474400
TraesCS5A03G1137900	50.6854	2.29199	0.627359	1.19437e-05	0.0116148	A0A3B6KST3	Protein kinase domain-containing protein	GO:0006468 | GO:0002229 | GO:0042742 | GO:0016310	protein phosphorylation | defense response to oomycetes | defense response to bacterium | phosphorylation	GO:0005886	plasma membrane	GO:0030246 | GO:0005524 | GO:0004672 | GO:0004675 | GO:0000166 | GO:0016301 | GO:0016740	carbohydrate binding | ATP binding | protein kinase activity | transmembrane receptor protein serine/threonine kinase activity | nucleotide binding | kinase activity | transferase activity	TraesCS5A01G484600	TraesCS5A02G484600
TraesCS5A03G1142000	48.3425	4.41768	1.2594	5.79672e-05	0.0116423	A0A3B6KSV6	Glycosyltransferase	NA	NA	GO:0005737	cytoplasm	GO:0008194 | GO:0080043 | GO:0080044 | GO:0016740 | GO:0035251	UDP-glycosyltransferase activity | quercetin 3-O-glucosyltransferase activity | quercetin 7-O-glucosyltransferase activity | transferase activity | UDP-glucosyltransferase activity	TraesCS5A01G486800	TraesCS5A02G486800
TraesCS5A03G1274500	12.7468	2.01691	0.51008	4.79387e-06	0.0119545	A0A3B6KUR4	Pectinesterase inhibitor domain-containing protein	NA	NA	NA	NA	GO:0004857	enzyme inhibitor activity	TraesCS5A01G545800	TraesCS5A02G545800
TraesCS5B03G0242100	16.2787	2.69873	0.641228	1.77661e-06	0.0127008	A0A3B6LHP4 | A0A3B6LI41	Calmodulin-binding protein | Calmodulin-binding protein	GO:0080142 | GO:0006355	regulation of salicylic acid biosynthetic process | regulation of DNA-templated transcription	GO:0005634	nucleus	GO:0003700 | GO:0043565 | GO:0005516 | GO:0003677	DNA-binding transcription factor activity | sequence-specific DNA binding | calmodulin binding | DNA binding	TraesCS5B01G095800	TraesCS5B02G095800
TraesCS5B03G0416900	17.666	4.58317	1.11235	1.93315e-06	0.0131576	A0A3B6LJZ2	Uncharacterized protein | TraesCS5B03G0416900	GO:0055085 | GO:0072657	transmembrane transport | protein localization to membrane	GO:0016020 | GO:0005886	membrane | plasma membrane	GO:0022857	transmembrane transporter activity	TraesCS5B01G152000	TraesCS5B02G152000
TraesCS5B03G0828500	19.2041	4.0272	0.850407	1.98191e-07	0.014262	A0A3B6LPY7	Cytochrome P450	NA	NA	GO:0016020	membrane	GO:0020037 | GO:0004497 | GO:0005506 | GO:0016705 | GO:0046872 | GO:0016491	heme binding | monooxygenase activity | iron ion binding | oxidoreductase activity; acting on paired donors; with incorporation or reduction of molecular oxygen | metal ion binding | oxidoreductase activity	TraesCS5B01G328900	TraesCS5B02G328900
TraesCS5B03G0863500	23.6504	2.07435	0.731074	0.000235961	0.0143244	A0A3B6LRX4	Leucine-rich repeat-containing N-terminal plant-type domain-containing protein	NA	NA	GO:0016020	membrane	GO:0005515	protein binding	TraesCS5B01G343800	TraesCS5B02G343800
TraesCS5B03G0899700	40.0203	2.11677	0.470039	3.70373e-07	0.0143942	A0A3B6LS31	Cytochrome P450	GO:0006952	defense response	GO:0016020	membrane	GO:0020037 | GO:0004497 | GO:0005506 | GO:0016705 | GO:0046872 | GO:0016491	heme binding | monooxygenase activity | iron ion binding | oxidoreductase activity; acting on paired donors; with incorporation or reduction of molecular oxygen | metal ion binding | oxidoreductase activity	TraesCS5B01G358300	TraesCS5B02G358300
TraesCS5B03G1051100	234.391	2.32317	0.834951	0.000201377	0.0149395	A0A3B6LT34	Uncharacterized protein | TraesCS5B03G1051100	GO:0006355 | GO:0032502 | GO:0006353 | GO:0009658	regulation of DNA-templated transcription | developmental process | DNA-templated transcription termination | chloroplast organization	GO:0009507	chloroplast	GO:0003690	double-stranded DNA binding	TraesCS5B01G425900	TraesCS5B02G425900
TraesCS5B03G1099900	376.009	2.3412	0.279553	3.42873e-18	0.0151209	A0A3B6LTT9 | A0A3B6LV14	H15 domain-containing protein | H15 domain-containing protein	GO:0006334 | GO:0045910 | GO:0030261	nucleosome assembly | negative regulation of DNA recombination | chromosome condensation	GO:0005634 | GO:0000786 | GO:0005694	nucleus | nucleosome | chromosome	GO:0003677 | GO:0030527 | GO:0003690 | GO:0031492	DNA binding | structural constituent of chromatin | double-stranded DNA binding | nucleosomal DNA binding	TraesCS5B01G448200	TraesCS5B02G448200
TraesCS5B03G1214900	101.701	5.25406	1.09203	1.14652e-07	0.0154756	A0A3B6LVI2	Glycosyltransferase	NA	NA	GO:0005737	cytoplasm	GO:0008194 | GO:0080043 | GO:0080044 | GO:0016740 | GO:0035251	UDP-glycosyltransferase activity | quercetin 3-O-glucosyltransferase activity | quercetin 7-O-glucosyltransferase activity | transferase activity | UDP-glucosyltransferase activity	TraesCS5B01G500700	TraesCS5B02G500700
TraesCS5B03G1255600	73.9213	2.08228	0.410143	2.26345e-08	0.0155961	A0A3B6LXE7	Late embryogenesis abundant protein LEA-2 subgroup domain-containing protein	GO:0098542	defense response to other organism	GO:0005886 | GO:0009506 | GO:0016020	plasma membrane | plasmodesma | membrane	NA	NA	TraesCS5B01G516900	TraesCS5B02G516900
TraesCS5B03G1376300	51.7932	2.14557	1.0107	0.00102941	0.0160188	A0A3B6LXU0	NB-ARC domain-containing protein	GO:0006952 | GO:0051707	defense response | response to other organism	GO:0016020	membrane	GO:0005524 | GO:0043531	ATP binding | ADP binding	TraesCS5B01G569300	TraesCS5B02G569300
TraesCS5B03G1376400	65.4949	2.42076	0.867381	0.000188441	0.0160199	A0A3B6LZ38	Uncharacterized protein | TraesCS5B03G1376400	GO:0006952	defense response	NA	NA	NA	NA	TraesCS5B01G569400	TraesCS5B02G569400
TraesCS5D03G0067100	29.1545	2.02018	0.756324	0.0003153	0.0162102	A0A3B6MIQ9	Glutathione S-transferase (GST) (EC 2.5.1.18)	GO:0006749 | GO:0042221	glutathione metabolic process | response to chemical	GO:0005737 | GO:0005829	cytoplasm | cytosol	GO:0004364 | GO:0016740	glutathione transferase activity | transferase activity	TraesCS5D01G027500	TraesCS5D02G027500
TraesCS5D03G0125800	12.9501	2.76914	0.734949	1.19092e-05	0.0163531	A0A3B6MLX6	DUF1618 domain-containing protein	NA	NA	NA	NA	NA	NA	TraesCS5D01G049700	TraesCS5D02G049700
TraesCS5D03G0167600	54.8073	4.27742	0.562335	1.48934e-15	0.0164885	A0A3B6MMI5	Glycosyltransferase (EC 2.4.1.-)	NA	NA	NA	NA	GO:0008194 | GO:0016740 | GO:0016757	UDP-glycosyltransferase activity | transferase activity | glycosyltransferase activity	TraesCS5D01G068500	TraesCS5D02G068500
TraesCS5D03G0518400	78.6626	2.10513	0.610628	3.39036e-05	0.018041	A0A3B6MRR4	Band 7 domain-containing protein	NA	NA	GO:0005886	plasma membrane	NA	NA	TraesCS5D01G221800	TraesCS5D02G221800
TraesCS5D03G0583700	116.426	2.08692	0.819818	0.000401928	0.0183245	A0A3B6MSS4	GRAM domain-containing protein	NA	NA	NA	NA	NA	NA	TraesCS5D01G253400	TraesCS5D02G253400
TraesCS5D03G0686500	33.9505	2.04486	0.748576	0.000432509	0.0186743	A0A3B6MUI5	Protein kinase domain-containing protein	GO:0006468 | GO:0016310	protein phosphorylation | phosphorylation	NA	NA	GO:0005524 | GO:0004672 | GO:0000166 | GO:0016301 | GO:0016740	ATP binding | protein kinase activity | nucleotide binding | kinase activity | transferase activity	TraesCS5D01G302200	TraesCS5D02G302200
TraesCS5D03G0790300	43.1775	2.66173	0.614444	7.92746e-07	0.0191169	Unknown_TraesCS5D03G0790300	Unknown_TraesCS5D03G0790300	NA	NA	NA	NA	GO:0005515	protein binding	TraesCS5D01G349600	TraesCS5D02G349600
TraesCS5D03G0799100	471.104	2.43687	0.401925	7.29739e-11	0.0191671	A0A3B6MWS2	Flavin-containing monooxygenase (EC 1.-.-.-)	NA	NA	NA	NA	GO:0050660 | GO:0004499 | GO:0050661 | GO:0004497 | GO:0016491	flavin adenine dinucleotide binding | N;N-dimethylaniline monooxygenase activity | NADP binding | monooxygenase activity | oxidoreductase activity	TraesCS5D01G354400	TraesCS5D02G354400
TraesCS5D03G0866900	18.4914	2.74595	1.25918	0.000841561	0.0193561	A0A3B6MW85	Pentacotripeptide-repeat region of PRORP domain-containing protein	GO:0009451	RNA modification	NA	NA	GO:0003723 | GO:0005515	RNA binding | protein binding	TraesCS5D01G387800	TraesCS5D02G387800
TraesCS5D03G0904300	144.408	2.29775	0.804966	0.000159085	0.0194606	A0A3B6MXY4	Fungal lipase-like domain-containing protein	GO:0006629	lipid metabolic process	NA	NA	NA	NA	TraesCS5D01G407100	TraesCS5D02G407100
TraesCS5D03G0951800	314.756	2.17036	1.46159	0.00273162	0.0197502	A0A3B6MXP2	Uncharacterized protein | TraesCS5D03G0951800	GO:0006355 | GO:0032502 | GO:0006353 | GO:0009658	regulation of DNA-templated transcription | developmental process | DNA-templated transcription termination | chloroplast organization	GO:0009507	chloroplast	GO:0003690	double-stranded DNA binding	TraesCS5D01G432100	TraesCS5D02G432100
TraesCS5D03G0989900	616.826	2.28359	0.206028	9.04433e-30	0.0199014	A0A3B6MZC2	H15 domain-containing protein	GO:0045910 | GO:0006334 | GO:0030261	negative regulation of DNA recombination | nucleosome assembly | chromosome condensation	GO:0005634 | GO:0000786 | GO:0005694	nucleus | nucleosome | chromosome	GO:0003677 | GO:0030527 | GO:0003690 | GO:0031492	DNA binding | structural constituent of chromatin | double-stranded DNA binding | nucleosomal DNA binding	TraesCS5D01G451200	TraesCS5D02G451200
TraesCS5D03G0991900	209.687	2.14942	0.321164	1.36384e-12	0.0199867	A0A3B6N111	H15 domain-containing protein	GO:0045910 | GO:0006334 | GO:0030261	negative regulation of DNA recombination | nucleosome assembly | chromosome condensation	GO:0005634 | GO:0000786 | GO:0005694	nucleus | nucleosome | chromosome	GO:0003677 | GO:0030527 | GO:0003690 | GO:0031492	DNA binding | structural constituent of chromatin | double-stranded DNA binding | nucleosomal DNA binding	TraesCS5D01G452000	TraesCS5D02G452000
TraesCS5D03G1052000	144.464	2.29612	0.387721	1.71874e-10	0.0201669	A0A3B6N0V0	Protein kinase domain-containing protein	GO:0006468 | GO:0016310	protein phosphorylation | phosphorylation	GO:0016020 | GO:0005886	membrane | plasma membrane	GO:0030246 | GO:0005524 | GO:0004672 | GO:0000166 | GO:0016301 | GO:0016740	carbohydrate binding | ATP binding | protein kinase activity | nucleotide binding | kinase activity | transferase activity	TraesCS5D01G476000	TraesCS5D02G476000
TraesCS6A03G0555800	15.646	2.42131	0.867034	0.00038653	0.0225858	A0A3B6NQ77	Receptor-like serine/threonine-protein kinase (EC 2.7.11.1)	GO:0006468 | GO:0016310 | GO:0051707	protein phosphorylation | phosphorylation | response to other organism	GO:0016020	membrane	GO:0005524 | GO:0004672 | GO:0004674 | GO:0106310 | GO:0000166 | GO:0016301 | GO:0016740	ATP binding | protein kinase activity | protein serine/threonine kinase activity | protein serine kinase activity | nucleotide binding | kinase activity | transferase activity	TraesCS6A01G204600	TraesCS6A02G204600
TraesCS6A03G0630400	298.57	2.6804	0.533815	2.44257e-08	0.0226923	A0A3B6NRT0	Protein kinase domain-containing protein	GO:0006468	protein phosphorylation	GO:0016020	membrane	GO:0005524 | GO:0004672 | GO:0005515 | GO:0000166	ATP binding | protein kinase activity | protein binding | nucleotide binding	TraesCS6A01G228900	TraesCS6A02G228900
TraesCS6A03G0961900	18.5032	2.48874	0.803284	8.83115e-05	0.024091	A0A3B6NWZ2	DNA repair metallo-beta-lactamase domain-containing protein	GO:0036297 | GO:0006303 | GO:0031848	interstrand cross-link repair | double-strand break repair via nonhomologous end joining | protection from non-homologous end joining at telomere	GO:0005634	nucleus	GO:0003684 | GO:0035312	damaged DNA binding | 5'-3' exodeoxyribonuclease activity	TraesCS6A01G379400	TraesCS6A02G379400
TraesCS6B03G0367400	165.326	2.23148	0.41873	5.65339e-09	0.0251784	A0A3B6PIF4 | A0A3B6PIL6	CCT domain-containing protein | CCT domain-containing protein	GO:0006355	regulation of DNA-templated transcription	GO:0005634	nucleus	GO:0005515	protein binding	TraesCS6B01G146200	TraesCS6B02G146200
TraesCS6B03G0405500	326.268	2.47411	1.58642	0.00210098	0.0252275	A0A3B6PJ16	Lipoxygenase (EC 1.13.11.-)	GO:0006633 | GO:0031408 | GO:0034440 | GO:0006629 | GO:0006631	fatty acid biosynthetic process | oxylipin biosynthetic process | lipid oxidation | lipid metabolic process | fatty acid metabolic process	NA	NA	GO:0016491 | GO:0046872 | GO:0016702 | GO:0005515 | GO:0051213	oxidoreductase activity | metal ion binding | oxidoreductase activity; acting on single donors with incorporation of molecular oxygen; incorporation of two atoms of oxygen | protein binding | dioxygenase activity	TraesCS6B01G160400	TraesCS6B02G160400
TraesCS6B03G0743000	159.632	2.75435	0.704201	3.74915e-06	0.0261174	A0A3B6PP17	Protein kinase domain-containing protein	GO:0006468	protein phosphorylation	GO:0016020	membrane	GO:0005524 | GO:0004672 | GO:0005515 | GO:0000166	ATP binding | protein kinase activity | protein binding | nucleotide binding	TraesCS6B01G252800	TraesCS6B02G252800
TraesCS6B03G0810100	78.9111	2.08571	0.207112	5.33447e-25	0.0264305	A0A3B6PQ04	Uncharacterized protein | TraesCS6B03G0810100	GO:0055085 | GO:0015851	transmembrane transport | nucleobase transport	GO:0005886 | GO:0016020	plasma membrane | membrane	GO:0022857 | GO:0015205	transmembrane transporter activity | nucleobase transmembrane transporter activity	TraesCS6B01G279600	TraesCS6B02G279600
TraesCS6B03G0821200	20.9886	2.75503	0.607457	3.39593e-07	0.0264305	A0A3B6PM01	Uncharacterized protein | TraesCS6B03G0821200	GO:0010039 | GO:0048316 | GO:0035672 | GO:0033214	response to iron ion | seed development | oligopeptide transmembrane transport | siderophore-dependent iron import into cell	GO:0005886 | GO:0016020	plasma membrane | membrane	GO:0035673 | GO:0051980	oligopeptide transmembrane transporter activity | iron-nicotianamine transmembrane transporter activity	TraesCS6B01G283800	TraesCS6B02G283800
TraesCS6B03G0931300	80.3166	2.50398	0.2635	2.14184e-22	0.0267862	A0A3B6PNJ8 | A0A3B6PRP3	RNA-dependent RNA polymerase (EC 2.7.7.48) | RNA-dependent RNA polymerase (EC 2.7.7.48)	GO:0030422 | GO:0031047 | GO:0001172	siRNA processing | gene silencing by RNA | RNA-templated transcription	GO:0031380 | GO:0016020	nuclear RNA-directed RNA polymerase complex | membrane	GO:0003723 | GO:0003676 | GO:0003968 | GO:0016740 | GO:0016779 | GO:0034062	RNA binding | nucleic acid binding | RNA-directed 5'-3' RNA polymerase activity | transferase activity | nucleotidyltransferase activity | 5'-3' RNA polymerase activity	TraesCS6B01G328300	TraesCS6B02G328300
TraesCS6B03G1081400	43.702	3.70668	0.536595	5.41546e-13	0.0271863	A0A3B6PTI4	Cyclic nucleotide-binding domain-containing protein	GO:0055085 | GO:0006811 | GO:0034220	transmembrane transport | ion transport | ion transmembrane transport	GO:0016020	membrane	GO:0005216	ion channel activity	TraesCS6B01G382500	TraesCS6B02G382500
TraesCS6B03G1217600	114.452	3.48472	0.626162	1.16782e-09	0.0274413	A0A3B6PV30	PGG domain-containing protein	NA	NA	GO:0016020	membrane	NA	NA	TraesCS6B01G435100	TraesCS6B02G435100
TraesCS6B03G1285800	10.8405	2.3135	0.711354	7.19439e-05	0.0277778	A0A3B6PUN9	Uncharacterized protein | TraesCS6B03G1285800	GO:0006952 | GO:0051707	defense response | response to other organism	NA	NA	GO:0005524 | GO:0043531	ATP binding | ADP binding	TraesCS6B01G465800	TraesCS6B02G465800
TraesCS6D03G0002900	51.2032	2.14203	0.85809	0.000471734	0.027905	A0A3B6QAX5	Leucine-rich repeat-containing N-terminal plant-type domain-containing protein	NA	NA	NA	NA	NA	NA	TraesCS6D01G001100	TraesCS6D02G001100
TraesCS6D03G0030800	17.2691	2.11315	1.42767	0.00289363	0.0279807	A0A3B6QAH3	Tyrosine decarboxylase	GO:0006520 | GO:0019752 | GO:1901564	cellular amino acid metabolic process | carboxylic acid metabolic process | organonitrogen compound metabolic process	GO:0005737	cytoplasm	GO:0003824 | GO:0016831 | GO:0030170 | GO:0016830 | GO:0016829	catalytic activity | carboxy-lyase activity | pyridoxal phosphate binding | carbon-carbon lyase activity | lyase activity	TraesCS6D01G014100	TraesCS6D02G014100
TraesCS6D03G0033900	26.9991	2.11747	0.747192	0.000287597	0.0280596	A0A3B6QBA5	Leucine-rich repeat-containing N-terminal plant-type domain-containing protein	NA	NA	NA	NA	GO:0005515	protein binding	TraesCS6D01G015800	TraesCS6D02G015800
TraesCS6D03G0036400	1523.5	2.3446	0.230724	1.78531e-25	0.0281362	Unknown_TraesCS6D03G0036400	Unknown_TraesCS6D03G0036400	NA	NA	NA	NA	NA	NA	TraesCS6D01G016900	TraesCS6D02G016900
TraesCS6D03G0101500	1495.44	2.33559	0.484266	6.98912e-08	0.028313	A0A3B6Q9M2 | A0A3B6QCB0 | F1DKC1	Catalase (EC 1.11.1.6) | Catalase (EC 1.11.1.6) | Catalase (EC 1.11.1.6)	GO:0009628 | GO:0006979 | GO:0042744 | GO:0009725 | GO:0000302 | GO:0098869 | GO:0042542	response to abiotic stimulus | response to oxidative stress | hydrogen peroxide catabolic process | response to hormone | response to reactive oxygen species | cellular oxidant detoxification | response to hydrogen peroxide	GO:0009514 | GO:0005886 | GO:0005737 | GO:0005777	glyoxysome | plasma membrane | cytoplasm | peroxisome	GO:0020037 | GO:0046872 | GO:0004096 | GO:0016491 | GO:0004601	heme binding | metal ion binding | catalase activity | oxidoreductase activity | peroxidase activity	TraesCS6D01G048300	TraesCS6D02G048300
TraesCS6D03G0232800	156.918	2.02431	0.399677	2.32088e-08	0.0286887	A0A3B6QBQ3	CCT domain-containing protein	GO:0006355	regulation of DNA-templated transcription	GO:0005634	nucleus	GO:0005515	protein binding	TraesCS6D01G108000	TraesCS6D02G108000
TraesCS6D03G0511900	22.5999	2.26098	0.7034	6.1644e-05	0.029894	A0A3B6QF09	Protein kinase domain-containing protein	GO:0006468 | GO:0016310	protein phosphorylation | phosphorylation	GO:0016020	membrane	GO:0005524 | GO:0004672 | GO:0004674 | GO:0005515 | GO:0000166 | GO:0016301 | GO:0016740	ATP binding | protein kinase activity | protein serine/threonine kinase activity | protein binding | nucleotide binding | kinase activity | transferase activity	TraesCS6D01G205900	TraesCS6D02G205900
TraesCS6D03G0512100	692.213	2.52937	0.363294	1.83499e-13	0.029894	A0A3B6QHY9	Protein kinase domain-containing protein	GO:0006468 | GO:0016310	protein phosphorylation | phosphorylation	GO:0016020	membrane	GO:0005524 | GO:0004672 | GO:0005515 | GO:0000166 | GO:0016301 | GO:0016740	ATP binding | protein kinase activity | protein binding | nucleotide binding | kinase activity | transferase activity	TraesCS6D01G206000	TraesCS6D02G206000
TraesCS6D03G0512200	2849.37	2.71044	0.317709	6.91441e-19	0.029894	A0A3B6QHZ2	Protein kinase domain-containing protein	GO:0006468 | GO:0016310	protein phosphorylation | phosphorylation	GO:0016020	membrane	GO:0005524 | GO:0004672 | GO:0004674 | GO:0005515 | GO:0000166 | GO:0016301 | GO:0016740	ATP binding | protein kinase activity | protein serine/threonine kinase activity | protein binding | nucleotide binding | kinase activity | transferase activity	TraesCS6D01G206100	TraesCS6D02G206100
TraesCS6D03G0608500	4987.27	2.03007	0.537543	8.21124e-06	0.0305654	A0A3B6QGP9	Uncharacterized protein | TraesCS6D03G0608500	GO:0016121	carotene catabolic process	GO:0009570	chloroplast stroma	GO:0046872 | GO:0010436 | GO:0016702 | GO:0051213	metal ion binding | carotenoid dioxygenase activity | oxidoreductase activity; acting on single donors with incorporation of molecular oxygen; incorporation of two atoms of oxygen | dioxygenase activity	TraesCS6D01G251800	TraesCS6D02G251800
TraesCS6D03G0666800	69.5239	2.0811	0.493839	1.44e-06	0.0308917	A0A3B6QK07	VQ domain-containing protein	NA	NA	NA	NA	NA	NA	TraesCS6D01G280600	TraesCS6D02G280600
TraesCS6D03G0877700	1748.26	2.11219	0.277979	1.77558e-15	0.031689	A0A3B6QL38	No apical meristem-associated C-terminal domain-containing protein	NA	NA	NA	NA	NA	NA	TraesCS6D01G380900	TraesCS6D02G380900
TraesCS7A03G0020800	17.407	3.9957	1.18385	3.52153e-05	0.0321944	A0A3B6RA69	Beta-fructofuranosidase	GO:0005975 | GO:0008152	carbohydrate metabolic process | metabolic process	GO:0016020 | GO:0005773	membrane | vacuole	GO:0004553 | GO:0004564 | GO:0016798 | GO:0016787	hydrolase activity; hydrolyzing O-glycosyl compounds | beta-fructofuranosidase activity | hydrolase activity; acting on glycosyl bonds | hydrolase activity	TraesCS7A01G010200	TraesCS7A02G010200
TraesCS7A03G0066100	42.3059	2.13023	0.949262	0.000816489	0.0324162	A0A3B6RAW3	C2H2-type domain-containing protein	GO:0006880 | GO:0030026 | GO:0071421 | GO:0034755	intracellular sequestering of iron ion | cellular manganese ion homeostasis | manganese ion transmembrane transport | iron ion transmembrane transport	GO:0016020 | GO:0010168	membrane | ER body	GO:0005381 | GO:0005384	iron ion transmembrane transporter activity | manganese ion transmembrane transporter activity	TraesCS7A01G031200	TraesCS7A02G031200
TraesCS7A03G0210600	25.929	2.28752	0.84309	0.000317911	0.0326967	A0A3B6RCL3	WAT1-related protein	GO:0055085	transmembrane transport	GO:0005886 | GO:0016020	plasma membrane | membrane	GO:0022857	transmembrane transporter activity	TraesCS7A01G087800	TraesCS7A02G087800
TraesCS7A03G0458700	55.5261	2.23381	0.361064	3.68966e-11	0.0337622	A0A3B6RDD9	TOG domain-containing protein	NA	NA	GO:0005874	microtubule	GO:0008017	microtubule binding	TraesCS7A01G236800	TraesCS7A02G236800
TraesCS7A03G0607700	90.4037	2.26819	0.230256	4.54431e-24	0.034346	A0A1D6SD18 | A0A3B6RIH0	Nodulin-like domain-containing protein | Nodulin-like domain-containing protein	NA	NA	GO:0016020	membrane	NA	NA	TraesCS7A01G262200	TraesCS7A02G262200
TraesCS7A03G0831300	13.6435	2.04817	0.658378	9.66715e-05	0.0354116	A0A1D6BM19	Fiber protein Fb34	NA	NA	GO:0016020	membrane	NA	NA	TraesCS7A01G338100	TraesCS7A02G338100
TraesCS7A03G0892400	168.704	2.19684	0.44844	5.05085e-08	0.035783	A0A3B6RM51	Protein kinase domain-containing protein	GO:0006468	protein phosphorylation	GO:0016020	membrane	GO:0005524 | GO:0004672 | GO:0005515 | GO:0000166	ATP binding | protein kinase activity | protein binding | nucleotide binding	TraesCS7A01G365400	TraesCS7A02G365400
TraesCS7A03G0892600	461.809	2.93939	0.382579	7.78349e-16	0.0358282	A0A3B6RJ23	Protein kinase domain-containing protein	GO:0006468 | GO:0009755 | GO:0016310	protein phosphorylation | hormone-mediated signaling pathway | phosphorylation	GO:0005886 | GO:0016020	plasma membrane | membrane	GO:0005524 | GO:0004672 | GO:0005515 | GO:0000166 | GO:0016301 | GO:0016740 | GO:0038023	ATP binding | protein kinase activity | protein binding | nucleotide binding | kinase activity | transferase activity | signaling receptor activity	TraesCS7A01G365500	TraesCS7A02G365500
TraesCS7A03G0895200	70.1967	2.844	0.504055	9.05904e-10	0.0358464	A0A3B6RID3	Uncharacterized protein | TraesCS7A03G0895200	NA	NA	NA	NA	NA	NA	TraesCS7A01G366700	TraesCS7A02G366700
TraesCS7A03G0909800	177.314	2.02046	0.336048	1.11654e-10	0.035976	A0A3B6RMF8	Cytochrome P450	NA	NA	GO:0016020	membrane	GO:0020037 | GO:0004497 | GO:0005506 | GO:0016705 | GO:0046872 | GO:0016491	heme binding | monooxygenase activity | iron ion binding | oxidoreductase activity; acting on paired donors; with incorporation or reduction of molecular oxygen | metal ion binding | oxidoreductase activity	TraesCS7A01G373700	TraesCS7A02G373700
TraesCS7A03G0911900	10.9358	3.87759	1.17035	4.64232e-05	0.0359909	A0A3B6RMM9	Enoyl reductase (ER) domain-containing protein	NA	NA	NA	NA	GO:0016491 | GO:0016628 | GO:0046872	oxidoreductase activity | oxidoreductase activity; acting on the CH-CH group of donors; NAD or NADP as acceptor | metal ion binding	TraesCS7A01G374800	TraesCS7A02G374800
TraesCS7A03G1185900	355.2	2.15166	0.742565	0.000150489	0.0371717	A0A3B6RM93	Peptidase A1 domain-containing protein	GO:0006508	proteolysis	NA	NA	GO:0004190	aspartic-type endopeptidase activity	TraesCS7A01G489200	TraesCS7A02G489200
TraesCS7A03G1384400	15.3742	2.08355	0.620648	4.39126e-05	0.0375839	A0A3B6RTE0	DDE Tnp4 domain-containing protein	GO:0006952	defense response	GO:0005634	nucleus	GO:0046872 | GO:0016787	metal ion binding | hydrolase activity	TraesCS7A01G566800	TraesCS7A02G566800
TraesCS7B03G0110500	17.3103	4.92973	2.37117	0.000198044	0.0379191	A0A3B6S8W5	Fe2OG dioxygenase domain-containing protein	NA	NA	NA	NA	GO:0016491 | GO:0046872	oxidoreductase activity | metal ion binding	TraesCS7B01G041600	TraesCS7B02G041600
TraesCS7B03G0225800	19.2526	2.22109	0.732525	0.000115685	0.0382824	A0A3B6SFH0	Uncharacterized protein | TraesCS7B03G0225800	NA	NA	NA	NA	NA	NA	TraesCS7B01G084700	TraesCS7B02G084700
TraesCS7B03G0433300	71.7874	2.29994	0.283434	3.08831e-17	0.0390251	A0A3B6SDL3	Nodulin-like domain-containing protein	NA	NA	GO:0016020	membrane	NA	NA	TraesCS7B01G159100	TraesCS7B02G159100
TraesCS7B03G0675100	13.7246	2.45982	1.03807	0.00067918	0.0401731	A0A3B6SH26 | Q6QU78	Delta tonoplast intrinsic protein TIP2;2 | Delta tonoplast intrinsic protein TIP2;2	GO:0055085 | GO:0006833	transmembrane transport | water transport	GO:0016020	membrane	GO:0015250 | GO:0015267	water channel activity | channel activity	TraesCS7B01G243000	TraesCS7B02G243000
TraesCS7B03G0689100	18.3701	2.9933	0.58583	2.24914e-08	0.0403077	A0A3B6SFF2	Fiber protein Fb34	NA	NA	GO:0016020	membrane	NA	NA	TraesCS7B01G249300	TraesCS7B02G249300
TraesCS7B03G0720400	405.815	2.53331	0.395394	7.85228e-12	0.0405789	A0A3B6SFU7	Protein kinase domain-containing protein	GO:0006468 | GO:0016310	protein phosphorylation | phosphorylation	GO:0005886 | GO:0016020	plasma membrane | membrane	GO:0005524 | GO:0004672 | GO:0004674 | GO:0000166 | GO:0016301 | GO:0016740	ATP binding | protein kinase activity | protein serine/threonine kinase activity | nucleotide binding | kinase activity | transferase activity	TraesCS7B01G261900	TraesCS7B02G261900
TraesCS7B03G0998500	49.7258	2.99566	0.602245	5.98145e-08	0.0417408	A0A3B6SIS7	Uncharacterized protein | TraesCS7B03G0998500	GO:0009733	response to auxin	NA	NA	NA	NA	TraesCS7B01G370600	TraesCS7B02G370600
TraesCS7D03G0022500	74.5038	3.39338	0.784023	6.10851e-07	0.0429368	Unknown_TraesCS7D03G0022500	Unknown_TraesCS7D03G0022500	GO:0005975	carbohydrate metabolic process	NA	NA	GO:0004553 | GO:0004564	hydrolase activity; hydrolyzing O-glycosyl compounds | beta-fructofuranosidase activity	TraesCS7D01G010000	TraesCS7D02G010000
TraesCS7D03G0053500	104.614	2.34744	0.65809	1.65292e-05	0.0430132	A0A3B6T7Q4	4-hydroxyphenylacetaldehyde oxime monooxygenase	NA	NA	GO:0016020	membrane	GO:0020037 | GO:0004497 | GO:0005506 | GO:0016705 | GO:0046872 | GO:0016491	heme binding | monooxygenase activity | iron ion binding | oxidoreductase activity; acting on paired donors; with incorporation or reduction of molecular oxygen | metal ion binding | oxidoreductase activity	TraesCS7D01G023300	TraesCS7D02G023300
TraesCS7D03G0081000	45.765	2.63978	0.376515	1.40917e-13	0.0433192	A0A3B6TIL3	3-ketoacyl-CoA synthase (EC 2.3.1.-)	GO:0006633	fatty acid biosynthetic process	GO:0016020	membrane	GO:0016747 | GO:0016746 | GO:0016740	acyltransferase activity; transferring groups other than amino-acyl groups | acyltransferase activity | transferase activity	TraesCS7D01G035700	TraesCS7D02G035700
TraesCS7D03G0083000	54.1369	2.85988	0.698859	1.99943e-06	0.0434171	A0A3B6TC10	Protein kinase domain-containing protein	GO:0006468 | GO:0016310	protein phosphorylation | phosphorylation	GO:0016020	membrane	GO:0005524 | GO:0004672 | GO:0005515 | GO:0000166 | GO:0016301 | GO:0016740	ATP binding | protein kinase activity | protein binding | nucleotide binding | kinase activity | transferase activity	TraesCS7D01G036700	TraesCS7D02G036700
TraesCS7D03G0136300	15.8756	3.08873	0.871919	1.64005e-05	0.0437328	A0A3B6TI04	Flavin-containing monooxygenase (EC 1.-.-.-)	NA	NA	GO:0005737	cytoplasm	GO:0050660 | GO:0003872 | GO:0004499 | GO:0050661 | GO:0004497 | GO:0016491	flavin adenine dinucleotide binding | 6-phosphofructokinase activity | N;N-dimethylaniline monooxygenase activity | NADP binding | monooxygenase activity | oxidoreductase activity	TraesCS7D01G060000	TraesCS7D02G060000
TraesCS7D03G0168000	174.037	2.08858	0.305316	4.62544e-13	0.0438631	A0A3B6TCV0	Cytochrome P450	NA	NA	GO:0016020 | GO:0005737	membrane | cytoplasm	GO:0020037 | GO:0004497 | GO:0005506 | GO:0016705 | GO:0046872 | GO:0016491	heme binding | monooxygenase activity | iron ion binding | oxidoreductase activity; acting on paired donors; with incorporation or reduction of molecular oxygen | metal ion binding | oxidoreductase activity	TraesCS7D01G073100	TraesCS7D02G073100
TraesCS7D03G0317600	11.3467	3.09421	1.15896	0.000271066	0.0443706	A0A3B6TAK5	Fe2OG dioxygenase domain-containing protein	NA	NA	NA	NA	GO:0016491 | GO:0046872	oxidoreductase activity | metal ion binding	TraesCS7D01G141600	TraesCS7D02G141600
TraesCS7D03G0347800	555.589	2.06924	0.367727	1.10383e-09	0.0445769	A0A3B6TAZ6	Cytochrome P450	NA	NA	GO:0016020	membrane	GO:0020037 | GO:0004497 | GO:0005506 | GO:0016705	heme binding | monooxygenase activity | iron ion binding | oxidoreductase activity; acting on paired donors; with incorporation or reduction of molecular oxygen	TraesCS7D01G155400	TraesCS7D02G155400
TraesCS7D03G0402000	13.7637	2.48123	1.03545	0.000831229	0.0448247	A0A3B6TGA2	Uncharacterized protein | TraesCS7D03G0402000	NA	NA	GO:0016020	membrane	NA	NA	TraesCS7D01G178400	TraesCS7D02G178400
TraesCS7D03G0484800	94.9129	2.44827	0.718094	2.66044e-05	0.0450918	A0A3B6TH86	Uncharacterized protein | TraesCS7D03G0484800	GO:0055085	transmembrane transport	GO:0016020	membrane	GO:0015267	channel activity	TraesCS7D01G217400	TraesCS7D02G217400
TraesCS7D03G0842200	144.068	2.65525	0.311863	1.02459e-18	0.0468378	A0A3B6TTU9	Uncharacterized protein | TraesCS7D03G0842200	NA	NA	NA	NA	NA	NA	TraesCS7D01G356100	TraesCS7D02G356100
TraesCS7D03G0873800	80.7798	3.23421	1.09049	9.83178e-05	0.04701	A0A3B6TUB3	Peroxidase (EC 1.11.1.7)	GO:0006979 | GO:0042744 | GO:0098869	response to oxidative stress | hydrogen peroxide catabolic process | cellular oxidant detoxification	GO:0005576	extracellular region	GO:0020037 | GO:0046872 | GO:0004601 | GO:0140825 | GO:0016491	heme binding | metal ion binding | peroxidase activity | lactoperoxidase activity | oxidoreductase activity	TraesCS7D01G370400	TraesCS7D02G370400
TraesCS7D03G0884200	311.859	4.47625	1.51959	7.24948e-05	0.0471546	A0A3B6TUK7 | A0A3B6TV37	Amine oxidase domain-containing protein | Amine oxidase domain-containing protein	GO:0071704	organic substance metabolic process	NA	NA	GO:0016491 | GO:0050660	oxidoreductase activity | flavin adenine dinucleotide binding	TraesCS7D01G375700	TraesCS7D02G375700
TraesCS7D03G0951600	12.673	2.46356	0.831816	0.000224048	0.0475193	A0A3B6TVF4	PIR2-like helical domain-containing protein	NA	NA	NA	NA	NA	NA	TraesCS7D01G403800	TraesCS7D02G403800
TraesCS7D03G1013900	79.5217	2.15268	0.239417	1.81755e-20	0.0477045	A0A3B6TWN6	Histone H2A	NA	NA	GO:0005634 | GO:0000786 | GO:0005694	nucleus | nucleosome | chromosome	GO:0003677 | GO:0030527 | GO:0046982	DNA binding | structural constituent of chromatin | protein heterodimerization activity	TraesCS7D01G427900	TraesCS7D02G427900
TraesCSU03G0055900	423.627	3.04923	1.19431	0.000274253	0.0494068	A0A3B6U4T0	Dipeptidylpeptidase IV N-terminal domain-containing protein	NA	NA	NA	NA	NA	NA	TraesCSU01G061800	TraesCSU02G061800
TraesCSU03G0145200	119.658	2.01275	0.278826	3.43229e-14	0.0496697	A0A3B6U793	Protein kinase domain-containing protein	GO:0006468 | GO:0016310	protein phosphorylation | phosphorylation	GO:0016020	membrane	GO:0005524 | GO:0004672 | GO:0033612 | GO:0005515 | GO:0000166 | GO:0016301 | GO:0016740	ATP binding | protein kinase activity | receptor serine/threonine kinase binding | protein binding | nucleotide binding | kinase activity | transferase activity	TraesCSU01G152100	TraesCSU02G152100
TraesCSU03G0311400	39.5941	2.13419	0.357346	1.75589e-10	0.0499779	Unknown_TraesCSU03G0311400	Unknown_TraesCSU03G0311400	GO:0006468	protein phosphorylation	NA	NA	GO:0005524 | GO:0004672 | GO:0005515	ATP binding | protein kinase activity | protein binding	TraesCSU01G203400	TraesCSU02G203400

## Sheet: leaf_24hDEA_Lak_downreg
Supplementary Data Sheet 4. List of IWGSC RefSeq v2.1 high confidence (HC) genes, downregulated in the genotype "Lakaja DS". The expression of these genes was assessed in leaf tissue of winter wheat after 24 hours of deacclimation (24hDEA). The gene expression data of this time-point were compared to 7 weeks of cold acclimation (7wCA) time-point. Depicted are the results, where padj < 0.05. Corre…
IWGSC RefSeq v2.1 HC gene ID	baseMean	log2FoldChange	lfcSE	pvalue	padj	UniProt ID	UniProt description	GO ID BP	GO BP description	GO ID CC	GO CC description	GO ID MF	GO MF description	IWGSC RefSeq v1.0 HC gene ID	IWGSC RefSeq v1.1 HC gene ID
TraesCS1A03G0027600	61.9672	-2.24338	0.4457	5.31274e-08	2.06362e-89	A0A3B5XSV3	Glycoside hydrolase family 5 domain-containing protein	GO:0005975 | GO:0071704 | GO:0051017 | GO:0007015 | GO:0007163 | GO:0016477 | GO:0008152	carbohydrate metabolic process | organic substance metabolic process | actin filament bundle assembly | actin filament organization | establishment or maintenance of cell polarity | cell migration | metabolic process	GO:0005737 | GO:0015629	cytoplasm | actin cytoskeleton	GO:0004553 | GO:0051015 | GO:0016985 | GO:0016798	hydrolase activity; hydrolyzing O-glycosyl compounds | actin filament binding | mannan endo-1;4-beta-mannosidase activity | hydrolase activity; acting on glycosyl bonds	TraesCS1A01G010200	TraesCS1A02G010200
TraesCS1A03G0029700	29.0136	-2.58832	0.428986	9.65566e-11	1.62172e-85	A0A3B5XSW7	Formin-like protein	GO:0045010 | GO:0030036	actin nucleation | actin cytoskeleton organization	GO:0016020	membrane	GO:0051015 | GO:0003779	actin filament binding | actin binding	TraesCS1A01G011800	TraesCS1A02G011800
TraesCS1A03G0033600	34.5308	-2.39434	0.409842	4.34077e-10	7.27865e-81	Q8L698	Defensin	GO:0006952	defense response	NA	NA	NA	NA	TraesCS1A01G013600	TraesCS1A02G013600
TraesCS1A03G0037300	195.349	-2.57868	0.297463	3.62183e-19	9.23299e-78	A0A3B5XTJ5	Uncharacterized protein | TraesCS1A03G0037300	GO:0016192	vesicle-mediated transport	GO:0005768	endosome	GO:0005525 | GO:0003924	GTP binding | GTPase activity	TraesCS1A01G015400	TraesCS1A02G015400
TraesCS1A03G0045000	37.3889	-3.20818	0.898081	4.39836e-05	6.23788e-76	A0A3B5XTL2	Glycosyltransferase (EC 2.4.1.-)	NA	NA	NA	NA	GO:0008194 | GO:0016740 | GO:0016757 | GO:0035251	UDP-glycosyltransferase activity | transferase activity | glycosyltransferase activity | UDP-glucosyltransferase activity	TraesCS1A01G019500	TraesCS1A02G019500
TraesCS1A03G0045100	44.9957	-3.18032	1.19666	0.000356106	1.27608e-75	A0A3B5XTN7	Glycosyltransferase (EC 2.4.1.-)	NA	NA	NA	NA	GO:0008194 | GO:0016740 | GO:0016757 | GO:0035251	UDP-glycosyltransferase activity | transferase activity | glycosyltransferase activity | UDP-glucosyltransferase activity	TraesCS1A01G019600	TraesCS1A02G019600
TraesCS1A03G0165000	133.302	-2.09037	0.269515	8.84049e-16	1.65344e-52	A0A3B5XV21 | A0A3B5XV48 | A0A3B5XW36	S1 motif domain-containing protein | S1 motif domain-containing protein | S1 motif domain-containing protein	GO:0006364 | GO:0006396	rRNA processing | RNA processing	GO:0005634 | GO:0005730 | GO:0032040	nucleus | nucleolus | small-subunit processome	GO:0003676 | GO:0003723 | GO:0005515	nucleic acid binding | RNA binding | protein binding	TraesCS1A01G067300	TraesCS1A02G067300
TraesCS1A03G0187800	1169.08	-2.34712	0.133911	4.44893e-70	4.18723e-49	A0A3B5XVH0 | A0A3B5XWF5	Uncharacterized protein | TraesCS1A03G0187800 | Uncharacterized protein | TraesCS1A03G0187800	GO:0006355 | GO:0007623	regulation of DNA-templated transcription | circadian rhythm	NA	NA	NA	NA	TraesCS1A01G076900	TraesCS1A02G076900
TraesCS1A03G0232900	219.706	-2.12979	0.186641	3.73952e-31	2.22169e-44	A0A3B5XX32	Histidine kinase domain-containing protein	GO:0007165 | GO:0016310 | GO:0000160 | GO:0009873	signal transduction | phosphorylation | phosphorelay signal transduction system | ethylene-activated signaling pathway	GO:0016020 | GO:0005783	membrane | endoplasmic reticulum	GO:0000155 | GO:0038199 | GO:0051740 | GO:0016772 | GO:0005515 | GO:0004672	phosphorelay sensor kinase activity | ethylene receptor activity | ethylene binding | transferase activity; transferring phosphorus-containing groups | protein binding | protein kinase activity	TraesCS1A01G096600	TraesCS1A02G096600
TraesCS1A03G0283100	106.111	-3.57671	0.504346	1.96451e-13	4.13412e-41	A0A3B5XWH3	VOC domain-containing protein	GO:0033389	putrescine biosynthetic process from arginine; using agmatinase	NA	NA	GO:0008783	agmatinase activity	TraesCS1A01G115700	TraesCS1A02G115700
TraesCS1A03G0312900	78.5965	-2.19829	0.320712	6.56875e-13	2.34614e-38	A0A3B5XX49	Lachrymatory-factor synthase	GO:0043086	negative regulation of catalytic activity	GO:0005634	nucleus	NA	NA	TraesCS1A01G125900	TraesCS1A02G125900
TraesCS1A03G0507600	12.1013	-2.07724	0.690315	0.000181208	1.22428e-29	A0A3B5XZA2	AB hydrolase-1 domain-containing protein	NA	NA	NA	NA	NA	NA	TraesCS1A01G189200	TraesCS1A02G189200
TraesCS1A03G0577500	708.81	-2.16352	0.182169	1.42571e-33	2.06524e-26	A0A097P9M1	CO-like protein	GO:0009909 | GO:2000028	regulation of flower development | regulation of photoperiodism; flowering	GO:0005634	nucleus	GO:0005515	protein binding	TraesCS1A01G220300	TraesCS1A02G220300
TraesCS1A03G0577700	17.631	-2.46112	0.641581	1.34761e-05	2.06726e-26	Unknown_TraesCS1A03G0577700	Unknown_TraesCS1A03G0577700	NA	NA	NA	NA	NA	NA	TraesCS1A01G220500	TraesCS1A02G220500
TraesCS1A03G0605500	43.8706	-2.65363	0.495956	6.71777e-09	1.04902e-25	A0A3B5Y0Q5	DNA-directed RNA polymerases I and III subunit RPAC1	GO:0006351 | GO:0006360 | GO:0006383	DNA-templated transcription | transcription by RNA polymerase I | transcription by RNA polymerase III	GO:0005666 | GO:0005736 | GO:0005634 | GO:0000428	RNA polymerase III complex | RNA polymerase I complex | nucleus | DNA-directed RNA polymerase complex	GO:0003677 | GO:0003899 | GO:0046983 | GO:0001054 | GO:0001056	DNA binding | DNA-directed 5'-3' RNA polymerase activity | protein dimerization activity | RNA polymerase I activity | RNA polymerase III activity	TraesCS1A01G233400	TraesCS1A02G233400
TraesCS1A03G0660400	400.095	-3.12229	0.687819	2.54586e-07	1.51274e-24	A0A3B5Y1K9	Protein NRT1/ PTR FAMILY 3.1	GO:0055085	transmembrane transport	GO:0005886 | GO:0016020	plasma membrane | membrane	GO:0022857	transmembrane transporter activity	TraesCS1A01G257400	TraesCS1A02G257400
TraesCS1A03G0737400	115.915	-2.56866	0.24659	2.66758e-26	1.34564e-22	A0A3B5Y3B8	Heat shock 70 kDa protein; mitochondrial	GO:0006457	protein folding	NA	NA	GO:0005524 | GO:0051082 | GO:0140662 | GO:0000166	ATP binding | unfolded protein binding | ATP-dependent protein folding chaperone | nucleotide binding	TraesCS1A01G295600	TraesCS1A02G295600
TraesCS1A03G0738000	2086.75	-3.97502	0.222821	2.8091e-72	1.35939e-22	A0A3B5Y3D7	Uncharacterized protein | TraesCS1A03G0738000	NA	NA	NA	NA	NA	NA	TraesCS1A01G295800	TraesCS1A02G295800
TraesCS1A03G0770800	1054.74	-2.4528	0.288931	1.30643e-18	5.07043e-22	A0A3B5Y3C6	Aldehyde dehydrogenase domain-containing protein	GO:0070887	cellular response to chemical stimulus	NA	NA	GO:0016491 | GO:0004029 | GO:0016620	oxidoreductase activity | aldehyde dehydrogenase (NAD+) activity | oxidoreductase activity; acting on the aldehyde or oxo group of donors; NAD or NADP as acceptor	TraesCS1A01G310600	TraesCS1A02G310600
TraesCS1A03G0835900	88.7633	-2.09376	0.282754	1.4591e-14	7.84242e-21	A0A3B5Y4R1	Trehalose 6-phosphate phosphatase	GO:0005992 | GO:0070413 | GO:0005991	trehalose biosynthetic process | trehalose metabolism in response to stress | trehalose metabolic process	NA	NA	GO:0003824 | GO:0004805 | GO:0003825	catalytic activity | trehalose-phosphatase activity | alpha;alpha-trehalose-phosphate synthase (UDP-forming) activity	TraesCS1A01G338200	TraesCS1A02G338200
TraesCS1A03G0887200	15.5191	-3.62462	1.54193	0.00110966	4.85166e-20	A0A3B5Y545 | A0A3B5Y548	Uncharacterized protein | TraesCS1A03G0887200 | Uncharacterized protein | TraesCS1A03G0887200	NA	NA	NA	NA	NA	NA	TraesCS1A01G364000	TraesCS1A02G364000
TraesCS1A03G0892400	64.6778	-3.64752	0.549642	7.25249e-12	6.58676e-20	A0A3B5Y5P6	Protein kinase domain-containing protein	GO:0007165 | GO:0006468	signal transduction | protein phosphorylation	NA	NA	GO:0005524 | GO:0004672	ATP binding | protein kinase activity	TraesCS1A01G367000	TraesCS1A02G367000
TraesCS1A03G0892500	51.7038	-2.35402	0.500128	2.26236e-07	6.9908e-20	A0A3B5Y5Q9	Protein kinase domain-containing protein	GO:0007165 | GO:0006468	signal transduction | protein phosphorylation	NA	NA	GO:0005524 | GO:0004672	ATP binding | protein kinase activity	TraesCS1A01G367100	TraesCS1A02G367100
TraesCS1A03G0919900	125.167	-3.09706	0.225997	6.5918e-44	1.63411e-19	A0A3B5Y5M7	Protein DETOXIFICATION (Multidrug and toxic compound extrusion protein)	GO:0055085 | GO:1990961	transmembrane transport | xenobiotic detoxification by transmembrane export across the plasma membrane	GO:0016020	membrane	GO:0022857 | GO:0015297 | GO:0042910	transmembrane transporter activity | antiporter activity | xenobiotic transmembrane transporter activity	TraesCS1A01G380900	TraesCS1A02G380900
TraesCS1A03G0944000	18.7706	-3.35912	1.08184	0.00039155	1.79546e-19	A0A3B5Y713	Peptidase A1 domain-containing protein	GO:0006508	proteolysis	NA	NA	GO:0004190 | GO:0016787 | GO:0008233	aspartic-type endopeptidase activity | hydrolase activity | peptidase activity	TraesCS1A01G387400	TraesCS1A02G387400
TraesCS1A03G1005000	146.186	-2.10048	0.709834	0.000286581	9.02403e-19	A0A3B5Y725	protein-serine/threonine phosphatase (EC 3.1.3.16)	GO:0006470 | GO:0035970	protein dephosphorylation | peptidyl-threonine dephosphorylation	GO:0005634	nucleus	GO:0017018 | GO:0046872 | GO:0004722 | GO:0043169 | GO:0016787 | GO:0004721	myosin phosphatase activity | metal ion binding | protein serine/threonine phosphatase activity | cation binding | hydrolase activity | phosphoprotein phosphatase activity	TraesCS1A01G411200	TraesCS1A02G411200
TraesCS1A03G1038800	60.3432	-5.86666	2.44665	5.13948e-06	1.89077e-18	A0A3B5Y7I6	Uncharacterized protein | TraesCS1A03G1038800	NA	NA	GO:0016020	membrane	NA	NA	TraesCS1A01G426800	TraesCS1A02G426800
TraesCS1B03G0046500	107.408	-4.68161	0.884504	7.22075e-09	9.49256e-18	A0A3B5YRC8	Glycosyltransferase (EC 2.4.1.-)	NA	NA	NA	NA	GO:0008194 | GO:0016740 | GO:0016757 | GO:0035251	UDP-glycosyltransferase activity | transferase activity | glycosyltransferase activity | UDP-glucosyltransferase activity	TraesCS1B01G023300	TraesCS1B02G023300
TraesCS1B03G0047400	361.432	-4.52788	0.993068	2.12005e-07	9.49627e-18	A0A3B5YRN1	Glycosyltransferase (EC 2.4.1.-)	NA	NA	NA	NA	GO:0008194 | GO:0016740 | GO:0016757 | GO:0035251	UDP-glycosyltransferase activity | transferase activity | glycosyltransferase activity | UDP-glucosyltransferase activity	TraesCS1B01G023600	TraesCS1B02G023600
TraesCS1B03G0047600	46.486	-4.64905	1.05193	3.99976e-06	1.03046e-17	A0A3B5YQL2	Uncharacterized protein | TraesCS1B03G0047600	NA	NA	NA	NA	GO:0008194 | GO:0016740	UDP-glycosyltransferase activity | transferase activity	TraesCS1B01G023700	TraesCS1B02G023700
TraesCS1B03G0081700	11.7129	-2.54312	0.871291	0.000424125	1.57641e-17	A0A3B5YR44	Chalcone synthase	GO:0009058 | GO:0009813 | GO:0030639	biosynthetic process | flavonoid biosynthetic process | polyketide biosynthetic process	NA	NA	GO:0016747 | GO:0016746 | GO:0016740	acyltransferase activity; transferring groups other than amino-acyl groups | acyltransferase activity | transferase activity	TraesCS1B01G040000	TraesCS1B02G040000
TraesCS1B03G0082200	59.9196	-2.08996	0.366351	1.05871e-09	1.72531e-17	A0A3B5YQV0	Chalcone synthase	GO:0009058 | GO:0009813 | GO:0030639	biosynthetic process | flavonoid biosynthetic process | polyketide biosynthetic process	NA	NA	GO:0016747 | GO:0016746 | GO:0016740	acyltransferase activity; transferring groups other than amino-acyl groups | acyltransferase activity | transferase activity	TraesCS1B01G040200	TraesCS1B02G040200
TraesCS1B03G0218600	145.711	-2.11033	0.258894	4.44451e-17	4.12699e-17	Unknown_TraesCS1B03G0218600	Unknown_TraesCS1B03G0218600	GO:0006364 | GO:0006396	rRNA processing | RNA processing	GO:0005634	nucleus	GO:0003676 | GO:0005515	nucleic acid binding | protein binding	TraesCS1B01G085800	TraesCS1B02G085800
TraesCS1B03G0254600	1046.89	-2.12683	0.136955	1.82128e-55	7.04303e-17	A0A3B5YSZ4	Protein LNK3	GO:0006355 | GO:0007623	regulation of DNA-templated transcription | circadian rhythm	NA	NA	NA	NA	TraesCS1B01G095000	TraesCS1B02G095000
TraesCS1B03G0503600	41.6784	-2.84155	0.468539	1.18415e-10	1.29788e-15	A0A3B5YVV2	Pentacotripeptide-repeat region of PRORP domain-containing protein	NA	NA	NA	NA	GO:0005515	protein binding	TraesCS1B01G171000	TraesCS1B02G171000
TraesCS1B03G0505600	14.2963	-2.32328	0.662092	3.96561e-05	1.31947e-15	A0A3B5YVF7	Pentacotripeptide-repeat region of PRORP domain-containing protein	NA	NA	NA	NA	GO:0005515	protein binding	TraesCS1B01G171194	TraesCS1B02G171194
TraesCS1B03G0578600	28.123	-2.8158	0.494571	1.06614e-09	3.36675e-15	A0A3B5YWF8	AB hydrolase-1 domain-containing protein	NA	NA	NA	NA	NA	NA	TraesCS1B01G196900	TraesCS1B02G196900
TraesCS1B03G0597400	25.2498	-2.19481	1.00233	0.0022532	4.48464e-15	A0A3B5YY34 | A0A3B5YWP7	Uncharacterized protein | TraesCS1B03G0597400 | Low-temperature-induced 65 kDa protein	GO:0009737	response to abscisic acid	NA	NA	NA	NA	TraesCS1B01G204900	TraesCS1B02G204900
TraesCS1B03G0752200	28.279	-4.17957	0.788959	1.84275e-08	4.49469e-14	A0A3B5YYX5	glutathione transferase (EC 2.5.1.18)	GO:0006749 | GO:0042221	glutathione metabolic process | response to chemical	GO:0005737	cytoplasm	GO:0004364 | GO:0016740	glutathione transferase activity | transferase activity	TraesCS1B01G269100	TraesCS1B02G269100
TraesCS1B03G0794500	117.2	-3.43551	0.668466	4.73078e-08	6.74893e-14	A0A3B5YZJ8 | A0A3B5Z0Q1	Glucan endo-1;3-beta-glucosidase 14 | Glucan endo-1;3-beta-glucosidase 14	GO:0005975 | GO:0008152	carbohydrate metabolic process | metabolic process	NA	NA	GO:0004553 | GO:0016798 | GO:0016787	hydrolase activity; hydrolyzing O-glycosyl compounds | hydrolase activity; acting on glycosyl bonds | hydrolase activity	TraesCS1B01G285400	TraesCS1B02G285400
TraesCS1B03G0841700	1785.14	-4.21792	0.225929	5.39384e-79	1.20802e-13	A0A3B5Z0I8	Uncharacterized protein | TraesCS1B03G0841700	NA	NA	NA	NA	NA	NA	TraesCS1B01G304800	TraesCS1B02G304800
TraesCS1B03G0968400	55.3321	-4.81112	1.07036	3.19909e-06	4.19935e-13	A0A3B5Z1U9 | A0A3B5Z268 | A0A3B5Z2X9	RING-type domain-containing protein | RING-type domain-containing protein | RING-type domain-containing protein	GO:0016567	protein ubiquitination	GO:0005768 | GO:0009705 | GO:0016020	endosome | plant-type vacuole membrane | membrane	GO:0004842 | GO:0061630	ubiquitin-protein transferase activity | ubiquitin protein ligase activity	TraesCS1B01G354100	TraesCS1B02G354100
TraesCS1B03G0969100	61.3411	-2.14927	0.4246	4.22892e-08	4.26819e-13	A0A3B5Z278	DUF4005 domain-containing protein	NA	NA	NA	NA	GO:0005516 | GO:0005515	calmodulin binding | protein binding	TraesCS1B01G354600	TraesCS1B02G354600
TraesCS1B03G1036000	18.6769	-2.08446	0.760513	0.000736577	6.14116e-13	A0A3B5Z330 | A0A3B5Z442	Vesicle transport v-SNARE N-terminal domain-containing protein | Vesicle transport v-SNARE N-terminal domain-containing protein	GO:0006886 | GO:0016192 | GO:0015031 | GO:0006906	intracellular protein transport | vesicle-mediated transport | protein transport | vesicle fusion	GO:0016020 | GO:0005737 | GO:0043231 | GO:0005794 | GO:0031201 | GO:0005789 | GO:0012507 | GO:0031902 | GO:0012505	membrane | cytoplasm | intracellular membrane-bounded organelle | Golgi apparatus | SNARE complex | endoplasmic reticulum membrane | ER to Golgi transport vesicle membrane | late endosome membrane | endomembrane system	GO:0000149 | GO:0005484	SNARE binding | SNAP receptor activity	TraesCS1B01G380400	TraesCS1B02G380400
TraesCS1B03G1045200	19.4637	-4.06503	1.43818	0.000267994	6.47087e-13	A0A3B5Z2U5	Protein kinase domain-containing protein	GO:0007165 | GO:0006468	signal transduction | protein phosphorylation	NA	NA	GO:0005524 | GO:0004672	ATP binding | protein kinase activity	TraesCS1B01G384900	TraesCS1B02G384900
TraesCS1B03G1186600	125.011	-5.05882	1.15205	4.5765e-06	1.78063e-12	A0A3B5Z4Q5	protein-serine/threonine phosphatase (EC 3.1.3.16)	GO:0006470 | GO:0035970	protein dephosphorylation | peptidyl-threonine dephosphorylation	GO:0005634	nucleus	GO:0017018 | GO:0046872 | GO:0004722 | GO:0043169 | GO:0016787 | GO:0004721	myosin phosphatase activity | metal ion binding | protein serine/threonine phosphatase activity | cation binding | hydrolase activity | phosphoprotein phosphatase activity	TraesCS1B01G441400	TraesCS1B02G441400
TraesCS1B03G1191800	28.5504	-2.09316	0.490676	1.51691e-06	1.86272e-12	A0A3B5Z539	DYW domain-containing protein	GO:0009451	RNA modification	GO:0043231	intracellular membrane-bounded organelle	GO:0008270 | GO:0003723 | GO:0005515	zinc ion binding | RNA binding | protein binding	TraesCS1B01G443600	TraesCS1B02G443600
TraesCS1B03G1212500	16.52	-7.02904	2.5944	1.56344e-07	2.30295e-12	A0A3B5Z638	Carboxypeptidase (EC 3.4.16.-)	GO:0006508	proteolysis	NA	NA	GO:0004185 | GO:0016787 | GO:0008233 | GO:0004180	serine-type carboxypeptidase activity | hydrolase activity | peptidase activity | carboxypeptidase activity	TraesCS1B01G452400	TraesCS1B02G452400
TraesCS1B03G1237700	11.4348	-2.27551	3.12245	0.00677105	2.54884e-12	A0A3B5Z5B7	Uncharacterized protein | TraesCS1B03G1237700	NA	NA	GO:0016020	membrane	NA	NA	TraesCS1B01G461700	TraesCS1B02G461700
TraesCS1D03G0021800	44.9507	-2.58923	0.395362	5.55976e-12	4.04332e-12	Unknown_TraesCS1D03G0021800	Unknown_TraesCS1D03G0021800	GO:0045010 | GO:0030036	actin nucleation | actin cytoskeleton organization	NA	NA	GO:0051015 | GO:0003779	actin filament binding | actin binding	TraesCS1D01G010200	TraesCS1D02G010200
TraesCS1D03G0036900	96.6072	-2.58208	0.547369	1.58897e-07	4.57239e-12	A0A3B5ZMJ2 | A0A3B5ZML3	Glycosyltransferase (EC 2.4.1.-) | Glycosyltransferase (EC 2.4.1.-)	NA	NA	NA	NA	GO:0008194 | GO:0016740 | GO:0016757 | GO:0035251	UDP-glycosyltransferase activity | transferase activity | glycosyltransferase activity | UDP-glucosyltransferase activity	TraesCS1D01G019100	TraesCS1D02G019100
TraesCS1D03G0037000	172.711	-4.56106	1.36182	2.75869e-05	4.57239e-12	A0A3B5ZNV2	Glycosyltransferase (EC 2.4.1.-)	NA	NA	NA	NA	GO:0008194 | GO:0016740 | GO:0016757 | GO:0035251	UDP-glycosyltransferase activity | transferase activity | glycosyltransferase activity | UDP-glucosyltransferase activity	TraesCS1D01G019200	TraesCS1D02G019200
TraesCS1D03G0039700	989.922	-2.18855	0.116963	5.25179e-79	4.83377e-12	A0A3B5ZPB3	Mechanosensitive ion channel protein	GO:0006820 | GO:0055085 | GO:0006811 | GO:0034220	anion transport | transmembrane transport | ion transport | ion transmembrane transport	GO:0005886 | GO:0016020	plasma membrane | membrane	GO:0008381	mechanosensitive ion channel activity	TraesCS1D01G020800	TraesCS1D02G020800
TraesCS1D03G0092300	10.027	-2.56929	0.82367	9.76278e-05	6.16683e-12	A0A3B5ZNC8	Alginate lyase 2 domain-containing protein	NA	NA	NA	NA	NA	NA	TraesCS1D01G044400	TraesCS1D02G044400
TraesCS1D03G0133700	12.1165	-2.11898	0.80174	0.000668111	7.62391e-12	A0A3B5ZPF9 | A0A3B5ZQM4	Ribosome biogenesis regulatory protein | Ribosome biogenesis regulatory protein	GO:0000055 | GO:0000447 | GO:0042254 | GO:0042273	ribosomal large subunit export from nucleus | endonucleolytic cleavage in ITS1 to separate SSU-rRNA from 5.8S rRNA and LSU-rRNA from tricistronic rRNA transcript (SSU-rRNA; 5.8S rRNA; LSU-rRNA) | ribosome biogenesis | ribosomal large subunit biogenesis	GO:0005634 | GO:0005730 | GO:0030687	nucleus | nucleolus | preribosome; large subunit precursor	NA	NA	TraesCS1D01G061600	TraesCS1D02G061600
TraesCS1D03G0153700	125.781	-2.08268	0.271673	1.28396e-15	8.29047e-12	A0A3B5ZPP9 | A0A3B5ZQP1	S1 motif domain-containing protein | S1 motif domain-containing protein	GO:0006364 | GO:0006396	rRNA processing | RNA processing	GO:0005634 | GO:0005730 | GO:0032040	nucleus | nucleolus | small-subunit processome	GO:0003723 | GO:0003676 | GO:0005515	RNA binding | nucleic acid binding | protein binding	TraesCS1D01G068300	TraesCS1D02G068300
TraesCS1D03G0182500	1054.23	-2.48643	0.155306	7.15003e-59	9.93134e-12	A0A3B5ZQ23 | W5AN83	Uncharacterized protein | TraesCS1D03G0182500 | Uncharacterized protein | TraesCS1D03G0182500	GO:0006355 | GO:0007623	regulation of DNA-templated transcription | circadian rhythm	NA	NA	NA	NA	TraesCS1D01G079100	TraesCS1D02G079100
TraesCS1D03G0250400	305.28	-2.19298	0.188938	2.75993e-32	1.56309e-11	A0A3B5ZS08	Histidine kinase domain-containing protein	GO:0007165 | GO:0016310 | GO:0000160 | GO:0009873	signal transduction | phosphorylation | phosphorelay signal transduction system | ethylene-activated signaling pathway	GO:0016020 | GO:0005783	membrane | endoplasmic reticulum	GO:0000155 | GO:0038199 | GO:0051740 | GO:0016772 | GO:0005515 | GO:0004672	phosphorelay sensor kinase activity | ethylene receptor activity | ethylene binding | transferase activity; transferring phosphorus-containing groups | protein binding | protein kinase activity	TraesCS1D01G105600	TraesCS1D02G105600
TraesCS1D03G0277400	37.1493	-2.93794	0.694729	5.02874e-06	2.19738e-11	A0A3B5ZQT7	VOC domain-containing protein	GO:0033389	putrescine biosynthetic process from arginine; using agmatinase	NA	NA	GO:0008783	agmatinase activity	TraesCS1D01G117100	TraesCS1D02G117100
TraesCS1D03G0392400	35.6746	-2.81616	0.398236	1.78852e-13	4.13088e-11	A0A3B5ZS66	Pentacotripeptide-repeat region of PRORP domain-containing protein	NA	NA	NA	NA	GO:0005515	protein binding	TraesCS1D01G152400	TraesCS1D02G152400
TraesCS1D03G0421900	632.037	-3.13782	0.231987	1.11023e-42	4.86297e-11	A0A3B5ZT54 | A0A3B5ZU94	Low-temperature-induced 65 kDa protein | Low-temperature-induced 65 kDa protein	GO:0009737	response to abscisic acid	NA	NA	NA	NA	TraesCS1D01G163800	TraesCS1D02G163800
TraesCS1D03G0479500	19.258	-2.66122	0.626676	1.59585e-06	6.28375e-11	A0A3B5ZTE1	AB hydrolase-1 domain-containing protein	NA	NA	NA	NA	NA	NA	TraesCS1D01G187200	TraesCS1D02G187200
TraesCS1D03G0550600	1149.53	-2.10869	0.152049	6.90325e-45	1.13901e-10	A0A3B5ZWD0	CCT domain-containing protein	GO:0009909 | GO:2000028	regulation of flower development | regulation of photoperiodism; flowering	GO:0005634	nucleus	GO:0005515	protein binding	TraesCS1D01G221800	TraesCS1D02G221800
TraesCS1D03G0647200	101.382	-2.17917	0.376818	6.25676e-10	2.14656e-10	A0A3B5ZY12	Uncharacterized protein | TraesCS1D03G0647200	GO:0055085 | GO:0006857	transmembrane transport | oligopeptide transport	GO:0016020	membrane	GO:0022857	transmembrane transporter activity	TraesCS1D01G269600	TraesCS1D02G269600
TraesCS1D03G0680200	15.6319	-2.20808	0.513862	1.51232e-06	2.94637e-10	A0A3B5ZWW1	FAS1 domain-containing protein	GO:0009738 | GO:0009825 | GO:0048354	abscisic acid-activated signaling pathway | multidimensional cell growth | mucilage biosynthetic process involved in seed coat development	GO:0005886 | GO:0016020	plasma membrane | membrane	NA	NA	TraesCS1D01G283500	TraesCS1D02G283500
TraesCS1D03G0703900	1728.44	-3.36636	0.156142	2.85781e-104	3.54598e-10	Q8H0B8	Cold regulated protein	NA	NA	NA	NA	NA	NA	TraesCS1D01G296500	TraesCS1D02G296500
TraesCS1D03G0760600	116.178	-2.31109	0.280574	1.51432e-17	5.40336e-10	A0A3B5ZYM3 | A0A3B5ZZT3 | A0A3B5ZZV1	Receptor-like serine/threonine-protein kinase (EC 2.7.11.1) | Receptor-like serine/threonine-protein kinase (EC 2.7.11.1) | Receptor-like serine/threonine-protein kinase (EC 2.7.11.1)	GO:0006468 | GO:0048544 | GO:0016310 | GO:0051707	protein phosphorylation | recognition of pollen | phosphorylation | response to other organism	GO:0016020 | GO:0005886	membrane | plasma membrane	GO:0005524 | GO:0004672 | GO:0004674 | GO:0106310 | GO:0000166 | GO:0016301 | GO:0016740	ATP binding | protein kinase activity | protein serine/threonine kinase activity | protein serine kinase activity | nucleotide binding | kinase activity | transferase activity	TraesCS1D01G320800	TraesCS1D02G320800
TraesCS1D03G0808400	60.837	-2.32565	0.346656	1.98964e-12	6.71655e-10	Unknown_TraesCS1D03G0808400	Unknown_TraesCS1D03G0808400	NA	NA	NA	NA	GO:0005515	protein binding	TraesCS1D01G342000	TraesCS1D02G342000
TraesCS1D03G0811700	16.4482	-3.95357	1.3846	0.000275269	6.8502e-10	A0A3B5ZYV0 | A0A3B5ZYV1 | A0A3B5ZZE9 | A0A3B6A0J4 | A0A3B6A0L1	RING-type domain-containing protein | RING-type domain-containing protein | RING-type domain-containing protein | RING-type domain-containing protein | RING-type domain-containing protein	GO:0016567	protein ubiquitination	GO:0016020 | GO:0005768 | GO:0009705	membrane | endosome | plant-type vacuole membrane	GO:0004842 | GO:0061630	ubiquitin-protein transferase activity | ubiquitin protein ligase activity	TraesCS1D01G343700	TraesCS1D02G343700
TraesCS1D03G0867900	55.207	-4.99362	1.27857	6.4165e-06	9.75747e-10	A0A3B6A1M2	Protein kinase domain-containing protein	GO:0007165 | GO:0006468	signal transduction | protein phosphorylation	NA	NA	GO:0005524 | GO:0004672	ATP binding | protein kinase activity	TraesCS1D01G372700	TraesCS1D02G372700
TraesCS1D03G0868200	48.3041	-3.68208	0.798739	9.85862e-07	9.8073e-10	A0A3B6A1G9	Protein kinase domain-containing protein	GO:0007165 | GO:0006468	signal transduction | protein phosphorylation	NA	NA	GO:0005524 | GO:0004672	ATP binding | protein kinase activity	TraesCS1D01G372900	TraesCS1D02G372900
TraesCS1D03G0902900	67.2866	-3.22077	0.31251	6.54731e-26	1.11761e-09	A0A3B6A0E1 | A0A3B6A1X4	Protein DETOXIFICATION | Protein DETOXIFICATION (Multidrug and toxic compound extrusion protein)	GO:0055085 | GO:1990961	transmembrane transport | xenobiotic detoxification by transmembrane export across the plasma membrane	GO:0016020	membrane	GO:0015297 | GO:0042910 | GO:0022857	antiporter activity | xenobiotic transmembrane transporter activity | transmembrane transporter activity	TraesCS1D01G388600	TraesCS1D02G388600
TraesCS1D03G0918900	22.8204	-2.83646	0.760951	2.90502e-05	1.15688e-09	A0A3B6A130	Peptidase A1 domain-containing protein	GO:0006508	proteolysis	NA	NA	GO:0004190 | GO:0016787 | GO:0008233	aspartic-type endopeptidase activity | hydrolase activity | peptidase activity	TraesCS1D01G395200	TraesCS1D02G395200
TraesCS1D03G0934200	373.746	-2.20464	0.204985	4.51263e-28	1.21532e-09	A0A3B6A286	DUF1421 domain-containing protein	NA	NA	NA	NA	NA	NA	TraesCS1D01G402000	TraesCS1D02G402000
TraesCS2A03G0000300	380.803	-2.01341	0.1433	5.9507e-46	2.00695e-09	A0A3B6APB8	Ethylene receptor	GO:0007165 | GO:0000160 | GO:0009723 | GO:0016310 | GO:0009873	signal transduction | phosphorelay signal transduction system | response to ethylene | phosphorylation | ethylene-activated signaling pathway	GO:0005789 | GO:0005783 | GO:0016020	endoplasmic reticulum membrane | endoplasmic reticulum | membrane	GO:0005524 | GO:0046872 | GO:0004672 | GO:0000155 | GO:0038199 | GO:0051740 | GO:0005515 | GO:0000166 | GO:0016301 | GO:0016740	ATP binding | metal ion binding | protein kinase activity | phosphorelay sensor kinase activity | ethylene receptor activity | ethylene binding | protein binding | nucleotide binding | kinase activity | transferase activity	TraesCS2A01G000200	TraesCS2A02G000200
TraesCS2A03G0000700	66.4279	-5.10606	0.686559	6.17722e-14	2.02411e-09	Unknown_TraesCS2A03G0000700	Unknown_TraesCS2A03G0000700	GO:0006470	protein dephosphorylation	NA	NA	GO:0004722 | GO:0043169	protein serine/threonine phosphatase activity | cation binding	TraesCS2A01G000400	TraesCS2A02G000400
TraesCS2A03G0025700	139.15	-2.01841	0.254247	1.56104e-16	2.20213e-09	A0A3B6ANX6	Uncharacterized protein | TraesCS2A03G0025700	NA	NA	NA	NA	NA	NA	TraesCS2A01G012100	TraesCS2A02G012100
TraesCS2A03G0029200	20.8931	-3.83858	0.953193	1.46101e-05	2.22797e-09	A0A3B6AQK6	Cytochrome P450 85A1	GO:0016125	sterol metabolic process	GO:0016020	membrane	GO:0020037 | GO:0004497 | GO:0005506 | GO:0016705 | GO:0046872 | GO:0016491	heme binding | monooxygenase activity | iron ion binding | oxidoreductase activity; acting on paired donors; with incorporation or reduction of molecular oxygen | metal ion binding | oxidoreductase activity	TraesCS2A01G013500	TraesCS2A02G013500
TraesCS2A03G0054300	28.9214	-2.61586	0.493465	1.15178e-08	2.37222e-09	A0A3B6APT6	Fe2OG dioxygenase domain-containing protein	NA	NA	NA	NA	GO:0016491 | GO:0046872	oxidoreductase activity | metal ion binding	TraesCS2A01G026800	TraesCS2A02G026800
TraesCS2A03G0146700	161.037	-2.31412	0.594999	5.37376e-06	3.10424e-09	A0A3B6ARQ2	Acyl-[acyl-carrier-protein] desaturase	GO:0098542 | GO:0006633 | GO:0006631 | GO:0006629	defense response to other organism | fatty acid biosynthetic process | fatty acid metabolic process | lipid metabolic process	GO:0009536	plastid	GO:0016491 | GO:0045300	oxidoreductase activity | acyl-[acyl-carrier-protein] desaturase activity	TraesCS2A01G075400	TraesCS2A02G075400
TraesCS2A03G0161300	12.1053	-2.16091	0.940958	0.00136334	3.18876e-09	A0A3B6AR07	Glycosyltransferases (EC 2.4.-.-)	GO:0005975 | GO:0071555 | GO:0009834 | GO:0010417	carbohydrate metabolic process | cell wall organization | plant-type secondary cell wall biogenesis | glucuronoxylan biosynthetic process	GO:0016020 | GO:0000139 | GO:0005794	membrane | Golgi membrane | Golgi apparatus	GO:0015018 | GO:0042285 | GO:0016740 | GO:0016757	galactosylgalactosylxylosylprotein 3-beta-glucuronosyltransferase activity | xylosyltransferase activity | transferase activity | glycosyltransferase activity	TraesCS2A01G082500	TraesCS2A02G082500
TraesCS2A03G0210300	1302.84	-2.58602	0.324282	1.48662e-16	3.78668e-09	A0A140F1N9	NAC transcription factor 29	GO:0006355	regulation of DNA-templated transcription	GO:0005634	nucleus	GO:0003677	DNA binding	TraesCS2A01G102000	TraesCS2A02G102000
TraesCS2A03G0380400	49.9119	-2.37933	0.403823	5.74216e-10	7.79994e-09	Unknown_TraesCS2A03G0380400	Unknown_TraesCS2A03G0380400	NA	NA	NA	NA	NA	NA	TraesCS2A01G182900	TraesCS2A02G182900
TraesCS2A03G0404200	21.2461	-2.11331	0.507127	2.5846e-06	8.83003e-09	A0A3B6AVR0	Queuosine 5'-phosphate N-glycosylase/hydrolase (EC 3.2.2.-) (Queuosine-nucleotide N-glycosylase/hydrolase)	GO:0006400 | GO:0101030	tRNA modification | tRNA-guanine transglycosylation	NA	NA	NA	NA	TraesCS2A01G194400	TraesCS2A02G194400
TraesCS2A03G0404400	36.2052	-3.3219	0.437257	1.31977e-15	8.8463e-09	A0A3B6AW66	LOB domain-containing protein	GO:0010468	regulation of gene expression	NA	NA	NA	NA	TraesCS2A01G194500	TraesCS2A02G194500
TraesCS2A03G0870900	24.3918	-2.20206	0.466937	2.26424e-07	3.98155e-08	Unknown_TraesCS2A03G0870900	Unknown_TraesCS2A03G0870900	NA	NA	NA	NA	NA	NA	TraesCS2A01G356000	TraesCS2A02G356000
TraesCS2A03G0893500	42.6615	-2.68594	0.426069	3.04253e-11	4.37573e-08	A0A3B6B221	BHLH domain-containing protein	GO:0006357	regulation of transcription by RNA polymerase II	GO:0005634	nucleus	GO:0046983 | GO:0000981 | GO:0000978	protein dimerization activity | DNA-binding transcription factor activity; RNA polymerase II-specific | RNA polymerase II cis-regulatory region sequence-specific DNA binding	TraesCS2A01G365800	TraesCS2A02G365800
TraesCS2A03G0917400	355.974	-2.57075	0.301324	9.75886e-19	4.80396e-08	A0A3B6B236	cytokinin dehydrogenase (EC 1.5.99.12)	GO:0009690	cytokinin metabolic process	GO:0005615	extracellular space	GO:0016491 | GO:0003824 | GO:0071949 | GO:0050660 | GO:0019139	oxidoreductase activity | catalytic activity | FAD binding | flavin adenine dinucleotide binding | cytokinin dehydrogenase activity	TraesCS2A01G378300	TraesCS2A02G378300
TraesCS2A03G0940200	124.247	-2.66685	0.31119	6.35346e-19	5.24203e-08	A0A3B6B1X6 | A0A3B6B2H6 | A0A3B6B3T0	Myb-like domain-containing protein | Myb-like domain-containing protein | Myb-like domain-containing protein	NA	NA	NA	NA	NA	NA	TraesCS2A01G389200	TraesCS2A02G389200
TraesCS2A03G0951100	12.1796	-2.90867	0.820057	7.37233e-05	5.63816e-08	A0A3B6B401	RING-type domain-containing protein	GO:0016567	protein ubiquitination	GO:0016020	membrane	GO:0008270 | GO:0061630	zinc ion binding | ubiquitin protein ligase activity	TraesCS2A01G395100	TraesCS2A02G395100
TraesCS2A03G1014400	8641.51	-2.89346	0.229454	1.10306e-37	6.74828e-08	A0A3B6B372	Bifunctional inhibitor/plant lipid transfer protein/seed storage helical domain-containing protein	NA	NA	NA	NA	NA	NA	TraesCS2A01G424861	TraesCS2A02G424861
TraesCS2A03G1019200	80.4466	-2.14512	0.503619	1.78228e-06	6.94451e-08	A0A3B6B4J5	AP2/ERF domain-containing protein	GO:0006355 | GO:0006351	regulation of DNA-templated transcription | DNA-templated transcription	GO:0005634	nucleus	GO:0003677 | GO:0003700	DNA binding | DNA-binding transcription factor activity	TraesCS2A01G427700	TraesCS2A02G427700
TraesCS2A03G1032600	1930.63	-4.76897	0.436003	3.76396e-29	7.1787e-08	A0A3B6B3J9	Xyloglucan endotransglucosylase/hydrolase (EC 2.4.1.207)	GO:0005975 | GO:0071555 | GO:0010411 | GO:0042546 | GO:0006073 | GO:0008152	carbohydrate metabolic process | cell wall organization | xyloglucan metabolic process | cell wall biogenesis | cellular glucan metabolic process | metabolic process	GO:0048046 | GO:0005618 | GO:0005576	apoplast | cell wall | extracellular region	GO:0004553 | GO:0016762 | GO:0016798 | GO:0016740 | GO:0016787	hydrolase activity; hydrolyzing O-glycosyl compounds | xyloglucan:xyloglucosyl transferase activity | hydrolase activity; acting on glycosyl bonds | transferase activity | hydrolase activity	TraesCS2A01G433500	TraesCS2A02G433500
TraesCS2A03G1069300	29.6695	-2.27116	0.448353	4.47409e-08	7.61519e-08	A0A3B6B521	Brix domain-containing protein	GO:0000027 | GO:0006364	ribosomal large subunit assembly | rRNA processing	GO:0005730	nucleolus	GO:0003723 | GO:0019843	RNA binding | rRNA binding	TraesCS2A01G452200	TraesCS2A02G452200
TraesCS2A03G1086200	1750.52	-6.52978	0.29738	9.62171e-108	8.09742e-08	A0A3B6B691	Uncharacterized protein | TraesCS2A03G1086200	NA	NA	NA	NA	NA	NA	TraesCS2A01G460500	TraesCS2A02G460500
TraesCS2A03G1086300	6142.88	-2.48307	0.152306	4.24999e-61	8.11132e-08	Q9LKM4	Cold-responsive protein	NA	NA	NA	NA	NA	NA	TraesCS2A01G460600	TraesCS2A02G460600
TraesCS2A03G1087200	392.892	-4.36928	0.287953	9.70081e-53	8.18327e-08	A0A3B6B5M4	Uncharacterized protein | TraesCS2A03G1087200	NA	NA	NA	NA	NA	NA	TraesCS2A01G461100	TraesCS2A02G461100
TraesCS2A03G1087300	2023.93	-3.41468	0.200933	8.01059e-66	8.19116e-08	A0A3B6B4F8	Uncharacterized protein | TraesCS2A03G1087300	NA	NA	NA	NA	NA	NA	TraesCS2A01G461200	TraesCS2A02G461200
TraesCS2A03G1151700	2173.54	-6.92718	1.10975	1.99912e-11	9.75964e-08	C0SPH1	Flavanone 3-hydroxylase	NA	NA	NA	NA	GO:0016491 | GO:0046872	oxidoreductase activity | metal ion binding	TraesCS2A01G493500	TraesCS2A02G493500
TraesCS2A03G1152100	903.168	-2.01127	0.131862	1.44674e-53	9.77681e-08	A0A3B6B7D8	Protein kinase domain-containing protein	GO:0006468 | GO:0035556 | GO:0016310	protein phosphorylation | intracellular signal transduction | phosphorylation	NA	NA	GO:0005524 | GO:0004672 | GO:0004674 | GO:0000166 | GO:0016301 | GO:0016740	ATP binding | protein kinase activity | protein serine/threonine kinase activity | nucleotide binding | kinase activity | transferase activity	TraesCS2A01G493800	TraesCS2A02G493800
TraesCS2A03G1243600	12.6833	-2.20297	0.918842	0.00226942	1.24707e-07	A0A3B6B849	Fe2OG dioxygenase domain-containing protein	NA	NA	NA	NA	GO:0016491 | GO:0046872	oxidoreductase activity | metal ion binding	TraesCS2A01G538600	TraesCS2A02G538600
TraesCS2B03G0000200	391.484	-2.00262	0.173035	5.69236e-32	1.56673e-07	A0A3B6BX53	Ethylene receptor	GO:0007165 | GO:0000160 | GO:0009723 | GO:0016310 | GO:0009873	signal transduction | phosphorelay signal transduction system | response to ethylene | phosphorylation | ethylene-activated signaling pathway	GO:0005789 | GO:0005783 | GO:0016020	endoplasmic reticulum membrane | endoplasmic reticulum | membrane	GO:0005524 | GO:0046872 | GO:0004672 | GO:0000155 | GO:0038199 | GO:0051740 | GO:0005515 | GO:0000166 | GO:0016301 | GO:0016740	ATP binding | metal ion binding | protein kinase activity | phosphorelay sensor kinase activity | ethylene receptor activity | ethylene binding | protein binding | nucleotide binding | kinase activity | transferase activity	TraesCS2B01G023800	TraesCS2B02G023800
TraesCS2B03G0000400	136.074	-3.34946	0.248312	4.01257e-42	1.56737e-07	A0A3B6BX54	protein-serine/threonine phosphatase (EC 3.1.3.16)	GO:0006470 | GO:0035970	protein dephosphorylation | peptidyl-threonine dephosphorylation	GO:0005634	nucleus	GO:0017018 | GO:0046872 | GO:0004722 | GO:0043169 | GO:0016787 | GO:0004721	myosin phosphatase activity | metal ion binding | protein serine/threonine phosphatase activity | cation binding | hydrolase activity | phosphoprotein phosphatase activity	TraesCS2B01G023600	TraesCS2B02G023600
TraesCS2B03G0222400	21.8412	-2.02333	0.572969	4.38257e-05	2.06431e-07	A0A3B6C1X4	Protein kinase domain-containing protein	GO:0006468 | GO:0016310	protein phosphorylation | phosphorylation	NA	NA	GO:0005524 | GO:0004672 | GO:0004674 | GO:0000166 | GO:0016301 | GO:0016740	ATP binding | protein kinase activity | protein serine/threonine kinase activity | nucleotide binding | kinase activity | transferase activity	TraesCS2B01G096000	TraesCS2B02G096000
TraesCS2B03G0304900	137.745	-2.49395	0.26954	1.88043e-21	2.45626e-07	A0A3B6C0G7	non-specific serine/threonine protein kinase (EC 2.7.11.1)	GO:0007165 | GO:0006468 | GO:0016310 | GO:0050896	signal transduction | protein phosphorylation | phosphorylation | response to stimulus	NA	NA	GO:0005524 | GO:0004672 | GO:0004674 | GO:0000166 | GO:0016301 | GO:0016740 | GO:0106310	ATP binding | protein kinase activity | protein serine/threonine kinase activity | nucleotide binding | kinase activity | transferase activity | protein serine kinase activity	TraesCS2B01G124100	TraesCS2B02G124100
TraesCS2B03G0446500	138.474	-3.01841	0.266772	1.85577e-30	3.29393e-07	A0A3B6C4R7	Uncharacterized protein | TraesCS2B03G0446500	NA	NA	GO:0016020	membrane	NA	NA	TraesCS2B01G184700	TraesCS2B02G184700
TraesCS2B03G0545900	65.0254	-2.06615	0.541353	8.26875e-06	4.2632e-07	A0A3B6C3M3	Leucine-rich repeat-containing N-terminal plant-type domain-containing protein	NA	NA	NA	NA	GO:0005515	protein binding	TraesCS2B01G226900	TraesCS2B02G226900
TraesCS2B03G0580500	126.977	-2.4119	0.32636	1.13366e-14	4.69275e-07	A0A3B6C432	CASP-like protein	NA	NA	GO:0016020	membrane	NA	NA	TraesCS2B01G239800	TraesCS2B02G239800
TraesCS2B03G0716400	55.6318	-3.10835	0.629068	1.32283e-07	6.28399e-07	A0A3B6C5N7	Uncharacterized protein | TraesCS2B03G0716400	NA	NA	NA	NA	NA	NA	TraesCS2B01G276100	TraesCS2B02G276100
TraesCS2B03G0719500	285.474	-2.10597	0.206554	1.50565e-25	6.31916e-07	A0A3B6C844	HTH myb-type domain-containing protein	GO:0006355	regulation of DNA-templated transcription	GO:0005634	nucleus	GO:0003677 | GO:0003700	DNA binding | DNA-binding transcription factor activity	TraesCS2B01G277300	TraesCS2B02G277300
TraesCS2B03G0721800	300.514	-2.5541	0.234129	7.2334e-29	6.32981e-07	A0A3B6C5R6	Uncharacterized protein | TraesCS2B03G0721800	NA	NA	NA	NA	NA	NA	TraesCS2B01G278400	TraesCS2B02G278400
TraesCS2B03G0957900	26.1569	-2.54897	0.59811	1.8931e-06	1.06901e-06	Unknown_TraesCS2B03G0957900	Unknown_TraesCS2B03G0957900	GO:0006298	mismatch repair	NA	NA	GO:0005524 | GO:0030983 | GO:0140664	ATP binding | mismatched DNA binding | ATP-dependent DNA damage sensor activity	TraesCS2B01G372400	TraesCS2B02G372400
TraesCS2B03G1037000	372.879	-2.04067	0.147872	2.63589e-44	1.31182e-06	A0A3B6CAG0	Homeobox-leucine zipper protein (HD-ZIP protein) (Homeodomain transcription factor)	GO:0006355 | GO:0006357 | GO:0045893	regulation of DNA-templated transcription | regulation of transcription by RNA polymerase II | positive regulation of DNA-templated transcription	GO:0005634	nucleus	GO:0003677 | GO:0003700 | GO:0000981 | GO:0043565	DNA binding | DNA-binding transcription factor activity | DNA-binding transcription factor activity; RNA polymerase II-specific | sequence-specific DNA binding	TraesCS2B01G407600	TraesCS2B02G407600
TraesCS2B03G1153800	51.3177	-3.38289	0.588084	1.20746e-09	1.50509e-06	A0A3B6CC19	Xyloglucan endotransglucosylase/hydrolase (EC 2.4.1.207)	GO:0005975 | GO:0071555 | GO:0010411 | GO:0042546 | GO:0006073 | GO:0008152	carbohydrate metabolic process | cell wall organization | xyloglucan metabolic process | cell wall biogenesis | cellular glucan metabolic process | metabolic process	GO:0048046 | GO:0005618 | GO:0005576	apoplast | cell wall | extracellular region	GO:0004553 | GO:0016762 | GO:0016798 | GO:0016740 | GO:0016787	hydrolase activity; hydrolyzing O-glycosyl compounds | xyloglucan:xyloglucosyl transferase activity | hydrolase activity; acting on glycosyl bonds | transferase activity | hydrolase activity	TraesCS2B01G454500	TraesCS2B02G454500
TraesCS2B03G1217700	658.412	-4.54405	0.209216	6.17863e-106	1.63097e-06	A0A3B6CCX7	Uncharacterized protein | TraesCS2B03G1217700	NA	NA	NA	NA	NA	NA	TraesCS2B01G482200	TraesCS2B02G482200
TraesCS2B03G1218200	2477.9	-3.1641	0.213453	6.15111e-51	1.64889e-06	A0A3B6CCU1	Uncharacterized protein | TraesCS2B03G1218200	NA	NA	NA	NA	NA	NA	TraesCS2B01G482500	TraesCS2B02G482500
TraesCS2B03G1218400	627.921	-3.3836	0.248925	2.70713e-43	1.6527e-06	A0A3B6CD01	Uncharacterized protein | TraesCS2B03G1218400	NA	NA	NA	NA	NA	NA	TraesCS2B01G482700	TraesCS2B02G482700
TraesCS2B03G1218500	12047	-2.0842	0.180123	3.60656e-32	1.66007e-06	A0A3B6CFB4	Uncharacterized protein | TraesCS2B03G1218500	NA	NA	NA	NA	NA	NA	TraesCS2B01G482800	TraesCS2B02G482800
TraesCS2B03G1218600	72.5691	-3.26604	0.392401	8.36219e-18	1.66061e-06	A0A3B6CCZ4	Uncharacterized protein | TraesCS2B03G1218600	NA	NA	NA	NA	NA	NA	TraesCS2B01G482900	TraesCS2B02G482900
TraesCS2B03G1218900	631.224	-2.43088	0.173182	6.45608e-46	1.66132e-06	A0A2U9NKK4	Cold-regulated 7	NA	NA	NA	NA	NA	NA	TraesCS2B01G483000	TraesCS2B02G483000
TraesCS2B03G1288300	25.8404	-2.02943	0.546234	1.73469e-05	1.7934e-06	A0A3B6CDU9	Uncharacterized protein | TraesCS2B03G1288300	NA	NA	NA	NA	GO:0005515	protein binding	TraesCS2B01G512800	TraesCS2B02G512800
TraesCS2B03G1307800	479.893	-6.41601	1.55328	1.43559e-06	1.80966e-06	A0A3B6CGJ9	Fe2OG dioxygenase domain-containing protein	NA	NA	NA	NA	GO:0016491 | GO:0046872	oxidoreductase activity | metal ion binding	TraesCS2B01G521500	TraesCS2B02G521500
TraesCS2B03G1425100	22.1481	-6.57664	2.54451	8.01902e-07	2.11367e-06	A0A3B6CFQ1	Fe2OG dioxygenase domain-containing protein	NA	NA	NA	NA	GO:0016491 | GO:0046872	oxidoreductase activity | metal ion binding	TraesCS2B01G568900	TraesCS2B02G568900
TraesCS2D03G0000400	155.036	-4.30815	0.349373	1.34666e-35	2.43444e-06	A0A1D5V2Q4	protein-serine/threonine phosphatase (EC 3.1.3.16)	GO:0006470 | GO:0035970	protein dephosphorylation | peptidyl-threonine dephosphorylation	GO:0005634	nucleus	GO:0017018 | GO:0046872 | GO:0004722 | GO:0043169 | GO:0016787 | GO:0004721	myosin phosphatase activity | metal ion binding | protein serine/threonine phosphatase activity | cation binding | hydrolase activity | phosphoprotein phosphatase activity	TraesCS2D01G000300	TraesCS2D02G000300
TraesCS2D03G0011600	9255.13	-3.55122	0.275069	2.44659e-39	2.45295e-06	A0A3B6D4K6	Cytochrome P450	NA	NA	GO:0016020	membrane	GO:0020037 | GO:0004497 | GO:0005506 | GO:0016705 | GO:0046872 | GO:0016491	heme binding | monooxygenase activity | iron ion binding | oxidoreductase activity; acting on paired donors; with incorporation or reduction of molecular oxygen | metal ion binding | oxidoreductase activity	TraesCS2D01G006500	TraesCS2D02G006500
TraesCS2D03G0227500	181.923	-2.41926	0.249194	2.35236e-23	3.08571e-06	A0A2X0TI12	non-specific serine/threonine protein kinase (EC 2.7.11.1)	GO:0007165 | GO:0006468 | GO:0016310 | GO:0050896	signal transduction | protein phosphorylation | phosphorylation | response to stimulus	NA	NA	GO:0005524 | GO:0004672 | GO:0004674 | GO:0000166 | GO:0016301 | GO:0016740	ATP binding | protein kinase activity | protein serine/threonine kinase activity | nucleotide binding | kinase activity | transferase activity	TraesCS2D01G107100	TraesCS2D02G107100
TraesCS2D03G0299700	13.0781	-2.69053	0.860161	0.000227316	3.42525e-06	A0A1D5V350	Genome assembly; chromosome: II	NA	NA	GO:0005739	mitochondrion	NA	NA	TraesCS2D01G142700	TraesCS2D02G142700
TraesCS2D03G0325400	127.489	-2.60006	0.239018	7.84187e-29	3.54982e-06	A0A1D5UZJ6	non-specific serine/threonine protein kinase (EC 2.7.11.1)	GO:0007165 | GO:0006468 | GO:0016310 | GO:0050896	signal transduction | protein phosphorylation | phosphorylation | response to stimulus	NA	NA	GO:0005524 | GO:0004672 | GO:0004674 | GO:0000166 | GO:0016301 | GO:0016740	ATP binding | protein kinase activity | protein serine/threonine kinase activity | nucleotide binding | kinase activity | transferase activity	TraesCS2D01G155700	TraesCS2D02G155700
TraesCS2D03G0347900	161.353	-2.97974	0.267839	1.92268e-29	3.72615e-06	A0A3B6D9J0	Uncharacterized protein | TraesCS2D03G0347900	NA	NA	GO:0016020	membrane	NA	NA	TraesCS2D01G166200	TraesCS2D02G166200
TraesCS2D03G0365400	90.7418	-2.35281	0.316495	1.66963e-14	3.88428e-06	A0A3B6D8Z0	F-box domain-containing protein	GO:0031146	SCF-dependent proteasomal ubiquitin-dependent protein catabolic process	NA	NA	GO:0005515 | GO:0004842	protein binding | ubiquitin-protein transferase activity	TraesCS2D01G175100	TraesCS2D02G175100
TraesCS2D03G0403000	22.6676	-2.37319	0.495924	9.02344e-08	4.18416e-06	A0A2X0SM17 | A0A3B6DA11	Genome assembly; chromosome: II | LOB domain-containing protein	GO:0010468	regulation of gene expression	NA	NA	NA	NA	TraesCS2D01G193400	TraesCS2D02G193400
TraesCS2D03G0432600	426.705	-4.74053	0.353028	1.4078e-41	4.43242e-06	A0A3B6DA09	Leucine-rich repeat-containing N-terminal plant-type domain-containing protein	NA	NA	NA	NA	GO:0005515	protein binding	TraesCS2D01G207200	TraesCS2D02G207200
TraesCS2D03G0442000	22.3801	-2.12341	0.847808	0.00140222	4.51685e-06	W5C3R2	F-box protein SKIP27 (Genome assembly; chromosome: II)	NA	NA	NA	NA	GO:0005515	protein binding	TraesCS2D01G211000	TraesCS2D02G211000
TraesCS2D03G0601400	542.42	-2.74607	0.214308	1.34485e-38	6.00615e-06	A0A3B6DC05	Uncharacterized protein | TraesCS2D03G0601400	NA	NA	NA	NA	NA	NA	TraesCS2D01G260200	TraesCS2D02G260200
TraesCS2D03G0653400	10.3364	-2.80677	2.45491	0.00400606	6.68692e-06	A0A1D5UTZ7	Genome assembly; chromosome: II	NA	NA	GO:0016020	membrane	NA	NA	TraesCS2D01G281700	TraesCS2D02G281700
TraesCS2D03G0698200	30.2621	-3.65481	0.54342	2.20268e-12	7.49005e-06	A0A3B6DEE8 | A0A3B6DHH4	Meiosis-specific protein ASY3-like coiled-coil domain-containing protein | Meiosis-specific protein ASY3-like coiled-coil domain-containing protein	NA	NA	NA	NA	NA	NA	TraesCS2D01G302200	TraesCS2D02G302200
TraesCS2D03G0746300	345.206	-2.01831	0.228155	9.01473e-20	8.39266e-06	A0A3B6DEZ6	Amino acid transporter transmembrane domain-containing protein	GO:0003333 | GO:0006865	amino acid transmembrane transport | amino acid transport	GO:0005886 | GO:0016020	plasma membrane | membrane	GO:0015171	amino acid transmembrane transporter activity	TraesCS2D01G324400	TraesCS2D02G324400
TraesCS2D03G0818100	378.691	-2.09191	0.215385	2.15309e-23	9.28807e-06	A0A2X0S846	adenine phosphoribosyltransferase (EC 2.4.2.7)	GO:0006166 | GO:0006168 | GO:0044209	purine ribonucleoside salvage | adenine salvage | AMP salvage	GO:0005737 | GO:0005829	cytoplasm | cytosol	GO:0003999 | GO:0016740 | GO:0016757	adenine phosphoribosyltransferase activity | transferase activity | glycosyltransferase activity	TraesCS2D01G356900	TraesCS2D02G356900
TraesCS2D03G0858900	26.7752	-2.57904	0.652017	7.4723e-06	9.82291e-06	A0A140KPU5	GA2ox-D6 protein (Genome assembly; chromosome: II)	GO:0045487	gibberellin catabolic process	NA	NA	GO:0046872 | GO:0051213 | GO:0016491 | GO:0045543	metal ion binding | dioxygenase activity | oxidoreductase activity | gibberellin 2-beta-dioxygenase activity	TraesCS2D01G375300	TraesCS2D02G375300
TraesCS2D03G0881400	162.961	-3.03326	0.263532	1.98468e-31	1.05789e-05	A0A2X0S8V8 | A0A3B6DGE9 | A0A3B6DI03	Genome assembly; chromosome: II | Myb-like domain-containing protein | Myb-like domain-containing protein	GO:0006357	regulation of transcription by RNA polymerase II	NA	NA	GO:0000981 | GO:0000978	DNA-binding transcription factor activity; RNA polymerase II-specific | RNA polymerase II cis-regulatory region sequence-specific DNA binding	TraesCS2D01G387100	TraesCS2D02G387100
TraesCS2D03G0882100	225.352	-2.42214	0.208443	3.4106e-32	1.06076e-05	A0A3B6DHF4	Homeobox-leucine zipper protein (HD-ZIP protein) (Homeodomain transcription factor)	GO:0006355 | GO:0006357 | GO:0045893	regulation of DNA-templated transcription | regulation of transcription by RNA polymerase II | positive regulation of DNA-templated transcription	GO:0005634	nucleus	GO:0003677 | GO:0003700 | GO:0000981 | GO:0043565	DNA binding | DNA-binding transcription factor activity | DNA-binding transcription factor activity; RNA polymerase II-specific | sequence-specific DNA binding	TraesCS2D01G387300	TraesCS2D02G387300
TraesCS2D03G0892600	19.5914	-2.53758	0.71181	4.03639e-05	1.08045e-05	A0A3B6DHM7	RING-type domain-containing protein	GO:0016567	protein ubiquitination	GO:0016020	membrane	GO:0008270 | GO:0061630	zinc ion binding | ubiquitin protein ligase activity	TraesCS2D01G392500	TraesCS2D02G392500
TraesCS2D03G0954300	2605.78	-2.18782	0.205885	1.35137e-27	1.1889e-05	A0A3B6DIP1	Bifunctional inhibitor/plant lipid transfer protein/seed storage helical domain-containing protein	NA	NA	NA	NA	NA	NA	TraesCS2D01G422800	TraesCS2D02G422800
TraesCS2D03G0960200	259.614	-2.18446	0.225067	2.21673e-23	1.20352e-05	A0A1D5UM53	Genome assembly; chromosome: II	GO:0006355 | GO:0006351	regulation of DNA-templated transcription | DNA-templated transcription	GO:0005634	nucleus	GO:0003677 | GO:0003700	DNA binding | DNA-binding transcription factor activity	TraesCS2D01G425700	TraesCS2D02G425700
TraesCS2D03G0971900	1158.7	-3.27791	0.232896	5.95858e-46	1.21946e-05	A0A1D5UGZ1	Xyloglucan endotransglucosylase/hydrolase (EC 2.4.1.207)	GO:0005975 | GO:0071555 | GO:0010411 | GO:0042546 | GO:0006073 | GO:0008152	carbohydrate metabolic process | cell wall organization | xyloglucan metabolic process | cell wall biogenesis | cellular glucan metabolic process | metabolic process	GO:0048046 | GO:0005618 | GO:0005576	apoplast | cell wall | extracellular region	GO:0004553 | GO:0016762 | GO:0016798 | GO:0016740 | GO:0016787	hydrolase activity; hydrolyzing O-glycosyl compounds | xyloglucan:xyloglucosyl transferase activity | hydrolase activity; acting on glycosyl bonds | transferase activity | hydrolase activity	TraesCS2D01G431500	TraesCS2D02G431500
TraesCS2D03G1028100	3975.64	-2.83649	0.165068	2.20113e-67	1.32869e-05	A0A3B6DJZ6	Uncharacterized protein | TraesCS2D03G1028100	NA	NA	NA	NA	NA	NA	TraesCS2D01G460700	TraesCS2D02G460700
TraesCS2D03G1029200	643.319	-2.40697	0.206066	1.02631e-32	1.3365e-05	A0A3B6DK00	Uncharacterized protein | TraesCS2D03G1029200	NA	NA	NA	NA	NA	NA	TraesCS2D01G461200	TraesCS2D02G461200
TraesCS2D03G1029500	17.8698	-2.56199	0.543367	2.5203e-07	1.33781e-05	A0A3B6DN09	Uncharacterized protein | TraesCS2D03G1029500	NA	NA	NA	NA	NA	NA	TraesCS2D01G461300	TraesCS2D02G461300
TraesCS2D03G1029800	797.432	-2.41149	0.188975	2.17364e-38	1.33781e-05	A0A3B6DKI5	Uncharacterized protein | TraesCS2D03G1029800	NA	NA	NA	NA	NA	NA	TraesCS2D01G461400	TraesCS2D02G461400
TraesCS2D03G1100600	1181.94	-9.83476	3.17322	1.30407e-08	1.43823e-05	C0SPH3	Flavanone 3-hydroxylase	NA	NA	NA	NA	GO:0046872 | GO:0051213 | GO:0045486 | GO:0016491 | GO:0016706	metal ion binding | dioxygenase activity | naringenin 3-dioxygenase activity | oxidoreductase activity | 2-oxoglutarate-dependent dioxygenase activity	TraesCS2D01G493400	TraesCS2D02G493400
TraesCS2D03G1300000	22.1968	-2.91879	0.560171	1.20615e-08	1.75564e-05	A0A2X0SE02	Fucosyltransferase (EC 2.4.1.-)	GO:0071555 | GO:0042546 | GO:0009969	cell wall organization | cell wall biogenesis | xyloglucan biosynthetic process	GO:0016020 | GO:0032580 | GO:0005794	membrane | Golgi cisterna membrane | Golgi apparatus	GO:0008107 | GO:0016740 | GO:0016757 | GO:0008417	galactoside 2-alpha-L-fucosyltransferase activity | transferase activity | glycosyltransferase activity | fucosyltransferase activity	TraesCS2D01G585200	TraesCS2D02G585200
TraesCS2D03G1317600	10.7619	-2.05853	1.23222	0.00313612	1.77871e-05	A0A1D5UJF7	Genome assembly; chromosome: II	NA	NA	NA	NA	NA	NA	TraesCS2D01G577900	TraesCS2D02G577900
TraesCS3A03G0131600	823.654	-3.7993	0.83705	2.18562e-07	2.04641e-05	A0A3B6EAE1	P450	NA	NA	GO:0016020	membrane	GO:0020037 | GO:0004497 | GO:0005506 | GO:0016705 | GO:0046872 | GO:0016491	heme binding | monooxygenase activity | iron ion binding | oxidoreductase activity; acting on paired donors; with incorporation or reduction of molecular oxygen | metal ion binding | oxidoreductase activity	TraesCS3A01G061600	TraesCS3A02G061600
TraesCS3A03G0132300	11.1669	-3.3616	2.34626	0.00194866	2.05156e-05	A0A3B6EBA2	Cytochrome P450	NA	NA	GO:0016020	membrane	GO:0020037 | GO:0004497 | GO:0005506 | GO:0016705 | GO:0046872 | GO:0016491	heme binding | monooxygenase activity | iron ion binding | oxidoreductase activity; acting on paired donors; with incorporation or reduction of molecular oxygen | metal ion binding | oxidoreductase activity	TraesCS3A01G061900	TraesCS3A02G061900
TraesCS3A03G0213000	111.43	-2.67879	0.276434	3.10467e-23	2.22854e-05	A0A3B6ECG2	Aminotransferase-like plant mobile domain-containing protein	GO:0010073 | GO:0048507	meristem maintenance | meristem development	NA	NA	NA	NA	TraesCS3A01G096600	TraesCS3A02G096600
TraesCS3A03G0304000	40.8672	-2.27942	0.394737	9.18181e-10	2.44338e-05	A0A3B6ENI3	Nuclear pore complex protein NUP35 (Nucleoporin 35)	GO:0006355 | GO:0051028 | GO:0006913 | GO:0006607 | GO:0006999 | GO:0015031	regulation of DNA-templated transcription | mRNA transport | nucleocytoplasmic transport | NLS-bearing protein import into nucleus | nuclear pore organization | protein transport	GO:0044613 | GO:0031965 | GO:0044615 | GO:0005634 | GO:0005643	nuclear pore central transport channel | nuclear membrane | nuclear pore nuclear basket | nucleus | nuclear pore	GO:0003676 | GO:0003697 | GO:0017056 | GO:0005543	nucleic acid binding | single-stranded DNA binding | structural constituent of nuclear pore | phospholipid binding	TraesCS3A01G313000	TraesCS3A02G313000
TraesCS3A03G0346300	267.863	-3.0401	0.684024	1.19456e-06	2.62948e-05	A0A3B6EEE5	Mitochondrial carrier protein	GO:0055085 | GO:0015711 | GO:0015748 | GO:0071705	transmembrane transport | organic anion transport | organophosphate ester transport | nitrogen compound transport	GO:0016020	membrane	GO:0022857	transmembrane transporter activity	TraesCS3A01G149900	TraesCS3A02G149900
TraesCS3A03G0348200	2094.6	-2.29059	0.167416	8.91876e-44	2.63589e-05	A0A3B6ED63	Water stress and hypersensitive response domain-containing protein	GO:0009269	response to desiccation	NA	NA	NA	NA	TraesCS3A01G150800	TraesCS3A02G150800
TraesCS3A03G0433200	21.8018	-2.32517	0.461237	4.91494e-08	2.85311e-05	A0A3B6EFH0	Envelope ADP;ATP carrier protein; chloroplastic	GO:0055085 | GO:0015711 | GO:0015748 | GO:0071705 | GO:0015867	transmembrane transport | organic anion transport | organophosphate ester transport | nitrogen compound transport | ATP transport	GO:0042651 | GO:0016020	thylakoid membrane | membrane	GO:0005347	ATP transmembrane transporter activity	TraesCS3A01G181500	TraesCS3A02G181500
TraesCS3A03G0438500	50.8795	-2.21742	0.795086	0.000345903	2.88817e-05	A0A3B6EE98 | A0A3B6EEM7	Uncharacterized protein | TraesCS3A03G0438500 | Uncharacterized protein | TraesCS3A03G0438500	GO:0009058	biosynthetic process	GO:0005737	cytoplasm	GO:0003824 | GO:0016853	catalytic activity | isomerase activity	TraesCS3A01G183200	TraesCS3A02G183200
TraesCS3A03G0450100	15.9326	-2.07607	0.721627	0.000413004	2.92847e-05	W5CME5	Ribosomal protein eL8/eL30/eS12/Gadd45 domain-containing protein	NA	NA	GO:0022625	cytosolic large ribosomal subunit	GO:0003735 | GO:0003723	structural constituent of ribosome | RNA binding	TraesCS3A01G187900	TraesCS3A02G187900
TraesCS3A03G0512400	19.9018	-2.28519	0.597809	1.54029e-05	3.08387e-05	A0A3B6EHA7	DNA replication licensing factor MCM4 (EC 3.6.4.12)	GO:0032508 | GO:0006260 | GO:0006270	DNA duplex unwinding | DNA replication | DNA replication initiation	GO:0042555 | GO:0005634	MCM complex | nucleus	GO:0003677 | GO:0005524 | GO:0003678 | GO:0016887 | GO:0000166 | GO:0016787 | GO:0004386	DNA binding | ATP binding | DNA helicase activity | ATP hydrolysis activity | nucleotide binding | hydrolase activity | helicase activity	TraesCS3A01G200400	TraesCS3A02G200400
TraesCS3A03G0590800	1804.75	-2.64544	0.690567	6.12185e-06	3.39072e-05	A0A3B6EG31	NAD-dependent epimerase/dehydratase domain-containing protein	NA	NA	NA	NA	GO:0016616	oxidoreductase activity; acting on the CH-OH group of donors; NAD or NADP as acceptor	TraesCS3A01G226600	TraesCS3A02G226600
TraesCS3A03G0611800	167.979	-4.70579	0.503967	2.88107e-21	3.51062e-05	A0A3B6EGI9	protein-serine/threonine phosphatase (EC 3.1.3.16)	GO:0006470 | GO:0035970	protein dephosphorylation | peptidyl-threonine dephosphorylation	GO:0005634	nucleus	GO:0017018 | GO:0046872 | GO:0004722 | GO:0043169 | GO:0016787 | GO:0004721	myosin phosphatase activity | metal ion binding | protein serine/threonine phosphatase activity | cation binding | hydrolase activity | phosphoprotein phosphatase activity	TraesCS3A01G237800	TraesCS3A02G237800
TraesCS3A03G0654500	1251.11	-2.46911	0.131301	4.40297e-80	3.74383e-05	A0A3B6EHG8	Bidirectional sugar transporter SWEET	GO:0008643 | GO:0034219	carbohydrate transport | carbohydrate transmembrane transport	GO:0005886 | GO:0016020	plasma membrane | membrane	GO:0051119	sugar transmembrane transporter activity	TraesCS3A01G255300	TraesCS3A02G255300
TraesCS3A03G0704500	2948.72	-2.09934	0.199487	4.54375e-27	4.07935e-05	A0A3B6EI00	Glycosyltransferase (EC 2.4.1.-)	NA	NA	NA	NA	GO:0008194 | GO:0016740 | GO:0016757	UDP-glycosyltransferase activity | transferase activity | glycosyltransferase activity	TraesCS3A01G279800	TraesCS3A02G279800
TraesCS3A03G0704900	13.164	-6.43707	2.60018	3.94776e-06	4.0951e-05	A0A3B6EKE1	Glycosyltransferase (EC 2.4.1.-)	NA	NA	NA	NA	GO:0008194 | GO:0016740 | GO:0016757	UDP-glycosyltransferase activity | transferase activity | glycosyltransferase activity	TraesCS3A01G280000	TraesCS3A02G280000
TraesCS3A03G0711000	95.933	-2.35185	0.566951	3.38042e-06	4.12929e-05	A0A3B6EJB2	Subtilisin-like protease	GO:0006508	proteolysis	NA	NA	GO:0008236 | GO:0004252 | GO:0016787 | GO:0008233	serine-type peptidase activity | serine-type endopeptidase activity | hydrolase activity | peptidase activity	TraesCS3A01G284000	TraesCS3A02G284000
TraesCS3A03G0734700	26.0448	-2.75564	0.418482	6.05651e-12	4.2917e-05	A0A3B6EJ94	Uncharacterized protein | TraesCS3A03G0734700	NA	NA	NA	NA	NA	NA	TraesCS3A01G306500	TraesCS3A02G306500
TraesCS3A03G0828600	162.555	-3.14852	0.317311	2.2743e-24	4.75358e-05	A0A3B6EMX6	Nodulin-like domain-containing protein	NA	NA	GO:0016020	membrane	NA	NA	TraesCS3A01G346400	TraesCS3A02G346400
TraesCS3A03G1006200	18.8917	-2.44922	1.00044	0.00136687	6.24549e-05	A0A3B6EQW4	Uncharacterized protein | TraesCS3A03G1006200	NA	NA	NA	NA	NA	NA	TraesCS3A01G432700	TraesCS3A02G432700
TraesCS3A03G1098300	16.2106	-3.88511	0.65463	3.8009e-10	6.60766e-05	A0A3B6ER07	Peptidase A1 domain-containing protein	GO:0006508	proteolysis	NA	NA	GO:0004190	aspartic-type endopeptidase activity	TraesCS3A01G471700	TraesCS3A02G471700
TraesCS3A03G1143300	15.4438	-2.359	0.76187	0.000174322	6.6864e-05	A0A3B6EPZ2 | A0A3B6EQT0 | A0A3B6ESG2	Crossover junction endonuclease MUS81 (EC 3.1.22.-) | Crossover junction endonuclease MUS81 (EC 3.1.22.-) | Crossover junction endonuclease MUS81 (EC 3.1.22.-)	GO:0051301 | GO:0006308 | GO:0006302 | GO:0000727 | GO:0000712 | GO:0031573 | GO:0000737 | GO:0006281 | GO:0006974 | GO:0007049 | GO:0006310	cell division | DNA catabolic process | double-strand break repair | double-strand break repair via break-induced replication | resolution of meiotic recombination intermediates | mitotic intra-S DNA damage checkpoint signaling | DNA catabolic process; endonucleolytic | DNA repair | cellular response to DNA damage stimulus | cell cycle | DNA recombination	GO:0005634 | GO:0048476	nucleus | Holliday junction resolvase complex	GO:0003677 | GO:0046872 | GO:0048257 | GO:0004518 | GO:0008821 | GO:0016787 | GO:0004519	DNA binding | metal ion binding | 3'-flap endonuclease activity | nuclease activity | crossover junction endodeoxyribonuclease activity | hydrolase activity | endonuclease activity	TraesCS3A01G487200	TraesCS3A02G487200
TraesCS3B03G0343800	280.125	-2.10073	0.279928	4.41368e-15	8.83892e-05	A0A3B6FLR5	Glycosyltransferase (EC 2.4.1.-)	NA	NA	NA	NA	GO:0008194 | GO:0016740 | GO:0016757 | GO:0035251	UDP-glycosyltransferase activity | transferase activity | glycosyltransferase activity | UDP-glucosyltransferase activity	TraesCS3B01G144300	TraesCS3B02G144300
TraesCS3B03G0343900	977.355	-4.57899	0.256913	1.76911e-72	8.84459e-05	B2CW78	Glycosyltransferase (EC 2.4.1.-)	NA	NA	NA	NA	GO:0008194 | GO:0016740 | GO:0016757 | GO:0035251	UDP-glycosyltransferase activity | transferase activity | glycosyltransferase activity | UDP-glucosyltransferase activity	TraesCS3B01G144400	TraesCS3B02G144400
TraesCS3B03G0344300	23.9016	-3.13619	0.527137	2.17717e-10	8.8471e-05	A0A3B6FJD2	Glycosyltransferase	NA	NA	NA	NA	NA	NA	TraesCS3B01G144500	TraesCS3B02G144500
TraesCS3B03G0345200	104.597	-2.04439	0.345749	3.62888e-10	8.86106e-05	A0A3B6FMF9	Glycosyltransferase	NA	NA	NA	NA	NA	NA	TraesCS3B01G144900	TraesCS3B02G144900
TraesCS3B03G0422900	272.53	-2.15206	0.464285	3.81396e-07	9.31875e-05	A0A077RET0	Bread wheat hypothetical protein | TraesCS3B03G0422900	GO:0055085 | GO:0015711 | GO:0015748 | GO:0071705	transmembrane transport | organic anion transport | organophosphate ester transport | nitrogen compound transport	GO:0016020	membrane	GO:0022857	transmembrane transporter activity	TraesCS3B01G177000	TraesCS3B02G177000
TraesCS3B03G0518300	841.3	-3.49784	0.73381	8.50571e-08	0.000100941	W5D4L0	Tonoplast dicarboxylate transporter	GO:0055085 | GO:0098656 | GO:0071423	transmembrane transport | anion transmembrane transport | malate transmembrane transport	GO:0016020	membrane	GO:0022857 | GO:0015140	transmembrane transporter activity | malate transmembrane transporter activity	TraesCS3B01G213600	TraesCS3B02G213600
TraesCS3B03G0671600	860.246	-3.42044	0.694207	3.77159e-08	0.000117234	A0A3B6FM33 | W5D021	NAD-dependent epimerase/dehydratase domain-containing protein | NAD-dependent epimerase/dehydratase domain-containing protein	NA	NA	GO:0016020	membrane	GO:0016616	oxidoreductase activity; acting on the CH-OH group of donors; NAD or NADP as acceptor	TraesCS3B01G257900	TraesCS3B02G257900
TraesCS3B03G0691500	129.996	-3.82024	0.441715	5.48519e-19	0.000118836	A0A3B6FMD5 | A0A3B6FMZ7	protein-serine/threonine phosphatase (EC 3.1.3.16) | protein-serine/threonine phosphatase (EC 3.1.3.16)	GO:0006470 | GO:0035970	protein dephosphorylation | peptidyl-threonine dephosphorylation	GO:0005634	nucleus	GO:0017018 | GO:0046872 | GO:0004722 | GO:0043169 | GO:0016787 | GO:0004721	myosin phosphatase activity | metal ion binding | protein serine/threonine phosphatase activity | cation binding | hydrolase activity | phosphoprotein phosphatase activity	TraesCS3B01G266200	TraesCS3B02G266200
TraesCS3B03G0789100	242.477	-2.6545	0.200774	7.39086e-41	0.000132454	A0A3B6FNW7	VQ domain-containing protein	NA	NA	GO:0005634	nucleus	NA	NA	TraesCS3B01G307300	TraesCS3B02G307300
TraesCS3B03G0804900	11.3132	-4.62801	2.41868	0.000265746	0.000134433	A0A3B6FT00	Glycosyltransferase (EC 2.4.1.-)	NA	NA	NA	NA	GO:0008194 | GO:0016740 | GO:0016757	UDP-glycosyltransferase activity | transferase activity | glycosyltransferase activity	TraesCS3B01G313900	TraesCS3B02G313900
TraesCS3B03G0949200	148.857	-2.21982	0.318408	3.25197e-13	0.000150596	A0A077S4Y0	Nodulin-like domain-containing protein	NA	NA	GO:0016020	membrane	NA	NA	TraesCS3B01G378200	TraesCS3B02G378200
TraesCS3B03G0987700	5471.91	-3.01798	0.243624	8.90015e-37	0.000156637	A0A077RXE4	Delta-1-pyrroline-5-carboxylate synthase [Includes: Glutamate 5-kinase (GK) (EC 2.7.2.11) (Gamma-glutamyl kinase); Gamma-glutamyl phosphate reductase (GPR) (EC 1.2.1.41) (Glutamate-5-semialdehyde dehydrogenase) (Glutamyl-gamma-semialdehyde dehydrogenase)]	GO:0016310 | GO:0055129 | GO:0006561 | GO:0008152 | GO:0008652 | GO:0009084	phosphorylation | L-proline biosynthetic process | proline biosynthetic process | metabolic process | cellular amino acid biosynthetic process | glutamine family amino acid biosynthetic process	GO:0005737	cytoplasm	GO:0005524 | GO:0016491 | GO:0003824 | GO:0016301 | GO:0016620 | GO:0004349 | GO:0004350 | GO:0000166 | GO:0016740	ATP binding | oxidoreductase activity | catalytic activity | kinase activity | oxidoreductase activity; acting on the aldehyde or oxo group of donors; NAD or NADP as acceptor | glutamate 5-kinase activity | glutamate-5-semialdehyde dehydrogenase activity | nucleotide binding | transferase activity	TraesCS3B01G395900	TraesCS3B02G395900
TraesCS3B03G0996500	119.628	-2.84599	0.398226	5.66433e-14	0.000158879	A0A077RFK4	Bread wheat hypothetical protein | TraesCS3B03G0996500	NA	NA	NA	NA	GO:0016747	acyltransferase activity; transferring groups other than amino-acyl groups	TraesCS3B01G399600	TraesCS3B02G399600
TraesCS3B03G1004900	14.2153	-3.45874	1.11673	0.000446933	0.000159406	W5CQZ0	Protein kinase domain-containing protein	GO:0006468 | GO:0045087 | GO:0016310	protein phosphorylation | innate immune response | phosphorylation	GO:0005886 | GO:0016020	plasma membrane | membrane	GO:0005524 | GO:0004672 | GO:0019199 | GO:0000166 | GO:0016301 | GO:0016740	ATP binding | protein kinase activity | transmembrane receptor protein kinase activity | nucleotide binding | kinase activity | transferase activity	TraesCS3B01G403100	TraesCS3B02G403100
TraesCS3B03G1013300	41.5888	-2.47523	0.726155	9.99177e-05	0.000160335	A0A3B6FT68	MYB-related protein	NA	NA	NA	NA	GO:0003677	DNA binding	TraesCS3B01G407700	TraesCS3B02G407700
TraesCS3B03G1021800	37.7161	-2.07578	0.559064	1.83774e-05	0.000162352	A0A3B6FSV8	AP2/ERF domain-containing protein	GO:0006355 | GO:0009873 | GO:0006351	regulation of DNA-templated transcription | ethylene-activated signaling pathway | DNA-templated transcription	GO:0005634	nucleus	GO:0003677 | GO:0003700	DNA binding | DNA-binding transcription factor activity	TraesCS3B01G412500	TraesCS3B02G412500
TraesCS3B03G1040200	37.8531	-4.85761	0.975377	2.34348e-07	0.000165267	A0A077S5F2	Ubiquitin-like domain-containing protein	NA	NA	NA	NA	GO:0005515	protein binding	TraesCS3B01G422300	TraesCS3B02G422300
TraesCS3B03G1051200	30.017	-2.35123	0.58837	5.13879e-06	0.000166584	A0A077RX05	RecA protein	GO:0006281 | GO:0006310 | GO:0006259 | GO:0006974	DNA repair | DNA recombination | DNA metabolic process | cellular response to DNA damage stimulus	GO:0005634	nucleus	GO:0003677 | GO:0005524 | GO:0140664 | GO:0003697 | GO:0008094 | GO:0000166	DNA binding | ATP binding | ATP-dependent DNA damage sensor activity | single-stranded DNA binding | ATP-dependent activity; acting on DNA | nucleotide binding	TraesCS3B01G426500	TraesCS3B02G426500
TraesCS3B03G1162700	10.1955	-2.00803	1.56823	0.006829	0.000178135	A0A3B6FUV1 | A0A3B6FVW0	Uncharacterized protein | TraesCS3B03G1162700 | Uncharacterized protein | TraesCS3B03G1162700	GO:0006364	rRNA processing	GO:0005634	nucleus	GO:0005515	protein binding	TraesCS3B01G470600	TraesCS3B02G470600
TraesCS3B03G1366400	50.5301	-5.53009	2.80744	0.000277037	0.000189815	A0A077S030	Uncharacterized protein | TraesCS3B03G1366400	GO:0006633 | GO:0006979 | GO:0031408 | GO:0098869 | GO:0006629 | GO:0006631	fatty acid biosynthetic process | response to oxidative stress | oxylipin biosynthetic process | cellular oxidant detoxification | lipid metabolic process | fatty acid metabolic process	NA	NA	GO:0016491 | GO:0020037 | GO:0004601 | GO:0016702 | GO:0046872 | GO:0051213	oxidoreductase activity | heme binding | peroxidase activity | oxidoreductase activity; acting on single donors with incorporation of molecular oxygen; incorporation of two atoms of oxygen | metal ion binding | dioxygenase activity	TraesCS3B01G549000	TraesCS3B02G549000
TraesCS3B03G1419400	50.4482	-2.82986	0.476442	3.28361e-10	0.000194389	W5D371	HSF-type DNA-binding domain-containing protein	GO:0006355 | GO:0006357 | GO:0034605	regulation of DNA-templated transcription | regulation of transcription by RNA polymerase II | cellular response to heat	GO:0005634	nucleus	GO:0003700 | GO:0043565 | GO:0000978 | GO:0003677	DNA-binding transcription factor activity | sequence-specific DNA binding | RNA polymerase II cis-regulatory region sequence-specific DNA binding | DNA binding	TraesCS3B01G568300	TraesCS3B02G568300
TraesCS3D03G0118800	2258.55	-2.28857	0.963066	0.00064253	0.000220873	A0A3B6GQ28	P450	NA	NA	GO:0016020	membrane	GO:0020037 | GO:0004497 | GO:0005506 | GO:0016705 | GO:0046872 | GO:0016491	heme binding | monooxygenase activity | iron ion binding | oxidoreductase activity; acting on paired donors; with incorporation or reduction of molecular oxygen | metal ion binding | oxidoreductase activity	TraesCS3D01G061900	TraesCS3D02G061900
TraesCS3D03G0193300	95.2257	-2.38171	0.257476	2.97694e-21	0.000234685	A0A3B6GNE0	Aminotransferase-like plant mobile domain-containing protein	GO:0010073 | GO:0048507	meristem maintenance | meristem development	NA	NA	NA	NA	TraesCS3D01G097200	TraesCS3D02G097200
TraesCS3D03G0265100	557.537	-2.21994	0.21435	2.37495e-26	0.000246464	A0A3B6GPD0	Glycosyltransferase (EC 2.4.1.-)	NA	NA	NA	NA	GO:0008194 | GO:0016740 | GO:0016757 | GO:0035251	UDP-glycosyltransferase activity | transferase activity | glycosyltransferase activity | UDP-glucosyltransferase activity	TraesCS3D01G126300	TraesCS3D02G126300
TraesCS3D03G0265600	1591.07	-2.56301	0.174177	2.70771e-50	0.000246674	C5HUX8	Glycosyltransferase (EC 2.4.1.-)	NA	NA	NA	NA	GO:0008194 | GO:0016740 | GO:0016757 | GO:0035251	UDP-glycosyltransferase activity | transferase activity | glycosyltransferase activity | UDP-glucosyltransferase activity	TraesCS3D01G126500	TraesCS3D02G126500
TraesCS3D03G0314000	172.813	-2.09667	0.265473	2.62508e-16	0.00025623	A0A3B6GQS3	RING-type domain-containing protein	NA	NA	GO:0016020	membrane	NA	NA	TraesCS3D01G147800	TraesCS3D02G147800
TraesCS3D03G0336300	325.513	-2.41095	0.389362	4.99478e-11	0.000262581	A0A3B6GP10	Mitochondrial carrier protein	GO:0055085 | GO:0015711 | GO:0015748 | GO:0071705	transmembrane transport | organic anion transport | organophosphate ester transport | nitrogen compound transport	GO:0016020	membrane	GO:0022857	transmembrane transporter activity	TraesCS3D01G157800	TraesCS3D02G157800
TraesCS3D03G0338100	4764.82	-2.58418	0.145948	2.47783e-71	0.000262786	A0A3B6GU21	Water stress and hypersensitive response domain-containing protein	GO:0009269	response to desiccation	NA	NA	NA	NA	TraesCS3D01G158600	TraesCS3D02G158600
TraesCS3D03G0373400	166.701	-2.01457	0.291262	3.73525e-13	0.000271534	A0A3B6GU13	4-hydroxy-7-methoxy-3-oxo-3;4-dihydro-2H-1;4-benzoxazin-2-yl glucosidebeta-D-glucosidase (EC 3.2.1.182)	GO:0005975	carbohydrate metabolic process	GO:0009507	chloroplast	GO:0008422 | GO:0102726 | GO:0004553 | GO:0016787	beta-glucosidase activity | DIMBOA glucoside beta-D-glucosidase activity | hydrolase activity; hydrolyzing O-glycosyl compounds | hydrolase activity	TraesCS3D01G171000	TraesCS3D02G171000
TraesCS3D03G0390900	16.0464	-2.302	0.714306	8.80022e-05	0.000278505	Unknown_TraesCS3D03G0390900	Unknown_TraesCS3D03G0390900	NA	NA	NA	NA	NA	NA	TraesCS3D01G180400	TraesCS3D02G180400
TraesCS3D03G0403200	253.794	-2.40275	0.211023	5.82215e-31	0.000280919	A0A3B6GUJ4 | A0A3B6GV13	Dof-type domain-containing protein | Dof-type domain-containing protein	GO:0006355	regulation of DNA-templated transcription	GO:0005634	nucleus	GO:0003677 | GO:0003700	DNA binding | DNA-binding transcription factor activity	TraesCS3D01G185500	TraesCS3D02G185500
TraesCS3D03G0404500	31.4463	-2.1715	0.396698	4.15484e-09	0.00028182	A0A3B6GV24	Envelope ADP;ATP carrier protein; chloroplastic	GO:0055085 | GO:0015711 | GO:0015748 | GO:0071705 | GO:0015867	transmembrane transport | organic anion transport | organophosphate ester transport | nitrogen compound transport | ATP transport	GO:0042651 | GO:0016020	thylakoid membrane | membrane	GO:0005347	ATP transmembrane transporter activity	TraesCS3D01G186300	TraesCS3D02G186300
TraesCS3D03G0421500	40.0667	-3.31412	0.483889	5.42113e-13	0.000289949	A0A3B6GSB5	J domain-containing protein	NA	NA	GO:0005783	endoplasmic reticulum	NA	NA	TraesCS3D01G193500	TraesCS3D02G193500
TraesCS3D03G0524400	550.375	-3.51326	0.216872	2.09528e-59	0.000310365	A0A3B6GU54	ABC transporter domain-containing protein	GO:0055085	transmembrane transport	GO:0016020	membrane	GO:0005524 | GO:0140359 | GO:0000166	ATP binding | ABC-type transporter activity | nucleotide binding	TraesCS3D01G234400	TraesCS3D02G234400
TraesCS3D03G0527800	13.1431	-2.07074	0.777153	0.000852012	0.000311712	A0A3B6GWN7	CRC domain-containing protein	GO:0006355	regulation of DNA-templated transcription	GO:0005634 | GO:0043231	nucleus | intracellular membrane-bounded organelle	NA	NA	TraesCS3D01G233200	TraesCS3D02G233200
TraesCS3D03G0544800	1194.22	-4.96556	0.797366	2.25031e-11	0.000317234	A0A3B6GT52	NAD-dependent epimerase/dehydratase domain-containing protein	NA	NA	NA	NA	GO:0016616	oxidoreductase activity; acting on the CH-OH group of donors; NAD or NADP as acceptor	TraesCS3D01G224600	TraesCS3D02G224600
TraesCS3D03G0560900	136.916	-4.14995	0.464226	7.17809e-20	0.00032133	A0A3B6GSA3	protein-serine/threonine phosphatase (EC 3.1.3.16)	GO:0006470 | GO:0035970	protein dephosphorylation | peptidyl-threonine dephosphorylation	GO:0005634	nucleus	GO:0017018 | GO:0046872 | GO:0004722 | GO:0043169 | GO:0016787 | GO:0004721	myosin phosphatase activity | metal ion binding | protein serine/threonine phosphatase activity | cation binding | hydrolase activity | phosphoprotein phosphatase activity	TraesCS3D01G238000	TraesCS3D02G238000
TraesCS3D03G0599600	16.5279	-2.16311	1.43698	0.00802764	0.000333729	A0A3B6GXL7	Protein kinase domain-containing protein	GO:0007165 | GO:0006468 | GO:0016310	signal transduction | protein phosphorylation | phosphorylation	NA	NA	GO:0005524 | GO:0004672 | GO:0004674 | GO:0000166 | GO:0016301 | GO:0016740	ATP binding | protein kinase activity | protein serine/threonine kinase activity | nucleotide binding | kinase activity | transferase activity	TraesCS3D01G256500	TraesCS3D02G256500
TraesCS3D03G0647100	95.6013	-3.10478	0.502884	3.82006e-11	0.000349011	A0A3B6GYZ1	Glycosyltransferase (EC 2.4.1.-)	NA	NA	NA	NA	GO:0008194 | GO:0016740 | GO:0016757	UDP-glycosyltransferase activity | transferase activity | glycosyltransferase activity	TraesCS3D01G279800	TraesCS3D02G279800
TraesCS3D03G0683600	119.3	-2.35448	0.267635	1.79561e-19	0.00035932	A0A3B6GZ80	PNPLA domain-containing protein	GO:0006629 | GO:0016042 | GO:0000278	lipid metabolic process | lipid catabolic process | mitotic cell cycle	GO:0005829	cytosol	GO:0004806 | GO:0004722 | GO:0016787	triglyceride lipase activity | protein serine/threonine phosphatase activity | hydrolase activity	TraesCS3D01G298200	TraesCS3D02G298200
TraesCS3D03G0725300	229.536	-2.88092	0.364071	1.88404e-16	0.000376087	A0A3B6GVN0	Thioredoxin domain-containing protein	NA	NA	NA	NA	NA	NA	TraesCS3D01G320500	TraesCS3D02G320500
TraesCS3D03G0760500	354.637	-2.9674	0.260311	4.58882e-31	0.000388915	A0A3B6GY28	Nodulin-like domain-containing protein	NA	NA	GO:0016020	membrane	NA	NA	TraesCS3D01G340100	TraesCS3D02G340100
TraesCS3D03G0762300	210.75	-2.17627	0.247716	1.12476e-19	0.000391358	A0A3B6H0T8	Haem-binding uptake Tiki superfamily ChaN domain-containing protein	NA	NA	GO:0031969	chloroplast membrane	NA	NA	TraesCS3D01G341400	TraesCS3D02G341400
TraesCS3D03G0793300	2531.07	-2.52902	0.413332	5.35431e-11	0.000402698	A0A077RXE4 | A0A3B6GY57	Delta-1-pyrroline-5-carboxylate synthase [Includes: Glutamate 5-kinase (GK) (EC 2.7.2.11) (Gamma-glutamyl kinase); Gamma-glutamyl phosphate reductase (GPR) (EC 1.2.1.41) (Glutamate-5-semialdehyde dehydrogenase) (Glutamyl-gamma-semialdehyde dehydrogenase)] | Delta-1-pyrroline-5-carboxylate synthase [Includes: Glutamate 5-kinase (GK) (EC 2.7.2.11) (Gamma-glutamyl kinase); Gamma-glutamyl phosphate r…	GO:0016310 | GO:0055129 | GO:0006561 | GO:0008152 | GO:0008652 | GO:0009084	phosphorylation | L-proline biosynthetic process | proline biosynthetic process | metabolic process | cellular amino acid biosynthetic process | glutamine family amino acid biosynthetic process	GO:0005737	cytoplasm	GO:0005524 | GO:0016491 | GO:0003824 | GO:0016301 | GO:0016620 | GO:0004349 | GO:0004350 | GO:0000166 | GO:0016740	ATP binding | oxidoreductase activity | catalytic activity | kinase activity | oxidoreductase activity; acting on the aldehyde or oxo group of donors; NAD or NADP as acceptor | glutamate 5-kinase activity | glutamate-5-semialdehyde dehydrogenase activity | nucleotide binding | transferase activity	TraesCS3D01G357200	TraesCS3D02G357200
TraesCS3D03G0884400	10.0286	-2.82862	1.21956	0.00208897	0.00044993	A0A3B6H307	Fe2OG dioxygenase domain-containing protein	GO:0009416 | GO:0009686 | GO:0009908 | GO:0009826	response to light stimulus | gibberellin biosynthetic process | flower development | unidimensional cell growth	NA	NA	GO:0046872 | GO:0051213 | GO:0045544 | GO:0016491	metal ion binding | dioxygenase activity | gibberellin 20-oxidase activity | oxidoreductase activity	TraesCS3D01G401400	TraesCS3D02G401400
TraesCS3D03G0999200	103.701	-2.46121	0.375655	3.44495e-12	0.000479685	A0A3B6H4S1	FBD domain-containing protein	NA	NA	NA	NA	GO:0005515	protein binding	TraesCS3D01G453800	TraesCS3D02G453800
TraesCS3D03G1050800	29.7128	-2.26456	0.850581	0.000992471	0.000486216	A0A3B6H2U0	cytokinin dehydrogenase (EC 1.5.99.12)	GO:0009690	cytokinin metabolic process	GO:0005615	extracellular space	GO:0016491 | GO:0003824 | GO:0071949 | GO:0050660 | GO:0019139	oxidoreductase activity | catalytic activity | FAD binding | flavin adenine dinucleotide binding | cytokinin dehydrogenase activity	TraesCS3D01G475800	TraesCS3D02G475800
TraesCS3D03G1069000	279.525	-2.99033	0.296954	4.34652e-25	0.000487804	A0A3B6H1G6	EF-hand domain-containing protein	GO:0006415 | GO:0006413 | GO:0000054	translational termination | translational initiation | ribosomal subunit export from nucleus	NA	NA	GO:0005524 | GO:0005509 | GO:0005506 | GO:0043024	ATP binding | calcium ion binding | iron ion binding | ribosomal small subunit binding	TraesCS3D01G483200	TraesCS3D02G483200
TraesCS3D03G1109600	1349.21	-3.46516	0.185959	7.59519e-79	0.000497597	A0A3B6H369	Uncharacterized protein | TraesCS3D03G1109600	NA	NA	NA	NA	NA	NA	TraesCS3D01G502900	TraesCS3D02G502900
TraesCS3D03G1150200	13.5658	-2.14989	1.07658	0.00174671	0.000506023	A0A3B6H2N4	Serine decarboxylase	GO:1901564 | GO:0019752	organonitrogen compound metabolic process | carboxylic acid metabolic process	NA	NA	GO:0003824 | GO:0016831 | GO:0030170 | GO:0016830 | GO:0016829	catalytic activity | carboxy-lyase activity | pyridoxal phosphate binding | carbon-carbon lyase activity | lyase activity	TraesCS3D01G519600	TraesCS3D02G519600
TraesCS3D03G1171700	21.037	-3.03622	0.752934	8.51289e-06	0.00051591	A0A3B6H701	Pentacotripeptide-repeat region of PRORP domain-containing protein	GO:0008380	RNA splicing	NA	NA	GO:0005515	protein binding	TraesCS3D01G530500	TraesCS3D02G530500
TraesCS3D03G1181300	91.9501	-2.86777	1.00212	0.00117807	0.000516991	A0A3B6H7I0	Glycosyltransferase (EC 2.4.1.-)	NA	NA	NA	NA	GO:0008194 | GO:0016740 | GO:0016757	UDP-glycosyltransferase activity | transferase activity | glycosyltransferase activity	TraesCS3D01G534800	TraesCS3D02G534800
TraesCS4A03G0008700	204.33	-2.31278	0.260818	5.09783e-20	0.000533891	A0A3B6HQ56	AP2/ERF domain-containing protein	GO:0006355 | GO:0009873 | GO:0006351	regulation of DNA-templated transcription | ethylene-activated signaling pathway | DNA-templated transcription	GO:0005634	nucleus	GO:0003677 | GO:0003700	DNA binding | DNA-binding transcription factor activity	TraesCS4A01G005500	TraesCS4A02G005500
TraesCS4A03G0016500	3025.09	-6.45454	0.684174	2.20443e-22	0.000539043	A0A3B6HP19	Uncharacterized protein | TraesCS4A03G0016500	NA	NA	NA	NA	GO:0016747	acyltransferase activity; transferring groups other than amino-acyl groups	TraesCS4A01G009700	TraesCS4A02G009700
TraesCS4A03G0016600	633.839	-6.01333	0.921941	3.43039e-12	0.000539293	A0A3B6HM40	Uncharacterized protein | TraesCS4A03G0016600	NA	NA	NA	NA	GO:0016747	acyltransferase activity; transferring groups other than amino-acyl groups	TraesCS4A01G009800	TraesCS4A02G009800
TraesCS4A03G0022100	92.3698	-3.2376	0.340747	2.18511e-22	0.000542494	W5E0D2	Secreted protein	NA	NA	NA	NA	NA	NA	TraesCS4A01G013300	TraesCS4A02G013300
TraesCS4A03G0035800	231.068	-3.91662	0.306384	3.14556e-38	0.000545991	A0A3B6HPE1	Uncharacterized protein | TraesCS4A03G0035800	NA	NA	NA	NA	NA	NA	TraesCS4A01G020000	TraesCS4A02G020000
TraesCS4A03G0152500	58.5107	-3.04455	0.389192	7.37181e-16	0.000595826	A0A3B6HPR5	Uncharacterized protein | TraesCS4A03G0152500	GO:0006355 | GO:0006357	regulation of DNA-templated transcription | regulation of transcription by RNA polymerase II	GO:0005634	nucleus	GO:0000981 | GO:0000978 | GO:0003677	DNA-binding transcription factor activity; RNA polymerase II-specific | RNA polymerase II cis-regulatory region sequence-specific DNA binding | DNA binding	TraesCS4A01G075200	TraesCS4A02G075200
TraesCS4A03G0158200	15.3024	-2.7025	0.746448	3.93699e-05	0.000597696	A0A3B6HSS1	Uncharacterized protein | TraesCS4A03G0158200	NA	NA	NA	NA	NA	NA	TraesCS4A01G078200	TraesCS4A02G078200
TraesCS4A03G0193400	427.34	-2.79478	0.252097	1.13177e-29	0.000622683	A0A3B6HRV6	protein-serine/threonine phosphatase (EC 3.1.3.16)	GO:0006470 | GO:0035970	protein dephosphorylation | peptidyl-threonine dephosphorylation	GO:0005634	nucleus	GO:0017018 | GO:0046872 | GO:0004722 | GO:0043169 | GO:0016787 | GO:0004721	myosin phosphatase activity | metal ion binding | protein serine/threonine phosphatase activity | cation binding | hydrolase activity | phosphoprotein phosphatase activity	TraesCS4A01G094300	TraesCS4A02G094300
TraesCS4A03G0266600	655.578	-2.49716	0.299448	4.2542e-18	0.000660818	A0A3B6HRJ8 | A0A3B6HT54 | A0A3B6HUK3 | A0A3B6HVE8	non-specific serine/threonine protein kinase (EC 2.7.11.1) | non-specific serine/threonine protein kinase (EC 2.7.11.1) | non-specific serine/threonine protein kinase (EC 2.7.11.1) | non-specific serine/threonine protein kinase (EC 2.7.11.1)	GO:0007165 | GO:0006468 | GO:0016310 | GO:0050896 | GO:0035556	signal transduction | protein phosphorylation | phosphorylation | response to stimulus | intracellular signal transduction	NA	NA	GO:0005524 | GO:0004672 | GO:0004674 | GO:0000166 | GO:0016301 | GO:0016740 | GO:0106310	ATP binding | protein kinase activity | protein serine/threonine kinase activity | nucleotide binding | kinase activity | transferase activity | protein serine kinase activity	TraesCS4A01G126800	TraesCS4A02G126800
TraesCS4A03G0517100	28.9685	-2.17876	0.461301	3.03771e-07	0.000734675	A0A3B6HTL0	AP2/ERF domain-containing protein	GO:0006355 | GO:0006351	regulation of DNA-templated transcription | DNA-templated transcription	GO:0005634	nucleus	GO:0003677 | GO:0003700	DNA binding | DNA-binding transcription factor activity	TraesCS4A01G193100	TraesCS4A02G193100
TraesCS4A03G0521400	35.3865	-4.3537	0.461681	3.46085e-22	0.000736175	Unknown_TraesCS4A03G0521400	Unknown_TraesCS4A03G0521400	GO:0007165 | GO:0006468	signal transduction | protein phosphorylation	NA	NA	GO:0005524 | GO:0004672	ATP binding | protein kinase activity	TraesCS4A01G194800	TraesCS4A02G194800
TraesCS4A03G0624000	54.0357	-2.92957	0.370045	1.45346e-16	0.00077436	A0A3B6HV18	LOB domain-containing protein	GO:0010468	regulation of gene expression	NA	NA	NA	NA	TraesCS4A01G236200	TraesCS4A02G236200
TraesCS4A03G0699400	102.996	-2.47027	0.246308	7.8336e-25	0.000809117	A0A3B6HWQ8	RanBP2-type domain-containing protein	NA	NA	GO:0005737	cytoplasm	GO:0003723 | GO:0046872 | GO:0003729	RNA binding | metal ion binding | mRNA binding	TraesCS4A01G269900	TraesCS4A02G269900
TraesCS4A03G0856100	383.117	-2.01888	0.297514	8.26046e-13	0.000889174	A0A3B6I2F0	Leucine-rich repeat-containing N-terminal plant-type domain-containing protein	NA	NA	NA	NA	GO:0005515	protein binding	TraesCS4A01G344600	TraesCS4A02G344600
TraesCS4A03G0858900	1658.74	-2.5941	0.283691	2.58396e-21	0.000889665	A0A3B6HZB9	Leucine-rich repeat-containing N-terminal plant-type domain-containing protein	NA	NA	GO:0016020	membrane	GO:0033612 | GO:0005515	receptor serine/threonine kinase binding | protein binding	TraesCS4A01G345700	TraesCS4A02G345700
TraesCS4A03G0859500	5681.45	-2.24958	0.158207	6.80345e-47	0.000889704	Unknown_TraesCS4A03G0859500	Unknown_TraesCS4A03G0859500	NA	NA	NA	NA	NA	NA	TraesCS4A01G346100	TraesCS4A02G346100
TraesCS4A03G0860400	1837.51	-4.12864	0.21025	4.47962e-87	0.000889796	A0A3B6I3C4	Leucine-rich repeat-containing N-terminal plant-type domain-containing protein	NA	NA	NA	NA	GO:0005515	protein binding	TraesCS4A01G346900	TraesCS4A02G346900
TraesCS4A03G0860500	1716.12	-2.80448	0.289534	1.96852e-23	0.00089021	A0A3B6HZD2	Leucine-rich repeat-containing N-terminal plant-type domain-containing protein	NA	NA	NA	NA	GO:0005515	protein binding	TraesCS4A01G347000	TraesCS4A02G347000
TraesCS4A03G0860600	1527.35	-4.32679	0.322681	3.53705e-42	0.00089291	A0A3B6I104	Leucine-rich repeat-containing N-terminal plant-type domain-containing protein	NA	NA	NA	NA	GO:0005515	protein binding	TraesCS4A01G347100	TraesCS4A02G347100
TraesCS4A03G0860800	381.33	-4.07066	0.477461	7.84279e-19	0.000894487	A0A3B6HYW2	Leucine-rich repeat-containing N-terminal plant-type domain-containing protein	NA	NA	NA	NA	GO:0005515	protein binding	TraesCS4A01G347200	TraesCS4A02G347200
TraesCS4A03G0860900	167.946	-2.25446	0.334845	1.145e-12	0.000894487	A0A3B6I2I1	Leucine-rich repeat-containing N-terminal plant-type domain-containing protein	NA	NA	NA	NA	GO:0005515	protein binding	TraesCS4A01G347300	TraesCS4A02G347300
TraesCS4A03G0907900	248.252	-4.70215	0.382027	3.6727e-35	0.000910435	A0A3B6I381	mannan endo-1;4-beta-mannosidase (EC 3.2.1.78)	GO:0071704 | GO:0008152	organic substance metabolic process | metabolic process	NA	NA	GO:0004553 | GO:0016985 | GO:0016798 | GO:0016787	hydrolase activity; hydrolyzing O-glycosyl compounds | mannan endo-1;4-beta-mannosidase activity | hydrolase activity; acting on glycosyl bonds | hydrolase activity	TraesCS4A01G368600	TraesCS4A02G368600
TraesCS4A03G0957000	18.0561	-2.00567	0.514582	9.31788e-06	0.000920015	A0A3B6I0J5	AAA+ ATPase domain-containing protein	NA	NA	NA	NA	GO:0005524 | GO:0016887 | GO:0000166	ATP binding | ATP hydrolysis activity | nucleotide binding	TraesCS4A01G384300	TraesCS4A02G384300
TraesCS4B03G0096300	49.9375	-2.0663	0.365597	1.33126e-09	0.00103266	A0A3B6INP7	RanBP2-type domain-containing protein	NA	NA	GO:0005737	cytoplasm	GO:0003723 | GO:0046872 | GO:0003729	RNA binding | metal ion binding | mRNA binding	TraesCS4B01G044200	TraesCS4B02G044200
TraesCS4B03G0119400	269.831	-4.05401	0.493399	1.72869e-17	0.00104646	A0A3B6IN61	Uncharacterized protein | TraesCS4B03G0119400	NA	NA	NA	NA	GO:0016747	acyltransferase activity; transferring groups other than amino-acyl groups	TraesCS4B01G055400	TraesCS4B02G055400
TraesCS4B03G0133800	77.5008	-2.101	0.362376	5.47262e-10	0.0010532	Unknown_TraesCS4B03G0133800	Unknown_TraesCS4B03G0133800	GO:0006508	proteolysis	NA	NA	GO:0004185	serine-type carboxypeptidase activity	TraesCS4B01G061500	TraesCS4B02G061500
TraesCS4B03G0161900	16.1488	-3.93676	1.04876	5.3815e-05	0.00107525	Unknown_TraesCS4B03G0161900	Unknown_TraesCS4B03G0161900	NA	NA	NA	NA	GO:0005515	protein binding	TraesCS4B01G072300	TraesCS4B02G072300
TraesCS4B03G0221800	722.924	-2.30172	0.150732	1.36867e-53	0.00109851	A0A3B6IN59	Uncharacterized protein | TraesCS4B03G0221800	NA	NA	NA	NA	NA	NA	TraesCS4B01G096800	TraesCS4B02G096800
TraesCS4B03G0222400	953.394	-2.78175	0.304981	3.67109e-21	0.00109874	A0A3B6IN64	aldehyde oxygenase (deformylating) (EC 4.1.99.5)	GO:0016126 | GO:0006950 | GO:0008610 | GO:1901700 | GO:0010033	sterol biosynthetic process | response to stress | lipid biosynthetic process | response to oxygen-containing compound | response to organic substance	GO:0016020 | GO:0005789 | GO:0005783	membrane | endoplasmic reticulum membrane | endoplasmic reticulum	GO:0016491 | GO:0005506 | GO:0009924 | GO:1990465 | GO:0000254 | GO:0016829	oxidoreductase activity | iron ion binding | octadecanal decarbonylase activity | aldehyde oxygenase (deformylating) activity | C-4 methylsterol oxidase activity | lyase activity	TraesCS4B01G097200	TraesCS4B02G097200
TraesCS4B03G0277600	51.8118	-3.41941	0.439939	4.25895e-16	0.00112328	Unknown_TraesCS4B03G0277600	Unknown_TraesCS4B03G0277600	GO:0007165 | GO:0006468	signal transduction | protein phosphorylation	NA	NA	GO:0005524 | GO:0004672	ATP binding | protein kinase activity	TraesCS4B01G120400	TraesCS4B02G120400
TraesCS4B03G0282400	16.611	-2.03363	0.675189	0.000190952	0.00112746	A0A3B6IMI1	AP2/ERF domain-containing protein	GO:0006355 | GO:0006351	regulation of DNA-templated transcription | DNA-templated transcription	GO:0005634	nucleus	GO:0003677 | GO:0003700	DNA binding | DNA-binding transcription factor activity	TraesCS4B01G122100	TraesCS4B02G122100
TraesCS4B03G0501400	584.71	-3.14069	0.20316	2.66422e-55	0.00120284	A0A0D3R0R3 | A0A3B6IPP7	non-specific serine/threonine protein kinase (EC 2.7.11.1) | non-specific serine/threonine protein kinase (EC 2.7.11.1)	GO:0007165 | GO:0006468 | GO:0016310 | GO:0050896 | GO:0035556	signal transduction | protein phosphorylation | phosphorylation | response to stimulus | intracellular signal transduction	NA	NA	GO:0005524 | GO:0004672 | GO:0004674 | GO:0000166 | GO:0016301 | GO:0016740 | GO:0106310	ATP binding | protein kinase activity | protein serine/threonine kinase activity | nucleotide binding | kinase activity | transferase activity | protein serine kinase activity	TraesCS4B01G178100	TraesCS4B02G178100
TraesCS4B03G0506200	73.8857	-2.00535	0.287226	2.77104e-13	0.0012055	A0A3B6IRB6	Uncharacterized protein | TraesCS4B03G0506200	NA	NA	NA	NA	GO:0005515	protein binding	TraesCS4B01G179800	TraesCS4B02G179800
TraesCS4B03G0581000	429.801	-4.33238	0.327793	4.53318e-41	0.00125708	A0A142DDU5	protein-serine/threonine phosphatase (EC 3.1.3.16)	GO:0006470 | GO:0035970	protein dephosphorylation | peptidyl-threonine dephosphorylation	GO:0005634	nucleus	GO:0017018 | GO:0046872 | GO:0004722 | GO:0043169 | GO:0016787 | GO:0004721	myosin phosphatase activity | metal ion binding | protein serine/threonine phosphatase activity | cation binding | hydrolase activity | phosphoprotein phosphatase activity	TraesCS4B01G210100	TraesCS4B02G210100
TraesCS4B03G0638000	764.255	-2.61117	0.212227	5.1072e-36	0.00130352	A0A3B6IT88	Cytochrome P450	GO:0016125	sterol metabolic process	GO:0016020	membrane	GO:0020037 | GO:0004497 | GO:0005506 | GO:0016705	heme binding | monooxygenase activity | iron ion binding | oxidoreductase activity; acting on paired donors; with incorporation or reduction of molecular oxygen	TraesCS4B01G234100	TraesCS4B02G234100
TraesCS4B03G0764400	148.918	-2.89749	0.254098	3.35276e-31	0.00141352	A0A3B6ITK5	Secreted protein	NA	NA	NA	NA	NA	NA	TraesCS4B01G290500	TraesCS4B02G290500
TraesCS4B03G0774700	431.507	-7.31322	1.5019	2.17087e-08	0.00142157	A0A3B6ITQ3	Uncharacterized protein | TraesCS4B03G0774700	NA	NA	NA	NA	GO:0016747	acyltransferase activity; transferring groups other than amino-acyl groups	TraesCS4B01G294800	TraesCS4B02G294800
TraesCS4B03G0850800	22.2643	-2.33384	0.646681	2.89885e-05	0.00148402	A0A3B6IY80	chitinase (EC 3.2.1.14)	GO:0006468 | GO:0000272 | GO:0006032 | GO:0016998 | GO:0005975 | GO:0008152 | GO:0016310	protein phosphorylation | polysaccharide catabolic process | chitin catabolic process | cell wall macromolecule catabolic process | carbohydrate metabolic process | metabolic process | phosphorylation	GO:0016020 | GO:0005886	membrane | plasma membrane	GO:0005524 | GO:0004672 | GO:0004568 | GO:0016798 | GO:0000166 | GO:0016301 | GO:0016740 | GO:0016787	ATP binding | protein kinase activity | chitinase activity | hydrolase activity; acting on glycosyl bonds | nucleotide binding | kinase activity | transferase activity | hydrolase activity	TraesCS4B01G328400	TraesCS4B02G328400
TraesCS4B03G0892400	1478.43	-2.05354	0.0968461	9.03187e-101	0.00150721	A0A3B6IYP9 | A0A3B6IVE9 | A0A3B6IZA9	Uncharacterized protein | TraesCS4B03G0892400 | Uncharacterized protein | TraesCS4B03G0892400 | Uncharacterized protein | TraesCS4B03G0892400	GO:0055085	transmembrane transport	GO:0016020	membrane	GO:0005524 | GO:0140359 | GO:0016887 | GO:0000166 | GO:0042626	ATP binding | ABC-type transporter activity | ATP hydrolysis activity | nucleotide binding | ATPase-coupled transmembrane transporter activity	TraesCS4B01G343800	TraesCS4B02G343800
TraesCS4B03G0915000	711.514	-2.91637	0.200575	4.6293e-49	0.00153636	A0A3B6IX30	Subtilisin-like protease	GO:0006508	proteolysis	NA	NA	GO:0008236 | GO:0004252 | GO:0016787 | GO:0008233	serine-type peptidase activity | serine-type endopeptidase activity | hydrolase activity | peptidase activity	TraesCS4B01G352100	TraesCS4B02G352100
TraesCS4B03G0948500	193.452	-2.90947	0.388371	3.7059e-15	0.0015736	A0A3B6IXR5	Bifunctional inhibitor/plant lipid transfer protein/seed storage helical domain-containing protein	NA	NA	NA	NA	NA	NA	TraesCS4B01G367500	TraesCS4B02G367500
TraesCS4B03G0948800	26.9614	-2.89276	0.669843	7.9113e-07	0.0015736	A0A3B6IW85	Bifunctional inhibitor/plant lipid transfer protein/seed storage helical domain-containing protein	NA	NA	NA	NA	NA	NA	TraesCS4B01G367600	TraesCS4B02G367600
TraesCS4B03G0970200	24.9415	-3.62953	1.0587	0.00019415	0.00158472	A0A3B6IY34	Uncharacterized protein | TraesCS4B03G0970200	NA	NA	NA	NA	NA	NA	TraesCS4B01G379100	TraesCS4B02G379100
TraesCS4B03G0997900	134.307	-2.62984	0.444526	2.46923e-10	0.00159409	A0A3B6J0N2	Sulfotransferase (EC 2.8.2.-)	GO:0051923	sulfation	GO:0005737	cytoplasm	GO:0008146 | GO:0016740	sulfotransferase activity | transferase activity	TraesCS4B01G392400	TraesCS4B02G392400
TraesCS4D03G0058900	1734.47	-2.54739	0.156116	4.60101e-61	0.00168132	A0A3B6JD70	Lipoxygenase (EC 1.13.11.-)	GO:0006633 | GO:0031408 | GO:0034440 | GO:0006629 | GO:0006631	fatty acid biosynthetic process | oxylipin biosynthetic process | lipid oxidation | lipid metabolic process | fatty acid metabolic process	NA	NA	GO:0016491 | GO:0046872 | GO:0016702 | GO:0005515 | GO:0051213	oxidoreductase activity | metal ion binding | oxidoreductase activity; acting on single donors with incorporation of molecular oxygen; incorporation of two atoms of oxygen | protein binding | dioxygenase activity	TraesCS4D01G035200	TraesCS4D02G035200
TraesCS4D03G0069700	51.3794	-2.82913	0.423007	1.69551e-12	0.00169717	A0A3B6JCS9	RanBP2-type domain-containing protein	NA	NA	GO:0005737	cytoplasm	GO:0003723 | GO:0046872 | GO:0003729	RNA binding | metal ion binding | mRNA binding	TraesCS4D01G041700	TraesCS4D02G041700
TraesCS4D03G0102600	537.072	-3.07711	0.502435	4.76989e-11	0.00172735	A0A3B6JEP6	Uncharacterized protein | TraesCS4D03G0102600	NA	NA	NA	NA	GO:0016747	acyltransferase activity; transferring groups other than amino-acyl groups	TraesCS4D01G055700	TraesCS4D02G055700
TraesCS4D03G0108000	132.036	-2.13753	0.240612	5.44934e-20	0.00173585	A0A3B6JE25 | A0A3B6JGC4	ATP-dependent RNA helicase (EC 3.6.4.13) | ATP-dependent RNA helicase (EC 3.6.4.13)	NA	NA	GO:0005730	nucleolus	GO:0005524 | GO:0003723 | GO:0003676 | GO:0003724 | GO:0016787 | GO:0000166 | GO:0004386	ATP binding | RNA binding | nucleic acid binding | RNA helicase activity | hydrolase activity | nucleotide binding | helicase activity	TraesCS4D01G058800	TraesCS4D02G058800
TraesCS4D03G0134700	19.54	-4.25265	0.914487	9.13333e-07	0.00176914	A0A3B6JDK9	TF-B3 domain-containing protein	NA	NA	GO:0005634	nucleus	GO:0003677	DNA binding	TraesCS4D01G071500	TraesCS4D02G071500
TraesCS4D03G0146800	20.0442	-2.22956	0.441443	3.97323e-08	0.00177664	A0A3B6JFF0	LOB domain-containing protein	GO:0010468	regulation of gene expression	NA	NA	NA	NA	TraesCS4D01G077600	TraesCS4D02G077600
TraesCS4D03G0304600	14.5546	-2.67638	0.631204	1.87725e-06	0.00193291	A0A1D5Y5Y3	Glutaredoxin domain-containing protein	NA	NA	NA	NA	NA	NA	TraesCS4D01G147300	TraesCS4D02G147300
TraesCS4D03G0426400	21.558	-2.19628	0.611277	3.63481e-05	0.00198412	A0A3B6JHA6	PAP-associated domain-containing protein	NA	NA	NA	NA	NA	NA	TraesCS4D01G171200	TraesCS4D02G171200
TraesCS4D03G0446900	2585.49	-2.04169	0.170632	3.88824e-34	0.0020046	A0A3B6JJA9 | A0A3B6JKU3 | K7SGP0	non-specific serine/threonine protein kinase (EC 2.7.11.1) | non-specific serine/threonine protein kinase (EC 2.7.11.1) | non-specific serine/threonine protein kinase (EC 2.7.11.1)	GO:0007165 | GO:0006468 | GO:0016310 | GO:0050896 | GO:0035556	signal transduction | protein phosphorylation | phosphorylation | response to stimulus | intracellular signal transduction	NA	NA	GO:0005524 | GO:0004672 | GO:0004674 | GO:0000166 | GO:0016301 | GO:0016740 | GO:0106310	ATP binding | protein kinase activity | protein serine/threonine kinase activity | nucleotide binding | kinase activity | transferase activity | protein serine kinase activity	TraesCS4D01G179700	TraesCS4D02G179700
TraesCS4D03G0451700	79.9183	-2.15504	0.276679	6.34858e-16	0.00201331	A0A3B6JIM4	Uncharacterized protein | TraesCS4D03G0451700	NA	NA	NA	NA	GO:0005515	protein binding	TraesCS4D01G181400	TraesCS4D02G181400
TraesCS4D03G0486700	280.964	-2.00707	0.228788	1.66563e-19	0.00204788	Q76MV8	Hydrophobic polypeptide (Plasma membrane protein)	NA	NA	GO:0016020	membrane	NA	NA	TraesCS4D01G197700	TraesCS4D02G197700
TraesCS4D03G0515700	845.908	-3.44994	0.251328	8.91082e-44	0.00209383	A0A3B6JLP4	protein-serine/threonine phosphatase (EC 3.1.3.16)	GO:0006470 | GO:0035970	protein dephosphorylation | peptidyl-threonine dephosphorylation	GO:0005634	nucleus	GO:0017018 | GO:0046872 | GO:0004722 | GO:0043169 | GO:0016787 | GO:0004721	myosin phosphatase activity | metal ion binding | protein serine/threonine phosphatase activity | cation binding | hydrolase activity | phosphoprotein phosphatase activity	TraesCS4D01G210900	TraesCS4D02G210900
TraesCS4D03G0668900	422.451	-7.10422	0.545082	4.19808e-39	0.00228171	A0A3B6JLF7	Uncharacterized protein | TraesCS4D03G0668900	GO:0006511 | GO:0006623 | GO:0006896	ubiquitin-dependent protein catabolic process | protein targeting to vacuole | Golgi to vacuole transport	GO:0016020 | GO:0017119 | GO:0005768 | GO:0005802	membrane | Golgi transport complex | endosome | trans-Golgi network	GO:0061630	ubiquitin protein ligase activity	TraesCS4D01G282400	TraesCS4D02G282400
TraesCS4D03G0686100	50.7183	-2.84412	0.436397	7.88722e-12	0.00229807	W5E0D2	Secreted protein	NA	NA	NA	NA	NA	NA	TraesCS4D01G289500	TraesCS4D02G289500
TraesCS4D03G0695100	1675.15	-6.67432	0.775786	5.21592e-19	0.00231964	A0A3B6JN95	Uncharacterized protein | TraesCS4D03G0695100	NA	NA	NA	NA	GO:0016747	acyltransferase activity; transferring groups other than amino-acyl groups	TraesCS4D01G293600	TraesCS4D02G293600
TraesCS4D03G0797800	54.3343	-2.37674	0.461748	1.93264e-08	0.00245166	W5ELU0	HMA domain-containing protein	GO:0050896	response to stimulus	NA	NA	GO:0046872	metal ion binding	TraesCS4D01G343300	TraesCS4D02G343300
TraesCS4D03G0842100	14.5543	-2.41118	0.731886	9.86282e-05	0.00250894	A0A3B6JP60	HSF-type DNA-binding domain-containing protein	GO:0006355 | GO:0006357 | GO:0034605	regulation of DNA-templated transcription | regulation of transcription by RNA polymerase II | cellular response to heat	GO:0005634	nucleus	GO:0003700 | GO:0043565 | GO:0000978 | GO:0003677	DNA-binding transcription factor activity | sequence-specific DNA binding | RNA polymerase II cis-regulatory region sequence-specific DNA binding | DNA binding	TraesCS4D01G358900	TraesCS4D02G358900
TraesCS5A03G0164200	83.3767	-2.44548	0.339936	5.54685e-14	0.00263065	A0A3B6KD08	Uncharacterized protein | TraesCS5A03G0164200	GO:0006469	negative regulation of protein kinase activity	GO:0005730	nucleolus	GO:0019901 | GO:0003725 | GO:0004860 | GO:0005515	protein kinase binding | double-stranded RNA binding | protein kinase inhibitor activity | protein binding	TraesCS5A01G063900	TraesCS5A02G063900
TraesCS5A03G0196300	11.1478	-2.74604	0.789921	3.98639e-05	0.00265758	A0A3B6KEC5	Uncharacterized protein | TraesCS5A03G0196300	NA	NA	NA	NA	NA	NA	TraesCS5A01G077400	TraesCS5A02G077400
TraesCS5A03G0251700	30.6794	-2.18422	0.644568	7.08184e-05	0.00273966	A0A3B6KEG3	Uncharacterized protein | TraesCS5A03G0251700	GO:0055085 | GO:0006833	transmembrane transport | water transport	GO:0005886 | GO:0016020	plasma membrane | membrane	GO:0015250 | GO:0015267	water channel activity | channel activity	TraesCS5A01G100000	TraesCS5A02G100000
TraesCS5A03G0434000	44.6367	-2.84818	0.469034	1.65921e-10	0.00290216	A0A3B6KGN8	Uncharacterized protein | TraesCS5A03G0434000	NA	NA	NA	NA	NA	NA	TraesCS5A01G159900	TraesCS5A02G159900
TraesCS5A03G0463400	119.382	-3.38625	0.423144	3.07064e-16	0.00297427	A0A3B6KH65	Uncharacterized protein | TraesCS5A03G0463400	GO:0009793	embryo development ending in seed dormancy	NA	NA	NA	NA	TraesCS5A01G172800	TraesCS5A02G172800
TraesCS5A03G0486100	574.153	-2.27954	0.204095	3.20699e-30	0.00301363	A0A3B6KHL2	protein-serine/threonine phosphatase (EC 3.1.3.16)	GO:0006470 | GO:0035970	protein dephosphorylation | peptidyl-threonine dephosphorylation	GO:0005634	nucleus	GO:0017018 | GO:0046872 | GO:0004722 | GO:0043169 | GO:0016787 | GO:0004721	myosin phosphatase activity | metal ion binding | protein serine/threonine phosphatase activity | cation binding | hydrolase activity | phosphoprotein phosphatase activity	TraesCS5A01G183600	TraesCS5A02G183600
TraesCS5A03G0516700	88.6382	-2.88481	2.75811	0.00463599	0.00305277	A0A3B6KIS3	RING-type E3 ubiquitin transferase (EC 2.3.2.27)	GO:0016567	protein ubiquitination	GO:0005634 | GO:0005737	nucleus | cytoplasm	GO:0004842 | GO:0005515	ubiquitin-protein transferase activity | protein binding	TraesCS5A01G198800	TraesCS5A02G198800
TraesCS5A03G0594900	1716.07	-3.13644	0.454574	2.71644e-13	0.00322508	A0A3B6KJZ8	Fe2OG dioxygenase domain-containing protein	NA	NA	NA	NA	GO:0016491 | GO:0046872	oxidoreductase activity | metal ion binding	TraesCS5A01G234200	TraesCS5A02G234200
TraesCS5A03G0595000	882.493	-2.91368	0.325445	2.14123e-20	0.00322615	A0A3B6KHQ0 | A0A3B6KJC3	Fe2OG dioxygenase domain-containing protein | Fe2OG dioxygenase domain-containing protein	NA	NA	NA	NA	GO:0016491 | GO:0046872	oxidoreductase activity | metal ion binding	TraesCS5A01G234300	TraesCS5A02G234300
TraesCS5A03G0613300	71.63	-3.9107	0.981489	5.8513e-06	0.00325101	A0A3B6KKD1	Uncharacterized protein | TraesCS5A03G0613300	NA	NA	NA	NA	GO:0016747	acyltransferase activity; transferring groups other than amino-acyl groups	TraesCS5A01G244900	TraesCS5A02G244900
TraesCS5A03G0757200	55.6045	-2.16045	0.369889	3.7396e-10	0.00343782	Unknown_TraesCS5A03G0757200	Unknown_TraesCS5A03G0757200	NA	NA	NA	NA	NA	NA	TraesCS5A01G311200	TraesCS5A02G311200
TraesCS5A03G0814100	516.026	-3.35624	0.471513	5.37935e-14	0.00348881	A0A3B6KMV5	Uncharacterized protein | TraesCS5A03G0814100	NA	NA	NA	NA	GO:0016747	acyltransferase activity; transferring groups other than amino-acyl groups	TraesCS5A01G338600	TraesCS5A02G338600
TraesCS5A03G0814800	168.885	-6.34816	0.640089	1.47447e-23	0.00349159	A0A3B6KKB9	B box-type domain-containing protein	NA	NA	NA	NA	GO:0008270	zinc ion binding	TraesCS5A01G339000	TraesCS5A02G339000
TraesCS5A03G0815000	210.301	-5.41912	0.490327	4.42323e-29	0.00349166	A0A3B6KMV9	B box-type domain-containing protein	NA	NA	NA	NA	GO:0008270	zinc ion binding	TraesCS5A01G339100	TraesCS5A02G339100
TraesCS5A03G0849900	18.3906	-2.53529	0.752409	4.31367e-05	0.00353672	A0A3B6KN98	Cupin type-1 domain-containing protein	NA	NA	NA	NA	NA	NA	TraesCS5A01G353400	TraesCS5A02G353400
TraesCS5A03G0898000	127.032	-3.57231	0.504555	2.00808e-13	0.00360324	A0A1B3B582	9-cis-epoxycarotenoid dioxygenase 2A	GO:0016121	carotene catabolic process	GO:0009570	chloroplast stroma	GO:0046872 | GO:0010436 | GO:0016702 | GO:0051213	metal ion binding | carotenoid dioxygenase activity | oxidoreductase activity; acting on single donors with incorporation of molecular oxygen; incorporation of two atoms of oxygen | dioxygenase activity	TraesCS5A01G374000	TraesCS5A02G374000
TraesCS5A03G1005300	273.387	-2.15152	0.181125	1.2464e-33	0.00378543	Unknown_TraesCS5A03G1005300	Unknown_TraesCS5A03G1005300	NA	NA	NA	NA	GO:0003700	DNA-binding transcription factor activity	TraesCS5A01G423900	TraesCS5A02G423900
TraesCS5A03G1017900	176.44	-2.12246	0.19763	5.35696e-28	0.00382287	A0A3B6KR22	YTH domain-containing family protein	GO:0061157 | GO:0043488	mRNA destabilization | regulation of mRNA stability	GO:0005737	cytoplasm	GO:0003723 | GO:0003729 | GO:1990247	RNA binding | mRNA binding | N6-methyladenosine-containing RNA binding	TraesCS5A01G431100	TraesCS5A02G431100
TraesCS5A03G1073800	531.614	-3.12326	0.193819	1.493e-59	0.00391246	A0A3B6KRK7	lactoylglutathione lyase (EC 4.4.1.5)	GO:0019243	methylglyoxal catabolic process to D-lactate via S-lactoyl-glutathione	GO:0005737	cytoplasm	GO:0046872 | GO:0004462 | GO:0016829	metal ion binding | lactoylglutathione lyase activity | lyase activity	TraesCS5A01G454700	TraesCS5A02G454700
TraesCS5A03G1095000	98.8429	-2.16975	0.310651	3.79419e-13	0.00394653	A0A3B6KRV7	Glycosyltransferase (EC 2.4.1.-)	NA	NA	NA	NA	GO:0008194 | GO:0016740 | GO:0016757 | GO:0035251	UDP-glycosyltransferase activity | transferase activity | glycosyltransferase activity | UDP-glucosyltransferase activity	TraesCS5A01G463700	TraesCS5A02G463700
TraesCS5A03G1101200	107.565	-2.01964	0.279775	3.92864e-14	0.0039617	A0A3B6KQ97	DNA topoisomerase (ATP-hydrolyzing) (EC 5.6.2.2)	GO:0006265 | GO:0006259	DNA topological change | DNA metabolic process	GO:0005694	chromosome	GO:0003677 | GO:0005524 | GO:0003918 | GO:0003916 | GO:0016853	DNA binding | ATP binding | DNA topoisomerase type II (double strand cut; ATP-hydrolyzing) activity | DNA topoisomerase activity | isomerase activity	TraesCS5A01G467500	TraesCS5A02G467500
TraesCS5A03G1113800	286.966	-4.80151	0.957215	1.9308e-08	0.00397772	A0A3B6KPV1	P450	NA	NA	GO:0016020	membrane	GO:0020037 | GO:0004497 | GO:0005506 | GO:0016705 | GO:0046872 | GO:0016491	heme binding | monooxygenase activity | iron ion binding | oxidoreductase activity; acting on paired donors; with incorporation or reduction of molecular oxygen | metal ion binding | oxidoreductase activity	TraesCS5A01G472300	TraesCS5A02G472300
TraesCS5A03G1128100	524.326	-2.59848	0.182893	1.82482e-47	0.00399574	A0A3B6KSM7	protein-serine/threonine phosphatase (EC 3.1.3.16)	GO:0006470	protein dephosphorylation	GO:0005737	cytoplasm	GO:0017018 | GO:0004722 | GO:0030060 | GO:0016787 | GO:0004721	myosin phosphatase activity | protein serine/threonine phosphatase activity | L-malate dehydrogenase activity | hydrolase activity | phosphoprotein phosphatase activity	TraesCS5A01G479600	TraesCS5A02G479600
TraesCS5A03G1210100	31.4002	-2.07396	0.398184	1.92815e-08	0.00415251	W5ELU0	HMA domain-containing protein	GO:0050896	response to stimulus	NA	NA	GO:0046872	metal ion binding	TraesCS5A01G516900	TraesCS5A02G516900
TraesCS5A03G1216700	388.811	-2.18337	0.211889	3.57846e-26	0.00416621	A0A3B6KUB4	Subtilisin-like protease	GO:0006508	proteolysis	NA	NA	GO:0008236 | GO:0004252 | GO:0016787 | GO:0008233	serine-type peptidase activity | serine-type endopeptidase activity | hydrolase activity | peptidase activity	TraesCS5A01G520700	TraesCS5A02G520700
TraesCS5B03G0003000	42.7963	-4.24828	1.34339	0.000116302	0.00432438	A0A3B6LEX2	Uncharacterized protein | TraesCS5B03G0003000	NA	NA	NA	NA	NA	NA	TraesCS5B01G002700	TraesCS5B02G002700
TraesCS5B03G0050700	319.903	-3.14152	0.966631	4.30386e-05	0.00439912	A0A3B6LFQ7	glutathione transferase (EC 2.5.1.18)	GO:0042221 | GO:0006749 | GO:0009636	response to chemical | glutathione metabolic process | response to toxic substance	GO:0005737	cytoplasm	GO:0004364 | GO:0043295	glutathione transferase activity | glutathione binding	TraesCS5B01G021800	TraesCS5B02G021800
TraesCS5B03G0086300	212.219	-2.19549	0.242363	1.22452e-20	0.00445488	A0A341VAE6	Uncharacterized protein | TraesCS5B03G0086300	NA	NA	GO:0016020	membrane	NA	NA	TraesCS5B01G034100	TraesCS5B02G034100
TraesCS5B03G0125400	19.6428	-2.37132	0.599208	5.1292e-06	0.00448065	W5FNI4	Glutaredoxin domain-containing protein	NA	NA	NA	NA	NA	NA	TraesCS5B01G048900	TraesCS5B02G048900
TraesCS5B03G0139200	39.0165	-2.37482	0.51018	2.5306e-07	0.0045172	A0A3B6LGK5	Uncharacterized protein | TraesCS5B03G0139200	NA	NA	NA	NA	GO:0005515	protein binding	TraesCS5B01G055400	TraesCS5B02G055400
TraesCS5B03G0168700	60.7662	-2.0139	0.395711	3.64763e-08	0.00455504	A0A3B6LH52	Uncharacterized protein | TraesCS5B03G0168700	GO:0006469	negative regulation of protein kinase activity	GO:0005730	nucleolus	GO:0019901 | GO:0003725 | GO:0004860 | GO:0005515	protein kinase binding | double-stranded RNA binding | protein kinase inhibitor activity | protein binding	TraesCS5B01G068600	TraesCS5B02G068600
TraesCS5B03G0221900	35.927	-3.90956	0.67705	1.78916e-09	0.00466425	A0A3B6LHF6	Thaumatin-like protein	GO:0006952	defense response	NA	NA	NA	NA	TraesCS5B01G088600	TraesCS5B02G088600
TraesCS5B03G0247300	50.4844	-2.21317	0.423373	1.94434e-08	0.00470695	A0A3B6LG67 | A0A3B6LHR3	Fungal lipase-like domain-containing protein | Fungal lipase-like domain-containing protein	GO:0006629	lipid metabolic process	NA	NA	NA	NA	TraesCS5B01G097200	TraesCS5B02G097200
TraesCS5B03G0273600	185.432	-2.76704	0.438302	1.53318e-11	0.00473845	A0A3B6LI64	Uncharacterized protein | TraesCS5B03G0273600	NA	NA	NA	NA	NA	NA	TraesCS5B01G107500	TraesCS5B02G107500
TraesCS5B03G0343100	64.9244	-2.90951	0.521929	1.81389e-09	0.00488377	A0A3B6LHF1	Transcription repressor (Ovate family protein)	GO:0045892	negative regulation of DNA-templated transcription	GO:0005634	nucleus	NA	NA	TraesCS5B01G125400	TraesCS5B02G125400
TraesCS5B03G0378800	85.2684	-2.35845	0.280024	3.82809e-18	0.00493936	A0A3B6LJE5	U3 small nucleolar ribonucleoprotein protein MPP10	GO:0006364 | GO:0042254	rRNA processing | ribosome biogenesis	GO:0005634 | GO:0032040 | GO:0034457 | GO:0005732 | GO:1990904 | GO:0005730	nucleus | small-subunit processome | Mpp10 complex | sno(s)RNA-containing ribonucleoprotein complex | ribonucleoprotein complex | nucleolus	NA	NA	TraesCS5B01G136600	TraesCS5B02G136600
TraesCS5B03G0513100	43.9831	-2.09128	0.401973	1.55555e-08	0.00521158	A0A3B6LLM9	Thioredoxin domain-containing protein	GO:0033617	mitochondrial cytochrome c oxidase assembly	GO:0005739	mitochondrion	NA	NA	TraesCS5B01G192800	TraesCS5B02G192800
TraesCS5B03G0574800	1992.03	-2.42928	0.189768	1.48158e-38	0.00536819	A0A3B6LMQ0	Uncharacterized protein | TraesCS5B03G0574800	NA	NA	GO:0009536 | GO:0009535	plastid | chloroplast thylakoid membrane	NA	NA	TraesCS5B01G217900	TraesCS5B02G217900
TraesCS5B03G0603900	61.191	-2.04479	0.281602	3.67244e-14	0.00543006	A0A3B6LN30	C2H2-type domain-containing protein	GO:0010090 | GO:0009739 | GO:0010026 | GO:0006355	trichome morphogenesis | response to gibberellin | trichome differentiation | regulation of DNA-templated transcription	NA	NA	GO:0003700	DNA-binding transcription factor activity	TraesCS5B01G229800	TraesCS5B02G229800
TraesCS5B03G0609200	214.979	-2.35275	0.33928	2.55871e-13	0.00544056	A0A3B6LMX9	Fe2OG dioxygenase domain-containing protein	NA	NA	NA	NA	GO:0016491 | GO:0046872	oxidoreductase activity | metal ion binding	TraesCS5B01G232600	TraesCS5B02G232600
TraesCS5B03G0609400	784.882	-2.47787	0.250349	2.90111e-24	0.0054419	A0A3B6LN62	Fe2OG dioxygenase domain-containing protein	NA	NA	NA	NA	GO:0016491 | GO:0046872	oxidoreductase activity | metal ion binding	TraesCS5B01G232700	TraesCS5B02G232700
TraesCS5B03G0611800	35.0901	-2.14899	0.409385	1.06718e-08	0.00544717	A0A3B6LLE3 | A0A3B6LMZ3	Annexin | Annexin	NA	NA	GO:0005737	cytoplasm	GO:0005509 | GO:0005544	calcium ion binding | calcium-dependent phospholipid binding	TraesCS5B01G234000	TraesCS5B02G234000
TraesCS5B03G0692500	174.316	-2.087	0.240542	3.11813e-19	0.00562078	A0A3B6LNY8	Ethylene insensitive 3-like DNA-binding domain-containing protein	GO:0009873 | GO:0006355	ethylene-activated signaling pathway | regulation of DNA-templated transcription	GO:0005634	nucleus	GO:0003677 | GO:0003700	DNA binding | DNA-binding transcription factor activity	TraesCS5B01G265400	TraesCS5B02G265400
TraesCS5B03G0758200	1972.47	-3.09264	0.315134	5.76732e-24	0.00572482	A0A3B6LNL6	4-hydroxy-7-methoxy-3-oxo-3;4-dihydro-2H-1;4-benzoxazin-2-yl glucosidebeta-D-glucosidase (EC 3.2.1.182)	GO:0005975	carbohydrate metabolic process	GO:0009507	chloroplast	GO:0008422 | GO:0102726 | GO:0004553 | GO:0016787	beta-glucosidase activity | DIMBOA glucoside beta-D-glucosidase activity | hydrolase activity; hydrolyzing O-glycosyl compounds | hydrolase activity	TraesCS5B01G294600	TraesCS5B02G294600
TraesCS5B03G0760000	41.843	-2.00588	0.366204	4.38585e-09	0.00572652	A0A3B6LQ36	Sas10 C-terminal domain-containing protein	GO:0000462	maturation of SSU-rRNA from tricistronic rRNA transcript (SSU-rRNA; 5.8S rRNA; LSU-rRNA)	GO:0005730 | GO:0032040	nucleolus | small-subunit processome	NA	NA	TraesCS5B01G296000	TraesCS5B02G296000
TraesCS5B03G0791200	55.7644	-3.07825	1.28862	0.00142997	0.00581187	K9M7V8	AP2 domain CBF protein	GO:0006355 | GO:0006351	regulation of DNA-templated transcription | DNA-templated transcription	GO:0005634	nucleus	GO:0003677 | GO:0003700	DNA binding | DNA-binding transcription factor activity	TraesCS5B01G311934	TraesCS5B02G311934
TraesCS5B03G0841100	1021.96	-2.02145	0.205127	5.38322e-24	0.00596075	A0A3B6LQ66 | A0A3B6LRF9	Phospholipase D (EC 3.1.4.4) | Phospholipase D (EC 3.1.4.4)	GO:0046470 | GO:0016042 | GO:0009395	phosphatidylcholine metabolic process | lipid catabolic process | phospholipid catabolic process	GO:0016020 | GO:0005886	membrane | plasma membrane	GO:0003824 | GO:0005509 | GO:0004630 | GO:0070290 | GO:0046872 | GO:0016787	catalytic activity | calcium ion binding | phospholipase D activity | N-acylphosphatidylethanolamine-specific phospholipase D activity | metal ion binding | hydrolase activity	TraesCS5B01G336100	TraesCS5B02G336100
TraesCS5B03G0844700	247.571	-6.70295	0.446242	1.07122e-50	0.00597418	A0A3B6LRG2	B box-type domain-containing protein	NA	NA	NA	NA	GO:0008270	zinc ion binding	TraesCS5B01G337400	TraesCS5B02G337400
TraesCS5B03G0844900	148.202	-7.07029	0.811711	2.12365e-17	0.00597933	A0A3B6LRH4	B box-type domain-containing protein	NA	NA	NA	NA	GO:0008270	zinc ion binding	TraesCS5B01G337500	TraesCS5B02G337500
TraesCS5B03G0892400	3453.21	-3.14014	0.218393	4.46738e-48	0.00602863	A0A3B6LS14	Cupin type-1 domain-containing protein	NA	NA	NA	NA	NA	NA	TraesCS5B01G355800	TraesCS5B02G355800
TraesCS5B03G0943700	158.964	-2.90151	0.42748	1.12487e-12	0.00611769	A0A3B6LSN1	9-cis-epoxycarotenoid dioxygenase	GO:0016121	carotene catabolic process	GO:0009570	chloroplast stroma	GO:0046872 | GO:0010436 | GO:0016702 | GO:0051213	metal ion binding | carotenoid dioxygenase activity | oxidoreductase activity; acting on single donors with incorporation of molecular oxygen; incorporation of two atoms of oxygen | dioxygenase activity	TraesCS5B01G375900	TraesCS5B02G375900
TraesCS5B03G0956400	11.7487	-2.76653	0.63854	9.49554e-07	0.0061551	A0A3B6LT46	Auxin-responsive protein	GO:0006355 | GO:0009734 | GO:0009733	regulation of DNA-templated transcription | auxin-activated signaling pathway | response to auxin	GO:0005634	nucleus	GO:0005515	protein binding	TraesCS5B01G381900	TraesCS5B02G381900
TraesCS5B03G1052600	11.1234	-6.7899	2.61934	1.00248e-06	0.00642824	A0A3B6LUM2	Dehydrin	GO:0009737 | GO:0009414 | GO:0009631 | GO:0009415	response to abscisic acid | response to water deprivation | cold acclimation | response to water	NA	NA	NA	NA	TraesCS5B01G426700	TraesCS5B02G426700
TraesCS5B03G1052800	11.496	-2.35373	1.27198	0.00594803	0.00644503	A0A3B6LUF1	Dehydrin	GO:0009737 | GO:0009414 | GO:0009631 | GO:0009415	response to abscisic acid | response to water deprivation | cold acclimation | response to water	NA	NA	NA	NA	TraesCS5B01G426800	TraesCS5B02G426800
TraesCS5B03G1160100	1125.78	-2.1347	0.155202	5.11658e-44	0.00661584	A0A3B6LVV5	Glycosyltransferase subfamily 4-like N-terminal domain-containing protein	NA	NA	NA	NA	GO:0008194 | GO:0016740 | GO:0035251	UDP-glycosyltransferase activity | transferase activity | UDP-glucosyltransferase activity	TraesCS5B01G474600	TraesCS5B02G474600
TraesCS5B03G1168500	104.501	-2.62667	0.319156	1.44666e-17	0.00664487	A0A3B6LWB1	DNA topoisomerase (ATP-hydrolyzing) (EC 5.6.2.2)	GO:0006265 | GO:0006259	DNA topological change | DNA metabolic process	GO:0005694 | GO:0005737 | GO:0009330	chromosome | cytoplasm | DNA topoisomerase type II (double strand cut; ATP-hydrolyzing) complex	GO:0003677 | GO:0005524 | GO:0003918 | GO:0003916 | GO:0000166 | GO:0016853	DNA binding | ATP binding | DNA topoisomerase type II (double strand cut; ATP-hydrolyzing) activity | DNA topoisomerase activity | nucleotide binding | isomerase activity	TraesCS5B01G479200	TraesCS5B02G479200
TraesCS5B03G1217900	197.525	-2.00992	0.328421	9.4584e-11	0.00677712	A0A3B6LVK0	GRAM domain-containing protein	NA	NA	NA	NA	NA	NA	TraesCS5B01G502200	TraesCS5B02G502200
TraesCS5B03G1221700	440.633	-2.21986	0.286777	1.35343e-15	0.00678991	A0A3B6LWX9	mannan endo-1;4-beta-mannosidase (EC 3.2.1.78)	GO:0071704 | GO:0008152	organic substance metabolic process | metabolic process	NA	NA	GO:0004553 | GO:0016985 | GO:0016798 | GO:0016787	hydrolase activity; hydrolyzing O-glycosyl compounds | mannan endo-1;4-beta-mannosidase activity | hydrolase activity; acting on glycosyl bonds | hydrolase activity	TraesCS5B01G504000	TraesCS5B02G504000
TraesCS5B03G1276900	1188.84	-4.02861	0.265281	2.4826e-53	0.00688167	A0A3B6LXQ1	Leucine-rich repeat-containing N-terminal plant-type domain-containing protein	NA	NA	NA	NA	NA	NA	TraesCS5B01G526600	TraesCS5B02G526600
TraesCS5B03G1277900	2038.42	-2.69194	0.162955	1.43403e-62	0.00688781	A0A3B6LXX2	Leucine-rich repeat-containing N-terminal plant-type domain-containing protein	NA	NA	NA	NA	NA	NA	TraesCS5B01G527000	TraesCS5B02G527000
TraesCS5B03G1280300	150.186	-2.41237	0.258874	8.84747e-22	0.00689762	Unknown_TraesCS5B03G1280300	Unknown_TraesCS5B03G1280300	NA	NA	NA	NA	GO:0005515	protein binding	TraesCS5B01G527800	TraesCS5B02G527800
TraesCS5D03G0001900	24.3671	-2.58154	0.629515	3.94242e-06	0.0071078	Unknown_TraesCS5D03G0001900	Unknown_TraesCS5D03G0001900	GO:0005975	carbohydrate metabolic process	NA	NA	GO:0004553	hydrolase activity; hydrolyzing O-glycosyl compounds	TraesCS5D01G001100	TraesCS5D02G001100
TraesCS5D03G0225100	11.5305	-3.17224	0.752888	2.60244e-06	0.00764082	A0A3B6MM36	Uncharacterized protein | TraesCS5D03G0225100	NA	NA	NA	NA	NA	NA	TraesCS5D01G094400	TraesCS5D02G094400
TraesCS5D03G0226000	30.2892	-2.70936	0.495026	4.67776e-09	0.00764399	A0A3B6MM39	Thaumatin-like protein	GO:0006952	defense response	NA	NA	NA	NA	TraesCS5D01G095000	TraesCS5D02G095000
TraesCS5D03G0228400	13.1718	-5.3617	1.0521	2.93962e-07	0.00765407	A0A3B6MKY2	Major facilitator superfamily (MFS) profile domain-containing protein	GO:0055075	potassium ion homeostasis	GO:0016020	membrane	NA	NA	TraesCS5D01G096400	TraesCS5D02G096400
TraesCS5D03G0251400	27.1703	-2.43966	0.524461	1.96138e-07	0.00768564	W5FN35	Glutaredoxin domain-containing protein	NA	NA	NA	NA	NA	NA	TraesCS5D01G106800	TraesCS5D02G106800
TraesCS5D03G0316400	36.676	-2.03877	0.350017	4.99057e-10	0.00779531	A0A3B6MPQ1	Anaphase-promoting complex subunit 4 WD40 domain-containing protein	GO:0000724 | GO:0007004 | GO:0006289 | GO:0051321 | GO:0006268	double-strand break repair via homologous recombination | telomere maintenance via telomerase | nucleotide-excision repair | meiotic cell cycle | DNA unwinding involved in DNA replication	GO:0005662	DNA replication factor A complex	GO:0003684 | GO:0043047 | GO:0005515	damaged DNA binding | single-stranded telomeric DNA binding | protein binding	TraesCS5D01G124900	TraesCS5D02G124900
TraesCS5D03G0337900	228.118	-3.15263	0.393117	7.65533e-17	0.00785882	A0A3B6UC73	Transcription repressor (Ovate family protein)	GO:0045892	negative regulation of DNA-templated transcription	GO:0005634	nucleus	NA	NA	TraesCSU01G205700	TraesCSU02G205700
TraesCS5D03G0353500	28.5132	-2.35904	0.373558	2.41663e-11	0.00788247	B5LW26	Disrupted meiotic cDNA 1 protein	GO:0006281 | GO:0007131 | GO:0070192 | GO:0006312 | GO:0006259 | GO:0000730 | GO:0042148 | GO:0007049 | GO:0006807 | GO:0043170 | GO:0044238 | GO:0051321 | GO:0007127	DNA repair | reciprocal meiotic recombination | chromosome organization involved in meiotic cell cycle | mitotic recombination | DNA metabolic process | DNA recombinase assembly | strand invasion | cell cycle | nitrogen compound metabolic process | macromolecule metabolic process | primary metabolic process | meiotic cell cycle | meiosis I	GO:0005634 | GO:0000794	nucleus | condensed nuclear chromosome	GO:0003677 | GO:0005524 | GO:0003690 | GO:0140664 | GO:0003697 | GO:0000166 | GO:0008094 | GO:0000150	DNA binding | ATP binding | double-stranded DNA binding | ATP-dependent DNA damage sensor activity | single-stranded DNA binding | nucleotide binding | ATP-dependent activity; acting on DNA | DNA strand exchange activity	TraesCS5D01G141200	TraesCS5D02G141200
TraesCS5D03G0379100	86.5297	-2.14897	0.349182	8.42064e-11	0.00795299	A0A3B6MPH5	U3 small nucleolar ribonucleoprotein protein MPP10	GO:0006364 | GO:0042254	rRNA processing | ribosome biogenesis	GO:0005634 | GO:0032040 | GO:0034457 | GO:0005732 | GO:1990904 | GO:0005730	nucleus | small-subunit processome | Mpp10 complex | sno(s)RNA-containing ribonucleoprotein complex | ribonucleoprotein complex | nucleolus	NA	NA	TraesCS5D01G154000	TraesCS5D02G154000
TraesCS5D03G0400500	18.6339	-2.02777	0.640675	0.000135196	0.00800123	A0A3B6MPV6	peptidylprolyl isomerase (EC 5.2.1.8)	NA	NA	NA	NA	GO:0003755 | GO:0016853	peptidyl-prolyl cis-trans isomerase activity | isomerase activity	TraesCS5D01G164000	TraesCS5D02G164000
TraesCS5D03G0413300	25.7483	-2.19393	0.480568	5.85049e-07	0.00803014	A0A3B6MRA7	Uncharacterized protein | TraesCS5D03G0413300	GO:0035194 | GO:0090502 | GO:0031047	post-transcriptional gene silencing by RNA | RNA phosphodiester bond hydrolysis; endonucleolytic | gene silencing by RNA	GO:0005737	cytoplasm	GO:0003723 | GO:0003676 | GO:0004521 | GO:0005515	RNA binding | nucleic acid binding | endoribonuclease activity | protein binding	TraesCS5D01G169500	TraesCS5D02G169500
TraesCS5D03G0449300	192.924	-2.07638	0.280494	1.0887e-14	0.00819162	A0A3B6MQU2	protein-serine/threonine phosphatase (EC 3.1.3.16)	GO:0006470 | GO:0035970	protein dephosphorylation | peptidyl-threonine dephosphorylation	GO:0005634	nucleus	GO:0017018 | GO:0046872 | GO:0004722 | GO:0043169 | GO:0016787 | GO:0004721	myosin phosphatase activity | metal ion binding | protein serine/threonine phosphatase activity | cation binding | hydrolase activity | phosphoprotein phosphatase activity	TraesCS5D01G188600	TraesCS5D02G188600
TraesCS5D03G0561400	14.7291	-4.45728	1.28375	3.85893e-05	0.00854574	A0A3B6MSG3 | A0A3B6MSY8	Annexin | Annexin	NA	NA	GO:0005737	cytoplasm	GO:0005509 | GO:0005544	calcium ion binding | calcium-dependent phospholipid binding	TraesCS5D01G242700	TraesCS5D02G242700
TraesCS5D03G0627100	273.277	-2.02245	0.225458	2.23975e-20	0.00880469	A0A3B6MUW5	Ethylene insensitive 3-like DNA-binding domain-containing protein	GO:0009873 | GO:0006355	ethylene-activated signaling pathway | regulation of DNA-templated transcription	GO:0005634	nucleus	GO:0003677 | GO:0003700	DNA binding | DNA-binding transcription factor activity	TraesCS5D01G273600	TraesCS5D02G273600
TraesCS5D03G0629900	12.2367	-2.34083	1.01788	0.00161634	0.00881787	Unknown_TraesCS5D03G0629900	Unknown_TraesCS5D03G0629900	GO:0055085 | GO:0080162	transmembrane transport | endoplasmic reticulum to cytosol auxin transport	GO:0016020	membrane	NA	NA	TraesCS5D01G275200	TraesCS5D02G275200
TraesCS5D03G0707200	29.0001	-2.61602	0.756096	2.94284e-05	0.00908518	A0A3B6MWF5	Glycosyltransferase (EC 2.4.1.-)	NA	NA	GO:0005737	cytoplasm	GO:0008194 | GO:0080043 | GO:0080044 | GO:0016740 | GO:0016757 | GO:0035251	UDP-glycosyltransferase activity | quercetin 3-O-glucosyltransferase activity | quercetin 7-O-glucosyltransferase activity | transferase activity | glycosyltransferase activity | UDP-glucosyltransferase activity	TraesCS5D01G312100	TraesCS5D02G312100
TraesCS5D03G0717200	190.19	-2.00352	0.34052	3.7689e-10	0.00918386	A0MPK6	CBFIIId-D19	GO:0006355 | GO:0006351	regulation of DNA-templated transcription | DNA-templated transcription	GO:0005634	nucleus	GO:0003677 | GO:0003700	DNA binding | DNA-binding transcription factor activity	TraesCS5D01G318100	TraesCS5D02G318100
TraesCS5D03G0717300	86.6834	-2.2397	0.600418	2.59842e-05	0.00918605	F5CPS6	AP2 domain CBF protein (Putative CBFIIId-D19-like protein)	GO:0006355 | GO:0006351	regulation of DNA-templated transcription | DNA-templated transcription	GO:0005634	nucleus	GO:0003677 | GO:0003700	DNA binding | DNA-binding transcription factor activity	TraesCS5D01G318200	TraesCS5D02G318200
TraesCS5D03G0717800	23.0106	-3.60829	2.27127	0.0011411	0.00919401	W8W3S9	C-repeat binding factor	GO:0006355 | GO:0006351	regulation of DNA-templated transcription | DNA-templated transcription	GO:0005634	nucleus	GO:0003677 | GO:0003700	DNA binding | DNA-binding transcription factor activity	TraesCS5D01G318500	TraesCS5D02G318500
TraesCS5D03G0768300	111.587	-4.09849	0.689995	1.13394e-10	0.00934557	A0A3B6MW53	Uncharacterized protein | TraesCS5D03G0768300	NA	NA	NA	NA	GO:0016747	acyltransferase activity; transferring groups other than amino-acyl groups	TraesCS5D01G342700	TraesCS5D02G342700
TraesCS5D03G0769500	382.607	-5.02341	0.300643	3.82911e-63	0.00936406	A0A3B6MXE8	B box-type domain-containing protein	NA	NA	NA	NA	GO:0008270	zinc ion binding	TraesCS5D01G343300	TraesCS5D02G343300
TraesCS5D03G0812100	167.585	-3.64308	0.280327	5.33416e-40	0.00946458	A0A3B6MWL4	Cupin type-1 domain-containing protein	NA	NA	NA	NA	NA	NA	TraesCS5D01G360500	TraesCS5D02G360500
TraesCS5D03G0859900	138.793	-3.42874	0.470179	3.33744e-14	0.00964191	A0A0M4UGS6	9-cis epoxycarotenoid dioxygenase (9-cis-epoxycarotenoid dioxygenase 2D)	GO:0016121	carotene catabolic process	GO:0009570	chloroplast stroma	GO:0046872 | GO:0010436 | GO:0016702 | GO:0051213	metal ion binding | carotenoid dioxygenase activity | oxidoreductase activity; acting on single donors with incorporation of molecular oxygen; incorporation of two atoms of oxygen | dioxygenase activity	TraesCS5D01G383500	TraesCS5D02G383500
TraesCS5D03G0860100	21.2709	-3.60616	0.704492	8.59462e-08	0.00964778	A0A3B6MX32	PORR domain-containing protein	NA	NA	NA	NA	GO:0003723	RNA binding	TraesCS5D01G383600	TraesCS5D02G383600
TraesCS5D03G0894800	126.531	-2.46861	0.432483	5.16336e-10	0.00980173	A0A3B6MY08 | A0A3B6MZF0 | O82128	Uncharacterized protein | TraesCS5D03G0894800 | Uncharacterized protein | TraesCS5D03G0894800 | MADS box transcription factor (VRN-D1)	GO:0006355 | GO:0045944 | GO:0006351 | GO:0006357	regulation of DNA-templated transcription | positive regulation of transcription by RNA polymerase II | DNA-templated transcription | regulation of transcription by RNA polymerase II	GO:0005634	nucleus	GO:0003677 | GO:0046983 | GO:0003700 | GO:0000977 | GO:0000981 | GO:0000978	DNA binding | protein dimerization activity | DNA-binding transcription factor activity | RNA polymerase II transcription regulatory region sequence-specific DNA binding | DNA-binding transcription factor activity; RNA polymerase II-specific | RNA polymerase II cis-regulatory region sequence-specific DNA binding	TraesCS5D01G401500	TraesCS5D02G401500
TraesCS5D03G0942400	43.1848	-4.68566	0.664883	2.3624e-13	0.00998214	A0A3B6MYK1	Uncharacterized protein | TraesCS5D03G0942400	NA	NA	NA	NA	NA	NA	TraesCS5D01G427000	TraesCS5D02G427000
TraesCS5D03G1052500	191.87	-2.0259	0.280709	4.24512e-14	0.0102478	A0A3B6MZ46	Uncharacterized protein | TraesCS5D03G1052500	NA	NA	NA	NA	GO:0008194 | GO:0016740 | GO:0016757 | GO:0035251	UDP-glycosyltransferase activity | transferase activity | glycosyltransferase activity | UDP-glucosyltransferase activity	TraesCS5D01G476200	TraesCS5D02G476200
TraesCS5D03G1058400	68.7216	-2.53828	0.26161	2.48639e-23	0.0102698	A0A3B6N0Z4	DNA topoisomerase (ATP-hydrolyzing) (EC 5.6.2.2)	GO:0006265 | GO:0006259	DNA topological change | DNA metabolic process	GO:0005694 | GO:0005737 | GO:0009330	chromosome | cytoplasm | DNA topoisomerase type II (double strand cut; ATP-hydrolyzing) complex	GO:0003677 | GO:0005524 | GO:0003918 | GO:0003916 | GO:0000166 | GO:0016853	DNA binding | ATP binding | DNA topoisomerase type II (double strand cut; ATP-hydrolyzing) activity | DNA topoisomerase activity | nucleotide binding | isomerase activity	TraesCS5D01G480300	TraesCS5D02G480300
TraesCS5D03G1104000	1270.19	-2.64614	0.161842	3.26881e-61	0.0104974	A0A3B6N2Q0	mannan endo-1;4-beta-mannosidase (EC 3.2.1.78)	GO:0071704 | GO:0008152	organic substance metabolic process | metabolic process	NA	NA	GO:0004553 | GO:0016985 | GO:0016798 | GO:0016787	hydrolase activity; hydrolyzing O-glycosyl compounds | mannan endo-1;4-beta-mannosidase activity | hydrolase activity; acting on glycosyl bonds | hydrolase activity	TraesCS5D01G504800	TraesCS5D02G504800
TraesCS5D03G1146500	1169.18	-3.76193	0.254243	8.80475e-51	0.0106296	A0A3B6N227	Leucine-rich repeat-containing N-terminal plant-type domain-containing protein	NA	NA	NA	NA	GO:0005515	protein binding	TraesCS5D01G525300	TraesCS5D02G525300
TraesCS5D03G1146600	1375.79	-3.4503	0.195644	7.18939e-71	0.01063	A0A3B6N3D0	Leucine-rich repeat-containing N-terminal plant-type domain-containing protein	NA	NA	NA	NA	GO:0005515	protein binding	TraesCS5D01G525400	TraesCS5D02G525400
TraesCS5D03G1146800	564.478	-4.17824	0.344898	7.21602e-35	0.0106361	A0A3B6N2H6	Leucine-rich repeat-containing N-terminal plant-type domain-containing protein	NA	NA	NA	NA	GO:0005515	protein binding	TraesCS5D01G525500	TraesCS5D02G525500
TraesCS5D03G1146900	1223.6	-2.40864	0.314718	1.0602e-15	0.0106868	A0A3B6N1U4	Leucine-rich repeat-containing N-terminal plant-type domain-containing protein	NA	NA	NA	NA	GO:0005515	protein binding	TraesCS5D01G525600	TraesCS5D02G525600
TraesCS5D03G1148100	4590.24	-2.21862	0.138098	3.49913e-59	0.0106933	A0A3B6N0R3	Leucine-rich repeat-containing N-terminal plant-type domain-containing protein	NA	NA	NA	NA	GO:0005515	protein binding	TraesCS5D01G526200	TraesCS5D02G526200
TraesCS5D03G1149400	344.896	-2.85466	0.508579	1.01773e-09	0.0106944	A0A3B6N1V7	Leucine-rich repeat-containing N-terminal plant-type domain-containing protein	NA	NA	GO:0005886	plasma membrane	GO:0005515	protein binding	TraesCS5D01G526600	TraesCS5D02G526600
TraesCS5D03G1235800	18.8596	-2.94164	0.771581	8.25693e-06	0.0109672	A0A3B6N3C5	Leucine-rich repeat-containing N-terminal plant-type domain-containing protein	NA	NA	NA	NA	GO:0005515	protein binding	TraesCS5D01G563400	TraesCS5D02G563400
TraesCS6A03G0003500	2196.67	-4.94602	0.635864	3.91275e-16	0.010993	Q0WYI8	Anthocyanidin synthase	NA	NA	NA	NA	GO:0016491 | GO:0046872	oxidoreductase activity | metal ion binding	TraesCS6A01G001500	TraesCS6A02G001500
TraesCS6A03G0218000	16.4171	-2.60232	0.845907	0.000180451	0.0114611	A0A3B6NL72	aldehyde oxygenase (deformylating) (EC 4.1.99.5)	GO:0006950 | GO:0008610 | GO:1901700 | GO:0010033	response to stress | lipid biosynthetic process | response to oxygen-containing compound | response to organic substance	GO:0016020 | GO:0005789 | GO:0005783	membrane | endoplasmic reticulum membrane | endoplasmic reticulum	GO:0016491 | GO:0005506 | GO:0009924 | GO:1990465 | GO:0016829	oxidoreductase activity | iron ion binding | octadecanal decarbonylase activity | aldehyde oxygenase (deformylating) activity | lyase activity	TraesCS6A01G095000	TraesCS6A02G095000
TraesCS6A03G0288300	34.9983	-2.19213	0.508153	1.11366e-06	0.0116408	A0A3B6NM50	Protein kinase domain-containing protein	GO:0006468	protein phosphorylation	GO:0016020	membrane	GO:0005524 | GO:0004672 | GO:0005515	ATP binding | protein kinase activity | protein binding	TraesCS6A01G122000	TraesCS6A02G122000
TraesCS6A03G0372600	996.572	-2.31117	0.177658	6.04596e-40	0.0119069	A0A3B6NLT2	B box-type domain-containing protein	NA	NA	NA	NA	GO:0008270	zinc ion binding	TraesCS6A01G153700	TraesCS6A02G153700
TraesCS6A03G0617400	183.001	-3.49004	0.473407	1.1264e-14	0.0125645	A0A3B6NRZ8	Protein kinase domain-containing protein	GO:0006468 | GO:0016310 | GO:0035556 | GO:0018105 | GO:0046777	protein phosphorylation | phosphorylation | intracellular signal transduction | peptidyl-serine phosphorylation | protein autophosphorylation	GO:0005634 | GO:0005737	nucleus | cytoplasm	GO:0005524 | GO:0004672 | GO:0004674 | GO:0000166 | GO:0016301 | GO:0016740 | GO:0004683 | GO:0005516 | GO:0009931	ATP binding | protein kinase activity | protein serine/threonine kinase activity | nucleotide binding | kinase activity | transferase activity | calmodulin-dependent protein kinase activity | calmodulin binding | calcium-dependent protein serine/threonine kinase activity	TraesCS6A01G223500	TraesCS6A02G223500
TraesCS6A03G0656800	24.1494	-2.3256	0.551931	3.29143e-06	0.0127361	A0A3B6NRH5	Homeobox-leucine zipper protein (HD-ZIP protein) (Homeodomain transcription factor)	GO:0045893 | GO:0006355 | GO:0006357	positive regulation of DNA-templated transcription | regulation of DNA-templated transcription | regulation of transcription by RNA polymerase II	GO:0005634	nucleus	GO:0003677 | GO:0003700 | GO:0000981 | GO:0043565	DNA binding | DNA-binding transcription factor activity | DNA-binding transcription factor activity; RNA polymerase II-specific | sequence-specific DNA binding	TraesCS6A01G240400	TraesCS6A02G240400
TraesCS6A03G0701100	14.7617	-2.68948	0.669792	6.80295e-06	0.0129192	A0A3B6NQP1	Uncharacterized protein | TraesCS6A03G0701100	NA	NA	NA	NA	GO:0016747	acyltransferase activity; transferring groups other than amino-acyl groups	TraesCS6A01G260900	TraesCS6A02G260900
TraesCS6A03G0701300	268.277	-3.79806	0.26924	4.11068e-46	0.0129193	A0A3B6NSE9 | A0A3B6NTB5	Uncharacterized protein | TraesCS6A03G0701300 | Uncharacterized protein | TraesCS6A03G0701300	NA	NA	NA	NA	GO:0003677	DNA binding	TraesCS6A01G261100	TraesCS6A02G261100
TraesCS6A03G0731000	22.8229	-2.33852	1.08212	0.00222405	0.0130824	A0A3B6NTT0	RNA exonuclease 4	GO:0006364	rRNA processing	GO:0005634	nucleus	GO:0003676 | GO:0008408 | GO:0004527	nucleic acid binding | 3'-5' exonuclease activity | exonuclease activity	TraesCS6A01G274700	TraesCS6A02G274700
TraesCS6A03G0741000	14.5359	-2.31072	0.712834	0.000125908	0.0131325	A0A3B6NR95	3-hydroxy-3-methylglutaryl coenzyme A reductase (HMG-CoA reductase) (EC 1.1.1.34)	GO:0008299 | GO:0015936 | GO:0016126	isoprenoid biosynthetic process | coenzyme A metabolic process | sterol biosynthetic process	GO:0005789 | GO:0016020 | GO:0005783 | GO:0005778	endoplasmic reticulum membrane | membrane | endoplasmic reticulum | peroxisomal membrane	GO:0016616 | GO:0004420 | GO:0005515 | GO:0016491	oxidoreductase activity; acting on the CH-OH group of donors; NAD or NADP as acceptor | hydroxymethylglutaryl-CoA reductase (NADPH) activity | protein binding | oxidoreductase activity	TraesCS6A01G277800	TraesCS6A02G277800
TraesCS6A03G0771000	1310.92	-2.90499	0.140643	3.73495e-96	0.0132903	A0A3B6NRS4 | A0A3B6NTB2 | A0A3B6NUE0	Potassium transporter | Potassium transporter | Potassium transporter	GO:0071805 | GO:0006811 | GO:0006813	potassium ion transmembrane transport | ion transport | potassium ion transport	GO:0016020	membrane	GO:0015079	potassium ion transmembrane transporter activity	TraesCS6A01G291900	TraesCS6A02G291900
TraesCS6A03G0834300	15.1313	-2.22218	0.709806	0.000172364	0.0134843	A0A3B6NST7	Trichome birefringence-like N-terminal domain-containing protein	GO:1990937	xylan acetylation	GO:0005794 | GO:0000139 | GO:0016020	Golgi apparatus | Golgi membrane | membrane	GO:0016740 | GO:0016413 | GO:1990538	transferase activity | O-acetyltransferase activity | xylan O-acetyltransferase activity	TraesCS6A01G323200	TraesCS6A02G323200
TraesCS6A03G0855300	124.592	-4.46227	0.606662	4.7455e-14	0.0135544	A0A3B6NT36 | A0A3B6NUQ8	Glycosyltransferase (EC 2.4.1.-) | Glycosyltransferase (EC 2.4.1.-)	NA	NA	GO:0005737	cytoplasm	GO:0008194 | GO:0016740 | GO:0016757 | GO:0080043 | GO:0080044 | GO:0035251	UDP-glycosyltransferase activity | transferase activity | glycosyltransferase activity | quercetin 3-O-glucosyltransferase activity | quercetin 7-O-glucosyltransferase activity | UDP-glucosyltransferase activity	TraesCS6A01G331300	TraesCS6A02G331300
TraesCS6A03G0856000	60.1815	-2.1971	0.279016	2.2623e-16	0.0135907	A0A3B6NT41	Zinc/iron-chelating domain-containing protein	NA	NA	NA	NA	NA	NA	TraesCS6A01G331700	TraesCS6A02G331700
TraesCS6A03G0899800	5738.96	-2.90975	0.142615	1.18076e-93	0.0137311	A0A3B6NVD1	Dehydrin	GO:0009737 | GO:0009414 | GO:0009631 | GO:0009415	response to abscisic acid | response to water deprivation | cold acclimation | response to water	NA	NA	NA	NA	TraesCS6A01G350100	TraesCS6A02G350100
TraesCS6A03G0900100	13881.9	-3.62999	0.167348	7.34062e-106	0.0137328	A0A3B6NVH4	Uncharacterized protein | TraesCS6A03G0900100	GO:0009737 | GO:0009414 | GO:0009631 | GO:0009415	response to abscisic acid | response to water deprivation | cold acclimation | response to water	NA	NA	NA	NA	TraesCS6A01G350300	TraesCS6A02G350300
TraesCS6A03G0980000	14.6463	-2.00056	0.632171	0.000148188	0.014172	A0A3B6NXM2	Kinesin-like protein	GO:0007018 | GO:1901673	microtubule-based movement | regulation of mitotic spindle assembly	GO:0005874 | GO:0005871	microtubule | kinesin complex	GO:0005524 | GO:0016887 | GO:0008017 | GO:0003777 | GO:0008574 | GO:0000166 | GO:0003774	ATP binding | ATP hydrolysis activity | microtubule binding | microtubule motor activity | plus-end-directed microtubule motor activity | nucleotide binding | cytoskeletal motor activity	TraesCS6A01G389400	TraesCS6A02G389400
TraesCS6B03G0014300	282.172	-4.40502	0.863138	2.28777e-08	0.014448	A0A3B6PFG4	Fe2OG dioxygenase domain-containing protein	NA	NA	NA	NA	GO:0016491 | GO:0046872	oxidoreductase activity | metal ion binding	TraesCS6B01G006200	TraesCS6B02G006200
TraesCS6B03G0147800	3662.94	-2.41502	0.210783	9.07639e-32	0.0148049	A0A3B6PH94	Peroxidase (EC 1.11.1.7)	GO:0006979 | GO:0042744 | GO:0098869	response to oxidative stress | hydrogen peroxide catabolic process | cellular oxidant detoxification	GO:0005576	extracellular region	GO:0020037 | GO:0046872 | GO:0004601 | GO:0140825 | GO:0016491	heme binding | metal ion binding | peroxidase activity | lactoperoxidase activity | oxidoreductase activity	TraesCS6B01G063400	TraesCS6B02G063400
TraesCS6B03G0278500	18.5543	-3.62267	0.904713	1.3072e-05	0.0150262	A0A3B6PIS8	NB-ARC domain-containing protein	GO:0006952 | GO:0051707	defense response | response to other organism	NA	NA	GO:0005524 | GO:0043531	ATP binding | ADP binding	TraesCS6B01G114200	TraesCS6B02G114200
TraesCS6B03G0462300	474.502	-2.35797	0.221363	1.13974e-27	0.0156321	A0A3B6PLD1	B box-type domain-containing protein	NA	NA	NA	NA	GO:0008270	zinc ion binding	TraesCS6B01G181400	TraesCS6B02G181400
TraesCS6B03G0468800	158.628	-2.43752	0.358523	5.74931e-13	0.0156592	A0A3B6PJV7	VQ domain-containing protein	GO:0032259	methylation	NA	NA	GO:0008757	S-adenosylmethionine-dependent methyltransferase activity	TraesCS6B01G184400	TraesCS6B02G184400
TraesCS6B03G0509800	34.8076	-2.23622	0.435106	2.35477e-08	0.0158185	A0A3B6PLV0	Uncharacterized protein | TraesCS6B03G0509800	GO:0080143	regulation of amino acid export	GO:0016020	membrane	NA	NA	TraesCS6B01G198400	TraesCS6B02G198400
TraesCS6B03G0754800	291.94	-3.93294	0.339463	4.68371e-32	0.0165304	A0A3B6PP90	Protein kinase domain-containing protein	GO:0006468 | GO:0016310 | GO:0035556 | GO:0018105 | GO:0046777	protein phosphorylation | phosphorylation | intracellular signal transduction | peptidyl-serine phosphorylation | protein autophosphorylation	GO:0005634 | GO:0005737	nucleus | cytoplasm	GO:0005524 | GO:0004672 | GO:0004674 | GO:0000166 | GO:0016301 | GO:0016740 | GO:0004683 | GO:0005516 | GO:0009931	ATP binding | protein kinase activity | protein serine/threonine kinase activity | nucleotide binding | kinase activity | transferase activity | calmodulin-dependent protein kinase activity | calmodulin binding | calcium-dependent protein serine/threonine kinase activity	TraesCS6B01G257800	TraesCS6B02G257800
TraesCS6B03G0775700	11.7562	-3.85239	0.976252	8.59697e-06	0.0167073	A0A3B6PPJ1	Uncharacterized protein | TraesCS6B03G0775700	NA	NA	NA	NA	GO:0003677	DNA binding	TraesCS6B01G265400	TraesCS6B02G265400
TraesCS6B03G0822000	10.8296	-3.02411	1.05335	0.000923427	0.0170209	M9PJT6	Homeobox-leucine zipper protein (HD-ZIP protein) (Homeodomain transcription factor)	GO:0045893 | GO:0006355 | GO:0006357	positive regulation of DNA-templated transcription | regulation of DNA-templated transcription | regulation of transcription by RNA polymerase II	GO:0005634	nucleus	GO:0003677 | GO:0003700 | GO:0000981 | GO:0043565	DNA binding | DNA-binding transcription factor activity | DNA-binding transcription factor activity; RNA polymerase II-specific | sequence-specific DNA binding	TraesCS6B01G284300	TraesCS6B02G284300
TraesCS6B03G0832900	478.94	-3.72971	0.205838	2.57601e-74	0.0170838	G9DRA4	MYB-related protein	NA	NA	NA	NA	GO:0003677	DNA binding	TraesCS6B01G288500	TraesCS6B02G288500
TraesCS6B03G0848900	58.1641	-2.00696	0.330147	1.02831e-10	0.0171514	A0A3B6PMC8	AAA+ ATPase domain-containing protein	GO:0007005	mitochondrion organization	GO:0005739	mitochondrion	GO:0005524 | GO:0016887 | GO:0000166	ATP binding | ATP hydrolysis activity | nucleotide binding	TraesCS6B01G294300	TraesCS6B02G294300
TraesCS6B03G0879400	13.3431	-3.71552	1.01643	9.06325e-05	0.0173085	A0A3B6PNR6 | A0A3B6PPF3	3-hydroxy-3-methylglutaryl coenzyme A reductase (HMG-CoA reductase) (EC 1.1.1.34) | 3-hydroxy-3-methylglutaryl coenzyme A reductase (HMG-CoA reductase) (EC 1.1.1.34)	GO:0008299 | GO:0015936 | GO:0016126	isoprenoid biosynthetic process | coenzyme A metabolic process | sterol biosynthetic process	GO:0005789 | GO:0016020 | GO:0005783 | GO:0005778	endoplasmic reticulum membrane | membrane | endoplasmic reticulum | peroxisomal membrane	GO:0016616 | GO:0004420 | GO:0005515 | GO:0016491	oxidoreductase activity; acting on the CH-OH group of donors; NAD or NADP as acceptor | hydroxymethylglutaryl-CoA reductase (NADPH) activity | protein binding | oxidoreductase activity	TraesCS6B01G306000	TraesCS6B02G306000
TraesCS6B03G0922300	16.5717	-2.82816	0.637444	6.83986e-07	0.0175134	A0A3B6PNF3 | A0A3B6PPC5	Uncharacterized protein | TraesCS6B03G0922300 | Uncharacterized protein | TraesCS6B03G0922300	GO:0006355	regulation of DNA-templated transcription	GO:0005634	nucleus	GO:0003677 | GO:0000987	DNA binding | cis-regulatory region sequence-specific DNA binding	TraesCS6B01G324600	TraesCS6B02G324600
TraesCS6B03G0975500	480.323	-2.61518	0.235921	1.16252e-29	0.0178449	A0A3B6PSD6	RING-type domain-containing protein	NA	NA	GO:0016020	membrane	NA	NA	TraesCS6B01G346000	TraesCS6B02G346000
TraesCS6B03G1024500	45.5248	-2.14398	0.299133	6.36173e-14	0.0180776	A0A3B6PRF3	Uncharacterized protein | TraesCS6B03G1024500	NA	NA	NA	NA	NA	NA	TraesCS6B01G362500	TraesCS6B02G362500
TraesCS6B03G1082300	16196.4	-3.64193	0.132878	1.31791e-166	0.0182472	A0A3B6PRE0	Uncharacterized protein | TraesCS6B03G1082300	GO:0009737 | GO:0009414 | GO:0009631 | GO:0009415	response to abscisic acid | response to water deprivation | cold acclimation | response to water	NA	NA	NA	NA	TraesCS6B01G383200	TraesCS6B02G383200
TraesCS6B03G1083400	23.2688	-3.8624	0.841319	6.24941e-07	0.0182472	A0A3B6PTJ6 | Q41579	Rab protein | Rab protein	GO:0009415 | GO:0009737 | GO:0009414 | GO:0009631	response to water | response to abscisic acid | response to water deprivation | cold acclimation	NA	NA	NA	NA	TraesCS6B01G383500	TraesCS6B02G383500
TraesCS6D03G0011000	3145.37	-3.82375	0.610638	1.85465e-11	0.0190909	Q0WYI4	Anthocyanidin synthase	NA	NA	NA	NA	GO:0046872 | GO:0051213 | GO:0016491 | GO:0016706	metal ion binding | dioxygenase activity | oxidoreductase activity | 2-oxoglutarate-dependent dioxygenase activity	TraesCS6D01G004300	TraesCS6D02G004300
TraesCS6D03G0160200	114.444	-2.34617	0.371192	2.02299e-11	0.0198131	A0A3B6QCG5	NB-ARC domain-containing protein	GO:0006952 | GO:0051707	defense response | response to other organism	NA	NA	GO:0005524 | GO:0043531	ATP binding | ADP binding	TraesCS6D01G076600	TraesCS6D02G076600
TraesCS6D03G0320800	624.203	-2.15402	0.200973	7.30724e-28	0.0203761	A0A3B6QFK2	B box-type domain-containing protein	NA	NA	NA	NA	GO:0008270	zinc ion binding	TraesCS6D01G143100	TraesCS6D02G143100
TraesCS6D03G0356600	31.3392	-2.18065	0.473109	3.20357e-07	0.0206535	A0A3B6QDH7	Uncharacterized protein | TraesCS6D03G0356600	GO:0080143	regulation of amino acid export	GO:0016020	membrane	NA	NA	TraesCS6D01G160000	TraesCS6D02G160000
TraesCS6D03G0376700	73.3082	-2.01372	0.271456	1.32613e-14	0.0207582	Unknown_TraesCS6D03G0376700	Unknown_TraesCS6D03G0376700	NA	NA	NA	NA	NA	NA	TraesCS6D01G168100	TraesCS6D02G168100
TraesCS6D03G0524500	697.454	-2.67253	0.142401	6.38294e-80	0.0214765	A0A3B6QFJ3	Photolyase/cryptochrome alpha/beta domain-containing protein	GO:0006950 | GO:0006139 | GO:0009785 | GO:0032922 | GO:0043153 | GO:0051716	response to stress | nucleobase-containing compound metabolic process | blue light signaling pathway | circadian regulation of gene expression | entrainment of circadian clock by photoperiod | cellular response to stimulus	GO:0005634 | GO:0005737	nucleus | cytoplasm	GO:0003677 | GO:0071949 | GO:0009882 | GO:0003904 | GO:0097159 | GO:1901363	DNA binding | FAD binding | blue light photoreceptor activity | deoxyribodipyrimidine photo-lyase activity | organic cyclic compound binding | heterocyclic compound binding	TraesCS6D01G211700	TraesCS6D02G211700
TraesCS6D03G0545300	116.886	-2.78044	0.346252	1.33492e-16	0.0217124	A0A3B6QFX1	Homeobox-leucine zipper protein (HD-ZIP protein) (Homeodomain transcription factor)	GO:0045893 | GO:0006355 | GO:0006357	positive regulation of DNA-templated transcription | regulation of DNA-templated transcription | regulation of transcription by RNA polymerase II	GO:0005634	nucleus	GO:0003677 | GO:0003700 | GO:0000981 | GO:0043565	DNA binding | DNA-binding transcription factor activity | DNA-binding transcription factor activity; RNA polymerase II-specific | sequence-specific DNA binding	TraesCS6D01G222600	TraesCS6D02G222600
TraesCS6D03G0588500	77.2945	-2.7314	0.275132	4.42728e-24	0.0219571	A0A3B6QJF1	Uncharacterized protein | TraesCS6D03G0588500	NA	NA	NA	NA	NA	NA	TraesCS6D01G241200	TraesCS6D02G241200
TraesCS6D03G0589800	498.092	-3.89436	0.234604	2.54384e-63	0.0219697	A0A3B6QGM3	Uncharacterized protein | TraesCS6D03G0589800	NA	NA	NA	NA	GO:0003677	DNA binding	TraesCS6D01G241900	TraesCS6D02G241900
TraesCS6D03G0614700	28.3145	-2.24878	1.15368	0.00253711	0.0223097	A0A3B6QJY0	RNA exonuclease 4	GO:0006364	rRNA processing	GO:0005634	nucleus	GO:0003676 | GO:0008408 | GO:0004527	nucleic acid binding | 3'-5' exonuclease activity | exonuclease activity	TraesCS6D01G255000	TraesCS6D02G255000
TraesCS6D03G0653000	1686.42	-2.0582	0.116518	6.58143e-71	0.0225619	A0A3B6QHE4 | A0A3B6QHQ5 | A0A3B6QKL5 | A0A3B6QKM5	Potassium transporter | Potassium transporter | Potassium transporter | Potassium transporter	GO:0071805 | GO:0006811 | GO:0006813	potassium ion transmembrane transport | ion transport | potassium ion transport	GO:0016020	membrane	GO:0015079	potassium ion transmembrane transporter activity	TraesCS6D01G273100	TraesCS6D02G273100
TraesCS6D03G0653400	23.9233	-2.66867	0.803669	4.35886e-05	0.0225882	A0A3B6QHE9	Uncharacterized protein | TraesCS6D03G0653400	NA	NA	NA	NA	GO:0016747	acyltransferase activity; transferring groups other than amino-acyl groups	TraesCS6D01G273300	TraesCS6D02G273300
TraesCS6D03G0654900	42.2416	-3.71165	0.389587	2.08615e-22	0.0225891	A0A3B6QJT6 | A0A3B6QKN8	CCT domain-containing protein | CCT domain-containing protein	GO:0006355	regulation of DNA-templated transcription	GO:0005634	nucleus	GO:0008270 | GO:0005515	zinc ion binding | protein binding	TraesCS6D01G274100	TraesCS6D02G274100
TraesCS6D03G0724200	40.243	-2.41996	0.482534	6.99649e-08	0.0229706	A0A3B6QL55	Receptor-like serine/threonine-protein kinase (EC 2.7.11.1)	GO:0006468 | GO:0016310 | GO:0051707	protein phosphorylation | phosphorylation | response to other organism	GO:0016020	membrane	GO:0005524 | GO:0004672 | GO:0004674 | GO:0106310 | GO:0000166 | GO:0016301 | GO:0016740	ATP binding | protein kinase activity | protein serine/threonine kinase activity | protein serine kinase activity | nucleotide binding | kinase activity | transferase activity	TraesCS6D01G310400	TraesCS6D02G310400
TraesCS6D03G0724500	189.051	-2.90205	0.759206	6.81692e-06	0.0229736	A0A3B6QIX6	Glycosyltransferase (EC 2.4.1.-)	NA	NA	GO:0005737	cytoplasm	GO:0008194 | GO:0080043 | GO:0080044 | GO:0016740 | GO:0016757 | GO:0035251	UDP-glycosyltransferase activity | quercetin 3-O-glucosyltransferase activity | quercetin 7-O-glucosyltransferase activity | transferase activity | glycosyltransferase activity | UDP-glucosyltransferase activity	TraesCS6D01G310500	TraesCS6D02G310500
TraesCS6D03G0738200	61.8291	-2.29536	0.536457	1.23341e-06	0.0230956	A0A3B6QLC7	Protein kinase domain-containing protein	GO:0006468	protein phosphorylation	NA	NA	GO:0005524 | GO:0004672	ATP binding | protein kinase activity	TraesCS6D01G316600	TraesCS6D02G316600
TraesCS6D03G0772100	8477.52	-3.66938	0.159508	2.00408e-118	0.0232724	A0A3B6QMR0	Dehydrin	GO:0009737 | GO:0009414 | GO:0009631 | GO:0009415	response to abscisic acid | response to water deprivation | cold acclimation | response to water	NA	NA	NA	NA	TraesCS6D01G332500	TraesCS6D02G332500
TraesCS6D03G0772200	3425.75	-2.22154	0.158351	7.06924e-46	0.0232741	A0A3B6QMP2	Dehydrin	GO:0009737 | GO:0009414 | GO:0009631 | GO:0009415	response to abscisic acid | response to water deprivation | cold acclimation | response to water	NA	NA	NA	NA	TraesCS6D01G332600	TraesCS6D02G332600
TraesCS6D03G0772300	3693.53	-2.63682	0.150866	1.50378e-69	0.0232786	A0A3B6QLV9	Uncharacterized protein | TraesCS6D03G0772300	GO:0009737 | GO:0009414 | GO:0009631 | GO:0009415	response to abscisic acid | response to water deprivation | cold acclimation | response to water	NA	NA	NA	NA	TraesCS6D01G332700	TraesCS6D02G332700
TraesCS6D03G0772700	117.333	-2.29522	0.397429	4.4626e-10	0.0232821	A0A3B6QLW3	Dehydrin	GO:0009737 | GO:0009414 | GO:0009631 | GO:0009415	response to abscisic acid | response to water deprivation | cold acclimation | response to water	NA	NA	NA	NA	TraesCS6D01G333000	TraesCS6D02G333000
TraesCS6D03G0773900	74.9944	-2.70554	0.39582	4.99731e-13	0.0233115	A0A3B6QJM4	Dehydrin	GO:0009737 | GO:0009414 | GO:0009631 | GO:0009415	response to abscisic acid | response to water deprivation | cold acclimation | response to water	NA	NA	NA	NA	TraesCS6D01G333600	TraesCS6D02G333600
TraesCS7A03G0048000	336.312	-2.0315	0.491643	2.15767e-06	0.024346	A0A3B6R7E8	Hydrophobic seed protein domain-containing protein	NA	NA	NA	NA	NA	NA	TraesCS7A01G024050	TraesCS7A02G024050
TraesCS7A03G0049100	11.2943	-3.01842	1.08593	0.000483094	0.0243565	A0A3B6R7F2	Bifunctional inhibitor/plant lipid transfer protein/seed storage helical domain-containing protein	NA	NA	NA	NA	NA	NA	TraesCS7A01G024192	TraesCS7A02G024192
TraesCS7A03G0251800	429.283	-3.15761	0.194002	1.3664e-60	0.0250856	A0A3B6RD59	Uncharacterized protein | TraesCS7A03G0251800	NA	NA	NA	NA	GO:0016747	acyltransferase activity; transferring groups other than amino-acyl groups	TraesCS7A01G106000	TraesCS7A02G106000
TraesCS7A03G0262100	276.79	-2.00435	0.150375	9.93558e-42	0.0251107	A0A3B6R9Q8	MAX2	GO:0031146	SCF-dependent proteasomal ubiquitin-dependent protein catabolic process	GO:0005634 | GO:0019005	nucleus | SCF ubiquitin ligase complex	NA	NA	TraesCS7A01G110500	TraesCS7A02G110500
TraesCS7A03G0281200	29.5276	-3.61064	1.34772	0.000533641	0.0251256	A0A3B6RDM4	Uncharacterized protein | TraesCS7A03G0281200	GO:0006508	proteolysis	NA	NA	GO:0008236 | GO:0004252 | GO:0016787 | GO:0008233	serine-type peptidase activity | serine-type endopeptidase activity | hydrolase activity | peptidase activity	TraesCS7A01G118700	TraesCS7A02G118700
TraesCS7A03G0304100	714.639	-2.11976	0.159513	2.33026e-41	0.0252004	A0A3B6RA97	AP2/ERF domain-containing protein	GO:0006355 | GO:0006351	regulation of DNA-templated transcription | DNA-templated transcription	GO:0005634	nucleus	GO:0003677 | GO:0003700	DNA binding | DNA-binding transcription factor activity	TraesCS7A01G128800	TraesCS7A02G128800
TraesCS7A03G0340800	1163.74	-2.63562	0.1363	2.12995e-84	0.0252853	A0A3B6REE1 | A0A3B6REI1	RING-type domain-containing protein | RING-type domain-containing protein	GO:0006511	ubiquitin-dependent protein catabolic process	NA	NA	GO:0061630	ubiquitin protein ligase activity	TraesCS7A01G144900	TraesCS7A02G144900
TraesCS7A03G0360400	22.3302	-2.84087	0.568434	7.44552e-08	0.0254251	A0A3B6REV4	Alpha/beta hydrolase fold-3 domain-containing protein	NA	NA	NA	NA	GO:0016787	hydrolase activity	TraesCS7A01G154600	TraesCS7A02G154600
TraesCS7A03G0362100	1349.08	-3.24245	0.573165	7.3013e-10	0.0254438	A0A3B6RES0	Glycosyltransferase (EC 2.4.1.-)	NA	NA	NA	NA	GO:0008194 | GO:0016740 | GO:0016757 | GO:0035251	UDP-glycosyltransferase activity | transferase activity | glycosyltransferase activity | UDP-glucosyltransferase activity	TraesCS7A01G155400	TraesCS7A02G155400
TraesCS7A03G0411700	48.1232	-2.07767	0.335423	5.19881e-11	0.0256678	A0A3B6RBC7	PPIase cyclophilin-type domain-containing protein	GO:0006457 | GO:0000413	protein folding | protein peptidyl-prolyl isomerization	GO:0005737	cytoplasm	GO:0003755 | GO:0016018 | GO:0005515 | GO:0016853	peptidyl-prolyl cis-trans isomerase activity | cyclosporin A binding | protein binding | isomerase activity	TraesCS7A01G175300	TraesCS7A02G175300
TraesCS7A03G0479900	13.984	-5.23198	1.35819	6.81012e-06	0.0261196	A0A3B6RCV2	MYB family transcription factor ODORANT-A1	GO:0006355	regulation of DNA-templated transcription	GO:0005634	nucleus	GO:0003677 | GO:0000987	DNA binding | cis-regulatory region sequence-specific DNA binding	TraesCS7A01G205100	TraesCS7A02G205100
TraesCS7A03G0612200	27.7824	-2.1886	0.538122	3.78855e-06	0.0270768	A0A3B6RIK0	AP2/ERF domain-containing protein	GO:0006355 | GO:0009873 | GO:0006351	regulation of DNA-templated transcription | ethylene-activated signaling pathway | DNA-templated transcription	GO:0005634	nucleus	GO:0003677 | GO:0003700	DNA binding | DNA-binding transcription factor activity	TraesCS7A01G264100	TraesCS7A02G264100
TraesCS7A03G0785100	61.7147	-2.48055	0.376852	6.97943e-12	0.0279371	A0A3B6RKK9	Uncharacterized protein | TraesCS7A03G0785100	NA	NA	NA	NA	GO:0016410 | GO:0016747	N-acyltransferase activity | acyltransferase activity; transferring groups other than amino-acyl groups	TraesCS7A01G318300	TraesCS7A02G318300
TraesCS7A03G0855700	34.3803	-2.56423	0.445231	1.20283e-09	0.0286986	A0A3B6RLQ2	Uncharacterized protein | TraesCS7A03G0855700	NA	NA	NA	NA	NA	NA	TraesCS7A01G349900	TraesCS7A02G349900
TraesCS7A03G0867900	222.217	-3.17977	0.254538	7.34634e-37	0.028749	A0A3B6RLS9	HSF-type DNA-binding domain-containing protein	GO:0006355 | GO:0006357 | GO:0034605	regulation of DNA-templated transcription | regulation of transcription by RNA polymerase II | cellular response to heat	GO:0005634	nucleus	GO:0003700 | GO:0043565 | GO:0000978 | GO:0003677	DNA-binding transcription factor activity | sequence-specific DNA binding | RNA polymerase II cis-regulatory region sequence-specific DNA binding | DNA binding	TraesCS7A01G355300	TraesCS7A02G355300
TraesCS7A03G0874900	1133.93	-2.26366	0.275227	1.36292e-17	0.0288136	A0A3B6RI29	Uncharacterized protein | TraesCS7A03G0874900	GO:0055085	transmembrane transport	GO:0016020	membrane	GO:0005524 | GO:0042626 | GO:0140359 | GO:0016887 | GO:0000166	ATP binding | ATPase-coupled transmembrane transporter activity | ABC-type transporter activity | ATP hydrolysis activity | nucleotide binding	TraesCS7A01G358100	TraesCS7A02G358100
TraesCS7A03G0912000	1338.86	-2.75833	0.635419	7.27917e-07	0.0291977	A0A3B6RMG0	Glutathione S-transferase (GST) (EC 2.5.1.18)	GO:0006749 | GO:0042221	glutathione metabolic process | response to chemical	GO:0005737 | GO:0005829	cytoplasm | cytosol	GO:0004364 | GO:0016740	glutathione transferase activity | transferase activity	TraesCS7A01G374900	TraesCS7A02G374900
TraesCS7A03G0986700	37.6331	-2.01593	0.450629	7.54227e-07	0.029703	A0A3B6RNQ4	F-box domain-containing protein	NA	NA	NA	NA	GO:0005515	protein binding	TraesCS7A01G406900	TraesCS7A02G406900
TraesCS7A03G1064300	232.207	-2.22392	0.228323	2.64486e-23	0.0301877	A0A3B6RLH9	Uncharacterized protein | TraesCS7A03G1064300	GO:0009793	embryo development ending in seed dormancy	NA	NA	NA	NA	TraesCS7A01G439200	TraesCS7A02G439200
TraesCS7A03G1167100	229.974	-4.46675	1.10624	7.63181e-06	0.0307869	A0A3B6RQU8	Protein DETOXIFICATION (Multidrug and toxic compound extrusion protein)	GO:0055085 | GO:1990961	transmembrane transport | xenobiotic detoxification by transmembrane export across the plasma membrane	GO:0016020	membrane	GO:0022857 | GO:0015297 | GO:0042910	transmembrane transporter activity | antiporter activity | xenobiotic transmembrane transporter activity	TraesCS7A01G482100	TraesCS7A02G482100
TraesCS7A03G1189400	186.324	-3.9	0.357114	8.76914e-29	0.0309645	A0A3B6RR41	B box-type domain-containing protein	NA	NA	NA	NA	GO:0008270	zinc ion binding	TraesCS7A01G490800	TraesCS7A02G490800
TraesCS7A03G1347400	496.194	-2.18673	0.180571	7.66146e-35	0.0315166	A0A3B6RPD4 | A0A3B6RQ46 | A0A3B6RSY5 | A0A3B6RT02 | A0A3B6RT53	Dof-type domain-containing protein | Uncharacterized protein | TraesCS7A03G1347400 | Uncharacterized protein | TraesCS7A03G1347400 | Uncharacterized protein | TraesCS7A03G1347400 | Uncharacterized protein | TraesCS7A03G1347400	NA	NA	NA	NA	GO:0003677	DNA binding	TraesCS7A01G553800	TraesCS7A02G553800
TraesCS7B03G0001400	90.1413	-3.16187	0.532164	1.64463e-10	0.0317193	A0A3B6SCK2	Leucine-rich repeat-containing N-terminal plant-type domain-containing protein	NA	NA	NA	NA	GO:0005515	protein binding	TraesCS7B01G000600	TraesCS7B02G000600
TraesCS7B03G0080300	11.581	-2.09343	0.65025	0.000119211	0.0320005	A0A3B6S9I0	RING-type domain-containing protein	GO:0016567	protein ubiquitination	GO:0016020	membrane	GO:0031625	ubiquitin protein ligase binding	TraesCS7B01G029900	TraesCS7B02G029900
TraesCS7B03G0158300	535.505	-2.38922	0.485564	4.98731e-08	0.0321832	A0A3B6SEM1	Glycosyltransferase (EC 2.4.1.-)	NA	NA	NA	NA	GO:0008194 | GO:0016740 | GO:0016757 | GO:0035251	UDP-glycosyltransferase activity | transferase activity | glycosyltransferase activity | UDP-glucosyltransferase activity	TraesCS7B01G059500	TraesCS7B02G059500
TraesCS7B03G0251500	129.424	-2.3737	0.216803	5.09353e-29	0.0326273	A0A3B6SB97	Leucine-rich repeat-containing N-terminal plant-type domain-containing protein	NA	NA	NA	NA	NA	NA	TraesCS7B01G094700	TraesCS7B02G094700
TraesCS7B03G0294100	40.0157	-3.75903	0.586603	1.45577e-11	0.0329517	A0A1D6CI26 | A0A3B6SH28	MYB family transcription factor ODORANT-B1 (MYB transcription factor 83) | Uncharacterized protein | TraesCS7B03G0294100	GO:0006355	regulation of DNA-templated transcription	GO:0005634	nucleus	GO:0003677 | GO:0000987	DNA binding | cis-regulatory region sequence-specific DNA binding	TraesCS7B01G112400	TraesCS7B02G112400
TraesCS7B03G0587600	995.171	-2.25994	0.117597	2.49997e-83	0.034738	A0A1D6C3U0	Uncharacterized protein | TraesCS7B03G0587600	NA	NA	NA	NA	NA	NA	TraesCS7B01G207600	TraesCS7B02G207600
TraesCS7B03G0695400	795.903	-6.45856	0.872157	1.27684e-14	0.0356898	A0A3B6SFI8	Glutathione S-transferase (GST) (EC 2.5.1.18)	GO:0006749 | GO:0042221	glutathione metabolic process | response to chemical	GO:0005737 | GO:0005829	cytoplasm | cytosol	GO:0004364 | GO:0016740	glutathione transferase activity | transferase activity	TraesCS7B01G252500	TraesCS7B02G252500
TraesCS7B03G0721600	110.98	-2.25814	0.393758	8.91339e-10	0.036007	A0A3B6SHX7	Cysteine-rich transmembrane CYSTM domain-containing protein	GO:0010038	response to metal ion	GO:0005886 | GO:0016020	plasma membrane | membrane	NA	NA	TraesCS7B01G262300	TraesCS7B02G262300
TraesCS7B03G0737600	585.336	-2.53938	0.349005	2.08247e-14	0.0361676	A0A3B6SG43 | A0A3B6SJH8	Uncharacterized protein | TraesCS7B03G0737600 | Uncharacterized protein | TraesCS7B03G0737600	GO:0055085	transmembrane transport	GO:0016020	membrane	GO:0005524 | GO:0042626 | GO:0140359 | GO:0016887 | GO:0000166	ATP binding | ATPase-coupled transmembrane transporter activity | ABC-type transporter activity | ATP hydrolysis activity | nucleotide binding	TraesCS7B01G269700	TraesCS7B02G269700
TraesCS7B03G0745400	194.257	-3.43809	0.268702	2.72956e-38	0.0362279	A0A024DAP6	Heat shock factor C2a	GO:0006355 | GO:0006357 | GO:0034605 | GO:0060261	regulation of DNA-templated transcription | regulation of transcription by RNA polymerase II | cellular response to heat | positive regulation of transcription initiation by RNA polymerase II	GO:0005634	nucleus	GO:0003700 | GO:0043565 | GO:0000978 | GO:0003677	DNA-binding transcription factor activity | sequence-specific DNA binding | RNA polymerase II cis-regulatory region sequence-specific DNA binding | DNA binding	TraesCS7B01G272500	TraesCS7B02G272500
TraesCS7B03G0905900	286.693	-3.63622	0.378365	2.63296e-22	0.0374124	A0A3B6SLF2	Uncharacterized protein | TraesCS7B03G0905900	GO:0009793	embryo development ending in seed dormancy	NA	NA	NA	NA	TraesCS7B01G337800	TraesCS7B02G337800
TraesCS7B03G0918000	32.1546	-3.80239	0.799066	1.45691e-07	0.0374799	A0A3B6SI24	Fe2OG dioxygenase domain-containing protein	NA	NA	NA	NA	GO:0016491 | GO:0046872	oxidoreductase activity | metal ion binding	TraesCS7B01G342400	TraesCS7B02G342400
TraesCS7B03G0996000	26.5147	-2.32343	0.525868	1.00716e-06	0.0377657	A0A3B6SIS0	Uncharacterized protein | TraesCS7B03G0996000	GO:0031146	SCF-dependent proteasomal ubiquitin-dependent protein catabolic process	GO:0019005	SCF ubiquitin ligase complex	NA	NA	TraesCS7B01G369600	TraesCS7B02G369600
TraesCS7B03G1034400	69.5779	-2.08637	0.628115	7.53896e-05	0.0378238	A0A3B6SRI9	Protein DETOXIFICATION (Multidrug and toxic compound extrusion protein)	GO:0055085 | GO:1990961	transmembrane transport | xenobiotic detoxification by transmembrane export across the plasma membrane	GO:0016020	membrane	GO:0022857 | GO:0015297 | GO:0042910	transmembrane transporter activity | antiporter activity | xenobiotic transmembrane transporter activity	TraesCS7B01G384300	TraesCS7B02G384300
TraesCS7B03G1060200	472.509	-4.40148	0.300702	2.32421e-49	0.037935	A0A3B6SJG0	B box-type domain-containing protein	GO:0006457 | GO:0009408 | GO:0009651 | GO:0042542 | GO:0051259	protein folding | response to heat | response to salt stress | response to hydrogen peroxide | protein complex oligomerization	NA	NA	GO:0008270 | GO:0043621 | GO:0051082	zinc ion binding | protein self-association | unfolded protein binding	TraesCS7B01G394000	TraesCS7B02G394000
TraesCS7B03G1094300	12.2693	-2.34868	0.730873	0.000165386	0.0380855	A0A3B6SS52	DYW domain-containing protein	GO:0009451	RNA modification	NA	NA	GO:0008270 | GO:0003723 | GO:0005515	zinc ion binding | RNA binding | protein binding	TraesCS7B01G406800	TraesCS7B02G406800
TraesCS7B03G1185600	264.135	-3.73575	0.260928	6.32065e-47	0.0383127	Q9AVM3	Cytochrome P450	NA	NA	GO:0016020	membrane	GO:0020037 | GO:0004497 | GO:0005506 | GO:0016705 | GO:0046872 | GO:0016491	heme binding | monooxygenase activity | iron ion binding | oxidoreductase activity; acting on paired donors; with incorporation or reduction of molecular oxygen | metal ion binding | oxidoreductase activity	TraesCS7B01G437800	TraesCS7B02G437800
TraesCS7B03G1229600	55.0537	-2.2989	0.541907	1.21422e-06	0.0385003	A0A3B6SUQ8	Carbonic anhydrase (EC 4.2.1.1)	GO:0006730	one-carbon metabolic process	NA	NA	GO:0008270 | GO:0004089 | GO:0016836 | GO:0046872 | GO:0016829	zinc ion binding | carbonate dehydratase activity | hydro-lyase activity | metal ion binding | lyase activity	TraesCS7B01G455900	TraesCS7B02G455900
TraesCS7B03G1238700	23.8429	-3.10897	0.751603	2.36377e-06	0.0385087	A0A3B6SQ24	Chalcone synthase	GO:0009058 | GO:0009813 | GO:0030639	biosynthetic process | flavonoid biosynthetic process | polyketide biosynthetic process	NA	NA	GO:0016747 | GO:0016746 | GO:0016740	acyltransferase activity; transferring groups other than amino-acyl groups | acyltransferase activity | transferase activity	TraesCS7B01G462200	TraesCS7B02G462200
TraesCS7B03G1286300	439.312	-2.3244	0.169497	4.10487e-44	0.0386884	A0A3B6SQJ5 | A0A3B6SU68 | A0A3B6SVC8	Uncharacterized protein | TraesCS7B03G1286300 | Dof-type domain-containing protein | Uncharacterized protein | TraesCS7B03G1286300	NA	NA	NA	NA	GO:0003677	DNA binding	TraesCS7B01G478200	TraesCS7B02G478200
TraesCS7D03G0044000	372.31	-2.40693	0.304635	1.77964e-16	0.039242	A0A3B6TBI9	Uncharacterized protein | TraesCS7D03G0044000	NA	NA	NA	NA	NA	NA	TraesCS7D01G020079	TraesCS7D02G020079
TraesCS7D03G0044400	146.229	-2.31842	0.377814	5.44135e-11	0.0392495	Unknown_TraesCS7D03G0044400	Unknown_TraesCS7D03G0044400	NA	NA	NA	NA	NA	NA	TraesCS7D01G020100	TraesCS7D02G020100
TraesCS7D03G0069800	1151.33	-2.69221	0.189925	9.45338e-47	0.0393868	A0A3B6TBV1	Glutathione S-transferase (GST) (EC 2.5.1.18)	GO:0006749 | GO:0042221	glutathione metabolic process | response to chemical	GO:0005737 | GO:0005829	cytoplasm | cytosol	GO:0004364 | GO:0016740	glutathione transferase activity | transferase activity	TraesCS7D01G030800	TraesCS7D02G030800
TraesCS7D03G0113000	976.815	-2.83547	0.193888	2.16093e-49	0.03972	A0A3B6TJ34	glutathione transferase (EC 2.5.1.18)	GO:0006749 | GO:0042221	glutathione metabolic process | response to chemical	GO:0005737	cytoplasm	GO:0004364 | GO:0016740	glutathione transferase activity | transferase activity	TraesCS7D01G050800	TraesCS7D02G050800
TraesCS7D03G0189100	39.6326	-2.58134	0.37819	1.03298e-12	0.0402042	A0A3B6TK20	Uncharacterized protein | TraesCS7D03G0189100	NA	NA	NA	NA	NA	NA	TraesCS7D01G082600	TraesCS7D02G082600
TraesCS7D03G0348500	882.077	-3.63866	0.603076	8.52093e-11	0.0411683	A0A3B6TLA9	Glycosyltransferase (EC 2.4.1.-)	NA	NA	NA	NA	GO:0008194 | GO:0016740 | GO:0016757 | GO:0035251	UDP-glycosyltransferase activity | transferase activity | glycosyltransferase activity | UDP-glucosyltransferase activity	TraesCS7D01G155700	TraesCS7D02G155700
TraesCS7D03G0538500	18.1105	-2.61893	0.63539	3.06714e-06	0.0424403	Unknown_TraesCS7D03G0538500	Unknown_TraesCS7D03G0538500	NA	NA	NA	NA	NA	NA	TraesCS7D01G241511	TraesCS7D02G241511
TraesCS7D03G0587400	614.353	-2.03533	0.164552	4.93694e-36	0.0426381	A0A3B6TQW7	F-box domain-containing protein	NA	NA	NA	NA	GO:0005515	protein binding	TraesCS7D01G259900	TraesCS7D02G259900
TraesCS7D03G0781700	34.5534	-3.11105	0.439445	2.3017e-13	0.0443329	A0A3B6TLN1	Uncharacterized protein | TraesCS7D03G0781700	NA	NA	NA	NA	NA	NA	TraesCS7D01G328700	TraesCS7D02G328700
TraesCS7D03G0803900	617.342	-3.47806	0.174917	3.95472e-89	0.0447141	A0A3B6TU18	SMP domain-containing protein	NA	NA	NA	NA	NA	NA	TraesCS7D01G340400	TraesCS7D02G340400
TraesCS7D03G0821700	330.71	-5.37414	0.722402	5.56479e-15	0.0449804	A0A3B6TM12	Glutathione S-transferase (GST) (EC 2.5.1.18)	GO:0006749 | GO:0042221	glutathione metabolic process | response to chemical	GO:0005737 | GO:0005829	cytoplasm | cytosol	GO:0004364 | GO:0016740	glutathione transferase activity | transferase activity	TraesCS7D01G348500	TraesCS7D02G348500
TraesCS7D03G0823500	25.7299	-4.10697	1.07118	3.55809e-05	0.0450221	A0A3B6TTM6	Uncharacterized protein | TraesCS7D03G0823500	GO:0030244 | GO:0009833 | GO:0071669	cellulose biosynthetic process | plant-type primary cell wall biogenesis | plant-type cell wall organization or biogenesis	GO:0005886 | GO:0016020	plasma membrane | membrane	GO:0016760 | GO:0016759 | GO:0016740 | GO:0016757	cellulose synthase (UDP-forming) activity | cellulose synthase activity | transferase activity | glycosyltransferase activity	TraesCS7D01G349200	TraesCS7D02G349200
TraesCS7D03G0856500	156.787	-2.35478	0.273763	6.15655e-19	0.0452576	A0A3B6TUP3	Protein kinase domain-containing protein	GO:0006468	protein phosphorylation	GO:0016020	membrane	GO:0005524 | GO:0004672 | GO:0005515	ATP binding | protein kinase activity | protein binding	TraesCS7D01G363200	TraesCS7D02G363200
TraesCS7D03G0860100	1461.54	-2.23154	0.258487	3.6699e-19	0.0453207	A0A3B6TUR3	Uncharacterized protein | TraesCS7D03G0860100	GO:0055085	transmembrane transport	GO:0016020	membrane	GO:0005524 | GO:0042626 | GO:0140359 | GO:0016887 | GO:0000166	ATP binding | ATPase-coupled transmembrane transporter activity | ABC-type transporter activity | ATP hydrolysis activity | nucleotide binding	TraesCS7D01G364700	TraesCS7D02G364700
TraesCS7D03G0866900	214.259	-2.50413	0.230919	2.07379e-28	0.0454163	A0A3B6TN26	HSF-type DNA-binding domain-containing protein	GO:0006355 | GO:0006357 | GO:0034605	regulation of DNA-templated transcription | regulation of transcription by RNA polymerase II | cellular response to heat	GO:0005634	nucleus	GO:0003700 | GO:0043565 | GO:0000978 | GO:0003677	DNA-binding transcription factor activity | sequence-specific DNA binding | RNA polymerase II cis-regulatory region sequence-specific DNA binding | DNA binding	TraesCS7D01G367700	TraesCS7D02G367700
TraesCS7D03G0892900	61.0967	-2.64933	0.572644	4.82171e-07	0.0457266	A0A3B6TNK8	Protein kinase domain-containing protein	GO:0006468 | GO:0048544 | GO:0016310	protein phosphorylation | recognition of pollen | phosphorylation	GO:0016020	membrane	GO:0005524 | GO:0004672 | GO:0000166 | GO:0016301 | GO:0016740	ATP binding | protein kinase activity | nucleotide binding | kinase activity | transferase activity	TraesCS7D01G379500	TraesCS7D02G379500
TraesCS7D03G0983900	55.721	-2.01835	0.545221	2.34609e-05	0.0464398	A0A3B6TJD5	Protein kinase domain-containing protein	GO:0006468 | GO:0016310	protein phosphorylation | phosphorylation	GO:0016020	membrane	GO:0005524 | GO:0004672 | GO:0004674 | GO:0005515 | GO:0000166 | GO:0016301 | GO:0016740	ATP binding | protein kinase activity | protein serine/threonine kinase activity | protein binding | nucleotide binding | kinase activity | transferase activity	TraesCS7D01G416400	TraesCS7D02G416400
TraesCS7D03G1015000	1441.97	-3.18543	0.203972	6.25736e-56	0.0466524	A0A3B6TPI1	Uncharacterized protein | TraesCS7D03G1015000	GO:0009793	embryo development ending in seed dormancy	NA	NA	NA	NA	TraesCS7D01G428800	TraesCS7D02G428800
TraesCS7D03G1113000	82.6155	-5.94968	1.43784	1.56333e-06	0.04753	A0A3B6TQM0	Protein DETOXIFICATION (Multidrug and toxic compound extrusion protein)	GO:0055085 | GO:1990961	transmembrane transport | xenobiotic detoxification by transmembrane export across the plasma membrane	GO:0016020	membrane	GO:0022857 | GO:0015297 | GO:0042910	transmembrane transporter activity | antiporter activity | xenobiotic transmembrane transporter activity	TraesCS7D01G469000	TraesCS7D02G469000
TraesCS7D03G1128600	450.24	-4.85829	0.354122	9.47654e-44	0.0478329	A0A3B6TL78	B box-type domain-containing protein	NA	NA	NA	NA	GO:0008270	zinc ion binding	TraesCS7D01G477100	TraesCS7D02G477100
TraesCS7D03G1200700	36.8715	-7.43912	2.7298	2.79279e-07	0.0484332	A0A3B6TRT8	Cytochrome P450	NA	NA	GO:0016020 | GO:0009505	membrane | plant-type cell wall	GO:0020037 | GO:0004497 | GO:0005506 | GO:0016705 | GO:0004601 | GO:0046872 | GO:0016491 | GO:0016709	heme binding | monooxygenase activity | iron ion binding | oxidoreductase activity; acting on paired donors; with incorporation or reduction of molecular oxygen | peroxidase activity | metal ion binding | oxidoreductase activity | oxidoreductase activity; acting on paired donors; with incorporation or reduction of molecular oxygen; NAD(P)H as one donor; and incorporation of one atom of oxygen	TraesCS7D01G508000	TraesCS7D02G508000
TraesCS7D03G1218300	15.4947	-3.32213	0.654002	8.45977e-08	0.0487716	A0A3B6TYQ0	Uncharacterized protein | TraesCS7D03G1218300	NA	NA	GO:0016020 | GO:0005783	membrane | endoplasmic reticulum	GO:0016491 | GO:0045703	oxidoreductase activity | ketoreductase activity	TraesCS7D01G515700	TraesCS7D02G515700
TraesCS7D03G1275100	467.65	-3.02481	0.225559	3.11112e-42	0.0491541	A0A3B6TTJ9 | A0A3B6TZK4 | A0A3B6U050	Uncharacterized protein | TraesCS7D03G1275100 | Uncharacterized protein | TraesCS7D03G1275100 | Dof-type domain-containing protein	NA	NA	NA	NA	GO:0003677	DNA binding	TraesCS7D01G540700	TraesCS7D02G540700

## Sheet: leaf_24hDEA_Lak_upreg
Supplementary Data Sheet 4. List of IWGSC RefSeq v2.1 high confidence (HC) genes, upregulated in the genotype "Lakaja DS". The expression of these genes was assessed in leaf tissue of winter wheat after 24 hours of deacclimation (24hDEA). The gene expression data of this time-point were compared to 7 weeks of cold acclimation (7wCA) time-point. Depicted are the results, where padj < 0.05. Corresp…
IWGSC RefSeq v2.1 HC gene ID	baseMean	log2FoldChange	lfcSE	pvalue	padj	UniProt ID	UniProt description	GO ID BP	GO BP description	GO ID CC	GO CC description	GO ID MF	GO MF description	IWGSC RefSeq v1.0 HC gene ID	IWGSC RefSeq v1.1 HC gene ID
TraesCS1A03G0122200	20.2872	2.28454	0.762045	0.000173452	6.01117e-58	A0A3B5XUB1	Bidirectional sugar transporter SWEET	GO:0008643 | GO:0034219	carbohydrate transport | carbohydrate transmembrane transport	GO:0005886 | GO:0016020	plasma membrane | membrane	GO:0051119	sugar transmembrane transporter activity	TraesCS1A01G050400	TraesCS1A02G050400
TraesCS1A03G0410800	87.5281	2.12106	0.291237	2.5037e-14	6.16621e-34	Unknown_TraesCS1A03G0410800	Unknown_TraesCS1A03G0410800	NA	NA	NA	NA	GO:0050660 | GO:0016614	flavin adenine dinucleotide binding | oxidoreductase activity; acting on CH-OH group of donors	TraesCS1A01G153000	TraesCS1A02G153000
TraesCS1A03G0477600	26.154	2.20776	0.364909	1.21031e-10	1.63594e-30	A0A3B5XYU2	Protein CDI	NA	NA	NA	NA	NA	NA	TraesCS1A01G176800	TraesCS1A02G176800
TraesCS1A03G0520300	12.7279	2.3601	0.509527	2.80309e-07	3.01198e-29	A0A3B5XZN5	Uncharacterized protein | TraesCS1A03G0520300	NA	NA	GO:0016020	membrane	NA	NA	TraesCS1A01G193800	TraesCS1A02G193800
TraesCS1A03G0532400	21.2256	3.10441	2.25273	0.0021734	1.815e-28	A0A3B5Y030 | A0A3B5XZV2	PLAC8 family protein | PLAC8 family protein	NA	NA	NA	NA	NA	NA	TraesCS1A01G199200	TraesCS1A02G199200
TraesCS1A03G0552200	556.221	2.12728	0.280614	2.43593e-15	1.88126e-27	A0A3B5XZY2 | A0A3B5XZX9	Proline dehydrogenase (EC 1.5.5.2) | Proline dehydrogenase (EC 1.5.5.2)	GO:0006562 | GO:0006560 | GO:0010133	proline catabolic process | proline metabolic process | proline catabolic process to glutamate	GO:0005739	mitochondrion	GO:0004657 | GO:0016491 | GO:0071949	proline dehydrogenase activity | oxidoreductase activity | FAD binding	TraesCS1A01G209100	TraesCS1A02G209100
TraesCS1A03G0558000	10.5728	2.67483	0.801696	4.91041e-05	2.1935e-27	A0A3B5Y0I3	Uncharacterized protein | TraesCS1A03G0558000	GO:0009653 | GO:0019953	anatomical structure morphogenesis | sexual reproduction	GO:0005576	extracellular region	NA	NA	TraesCS1A01G212000	TraesCS1A02G212000
[truncated: 507 more rows]

## Sheet: leaf_1wDEA_Fer_downreg
Supplementary Data Sheet 4. List of IWGSC RefSeq v2.1 high confidence (HC) genes, downregulated in the genotype "KWS Ferrum". The expression of these genes was assessed in leaf tissue of winter wheat after 1 week of deacclimation (1wDEA). The gene expression data of this time-point were compared to 7 weeks of cold acclimation (7wCA) time-point. Depicted are the results, where padj < 0.05. Corresp…
[truncated: 800 more rows]

[truncated: 11 more sheets: leaf_1wDEA_Fer_upreg, leaf_1wDEA_Lak_downreg, leaf_1wDEA_Lak_upreg, leaf_24hREA_Fer_downreg, leaf_24hREA_Fer_upreg, leaf_24hREA_Lak_downreg, leaf_24hREA_Lak_upreg, leaf_2wREA_Fer_downreg, leaf_2wREA_Fer_upreg, leaf_2wREA_Lak_downreg, leaf_2wREA_Lak_upreg]
