# Supplementary material for: Deacclimation and reacclimation processes in winter wheat: novel perspectives from time-series transcriptome analysis
Source: Front Plant Sci. 2024 May 14;15:1395830. doi: 10.3389/fpls.2024.1395830 (PMC11130478; doi:10.3389/fpls.2024.1395830)
Supplement: Supplementary file 1 [file DataSheet_1.zip › Supplementary Data Sheet 5 Enrichment_Results.xlsx]

## Sheet: crown_7wCA_Lak_vs_Fer_BP
Supplementary Data Sheet 5. The results of gene ontology (GO) biological process (BP) gene enrichment using clusterProfiler. The freezing-tolerant cultivar "Lakaja DS" was compared to the freezing-susceptible "KWS Ferrum". The expression of these genes was assessed in crown tissue of winter wheat after 7 weeks of acclimation (7wCA). Depicted are the results, where p.adjust < 0.05. Correspondences…
ID (clusterProfiler)	Description (clusterProfiler)	setSize	enrichmentScore	NES	pvalue	p.adjust	qvalue	IWGSC RefSeq v2.1 HC gene ID	UniProt ID	UniProt description	GO ID BP	GO BP description	GO ID CC	GO CC description	GO ID MF	GO MF description	IWGSC RefSeq v1.0 HC gene ID	IWGSC RefSeq v1.1 HC gene ID
GO:0015979	photosynthesis	152	0.625097	2.4128	0.000196271	0.00498647	0.00447217	TraesCS4B03G0566500	A0A3B6IS50 | A0A3B6IUN0	PsbP C-terminal domain-containing protein | PsbP C-terminal domain-containing protein	GO:0015979	photosynthesis	GO:0009654 | GO:0019898 | GO:0009523	photosystem II oxygen evolving complex | extrinsic component of membrane | photosystem II	GO:0005509	calcium ion binding	TraesCS4B01G203100	TraesCS4B02G203100
GO:0015979	photosynthesis	152	0.625097	2.4128	0.000196271	0.00498647	0.00447217	TraesCS6A03G0216800	A0A3B6NM20	Chlorophyll a-b binding protein; chloroplastic	GO:0006887 | GO:0009765 | GO:0015979 | GO:0009416 | GO:0009768	exocytosis | photosynthesis; light harvesting | photosynthesis | response to light stimulus | photosynthesis; light harvesting in photosystem I	GO:0016020 | GO:0009535 | GO:0009522 | GO:0009523 | GO:0000145 | GO:0009507 | GO:0009536 | GO:0009579	membrane | chloroplast thylakoid membrane | photosystem I | photosystem II | exocyst | chloroplast | plastid | thylakoid	GO:0016168	chlorophyll binding	TraesCS6A01G094300	TraesCS6A02G094300
GO:0015979	photosynthesis	152	0.625097	2.4128	0.000196271	0.00498647	0.00447217	TraesCS6D03G0702400	A0A3B6QLJ2	Chlorophyll a-b binding protein; chloroplastic	GO:0009416 | GO:0009768 | GO:0009765 | GO:0015979	response to light stimulus | photosynthesis; light harvesting in photosystem I | photosynthesis; light harvesting | photosynthesis	GO:0016020 | GO:0009535 | GO:0009522 | GO:0009523 | GO:0009507 | GO:0009536 | GO:0009579	membrane | chloroplast thylakoid membrane | photosystem I | photosystem II | chloroplast | plastid | thylakoid	GO:0016168	chlorophyll binding	TraesCS6D01G299200	TraesCS6D02G299200
GO:0015979	photosynthesis	152	0.625097	2.4128	0.000196271	0.00498647	0.00447217	TraesCS2B03G0178600	A0A1D5U6W5 | A0A3B6BYS6 | A0A3B6C1D6	Ribulose bisphosphate carboxylase small subunit; chloroplastic (RuBisCO small subunit) | Ribulose bisphosphate carboxylase small subunit; chloroplastic (RuBisCO small subunit) | Ribulose bisphosphate carboxylase small subunit; chloroplastic (RuBisCO small subunit)	GO:0019253 | GO:0009853 | GO:0015979 | GO:0015977	reductive pentose-phosphate cycle | photorespiration | photosynthesis | carbon fixation	GO:0009507 | GO:0009536	chloroplast | plastid	GO:0016984	ribulose-bisphosphate carboxylase activity	TraesCS2B01G078900	TraesCS2B02G078900
GO:0015979	photosynthesis	152	0.625097	2.4128	0.000196271	0.00498647	0.00447217	TraesCS2B03G0178800	A0A1D5U6W5 | A0A3B6BYN7	Ribulose bisphosphate carboxylase small subunit; chloroplastic (RuBisCO small subunit) | Ribulose bisphosphate carboxylase small subunit; chloroplastic (RuBisCO small subunit)	GO:0019253 | GO:0009853 | GO:0015979 | GO:0015977	reductive pentose-phosphate cycle | photorespiration | photosynthesis | carbon fixation	GO:0009507 | GO:0009536	chloroplast | plastid	GO:0016984	ribulose-bisphosphate carboxylase activity	TraesCS2B01G079100	TraesCS2B02G079100
GO:0015979	photosynthesis	152	0.625097	2.4128	0.000196271	0.00498647	0.00447217	TraesCS6A03G0217100	A0A3B6NM96	Chlorophyll a-b binding protein; chloroplastic	GO:0006887 | GO:0009765 | GO:0015979 | GO:0009416 | GO:0009768	exocytosis | photosynthesis; light harvesting | photosynthesis | response to light stimulus | photosynthesis; light harvesting in photosystem I	GO:0016020 | GO:0009535 | GO:0009522 | GO:0009523 | GO:0000145 | GO:0009507 | GO:0009536 | GO:0009579	membrane | chloroplast thylakoid membrane | photosystem I | photosystem II | exocyst | chloroplast | plastid | thylakoid	GO:0016168	chlorophyll binding	TraesCS6A01G094600	TraesCS6A02G094600
GO:0015979	photosynthesis	152	0.625097	2.4128	0.000196271	0.00498647	0.00447217	TraesCS1D03G0729600	A0A3B5ZZE4	Chlorophyll a-b binding protein; chloroplastic	GO:0006887 | GO:0009765 | GO:0015979 | GO:0009416 | GO:0009768	exocytosis | photosynthesis; light harvesting | photosynthesis | response to light stimulus | photosynthesis; light harvesting in photosystem I	GO:0016020 | GO:0009535 | GO:0009522 | GO:0009523 | GO:0000145 | GO:0009507 | GO:0009536 | GO:0009579	membrane | chloroplast thylakoid membrane | photosystem I | photosystem II | exocyst | chloroplast | plastid | thylakoid	GO:0016168	chlorophyll binding	TraesCS1D01G306200	TraesCS1D02G306200
GO:0015979	photosynthesis	152	0.625097	2.4128	0.000196271	0.00498647	0.00447217	TraesCS1B03G0871200	A0A3B5Z0P1	Chlorophyll a-b binding protein; chloroplastic	GO:0009416 | GO:0009768 | GO:0009765 | GO:0015979	response to light stimulus | photosynthesis; light harvesting in photosystem I | photosynthesis; light harvesting | photosynthesis	GO:0016020 | GO:0009535 | GO:0009522 | GO:0009523 | GO:0009507 | GO:0009536 | GO:0009579	membrane | chloroplast thylakoid membrane | photosystem I | photosystem II | chloroplast | plastid | thylakoid	GO:0016168	chlorophyll binding	TraesCS1B01G317500	TraesCS1B02G317500
GO:0015979	photosynthesis	152	0.625097	2.4128	0.000196271	0.00498647	0.00447217	TraesCS6A03G0216900	A0A3B6NJQ4	Chlorophyll a-b binding protein; chloroplastic	GO:0009416 | GO:0009768 | GO:0009765 | GO:0015979	response to light stimulus | photosynthesis; light harvesting in photosystem I | photosynthesis; light harvesting | photosynthesis	GO:0016020 | GO:0009535 | GO:0009522 | GO:0009523 | GO:0009507 | GO:0009536 | GO:0009579	membrane | chloroplast thylakoid membrane | photosystem I | photosystem II | chloroplast | plastid | thylakoid	GO:0016168	chlorophyll binding	TraesCS6A01G094400	TraesCS6A02G094400
GO:0015979	photosynthesis	152	0.625097	2.4128	0.000196271	0.00498647	0.00447217	TraesCS1A03G0988100	A0A3B5Y7P0	Chlorophyll a-b binding protein; chloroplastic	GO:0006887 | GO:0009765 | GO:0015979 | GO:0009416 | GO:0009768	exocytosis | photosynthesis; light harvesting | photosynthesis | response to light stimulus | photosynthesis; light harvesting in photosystem I	GO:0016020 | GO:0009535 | GO:0009522 | GO:0009523 | GO:0000145 | GO:0009507 | GO:0009536 | GO:0009579	membrane | chloroplast thylakoid membrane | photosystem I | photosystem II | exocyst | chloroplast | plastid | thylakoid	GO:0016168	chlorophyll binding	TraesCS1A01G403800	TraesCS1A02G403800
GO:0015979	photosynthesis	152	0.625097	2.4128	0.000196271	0.00498647	0.00447217	TraesCS2A03G1294300	A0A3B6B9K5	NADPH-protochlorophyllide oxidoreductase (EC 1.3.1.33)	GO:0015979 | GO:0015995	photosynthesis | chlorophyll biosynthetic process	GO:0009507 | GO:0009536	chloroplast | plastid	GO:0016630 | GO:0016491	protochlorophyllide reductase activity | oxidoreductase activity	TraesCS2A01G590600	TraesCS2A02G590600
GO:0015979	photosynthesis	152	0.625097	2.4128	0.000196271	0.00498647	0.00447217	TraesCS2D03G0129300	W5C9Y4	Ribulose bisphosphate carboxylase small subunit; chloroplastic (RuBisCO small subunit)	GO:0019253 | GO:0009853 | GO:0015979 | GO:0015977	reductive pentose-phosphate cycle | photorespiration | photosynthesis | carbon fixation	GO:0009507 | GO:0009536	chloroplast | plastid	GO:0016984	ribulose-bisphosphate carboxylase activity	TraesCS2D01G065600	TraesCS2D02G065600
GO:0015979	photosynthesis	152	0.625097	2.4128	0.000196271	0.00498647	0.00447217	TraesCS6A03G0217000	A0A3B6NL68	Chlorophyll a-b binding protein; chloroplastic	GO:0009416 | GO:0009768 | GO:0009765 | GO:0015979	response to light stimulus | photosynthesis; light harvesting in photosystem I | photosynthesis; light harvesting | photosynthesis	GO:0016020 | GO:0009535 | GO:0009522 | GO:0009523 | GO:0009507 | GO:0009536 | GO:0009579	membrane | chloroplast thylakoid membrane | photosystem I | photosystem II | chloroplast | plastid | thylakoid	GO:0016168	chlorophyll binding	TraesCS6A01G094500	TraesCS6A02G094500
GO:0015979	photosynthesis	152	0.625097	2.4128	0.000196271	0.00498647	0.00447217	TraesCS6B03G0305400	A0A3B6PG30	Chlorophyll a-b binding protein; chloroplastic	GO:0009416 | GO:0009768 | GO:0009765 | GO:0015979	response to light stimulus | photosynthesis; light harvesting in photosystem I | photosynthesis; light harvesting | photosynthesis	GO:0016020 | GO:0009535 | GO:0009522 | GO:0009523 | GO:0009507 | GO:0009536 | GO:0009579	membrane | chloroplast thylakoid membrane | photosystem I | photosystem II | chloroplast | plastid | thylakoid	GO:0016168	chlorophyll binding	TraesCS6B01G122500	TraesCS6B02G122500
GO:0015979	photosynthesis	152	0.625097	2.4128	0.000196271	0.00498647	0.00447217	TraesCS5B03G1135900	A0A3B6LVG8	Chlorophyll a-b binding protein; chloroplastic	GO:0009765 | GO:0015979 | GO:0009416 | GO:0009768	photosynthesis; light harvesting | photosynthesis | response to light stimulus | photosynthesis; light harvesting in photosystem I	GO:0016020 | GO:0009535 | GO:0009522 | GO:0009523 | GO:0009507 | GO:0009536 | GO:0009579	membrane | chloroplast thylakoid membrane | photosystem I | photosystem II | chloroplast | plastid | thylakoid	GO:0016168	chlorophyll binding	TraesCS5B01G463100	TraesCS5B02G463100
GO:0015979	photosynthesis	152	0.625097	2.4128	0.000196271	0.00498647	0.00447217	TraesCS2B03G0179600	A0A3B6BYP2	Ribulose bisphosphate carboxylase small subunit; chloroplastic (RuBisCO small subunit)	GO:0019253 | GO:0009853 | GO:0015979 | GO:0015977	reductive pentose-phosphate cycle | photorespiration | photosynthesis | carbon fixation	GO:0009507 | GO:0009536	chloroplast | plastid	GO:0016984	ribulose-bisphosphate carboxylase activity	TraesCS2B01G079500	TraesCS2B02G079500
GO:0015979	photosynthesis	152	0.625097	2.4128	0.000196271	0.00498647	0.00447217	TraesCS6B03G0305600	A0A3B6PJ44	Chlorophyll a-b binding protein; chloroplastic	GO:0009416 | GO:0009768 | GO:0009765 | GO:0015979	response to light stimulus | photosynthesis; light harvesting in photosystem I | photosynthesis; light harvesting | photosynthesis	GO:0016020 | GO:0009535 | GO:0009522 | GO:0009523 | GO:0009507 | GO:0009536 | GO:0009579	membrane | chloroplast thylakoid membrane | photosystem I | photosystem II | chloroplast | plastid | thylakoid	GO:0016168	chlorophyll binding	TraesCS6B01G122700	TraesCS6B02G122700
GO:0015979	photosynthesis	152	0.625097	2.4128	0.000196271	0.00498647	0.00447217	TraesCS6B03G0988300	A0A3B6PSH8	Chlorophyll a-b binding protein; chloroplastic	GO:0009416 | GO:0009768 | GO:0009765 | GO:0015979	response to light stimulus | photosynthesis; light harvesting in photosystem I | photosynthesis; light harvesting | photosynthesis	GO:0016020 | GO:0009535 | GO:0009522 | GO:0009523 | GO:0009507 | GO:0009536 | GO:0009579	membrane | chloroplast thylakoid membrane | photosystem I | photosystem II | chloroplast | plastid | thylakoid	GO:0016168	chlorophyll binding	TraesCS6B01G350500	TraesCS6B02G350500
GO:0015979	photosynthesis	152	0.625097	2.4128	0.000196271	0.00498647	0.00447217	TraesCS2D03G0128900	A0A3B6D5L2	Ribulose bisphosphate carboxylase small subunit; chloroplastic (RuBisCO small subunit)	GO:0019253 | GO:0009853 | GO:0015979 | GO:0015977	reductive pentose-phosphate cycle | photorespiration | photosynthesis | carbon fixation	GO:0009507 | GO:0009536	chloroplast | plastid	GO:0016984	ribulose-bisphosphate carboxylase activity	TraesCS2D01G065300	TraesCS2D02G065300
GO:0015979	photosynthesis	152	0.625097	2.4128	0.000196271	0.00498647	0.00447217	TraesCS1D03G0873600	A0A3B6A1J0	Chlorophyll a-b binding protein; chloroplastic	GO:0009416 | GO:0009768 | GO:0009765 | GO:0015979	response to light stimulus | photosynthesis; light harvesting in photosystem I | photosynthesis; light harvesting | photosynthesis	GO:0016020 | GO:0009535 | GO:0009522 | GO:0009523 | GO:0009507 | GO:0009536 | GO:0009579	membrane | chloroplast thylakoid membrane | photosystem I | photosystem II | chloroplast | plastid | thylakoid	GO:0016168	chlorophyll binding	TraesCS1D01G375000	TraesCS1D02G375000
GO:0015979	photosynthesis	152	0.625097	2.4128	0.000196271	0.00498647	0.00447217	TraesCS1A03G0761900	A0A3B5Y384	Chlorophyll a-b binding protein; chloroplastic	GO:0006887 | GO:0009765 | GO:0015979 | GO:0009416 | GO:0009768	exocytosis | photosynthesis; light harvesting | photosynthesis | response to light stimulus | photosynthesis; light harvesting in photosystem I	GO:0016020 | GO:0009535 | GO:0009522 | GO:0009523 | GO:0000145 | GO:0009507 | GO:0009536 | GO:0009579	membrane | chloroplast thylakoid membrane | photosystem I | photosystem II | exocyst | chloroplast | plastid | thylakoid	GO:0016168	chlorophyll binding	TraesCS1A01G306600	TraesCS1A02G306600
GO:0015979	photosynthesis	152	0.625097	2.4128	0.000196271	0.00498647	0.00447217	TraesCS6B03G0628000	A0A3B6PJX6	Photosynthetic NDH subunit of lumenal location 2; chloroplastic	GO:0015979 | GO:0009767	photosynthesis | photosynthetic electron transport chain	GO:0009654 | GO:0019898 | GO:0009523 | GO:0016020 | GO:0009579 | GO:0009507	photosystem II oxygen evolving complex | extrinsic component of membrane | photosystem II | membrane | thylakoid | chloroplast	GO:0005509 | GO:0045156	calcium ion binding | electron transporter; transferring electrons within the cyclic electron transport pathway of photosynthesis activity	TraesCS6B01G227900	TraesCS6B02G227900
GO:0015979	photosynthesis	152	0.625097	2.4128	0.000196271	0.00498647	0.00447217	TraesCS1B03G0931500	A0A3B5Z2F8	PSII 6.1 kDa protein	GO:0015979 | GO:0042549	photosynthesis | photosystem II stabilization	GO:0009507 | GO:0009535 | GO:0009523 | GO:0016020 | GO:0009536	chloroplast | chloroplast thylakoid membrane | photosystem II | membrane | plastid	GO:0032440	2-alkenal reductase [NAD(P)+] activity	TraesCS1B01G339500	TraesCS1B02G339500
GO:0015979	photosynthesis	152	0.625097	2.4128	0.000196271	0.00498647	0.00447217	TraesCS7B03G0270500	A0A3B6SE95	Chlorophyll a-b binding protein; chloroplastic	GO:0009765 | GO:0015979 | GO:0009416 | GO:0009768	photosynthesis; light harvesting | photosynthesis | response to light stimulus | photosynthesis; light harvesting in photosystem I	GO:0016020 | GO:0009535 | GO:0009522 | GO:0009523 | GO:0009507 | GO:0009536 | GO:0009579	membrane | chloroplast thylakoid membrane | photosystem I | photosystem II | chloroplast | plastid | thylakoid	GO:0016168	chlorophyll binding	TraesCS7B01G103300	TraesCS7B02G103300
GO:0015979	photosynthesis	152	0.625097	2.4128	0.000196271	0.00498647	0.00447217	TraesCS6D03G0175200	A0A3B6QB29	Chlorophyll a-b binding protein; chloroplastic	GO:0006887 | GO:0009765 | GO:0015979 | GO:0009416 | GO:0009768	exocytosis | photosynthesis; light harvesting | photosynthesis | response to light stimulus | photosynthesis; light harvesting in photosystem I	GO:0016020 | GO:0009535 | GO:0009522 | GO:0009523 | GO:0000145 | GO:0009507 | GO:0009536 | GO:0009579	membrane | chloroplast thylakoid membrane | photosystem I | photosystem II | exocyst | chloroplast | plastid | thylakoid	GO:0016168	chlorophyll binding	TraesCS6D01G088800	TraesCS6D02G088800
GO:0015979	photosynthesis	152	0.625097	2.4128	0.000196271	0.00498647	0.00447217	TraesCS2A03G0132200	W5C9Y4	Ribulose bisphosphate carboxylase small subunit; chloroplastic (RuBisCO small subunit)	GO:0019253 | GO:0009853 | GO:0015979 | GO:0015977	reductive pentose-phosphate cycle | photorespiration | photosynthesis | carbon fixation	GO:0009507 | GO:0009536	chloroplast | plastid	GO:0016984	ribulose-bisphosphate carboxylase activity	TraesCS2A01G067300	TraesCS2A02G067300
GO:0015979	photosynthesis	152	0.625097	2.4128	0.000196271	0.00498647	0.00447217	TraesCS1D03G0873700	A0A3B5ZZX3	Chlorophyll a-b binding protein; chloroplastic	GO:0009765 | GO:0015979 | GO:0009416 | GO:0009768	photosynthesis; light harvesting | photosynthesis | response to light stimulus | photosynthesis; light harvesting in photosystem I	GO:0016020 | GO:0009535 | GO:0009522 | GO:0009523 | GO:0009507 | GO:0009536 | GO:0009579	membrane | chloroplast thylakoid membrane | photosystem I | photosystem II | chloroplast | plastid | thylakoid	GO:0016168	chlorophyll binding	TraesCS1D01G375100	TraesCS1D02G375100
GO:0015979	photosynthesis	152	0.625097	2.4128	0.000196271	0.00498647	0.00447217	TraesCS7A03G0464000	A0A3B6RHL2	Chlorophyll a-b binding protein; chloroplastic	GO:0009765 | GO:0015979 | GO:0009416 | GO:0009768	photosynthesis; light harvesting | photosynthesis | response to light stimulus | photosynthesis; light harvesting in photosystem I	GO:0016020 | GO:0009535 | GO:0009522 | GO:0009523 | GO:0009507 | GO:0009536 | GO:0009579	membrane | chloroplast thylakoid membrane | photosystem I | photosystem II | chloroplast | plastid | thylakoid	GO:0016168	chlorophyll binding	TraesCS7A01G238400	TraesCS7A02G238400
GO:0015979	photosynthesis	152	0.625097	2.4128	0.000196271	0.00498647	0.00447217	TraesCS2B03G0532800	A0A3B6C3B9	Chlorophyll a-b binding protein; chloroplastic	GO:0009765 | GO:0015979 | GO:0009416 | GO:0009768	photosynthesis; light harvesting | photosynthesis | response to light stimulus | photosynthesis; light harvesting in photosystem I	GO:0016020 | GO:0005739 | GO:0009535 | GO:0009522 | GO:0009523 | GO:0009507 | GO:0009536 | GO:0009579	membrane | mitochondrion | chloroplast thylakoid membrane | photosystem I | photosystem II | chloroplast | plastid | thylakoid	GO:0016168	chlorophyll binding	TraesCS2B01G220100	TraesCS2B02G220100
GO:0015979	photosynthesis	152	0.625097	2.4128	0.000196271	0.00498647	0.00447217	TraesCS2D03G0128700	A0A3B6D605 | Q9FEE4	Ribulose bisphosphate carboxylase small subunit (RuBisCO small subunit) | Ribulose bisphosphate carboxylase small subunit; chloroplastic (RuBisCO small subunit)	GO:0019253 | GO:0009853 | GO:0015979 | GO:0015977	reductive pentose-phosphate cycle | photorespiration | photosynthesis | carbon fixation	GO:0009507 | GO:0009536	chloroplast | plastid	GO:0016984	ribulose-bisphosphate carboxylase activity	TraesCS2D01G065100	TraesCS2D02G065100
GO:0015979	photosynthesis	152	0.625097	2.4128	0.000196271	0.00498647	0.00447217	TraesCS2D03G0420300	A0A3B6DA68	Chlorophyll a-b binding protein; chloroplastic	GO:0009765 | GO:0015979 | GO:0009416 | GO:0009768	photosynthesis; light harvesting | photosynthesis | response to light stimulus | photosynthesis; light harvesting in photosystem I	GO:0016020 | GO:0005739 | GO:0009535 | GO:0009522 | GO:0009523 | GO:0009507 | GO:0009536 | GO:0009579	membrane | mitochondrion | chloroplast thylakoid membrane | photosystem I | photosystem II | chloroplast | plastid | thylakoid	GO:0016168	chlorophyll binding	TraesCS2D01G200700	TraesCS2D02G200700
GO:0015979	photosynthesis	152	0.625097	2.4128	0.000196271	0.00498647	0.00447217	TraesCS1B03G1053500	A0A3B5Z2Y2	Chlorophyll a-b binding protein; chloroplastic	GO:0006887 | GO:0009765 | GO:0015979 | GO:0009416 | GO:0009768	exocytosis | photosynthesis; light harvesting | photosynthesis | response to light stimulus | photosynthesis; light harvesting in photosystem I	GO:0016020 | GO:0009535 | GO:0009522 | GO:0009523 | GO:0000145 | GO:0009507 | GO:0009536 | GO:0009579	membrane | chloroplast thylakoid membrane | photosystem I | photosystem II | exocyst | chloroplast | plastid | thylakoid	GO:0016168	chlorophyll binding	TraesCS1B01G388500	TraesCS1B02G388500
GO:0015979	photosynthesis	152	0.625097	2.4128	0.000196271	0.00498647	0.00447217	TraesCS5D03G1027800	A0A3B6N1F1	Chlorophyll a-b binding protein; chloroplastic	GO:0009765 | GO:0015979 | GO:0009416 | GO:0009768	photosynthesis; light harvesting | photosynthesis | response to light stimulus | photosynthesis; light harvesting in photosystem I	GO:0016020 | GO:0009535 | GO:0009522 | GO:0009523 | GO:0009507 | GO:0009536 | GO:0009579	membrane | chloroplast thylakoid membrane | photosystem I | photosystem II | chloroplast | plastid | thylakoid	GO:0016168	chlorophyll binding	TraesCS5D01G464700	TraesCS5D02G464700
GO:0015979	photosynthesis	152	0.625097	2.4128	0.000196271	0.00498647	0.00447217	TraesCS6B03G0305800	A0A3B6PHP0 | A0A3B6PHQ9	Chlorophyll a-b binding protein; chloroplastic | Chlorophyll a-b binding protein; chloroplastic	GO:0009765 | GO:0015979 | GO:0009416 | GO:0009768	photosynthesis; light harvesting | photosynthesis | response to light stimulus | photosynthesis; light harvesting in photosystem I	GO:0016020 | GO:0009535 | GO:0009522 | GO:0009523 | GO:0009507 | GO:0009536 | GO:0009579	membrane | chloroplast thylakoid membrane | photosystem I | photosystem II | chloroplast | plastid | thylakoid	GO:0016168	chlorophyll binding	TraesCS6B01G122800	TraesCS6B02G122800
GO:0015979	photosynthesis	152	0.625097	2.4128	0.000196271	0.00498647	0.00447217	TraesCS1B03G1053300	A0A3B5Z3Z4	Chlorophyll a-b binding protein; chloroplastic	GO:0009765 | GO:0015979 | GO:0009416 | GO:0009768	photosynthesis; light harvesting | photosynthesis | response to light stimulus | photosynthesis; light harvesting in photosystem I	GO:0016020 | GO:0009535 | GO:0009522 | GO:0009523 | GO:0009507 | GO:0009536 | GO:0009579	membrane | chloroplast thylakoid membrane | photosystem I | photosystem II | chloroplast | plastid | thylakoid	GO:0016168	chlorophyll binding	TraesCS1B01G388300	TraesCS1B02G388300
GO:0015979	photosynthesis	152	0.625097	2.4128	0.000196271	0.00498647	0.00447217	TraesCS2A03G0235700	A0A3B6AS27 | W5C572	Photosystem I reaction center subunit N; chloroplastic | Genome assembly; chromosome: II	GO:0015979	photosynthesis	GO:0009507 | GO:0009522 | GO:0016020 | GO:0009536 | GO:0030093	chloroplast | photosystem I | membrane | plastid | chloroplast photosystem I	NA	NA	TraesCS2A01G114400	TraesCS2A02G114400
GO:0015979	photosynthesis	152	0.625097	2.4128	0.000196271	0.00498647	0.00447217	TraesCS5B03G0665700	Q2L3V4	Photosystem I reaction center subunit V; chloroplastic (PSI-G)	GO:0015979	photosynthesis	GO:0016020 | GO:0009535 | GO:0009522 | GO:0009507 | GO:0009536	membrane | chloroplast thylakoid membrane | photosystem I | chloroplast | plastid	NA	NA	TraesCS5B01G256400	TraesCS5B02G256400
GO:0015979	photosynthesis	152	0.625097	2.4128	0.000196271	0.00498647	0.00447217	TraesCS7D03G0445500	A0A3B6TGX4	Chlorophyll a-b binding protein; chloroplastic	GO:0006887 | GO:0009765 | GO:0015979 | GO:0009416 | GO:0009768	exocytosis | photosynthesis; light harvesting | photosynthesis | response to light stimulus | photosynthesis; light harvesting in photosystem I	GO:0016020 | GO:0009535 | GO:0009522 | GO:0009523 | GO:0000145 | GO:0009507 | GO:0009536 | GO:0009579	membrane | chloroplast thylakoid membrane | photosystem I | photosystem II | exocyst | chloroplast | plastid | thylakoid	GO:0016168	chlorophyll binding	TraesCS7D01G199400	TraesCS7D02G199400
GO:0015979	photosynthesis	152	0.625097	2.4128	0.000196271	0.00498647	0.00447217	TraesCS2A03G0388400	A0A3B6AVG9	Chlorophyll a-b binding protein; chloroplastic	GO:0009765 | GO:0015979 | GO:0009416 | GO:0009768	photosynthesis; light harvesting | photosynthesis | response to light stimulus | photosynthesis; light harvesting in photosystem I	GO:0016020 | GO:0005739 | GO:0009535 | GO:0009522 | GO:0009523 | GO:0009507 | GO:0009536 | GO:0009579	membrane | mitochondrion | chloroplast thylakoid membrane | photosystem I | photosystem II | chloroplast | plastid | thylakoid	GO:0016168	chlorophyll binding	TraesCS2A01G187200	TraesCS2A02G187200
GO:0015979	photosynthesis	152	0.625097	2.4128	0.000196271	0.00498647	0.00447217	TraesCS5A03G1073200	A0A3B6KSA1	Chlorophyll a-b binding protein; chloroplastic	GO:0009765 | GO:0015979 | GO:0009416 | GO:0009768	photosynthesis; light harvesting | photosynthesis | response to light stimulus | photosynthesis; light harvesting in photosystem I	GO:0016020 | GO:0009535 | GO:0009522 | GO:0009523 | GO:0009507 | GO:0009536 | GO:0009579	membrane | chloroplast thylakoid membrane | photosystem I | photosystem II | chloroplast | plastid | thylakoid	GO:0016168	chlorophyll binding	TraesCS5A01G454300	TraesCS5A02G454300
GO:0015979	photosynthesis	152	0.625097	2.4128	0.000196271	0.00498647	0.00447217	TraesCS6A03G0216700	A0A3B6NLG5	Chlorophyll a-b binding protein; chloroplastic	GO:0009416 | GO:0009768 | GO:0009765 | GO:0015979	response to light stimulus | photosynthesis; light harvesting in photosystem I | photosynthesis; light harvesting | photosynthesis	GO:0016020 | GO:0009535 | GO:0009522 | GO:0009523 | GO:0009507 | GO:0009536 | GO:0009579	membrane | chloroplast thylakoid membrane | photosystem I | photosystem II | chloroplast | plastid | thylakoid	GO:0016168	chlorophyll binding	TraesCS6A01G094200	TraesCS6A02G094200
GO:0015979	photosynthesis	152	0.625097	2.4128	0.000196271	0.00498647	0.00447217	TraesCS3A03G1056500	A0A3B6ETG6	PsbP C-terminal domain-containing protein	GO:0015979	photosynthesis	GO:0009654 | GO:0019898 | GO:0009523	photosystem II oxygen evolving complex | extrinsic component of membrane | photosystem II	GO:0005509	calcium ion binding	TraesCS3A01G454900	TraesCS3A02G454900
GO:0015979	photosynthesis	152	0.625097	2.4128	0.000196271	0.00498647	0.00447217	TraesCS2B03G0560500	A0A3B6C6E5	Chlorophyll a-b binding protein; chloroplastic	GO:0009416 | GO:0009768 | GO:0009765 | GO:0015979	response to light stimulus | photosynthesis; light harvesting in photosystem I | photosynthesis; light harvesting | photosynthesis	GO:0016020 | GO:0009535 | GO:0009522 | GO:0009523 | GO:0009507 | GO:0009536 | GO:0009579	membrane | chloroplast thylakoid membrane | photosystem I | photosystem II | chloroplast | plastid | thylakoid	GO:0016168	chlorophyll binding	TraesCS2B01G233400	TraesCS2B02G233400
GO:0015979	photosynthesis	152	0.625097	2.4128	0.000196271	0.00498647	0.00447217	TraesCS5D03G0413700	A0A341VWF3 | W5F0E6	Ribulose bisphosphate carboxylase small subunit (RuBisCO small subunit) | Ribulose bisphosphate carboxylase small subunit; chloroplastic (RuBisCO small subunit)	GO:0019253 | GO:0009853 | GO:0015979 | GO:0015977	reductive pentose-phosphate cycle | photorespiration | photosynthesis | carbon fixation	GO:0009507 | GO:0009536	chloroplast | plastid	GO:0016984	ribulose-bisphosphate carboxylase activity	TraesCS5D01G169600	TraesCS5D02G169600
GO:0015979	photosynthesis	152	0.625097	2.4128	0.000196271	0.00498647	0.00447217	TraesCS4A03G0778600	A0A3B6I193	PsbP C-terminal domain-containing protein	GO:0015979	photosynthesis	GO:0009654 | GO:0019898 | GO:0009523	photosystem II oxygen evolving complex | extrinsic component of membrane | photosystem II	GO:0005509	calcium ion binding	TraesCS4A01G310600	TraesCS4A02G310600
GO:0015979	photosynthesis	152	0.625097	2.4128	0.000196271	0.00498647	0.00447217	TraesCS4D03G0081000	A0A3B6JFW7	Photosynthetic NDH subunit of lumenal location 2; chloroplastic	GO:0015979 | GO:0009767	photosynthesis | photosynthetic electron transport chain	GO:0009654 | GO:0019898 | GO:0009523 | GO:0016020 | GO:0009579 | GO:0009507	photosystem II oxygen evolving complex | extrinsic component of membrane | photosystem II | membrane | thylakoid | chloroplast	GO:0005509 | GO:0045156	calcium ion binding | electron transporter; transferring electrons within the cyclic electron transport pathway of photosynthesis activity	TraesCS4D01G045400	TraesCS4D02G045400
GO:0015979	photosynthesis	152	0.625097	2.4128	0.000196271	0.00498647	0.00447217	TraesCS5B03G0599300	W5FIZ2	Chlorophyll a-b binding protein; chloroplastic	GO:0009416 | GO:0009768 | GO:0009765 | GO:0015979	response to light stimulus | photosynthesis; light harvesting in photosystem I | photosynthesis; light harvesting | photosynthesis	GO:0016020 | GO:0009535 | GO:0009522 | GO:0009523 | GO:0009507 | GO:0009536 | GO:0009579	membrane | chloroplast thylakoid membrane | photosystem I | photosystem II | chloroplast | plastid | thylakoid	GO:0016168	chlorophyll binding	TraesCS5B01G227900	TraesCS5B02G227900
GO:0015979	photosynthesis	152	0.625097	2.4128	0.000196271	0.00498647	0.00447217	TraesCS2D03G0438600	A0A1D5V1G5	Chlorophyll a-b binding protein; chloroplastic	GO:0009416 | GO:0009768 | GO:0009765 | GO:0015979	response to light stimulus | photosynthesis; light harvesting in photosystem I | photosynthesis; light harvesting | photosynthesis	GO:0016020 | GO:0009535 | GO:0009522 | GO:0009523 | GO:0009507 | GO:0009536 | GO:0009579	membrane | chloroplast thylakoid membrane | photosystem I | photosystem II | chloroplast | plastid | thylakoid	GO:0016168	chlorophyll binding	TraesCS2D01G209900	TraesCS2D02G209900
GO:0015979	photosynthesis	152	0.625097	2.4128	0.000196271	0.00498647	0.00447217	TraesCS5B03G0441800	A0A341VWF3 | W5F0E6	Ribulose bisphosphate carboxylase small subunit (RuBisCO small subunit) | Ribulose bisphosphate carboxylase small subunit; chloroplastic (RuBisCO small subunit)	GO:0019253 | GO:0009853 | GO:0015979 | GO:0015977	reductive pentose-phosphate cycle | photorespiration | photosynthesis | carbon fixation	GO:0009507 | GO:0009536	chloroplast | plastid	GO:0016984	ribulose-bisphosphate carboxylase activity	TraesCS5B01G162600	TraesCS5B02G162600
GO:0015979	photosynthesis	152	0.625097	2.4128	0.000196271	0.00498647	0.00447217	TraesCS2A03G0131800	A0A3B6AR41	Ribulose bisphosphate carboxylase small subunit; chloroplastic (RuBisCO small subunit)	GO:0019253 | GO:0009853 | GO:0015979 | GO:0015977	reductive pentose-phosphate cycle | photorespiration | photosynthesis | carbon fixation	GO:0009507 | GO:0009536	chloroplast | plastid	GO:0016984	ribulose-bisphosphate carboxylase activity	TraesCS2A01G066900	TraesCS2A02G066900
GO:0015979	photosynthesis	152	0.625097	2.4128	0.000196271	0.00498647	0.00447217	TraesCS5A03G0448500	W5F0E6	Ribulose bisphosphate carboxylase small subunit; chloroplastic (RuBisCO small subunit)	GO:0019253 | GO:0009853 | GO:0015979 | GO:0015977	reductive pentose-phosphate cycle | photorespiration | photosynthesis | carbon fixation	GO:0009507 | GO:0009536	chloroplast | plastid	GO:0016984	ribulose-bisphosphate carboxylase activity	TraesCS5A01G165700	TraesCS5A02G165700
GO:0015979	photosynthesis	152	0.625097	2.4128	0.000196271	0.00498647	0.00447217	TraesCS1D03G0466000	A0A3B5ZT69	photosystem I (EC 1.97.1.12)	GO:0015979	photosynthesis	GO:0016020 | GO:0009536 | GO:0009522 | GO:0009579	membrane | plastid | photosystem I | thylakoid	GO:0016491 | GO:0046872 | GO:0051539 | GO:0016168 | GO:0051536	oxidoreductase activity | metal ion binding | 4 iron; 4 sulfur cluster binding | chlorophyll binding | iron-sulfur cluster binding	TraesCS1D01G181100	TraesCS1D02G181100
GO:0015979	photosynthesis	152	0.625097	2.4128	0.000196271	0.00498647	0.00447217	TraesCS6D03G0340100	W5GFA4	Chlorophyll a-b binding protein; chloroplastic	GO:0009416 | GO:0009768 | GO:0009765 | GO:0015979	response to light stimulus | photosynthesis; light harvesting in photosystem I | photosynthesis; light harvesting | photosynthesis	GO:0016020 | GO:0009535 | GO:0009522 | GO:0009523 | GO:0009507 | GO:0009536 | GO:0009579	membrane | chloroplast thylakoid membrane | photosystem I | photosystem II | chloroplast | plastid | thylakoid	GO:0016168	chlorophyll binding	TraesCS6D01G152700	TraesCS6D02G152700
GO:0015979	photosynthesis	152	0.625097	2.4128	0.000196271	0.00498647	0.00447217	TraesCS6A03G0828700	A0A3B6NVC2	Chlorophyll a-b binding protein; chloroplastic	GO:0009416 | GO:0009768 | GO:0009765 | GO:0015979	response to light stimulus | photosynthesis; light harvesting in photosystem I | photosynthesis; light harvesting | photosynthesis	GO:0016020 | GO:0009535 | GO:0009522 | GO:0009523 | GO:0009507 | GO:0009536 | GO:0009579	membrane | chloroplast thylakoid membrane | photosystem I | photosystem II | chloroplast | plastid | thylakoid	GO:0016168	chlorophyll binding	TraesCS6A01G319700	TraesCS6A02G319700
GO:0015979	photosynthesis	152	0.625097	2.4128	0.000196271	0.00498647	0.00447217	TraesCSU03G0209800	A0A3B6U7M4	Chlorophyll a-b binding protein; chloroplastic	GO:0006887 | GO:0009765 | GO:0015979 | GO:0009416 | GO:0009768	exocytosis | photosynthesis; light harvesting | photosynthesis | response to light stimulus | photosynthesis; light harvesting in photosystem I	GO:0016020 | GO:0009535 | GO:0009522 | GO:0009523 | GO:0000145 | GO:0009507 | GO:0009536 | GO:0009579	membrane | chloroplast thylakoid membrane | photosystem I | photosystem II | exocyst | chloroplast | plastid | thylakoid	GO:0016168	chlorophyll binding	TraesCSU01G167700	TraesCSU02G167700
GO:0015979	photosynthesis	152	0.625097	2.4128	0.000196271	0.00498647	0.00447217	TraesCS5A03G0584700	W5FIZ2	Chlorophyll a-b binding protein; chloroplastic	GO:0009416 | GO:0009768 | GO:0009765 | GO:0015979	response to light stimulus | photosynthesis; light harvesting in photosystem I | photosynthesis; light harvesting | photosynthesis	GO:0016020 | GO:0009535 | GO:0009522 | GO:0009523 | GO:0009507 | GO:0009536 | GO:0009579	membrane | chloroplast thylakoid membrane | photosystem I | photosystem II | chloroplast | plastid | thylakoid	GO:0016168	chlorophyll binding	TraesCS5A01G229300	TraesCS5A02G229300
GO:0015979	photosynthesis	152	0.625097	2.4128	0.000196271	0.00498647	0.00447217	TraesCS7B03G0342700	A0A341YEW4	Chlorophyll a-b binding protein; chloroplastic	GO:0009416 | GO:0009768 | GO:0009765 | GO:0015979	response to light stimulus | photosynthesis; light harvesting in photosystem I | photosynthesis; light harvesting | photosynthesis	GO:0016020 | GO:0009535 | GO:0009522 | GO:0009523 | GO:0009507 | GO:0009536 | GO:0009579	membrane | chloroplast thylakoid membrane | photosystem I | photosystem II | chloroplast | plastid | thylakoid	GO:0016168	chlorophyll binding	TraesCS7B01G192500	TraesCS7B02G192500
GO:0015979	photosynthesis	152	0.625097	2.4128	0.000196271	0.00498647	0.00447217	TraesCS2A03G0433700	A0A1D5V1G5	Chlorophyll a-b binding protein; chloroplastic	GO:0009416 | GO:0009768 | GO:0009765 | GO:0015979	response to light stimulus | photosynthesis; light harvesting in photosystem I | photosynthesis; light harvesting | photosynthesis	GO:0016020 | GO:0009535 | GO:0009522 | GO:0009523 | GO:0009507 | GO:0009536 | GO:0009579	membrane | chloroplast thylakoid membrane | photosystem I | photosystem II | chloroplast | plastid | thylakoid	GO:0016168	chlorophyll binding	TraesCS2A01G206200	TraesCS2A02G206200
GO:0015979	photosynthesis	152	0.625097	2.4128	0.000196271	0.00498647	0.00447217	TraesCS2B03G0861700	A0A3B6C7P1	Photosystem II D2 protein	GO:0015979 | GO:0009772 | GO:0019684	photosynthesis | photosynthetic electron transport in photosystem II | photosynthesis; light reaction	GO:0016020 | GO:0009536 | GO:0009523	membrane | plastid | photosystem II	GO:0046872 | GO:0016168 | GO:0045156 | GO:0010242	metal ion binding | chlorophyll binding | electron transporter; transferring electrons within the cyclic electron transport pathway of photosynthesis activity | oxygen evolving activity	TraesCS2B01G330700	TraesCS2B02G330700
GO:0015979	photosynthesis	152	0.625097	2.4128	0.000196271	0.00498647	0.00447217	TraesCS1D03G0985100	A0A1D5SV65	Chlorophyll a-b binding protein; chloroplastic	GO:0009416 | GO:0009768 | GO:0009765 | GO:0015979	response to light stimulus | photosynthesis; light harvesting in photosystem I | photosynthesis; light harvesting | photosynthesis	GO:0016020 | GO:0009535 | GO:0009522 | GO:0009523 | GO:0009507 | GO:0009536 | GO:0009579	membrane | chloroplast thylakoid membrane | photosystem I | photosystem II | chloroplast | plastid | thylakoid	GO:0016168	chlorophyll binding	TraesCS1D01G428200	TraesCS1D02G428200
GO:0015979	photosynthesis	152	0.625097	2.4128	0.000196271	0.00498647	0.00447217	TraesCS5B03G1135300	A0A3B6LVK6	Chlorophyll a-b binding protein; chloroplastic	GO:0009765 | GO:0015979 | GO:0009416 | GO:0009768	photosynthesis; light harvesting | photosynthesis | response to light stimulus | photosynthesis; light harvesting in photosystem I	GO:0016020 | GO:0009535 | GO:0009522 | GO:0009523 | GO:0009507 | GO:0009536 | GO:0009579	membrane | chloroplast thylakoid membrane | photosystem I | photosystem II | chloroplast | plastid | thylakoid	GO:0016168	chlorophyll binding	TraesCS5B01G462800	TraesCS5B02G462800
GO:0015979	photosynthesis	152	0.625097	2.4128	0.000196271	0.00498647	0.00447217	TraesCS5D03G0552200	A0A3B6MSB3	Chlorophyll a-b binding protein; chloroplastic	GO:0009416 | GO:0009768 | GO:0009765 | GO:0015979	response to light stimulus | photosynthesis; light harvesting in photosystem I | photosynthesis; light harvesting | photosynthesis	GO:0016020 | GO:0009535 | GO:0009522 | GO:0009523 | GO:0009507 | GO:0009536 | GO:0009579	membrane | chloroplast thylakoid membrane | photosystem I | photosystem II | chloroplast | plastid | thylakoid	GO:0016168	chlorophyll binding	TraesCS5D01G238300	TraesCS5D02G238300
GO:0015979	photosynthesis	152	0.625097	2.4128	0.000196271	0.00498647	0.00447217	TraesCS2B03G0179200	A0A3B6BYZ2 | W5BKP3	Ribulose bisphosphate carboxylase small subunit (RuBisCO small subunit) | Ribulose bisphosphate carboxylase small subunit; chloroplastic (RuBisCO small subunit)	GO:0019253 | GO:0009853 | GO:0015979 | GO:0015977	reductive pentose-phosphate cycle | photorespiration | photosynthesis | carbon fixation	GO:0009507 | GO:0009536	chloroplast | plastid	GO:0016984	ribulose-bisphosphate carboxylase activity	TraesCS2B01G079300	TraesCS2B02G079300
GO:0015979	photosynthesis	152	0.625097	2.4128	0.000196271	0.00498647	0.00447217	TraesCS3B03G1221200	A0A077RSA9	PsbP C-terminal domain-containing protein	GO:0015979	photosynthesis	GO:0009654 | GO:0019898 | GO:0009523	photosystem II oxygen evolving complex | extrinsic component of membrane | photosystem II	GO:0005509	calcium ion binding	TraesCS3B01G493700	TraesCS3B02G493700
GO:0015979	photosynthesis	152	0.625097	2.4128	0.000196271	0.00498647	0.00447217	TraesCS1D03G0778500	A0A3B5ZYB3	PSII 6.1 kDa protein	GO:0015979 | GO:0042549	photosynthesis | photosystem II stabilization	GO:0009507 | GO:0009535 | GO:0009523 | GO:0016020 | GO:0009536	chloroplast | chloroplast thylakoid membrane | photosystem II | membrane | plastid	NA	NA	TraesCS1D01G328000	TraesCS1D02G328000
GO:0015979	photosynthesis	152	0.625097	2.4128	0.000196271	0.00498647	0.00447217	TraesCS6B03G0675800	Unknown_TraesCS6B03G0675800	Unknown_TraesCS6B03G0675800	GO:0015979	photosynthesis	GO:0016020 | GO:0009579	membrane | thylakoid	GO:0046872	metal ion binding	TraesCS6B01G234800	TraesCS6B02G234800
GO:0015979	photosynthesis	152	0.625097	2.4128	0.000196271	0.00498647	0.00447217	TraesCS1A03G0955000	W4ZSM1	Photosystem I reaction center subunit VI; chloroplastic	GO:0015979	photosynthesis	GO:0009535 | GO:0009538 | GO:0009522 | GO:0016020 | GO:0009507 | GO:0009536 | GO:0009579	chloroplast thylakoid membrane | photosystem I reaction center | photosystem I | membrane | chloroplast | plastid | thylakoid	NA	NA	TraesCS1A01G392000	TraesCS1A02G392000
GO:0015979	photosynthesis	152	0.625097	2.4128	0.000196271	0.00498647	0.00447217	TraesCS5D03G0936400	A0A3B6MXH4	Ribulose bisphosphate carboxylase large chain (EC 4.1.1.39)	GO:0019253 | GO:0015977 | GO:0009853 | GO:0015979	reductive pentose-phosphate cycle | carbon fixation | photorespiration | photosynthesis	GO:0009536	plastid	GO:0004497 | GO:0000287 | GO:0016984 | GO:0046872 | GO:0016491 | GO:0016829	monooxygenase activity | magnesium ion binding | ribulose-bisphosphate carboxylase activity | metal ion binding | oxidoreductase activity | lyase activity	TraesCS5D01G425100	TraesCS5D02G425100
GO:0015979	photosynthesis	152	0.625097	2.4128	0.000196271	0.00498647	0.00447217	TraesCSU03G0543800	A1YV22	Photosystem I iron-sulfur center (EC 1.97.1.12) (9 kDa polypeptide) (PSI-C) (Photosystem I subunit VII) (PsaC)	GO:0015979 | GO:0009773	photosynthesis | photosynthetic electron transport in photosystem I	GO:0009535 | GO:0009522 | GO:0042651 | GO:0016020 | GO:0009507 | GO:0009536 | GO:0009579 | GO:0110165	chloroplast thylakoid membrane | photosystem I | thylakoid membrane | membrane | chloroplast | plastid | thylakoid | cellular anatomical entity	GO:0009055 | GO:0046872 | GO:0051539 | GO:0016491 | GO:0051536	electron transfer activity | metal ion binding | 4 iron; 4 sulfur cluster binding | oxidoreductase activity | iron-sulfur cluster binding	TraesCSU01G270000	TraesCSU02G270000
GO:0015979	photosynthesis	152	0.625097	2.4128	0.000196271	0.00498647	0.00447217	TraesCS1B03G1209500	A0A1D5SV65	Chlorophyll a-b binding protein; chloroplastic	GO:0009416 | GO:0009768 | GO:0009765 | GO:0015979	response to light stimulus | photosynthesis; light harvesting in photosystem I | photosynthesis; light harvesting | photosynthesis	GO:0016020 | GO:0009535 | GO:0009522 | GO:0009523 | GO:0009507 | GO:0009536 | GO:0009579	membrane | chloroplast thylakoid membrane | photosystem I | photosystem II | chloroplast | plastid | thylakoid	GO:0016168	chlorophyll binding	TraesCS1B01G451100	TraesCS1B02G451100
GO:0015979	photosynthesis	152	0.625097	2.4128	0.000196271	0.00498647	0.00447217	TraesCS3B03G0446200	A0A3B6FN83	Ribulose bisphosphate carboxylase large chain (EC 4.1.1.39)	GO:0019253 | GO:0015977 | GO:0009853 | GO:0015979	reductive pentose-phosphate cycle | carbon fixation | photorespiration | photosynthesis	GO:0009536	plastid	GO:0004497 | GO:0000287 | GO:0016984 | GO:0046872 | GO:0016491 | GO:0016829	monooxygenase activity | magnesium ion binding | ribulose-bisphosphate carboxylase activity | metal ion binding | oxidoreductase activity | lyase activity	TraesCS3B01G186100	TraesCS3B02G186100
GO:0015979	photosynthesis	152	0.625097	2.4128	0.000196271	0.00498647	0.00447217	TraesCS5D03G0741600	W5F8Z5	Chlorophyll a-b binding protein; chloroplastic	GO:0009416 | GO:0009768 | GO:0009765 | GO:0015979	response to light stimulus | photosynthesis; light harvesting in photosystem I | photosynthesis; light harvesting | photosynthesis	GO:0016020 | GO:0009535 | GO:0009522 | GO:0009523 | GO:0009507 | GO:0009536 | GO:0009579	membrane | chloroplast thylakoid membrane | photosystem I | photosystem II | chloroplast | plastid | thylakoid	GO:0016168	chlorophyll binding	TraesCS5D01G329200	TraesCS5D02G329200
GO:0015979	photosynthesis	152	0.625097	2.4128	0.000196271	0.00498647	0.00447217	TraesCS2B03G1485200	A0A3B6CGM4 | A0A3B6CIT4	NADPH-protochlorophyllide oxidoreductase (EC 1.3.1.33) | NADPH-protochlorophyllide oxidoreductase (EC 1.3.1.33)	GO:0015979 | GO:0015995	photosynthesis | chlorophyll biosynthetic process	GO:0009507 | GO:0009536	chloroplast | plastid	GO:0016630 | GO:0016491	protochlorophyllide reductase activity | oxidoreductase activity	TraesCS2B01G593000	TraesCS2B02G593000
GO:0015979	photosynthesis	152	0.625097	2.4128	0.000196271	0.00498647	0.00447217	TraesCS5D03G0016000	A0A3B6MJF5	Ribulose bisphosphate carboxylase large chain (EC 4.1.1.39)	GO:0019253 | GO:0015977 | GO:0009853 | GO:0015979	reductive pentose-phosphate cycle | carbon fixation | photorespiration | photosynthesis	GO:0009536	plastid	GO:0004497 | GO:0000287 | GO:0016984 | GO:0046872 | GO:0016491 | GO:0016829	monooxygenase activity | magnesium ion binding | ribulose-bisphosphate carboxylase activity | metal ion binding | oxidoreductase activity | lyase activity	TraesCS5D01G010200	TraesCS5D02G010200
GO:0015979	photosynthesis	152	0.625097	2.4128	0.000196271	0.00498647	0.00447217	TraesCS5A03G1073100	A0A3B6KRK2	Chlorophyll a-b binding protein; chloroplastic	GO:0009765 | GO:0015979 | GO:0009416 | GO:0009768	photosynthesis; light harvesting | photosynthesis | response to light stimulus | photosynthesis; light harvesting in photosystem I	GO:0016020 | GO:0009535 | GO:0009522 | GO:0009523 | GO:0009507 | GO:0009536 | GO:0009579	membrane | chloroplast thylakoid membrane | photosystem I | photosystem II | chloroplast | plastid | thylakoid	GO:0016168	chlorophyll binding	TraesCS5A01G454200	TraesCS5A02G454200
GO:0015979	photosynthesis	152	0.625097	2.4128	0.000196271	0.00498647	0.00447217	TraesCS4D03G0499800	A0A1D5XBW6 | A0A3B6JK85	PsbP C-terminal domain-containing protein | PsbP C-terminal domain-containing protein	GO:0015979	photosynthesis	GO:0009654 | GO:0019898 | GO:0009523	photosystem II oxygen evolving complex | extrinsic component of membrane | photosystem II	GO:0005509	calcium ion binding	TraesCS4D01G204000	TraesCS4D02G204000
GO:0015979	photosynthesis	152	0.625097	2.4128	0.000196271	0.00498647	0.00447217	TraesCS5D03G0608700	A0A3B6MT63	Photosystem I reaction center subunit V; chloroplastic (PSI-G)	GO:0015979	photosynthesis	GO:0016020 | GO:0009535 | GO:0009522 | GO:0009507 | GO:0009536	membrane | chloroplast thylakoid membrane | photosystem I | chloroplast | plastid	NA	NA	TraesCS5D01G265500	TraesCS5D02G265500
GO:0015979	photosynthesis	152	0.625097	2.4128	0.000196271	0.00498647	0.00447217	TraesCS5B03G1135600	A0A3B6LVL4	Chlorophyll a-b binding protein; chloroplastic	GO:0009765 | GO:0015979 | GO:0009416 | GO:0009768	photosynthesis; light harvesting | photosynthesis | response to light stimulus | photosynthesis; light harvesting in photosystem I	GO:0016020 | GO:0009535 | GO:0009522 | GO:0009523 | GO:0009507 | GO:0009536 | GO:0009579	membrane | chloroplast thylakoid membrane | photosystem I | photosystem II | chloroplast | plastid | thylakoid	GO:0016168	chlorophyll binding	TraesCS5B01G463000	TraesCS5B02G463000
GO:0015979	photosynthesis	152	0.625097	2.4128	0.000196271	0.00498647	0.00447217	TraesCS1B03G1132300	A0A3B5Z3Y8	Photosystem I reaction center subunit VI; chloroplastic	GO:0015979	photosynthesis	GO:0009535 | GO:0009538 | GO:0009522 | GO:0016020 | GO:0009507 | GO:0009536 | GO:0009579	chloroplast thylakoid membrane | photosystem I reaction center | photosystem I | membrane | chloroplast | plastid | thylakoid	NA	NA	TraesCS1B01G420100	TraesCS1B02G420100
GO:0015979	photosynthesis	152	0.625097	2.4128	0.000196271	0.00498647	0.00447217	TraesCS6B03G0493800	A0A3B6PLM0	Chlorophyll a-b binding protein; chloroplastic	GO:0009416 | GO:0009768 | GO:0009765 | GO:0015979	response to light stimulus | photosynthesis; light harvesting in photosystem I | photosynthesis; light harvesting | photosynthesis	GO:0016020 | GO:0009535 | GO:0009522 | GO:0009523 | GO:0009507 | GO:0009536 | GO:0009579	membrane | chloroplast thylakoid membrane | photosystem I | photosystem II | chloroplast | plastid | thylakoid	GO:0016168	chlorophyll binding	TraesCS6B01G191500	TraesCS6B02G191500
GO:0015979	photosynthesis	152	0.625097	2.4128	0.000196271	0.00498647	0.00447217	TraesCS5D03G1027900	A0A3B6N0I8	Chlorophyll a-b binding protein; chloroplastic	GO:0009765 | GO:0015979 | GO:0009416 | GO:0009768	photosynthesis; light harvesting | photosynthesis | response to light stimulus | photosynthesis; light harvesting in photosystem I	GO:0016020 | GO:0009535 | GO:0009522 | GO:0009523 | GO:0009507 | GO:0009536 | GO:0009579	membrane | chloroplast thylakoid membrane | photosystem I | photosystem II | chloroplast | plastid | thylakoid	GO:0016168	chlorophyll binding	TraesCS5D01G464800	TraesCS5D02G464800
GO:0015979	photosynthesis	152	0.625097	2.4128	0.000196271	0.00498647	0.00447217	TraesCS6A03G0387900	W5GFA4	Chlorophyll a-b binding protein; chloroplastic	GO:0009416 | GO:0009768 | GO:0009765 | GO:0015979	response to light stimulus | photosynthesis; light harvesting in photosystem I | photosynthesis; light harvesting | photosynthesis	GO:0016020 | GO:0009535 | GO:0009522 | GO:0009523 | GO:0009507 | GO:0009536 | GO:0009579	membrane | chloroplast thylakoid membrane | photosystem I | photosystem II | chloroplast | plastid | thylakoid	GO:0016168	chlorophyll binding	TraesCS6A01G159800	TraesCS6A02G159800
GO:0015979	photosynthesis	152	0.625097	2.4128	0.000196271	0.00498647	0.00447217	TraesCS5A03G0640300	A0A3B6KIH2	Photosystem I reaction center subunit V; chloroplastic (PSI-G)	GO:0015979	photosynthesis	GO:0016020 | GO:0009535 | GO:0009522 | GO:0009507 | GO:0009536	membrane | chloroplast thylakoid membrane | photosystem I | chloroplast | plastid	NA	NA	TraesCS5A01G256900	TraesCS5A02G256900
GO:0015979	photosynthesis	152	0.625097	2.4128	0.000196271	0.00498647	0.00447217	TraesCS7A03G0642100	A0A3B6RIZ5	Chlorophyll a-b binding protein; chloroplastic	GO:0009416 | GO:0009768 | GO:0009765 | GO:0015979	response to light stimulus | photosynthesis; light harvesting in photosystem I | photosynthesis; light harvesting | photosynthesis	GO:0016020 | GO:0009535 | GO:0009522 | GO:0009523 | GO:0009507 | GO:0009536 | GO:0009579	membrane | chloroplast thylakoid membrane | photosystem I | photosystem II | chloroplast | plastid | thylakoid	GO:0016168	chlorophyll binding	TraesCS7A01G276400	TraesCS7A02G276400
GO:0015979	photosynthesis	152	0.625097	2.4128	0.000196271	0.00498647	0.00447217	TraesCS7B03G0270600	A0A3B6SAN9	Chlorophyll a-b binding protein; chloroplastic	GO:0006887 | GO:0009765 | GO:0015979 | GO:0009416 | GO:0009768	exocytosis | photosynthesis; light harvesting | photosynthesis | response to light stimulus | photosynthesis; light harvesting in photosystem I	GO:0016020 | GO:0009535 | GO:0009522 | GO:0009523 | GO:0000145 | GO:0009507 | GO:0009536 | GO:0009579	membrane | chloroplast thylakoid membrane | photosystem I | photosystem II | exocyst | chloroplast | plastid | thylakoid	GO:0016168	chlorophyll binding	TraesCS7B01G103400	TraesCS7B02G103400
GO:0015979	photosynthesis	152	0.625097	2.4128	0.000196271	0.00498647	0.00447217	TraesCS5D03G0931600	A0A3B6MXE7	Photosystem I reaction center subunit III (PSI-F)	GO:0015979	photosynthesis	GO:0009538 | GO:0009522 | GO:0009543 | GO:0009507 | GO:0009536 | GO:0009579	photosystem I reaction center | photosystem I | chloroplast thylakoid lumen | chloroplast | plastid | thylakoid	NA	NA	TraesCS5D01G422800	TraesCS5D02G422800
GO:0015979	photosynthesis	152	0.625097	2.4128	0.000196271	0.00498647	0.00447217	TraesCS5B03G0815100	W5F8Z5	Chlorophyll a-b binding protein; chloroplastic	GO:0009416 | GO:0009768 | GO:0009765 | GO:0015979	response to light stimulus | photosynthesis; light harvesting in photosystem I | photosynthesis; light harvesting | photosynthesis	GO:0016020 | GO:0009535 | GO:0009522 | GO:0009523 | GO:0009507 | GO:0009536 | GO:0009579	membrane | chloroplast thylakoid membrane | photosystem I | photosystem II | chloroplast | plastid | thylakoid	GO:0016168	chlorophyll binding	TraesCS5B01G322900	TraesCS5B02G322900
GO:0015979	photosynthesis	152	0.625097	2.4128	0.000196271	0.00498647	0.00447217	TraesCS5A03G1134200	A0A3B6KQ67 | A0A3B6KQS0	Uncharacterized protein | TraesCS5A03G1134200 | Uncharacterized protein | TraesCS5A03G1134200	GO:0015979	photosynthesis	GO:0009535 | GO:0009538 | GO:0009522 | GO:0016020	chloroplast thylakoid membrane | photosystem I reaction center | photosystem I | membrane	NA	NA	TraesCS5A01G482800	TraesCS5A02G482800
GO:0015979	photosynthesis	152	0.625097	2.4128	0.000196271	0.00498647	0.00447217	TraesCS5A03G0981000	Unknown_TraesCS5A03G0981000	Unknown_TraesCS5A03G0981000	GO:0015979	photosynthesis	GO:0009538 | GO:0009522	photosystem I reaction center | photosystem I	NA	NA	TraesCS5A01G414400	TraesCS5A02G414400
GO:0015979	photosynthesis	152	0.625097	2.4128	0.000196271	0.00498647	0.00447217	TraesCS2D03G0584300	A0A3B6DBR9	PSI-K (Photosystem I subunit X)	GO:0015979	photosynthesis	GO:0016020 | GO:0009507 | GO:0009522 | GO:0009536 | GO:0009579	membrane | chloroplast | photosystem I | plastid | thylakoid	NA	NA	TraesCS2D01G253200	TraesCS2D02G253200
GO:0015979	photosynthesis	152	0.625097	2.4128	0.000196271	0.00498647	0.00447217	TraesCS5A03G0783800	W5F8Z5	Chlorophyll a-b binding protein; chloroplastic	GO:0009416 | GO:0009768 | GO:0009765 | GO:0015979	response to light stimulus | photosynthesis; light harvesting in photosystem I | photosynthesis; light harvesting | photosynthesis	GO:0016020 | GO:0009535 | GO:0009522 | GO:0009523 | GO:0009507 | GO:0009536 | GO:0009579	membrane | chloroplast thylakoid membrane | photosystem I | photosystem II | chloroplast | plastid | thylakoid	GO:0016168	chlorophyll binding	TraesCS5A01G322500	TraesCS5A02G322500
GO:0015979	photosynthesis	152	0.625097	2.4128	0.000196271	0.00498647	0.00447217	TraesCS2A03G0608500	A0A3B6AYC0	PSI-K (Photosystem I subunit X)	GO:0015979	photosynthesis	GO:0016020 | GO:0009507 | GO:0009522 | GO:0009536 | GO:0009579	membrane | chloroplast | photosystem I | plastid | thylakoid	NA	NA	TraesCS2A01G252600	TraesCS2A02G252600
GO:0015979	photosynthesis	152	0.625097	2.4128	0.000196271	0.00498647	0.00447217	TraesCS6A03G0018400	A0A3B6NH85	Ferredoxin--NADP reductase; chloroplastic (FNR) (EC 1.18.1.2)	GO:0015979	photosynthesis	GO:0009507 | GO:0031090	chloroplast | organelle membrane	GO:0016491 | GO:0004324	oxidoreductase activity | ferredoxin-NADP+ reductase activity	TraesCS6A01G009200	TraesCS6A02G009200
GO:0015979	photosynthesis	152	0.625097	2.4128	0.000196271	0.00498647	0.00447217	TraesCS5D03G0805800	A0A1D5ZLT0	Chlorophyll a-b binding protein; chloroplastic	GO:0009416 | GO:0009768 | GO:0009765 | GO:0015979	response to light stimulus | photosynthesis; light harvesting in photosystem I | photosynthesis; light harvesting | photosynthesis	GO:0016020 | GO:0009535 | GO:0009522 | GO:0009523 | GO:0009507 | GO:0009536 | GO:0009579	membrane | chloroplast thylakoid membrane | photosystem I | photosystem II | chloroplast | plastid | thylakoid	GO:0016168	chlorophyll binding	TraesCS5D01G357600	TraesCS5D02G357600
GO:0015979	photosynthesis	152	0.625097	2.4128	0.000196271	0.00498647	0.00447217	TraesCS7A03G0528000	A0A3B6RH69	Chlorophyll a-b binding protein; chloroplastic	GO:0009416 | GO:0009768 | GO:0009765 | GO:0015979	response to light stimulus | photosynthesis; light harvesting in photosystem I | photosynthesis; light harvesting | photosynthesis	GO:0016020 | GO:0009535 | GO:0009522 | GO:0009523 | GO:0009507 | GO:0009536 | GO:0009579	membrane | chloroplast thylakoid membrane | photosystem I | photosystem II | chloroplast | plastid | thylakoid	GO:0016168	chlorophyll binding	TraesCS7A01G227100	TraesCS7A02G227100
GO:0015979	photosynthesis	152	0.625097	2.4128	0.000196271	0.00498647	0.00447217	TraesCS5A03G0843800	A0A1D5ZLT0	Chlorophyll a-b binding protein; chloroplastic	GO:0009416 | GO:0009768 | GO:0009765 | GO:0015979	response to light stimulus | photosynthesis; light harvesting in photosystem I | photosynthesis; light harvesting | photosynthesis	GO:0016020 | GO:0009535 | GO:0009522 | GO:0009523 | GO:0009507 | GO:0009536 | GO:0009579	membrane | chloroplast thylakoid membrane | photosystem I | photosystem II | chloroplast | plastid | thylakoid	GO:0016168	chlorophyll binding	TraesCS5A01G350600	TraesCS5A02G350600
GO:0015979	photosynthesis	152	0.625097	2.4128	0.000196271	0.00498647	0.00447217	TraesCS4A03G0664600	A0A3B6HVP1	Uncharacterized protein | TraesCS4A03G0664600	GO:0015979	photosynthesis	GO:0009507 | GO:0009522 | GO:0016020 | GO:0009536	chloroplast | photosystem I | membrane | plastid	NA	NA	TraesCS4A01G253200	TraesCS4A02G253200
GO:0015979	photosynthesis	152	0.625097	2.4128	0.000196271	0.00498647	0.00447217	TraesCS5D03G1048100	A0A3B6N0T3	Uncharacterized protein | TraesCS5D03G1048100	GO:0015979 | GO:0009767	photosynthesis | photosynthetic electron transport chain	GO:0009654 | GO:0019898 | GO:0009523 | GO:0016020 | GO:0009579 | GO:0009507	photosystem II oxygen evolving complex | extrinsic component of membrane | photosystem II | membrane | thylakoid | chloroplast	GO:0005509 | GO:0045156	calcium ion binding | electron transporter; transferring electrons within the cyclic electron transport pathway of photosynthesis activity	TraesCS5D01G474200	TraesCS5D02G474200
GO:0015979	photosynthesis	152	0.625097	2.4128	0.000196271	0.00498647	0.00447217	TraesCS1D03G0931200	W4ZSM1	Photosystem I reaction center subunit VI; chloroplastic	GO:0015979	photosynthesis	GO:0009535 | GO:0009538 | GO:0009522 | GO:0016020 | GO:0009507 | GO:0009536 | GO:0009579	chloroplast thylakoid membrane | photosystem I reaction center | photosystem I | membrane | chloroplast | plastid | thylakoid	NA	NA	TraesCS1D01G400100	TraesCS1D02G400100
GO:0015979	photosynthesis	152	0.625097	2.4128	0.000196271	0.00498647	0.00447217	TraesCS2B03G0580900	A0A3B6C475	Uncharacterized protein | TraesCS2B03G0580900	GO:0015979 | GO:0009767	photosynthesis | photosynthetic electron transport chain	GO:0009507 | GO:0009654 | GO:0019898 | GO:0009523 | GO:0016020 | GO:0009579	chloroplast | photosystem II oxygen evolving complex | extrinsic component of membrane | photosystem II | membrane | thylakoid	GO:0005509 | GO:0045156	calcium ion binding | electron transporter; transferring electrons within the cyclic electron transport pathway of photosynthesis activity	TraesCS2B01G240000	TraesCS2B02G240000
GO:0015979	photosynthesis	152	0.625097	2.4128	0.000196271	0.00498647	0.00447217	TraesCS4A03G0603000	A0A096URP1 | A0A3B6HYC8 | A0A3B6HUR4	Chlorophyll a-b binding protein; chloroplastic | Chlorophyll a-b binding protein; chloroplastic | Chlorophyll a-b binding protein; chloroplastic	GO:0009765 | GO:0015979 | GO:0009416 | GO:0009768	photosynthesis; light harvesting | photosynthesis | response to light stimulus | photosynthesis; light harvesting in photosystem I	GO:0016020 | GO:0009535 | GO:0009522 | GO:0009523 | GO:0009507 | GO:0009536 | GO:0009579	membrane | chloroplast thylakoid membrane | photosystem I | photosystem II | chloroplast | plastid | thylakoid	GO:0016168	chlorophyll binding	TraesCS4A01G226900	TraesCS4A02G226900
GO:0015979	photosynthesis	152	0.625097	2.4128	0.000196271	0.00498647	0.00447217	TraesCS2B03G0698600	A0A3B6C5F2	PSI-K (Photosystem I subunit X)	GO:0015979	photosynthesis	GO:0016020 | GO:0009507 | GO:0009522 | GO:0009536 | GO:0009579	membrane | chloroplast | photosystem I | plastid | thylakoid	NA	NA	TraesCS2B01G272300	TraesCS2B02G272300
GO:0015979	photosynthesis	152	0.625097	2.4128	0.000196271	0.00498647	0.00447217	TraesCS7D03G1294100	A0A3B6U0E4	Photosystem II stability/assembly factor	GO:0015979	photosynthesis	GO:0009507 | GO:0009523 | GO:0009536	chloroplast | photosystem II | plastid	GO:0005515	protein binding	TraesCS7D01G549100	TraesCS7D02G549100
GO:0015979	photosynthesis	152	0.625097	2.4128	0.000196271	0.00498647	0.00447217	TraesCS5D03G1087400	A0A3B6MZR3 | A0A3B6N134	Uncharacterized protein | TraesCS5D03G1087400 | Uncharacterized protein | TraesCS5D03G1087400	GO:0015979	photosynthesis	GO:0009535 | GO:0009538 | GO:0009522 | GO:0016020	chloroplast thylakoid membrane | photosystem I reaction center | photosystem I | membrane	NA	NA	TraesCS5D01G496400	TraesCS5D02G496400
GO:0015979	photosynthesis	152	0.625097	2.4128	0.000196271	0.00498647	0.00447217	TraesCS2D03G0040800	A0A3B6D4A7	Photosystem II D2 protein	GO:0015979 | GO:0009772 | GO:0019684	photosynthesis | photosynthetic electron transport in photosystem II | photosynthesis; light reaction	GO:0016020 | GO:0009536 | GO:0009523	membrane | plastid | photosystem II	GO:0046872 | GO:0016168 | GO:0045156 | GO:0010242	metal ion binding | chlorophyll binding | electron transporter; transferring electrons within the cyclic electron transport pathway of photosynthesis activity | oxygen evolving activity	TraesCS2D01G021000	TraesCS2D02G021000
GO:0015979	photosynthesis	152	0.625097	2.4128	0.000196271	0.00498647	0.00447217	TraesCS2B03G0318200	A0A3B6C2Z8	Ultraviolet-B-repressible protein	GO:0015979	photosynthesis	GO:0016020 | GO:0009523	membrane | photosystem II	NA	NA	TraesCS2B01G130300	TraesCS2B02G130300
GO:0015979	photosynthesis	152	0.625097	2.4128	0.000196271	0.00498647	0.00447217	TraesCS3D03G0095000	A0A3B6GQA5	PSI subunit V	GO:0015979 | GO:0006880 | GO:0030026	photosynthesis | intracellular sequestering of iron ion | cellular manganese ion homeostasis	GO:0016020 | GO:0009538 | GO:0009522	membrane | photosystem I reaction center | photosystem I	GO:0005381 | GO:0005384	iron ion transmembrane transporter activity | manganese ion transmembrane transporter activity	TraesCS3D01G051800	TraesCS3D02G051800
GO:0015979	photosynthesis	152	0.625097	2.4128	0.000196271	0.00498647	0.00447217	TraesCS7D03G0505500	A0A341YEW4	Chlorophyll a-b binding protein; chloroplastic	GO:0009416 | GO:0009768 | GO:0009765 | GO:0015979	response to light stimulus | photosynthesis; light harvesting in photosystem I | photosynthesis; light harvesting | photosynthesis	GO:0016020 | GO:0009535 | GO:0009522 | GO:0009523 | GO:0009507 | GO:0009536 | GO:0009579	membrane | chloroplast thylakoid membrane | photosystem I | photosystem II | chloroplast | plastid | thylakoid	GO:0016168	chlorophyll binding	TraesCS7D01G227300	TraesCS7D02G227300
GO:0015979	photosynthesis	152	0.625097	2.4128	0.000196271	0.00498647	0.00447217	TraesCS2A03G0229800	A0A3B6ARY8	Ultraviolet-B-repressible protein	GO:0015979	photosynthesis	GO:0016020 | GO:0009523	membrane | photosystem II	NA	NA	TraesCS2A01G111300	TraesCS2A02G111300
GO:0015979	photosynthesis	152	0.625097	2.4128	0.000196271	0.00498647	0.00447217	TraesCS4B03G0203200	A0A096URP1	Chlorophyll a-b binding protein; chloroplastic	GO:0009765 | GO:0015979	photosynthesis; light harvesting | photosynthesis	GO:0016020 | GO:0009535 | GO:0009522 | GO:0009523 | GO:0009507 | GO:0009536 | GO:0009579	membrane | chloroplast thylakoid membrane | photosystem I | photosystem II | chloroplast | plastid | thylakoid	GO:0016168	chlorophyll binding	TraesCS4B01G089500	TraesCS4B02G089500
GO:0015979	photosynthesis	152	0.625097	2.4128	0.000196271	0.00498647	0.00447217	TraesCS4D03G0168000	A0A096URP1	Chlorophyll a-b binding protein; chloroplastic	GO:0009765 | GO:0015979	photosynthesis; light harvesting | photosynthesis	GO:0016020 | GO:0009535 | GO:0009522 | GO:0009523 | GO:0009507 | GO:0009536 | GO:0009579	membrane | chloroplast thylakoid membrane | photosystem I | photosystem II | chloroplast | plastid | thylakoid	GO:0016168	chlorophyll binding	TraesCS4D01G086400	TraesCS4D02G086400
GO:0015979	photosynthesis	152	0.625097	2.4128	0.000196271	0.00498647	0.00447217	TraesCS2D03G0236100	A0A3B6D7A1	Ultraviolet-B-repressible protein	GO:0015979	photosynthesis	GO:0016020 | GO:0009523	membrane | photosystem II	NA	NA	TraesCS2D01G112000	TraesCS2D02G112000
GO:0015979	photosynthesis	152	0.625097	2.4128	0.000196271	0.00498647	0.00447217	TraesCS5B03G0884400	A0A3B6LQN1 | A0A3B6LRY2	Chlorophyll a-b binding protein; chloroplastic | Chlorophyll a-b binding protein; chloroplastic	GO:0009765 | GO:0015979 | GO:0009416 | GO:0009768	photosynthesis; light harvesting | photosynthesis | response to light stimulus | photosynthesis; light harvesting in photosystem I	GO:0016020 | GO:0009535 | GO:0009522 | GO:0009523 | GO:0009507 | GO:0009536 | GO:0009579	membrane | chloroplast thylakoid membrane | photosystem I | photosystem II | chloroplast | plastid | thylakoid	GO:0016168	chlorophyll binding	TraesCS5B01G353200	TraesCS5B02G353200
GO:0015979	photosynthesis	152	0.625097	2.4128	0.000196271	0.00498647	0.00447217	TraesCS2B03G0695000	A0A341Q2H7 | A0A3B6C5B5	PsbP C-terminal domain-containing protein | PsbP C-terminal domain-containing protein	GO:0015979	photosynthesis	GO:0009654 | GO:0019898 | GO:0009523	photosystem II oxygen evolving complex | extrinsic component of membrane | photosystem II	GO:0005509	calcium ion binding	TraesCS2B01G267500	TraesCS2B02G267500
GO:0015979	photosynthesis	152	0.625097	2.4128	0.000196271	0.00498647	0.00447217	TraesCS6D03G0528500	A0A3B6QI81	Uncharacterized protein | TraesCS6D03G0528500	GO:0015979 | GO:0009767	photosynthesis | photosynthetic electron transport chain	GO:0009507 | GO:0009654 | GO:0019898 | GO:0009523 | GO:0016020 | GO:0009579	chloroplast | photosystem II oxygen evolving complex | extrinsic component of membrane | photosystem II | membrane | thylakoid	GO:0005509 | GO:0045156	calcium ion binding | electron transporter; transferring electrons within the cyclic electron transport pathway of photosynthesis activity	TraesCS6D01G213400	TraesCS6D02G213400
GO:0015979	photosynthesis	152	0.625097	2.4128	0.000196271	0.00498647	0.00447217	TraesCS3A03G0795500	A0A3B6EP73	PsbP C-terminal domain-containing protein	GO:0015979	photosynthesis	GO:0009654 | GO:0019898 | GO:0009523	photosystem II oxygen evolving complex | extrinsic component of membrane | photosystem II	GO:0005509	calcium ion binding	TraesCS3A01G332500	TraesCS3A02G332500
GO:0015979	photosynthesis	152	0.625097	2.4128	0.000196271	0.00498647	0.00447217	TraesCS2D03G0738900	W5AY52	Chlorophyll a-b binding protein; chloroplastic	GO:0009416 | GO:0009768 | GO:0009765 | GO:0015979	response to light stimulus | photosynthesis; light harvesting in photosystem I | photosynthesis; light harvesting | photosynthesis	GO:0016020 | GO:0009535 | GO:0009522 | GO:0009523 | GO:0009507 | GO:0009536 | GO:0009579	membrane | chloroplast thylakoid membrane | photosystem I | photosystem II | chloroplast | plastid | thylakoid	GO:0016168	chlorophyll binding	TraesCS2D01G320900	TraesCS2D02G320900
GO:0015979	photosynthesis	152	0.625097	2.4128	0.000196271	0.00498647	0.00447217	TraesCS5A03G1079500	A0A3B6KRY2	Photosystem I reaction center subunit II; chloroplastic	GO:0015979	photosynthesis	GO:0016020 | GO:0009535 | GO:0009538 | GO:0009522 | GO:0009579	membrane | chloroplast thylakoid membrane | photosystem I reaction center | photosystem I | thylakoid	GO:0016709	oxidoreductase activity; acting on paired donors; with incorporation or reduction of molecular oxygen; NAD(P)H as one donor; and incorporation of one atom of oxygen	TraesCS5A01G457500	TraesCS5A02G457500
GO:0015979	photosynthesis	152	0.625097	2.4128	0.000196271	0.00498647	0.00447217	TraesCS2D03G0467500	W5C4P1	Genome assembly; chromosome: II	GO:0015979 | GO:0009767	photosynthesis | photosynthetic electron transport chain	GO:0009507 | GO:0009654 | GO:0019898 | GO:0009523 | GO:0016020 | GO:0009579	chloroplast | photosystem II oxygen evolving complex | extrinsic component of membrane | photosystem II | membrane | thylakoid	GO:0005509 | GO:0045156	calcium ion binding | electron transporter; transferring electrons within the cyclic electron transport pathway of photosynthesis activity	TraesCS2D01G220800	TraesCS2D02G220800
GO:0015979	photosynthesis	152	0.625097	2.4128	0.000196271	0.00498647	0.00447217	TraesCS2A03G0460300	A0A3B6AVG3	Uncharacterized protein | TraesCS2A03G0460300	GO:0015979 | GO:0009767	photosynthesis | photosynthetic electron transport chain	GO:0009507 | GO:0009654 | GO:0019898 | GO:0009523 | GO:0016020 | GO:0009579	chloroplast | photosystem II oxygen evolving complex | extrinsic component of membrane | photosystem II | membrane | thylakoid	GO:0005509 | GO:0045156	calcium ion binding | electron transporter; transferring electrons within the cyclic electron transport pathway of photosynthesis activity	TraesCS2A01G215000	TraesCS2A02G215000
GO:0015979	photosynthesis	152	0.625097	2.4128	0.000196271	0.00498647	0.00447217	TraesCS5D03G1033100	A0A3B6N1I7	Photosystem I reaction center subunit II; chloroplastic	GO:0015979	photosynthesis	GO:0016020 | GO:0009535 | GO:0009538 | GO:0009522 | GO:0009579	membrane | chloroplast thylakoid membrane | photosystem I reaction center | photosystem I | thylakoid	GO:0016709	oxidoreductase activity; acting on paired donors; with incorporation or reduction of molecular oxygen; NAD(P)H as one donor; and incorporation of one atom of oxygen	TraesCS5D01G468400	TraesCS5D02G468400
GO:0015979	photosynthesis	152	0.625097	2.4128	0.000196271	0.00498647	0.00447217	TraesCS3A03G0107800	A0A3B6EBW1	PSI subunit V	GO:0015979 | GO:0006880 | GO:0030026	photosynthesis | intracellular sequestering of iron ion | cellular manganese ion homeostasis	GO:0016020 | GO:0009538 | GO:0009522	membrane | photosystem I reaction center | photosystem I	GO:0005381 | GO:0005384	iron ion transmembrane transporter activity | manganese ion transmembrane transporter activity	TraesCS3A01G052700	TraesCS3A02G052700
GO:0015979	photosynthesis	152	0.625097	2.4128	0.000196271	0.00498647	0.00447217	TraesCS3B03G0876000	A0A077S4A0	PSII 6.1 kDa protein	GO:0015979 | GO:0042549	photosynthesis | photosystem II stabilization	GO:0009507 | GO:0009535 | GO:0009523 | GO:0016020 | GO:0009536	chloroplast | chloroplast thylakoid membrane | photosystem II | membrane | plastid	NA	NA	TraesCS3B01G344200	TraesCS3B02G344200
GO:0015979	photosynthesis	152	0.625097	2.4128	0.000196271	0.00498647	0.00447217	TraesCS2B03G0885800	W5AY52	Chlorophyll a-b binding protein; chloroplastic	GO:0009416 | GO:0009768 | GO:0009765 | GO:0015979	response to light stimulus | photosynthesis; light harvesting in photosystem I | photosynthesis; light harvesting | photosynthesis	GO:0016020 | GO:0009535 | GO:0009522 | GO:0009523 | GO:0009507 | GO:0009536 | GO:0009579	membrane | chloroplast thylakoid membrane | photosystem I | photosystem II | chloroplast | plastid | thylakoid	GO:0016168	chlorophyll binding	TraesCS2B01G340300	TraesCS2B02G340300
GO:0015979	photosynthesis	152	0.625097	2.4128	0.000196271	0.00498647	0.00447217	TraesCS7A03G0564000	A0A3B6RDN9	PsbP C-terminal domain-containing protein	GO:0015979	photosynthesis	GO:0009654 | GO:0019898 | GO:0009523	photosystem II oxygen evolving complex | extrinsic component of membrane | photosystem II	GO:0005509	calcium ion binding	TraesCS7A01G245300	TraesCS7A02G245300
GO:0015979	photosynthesis	152	0.625097	2.4128	0.000196271	0.00498647	0.00447217	TraesCS4D03G0005100	A0A3B6JC73 | A0A3B6JED8	PsbP C-terminal domain-containing protein | PsbP C-terminal domain-containing protein	GO:0015979	photosynthesis	GO:0009654 | GO:0019898 | GO:0009523	photosystem II oxygen evolving complex | extrinsic component of membrane | photosystem II	GO:0005509	calcium ion binding	TraesCS4D01G003600	TraesCS4D02G003600
GO:0015979	photosynthesis	152	0.625097	2.4128	0.000196271	0.00498647	0.00447217	TraesCS1D03G0462000	A0A3B5ZT76	Photosystem II protein D1	GO:0009635 | GO:0009772 | GO:0019684 | GO:0015979	response to herbicide | photosynthetic electron transport in photosystem II | photosynthesis; light reaction | photosynthesis	GO:0009536 | GO:0009523 | GO:0016020	plastid | photosystem II | membrane	GO:0009055 | GO:0046872 | GO:0016168 | GO:0045156	electron transfer activity | metal ion binding | chlorophyll binding | electron transporter; transferring electrons within the cyclic electron transport pathway of photosynthesis activity	TraesCS1D01G179900	TraesCS1D02G179900
GO:0015979	photosynthesis	152	0.625097	2.4128	0.000196271	0.00498647	0.00447217	TraesCS7D03G0508800	A0A3B6TPT6	Pyrophosphate--fructose 6-phosphate 1-phosphotransferase subunit alpha (PFP) (6-phosphofructokinase; pyrophosphate dependent) (PPi-PFK) (Pyrophosphate-dependent 6-phosphofructose-1-kinase)	GO:0006520 | GO:0006002 | GO:0006096 | GO:0008152 | GO:0016310 | GO:0046835 | GO:0061615 | GO:0009749 | GO:0015979	cellular amino acid metabolic process | fructose 6-phosphate metabolic process | glycolytic process | metabolic process | phosphorylation | carbohydrate phosphorylation | glycolytic process through fructose-6-phosphate | response to glucose | photosynthesis	GO:0005737	cytoplasm	GO:0005524 | GO:0046872 | GO:0003872 | GO:0008483 | GO:0047334 | GO:0016301 | GO:0016740 | GO:0003824	ATP binding | metal ion binding | 6-phosphofructokinase activity | transaminase activity | diphosphate-fructose-6-phosphate 1-phosphotransferase activity | kinase activity | transferase activity | catalytic activity	TraesCS7D01G228500	TraesCS7D02G228500
GO:0015979	photosynthesis	152	0.625097	2.4128	0.000196271	0.00498647	0.00447217	TraesCS5A03G0549100	A0A3B6KH16	Chlorophyll a-b binding protein; chloroplastic	GO:0009416 | GO:0009768 | GO:0009765 | GO:0015979	response to light stimulus | photosynthesis; light harvesting in photosystem I | photosynthesis; light harvesting | photosynthesis	GO:0016020 | GO:0009535 | GO:0009522 | GO:0009523 | GO:0009507 | GO:0009536 | GO:0009579	membrane | chloroplast thylakoid membrane | photosystem I | photosystem II | chloroplast | plastid | thylakoid	GO:0016168	chlorophyll binding	TraesCS5A01G213000	TraesCS5A02G213000
GO:0015979	photosynthesis	152	0.625097	2.4128	0.000196271	0.00498647	0.00447217	TraesCS2D03G0807200	A0A1D5UMI8 | A0A3B6DFX2	Genome assembly; chromosome: II | PsbP C-terminal domain-containing protein	GO:0015979	photosynthesis	GO:0009654 | GO:0019898 | GO:0009523	photosystem II oxygen evolving complex | extrinsic component of membrane | photosystem II	GO:0005509	calcium ion binding	TraesCS2D01G352700	TraesCS2D02G352700
GO:0009765	photosynthesis; light harvesting	68	0.651728	2.22304	0.000200682	0.00498647	0.00447217	TraesCS6A03G0216800	A0A3B6NM20	Chlorophyll a-b binding protein; chloroplastic	GO:0006887 | GO:0009765 | GO:0015979 | GO:0009416 | GO:0009768	exocytosis | photosynthesis; light harvesting | photosynthesis | response to light stimulus | photosynthesis; light harvesting in photosystem I	GO:0016020 | GO:0009535 | GO:0009522 | GO:0009523 | GO:0000145 | GO:0009507 | GO:0009536 | GO:0009579	membrane | chloroplast thylakoid membrane | photosystem I | photosystem II | exocyst | chloroplast | plastid | thylakoid	GO:0016168	chlorophyll binding	TraesCS6A01G094300	TraesCS6A02G094300
GO:0009765	photosynthesis; light harvesting	68	0.651728	2.22304	0.000200682	0.00498647	0.00447217	TraesCS6D03G0702400	A0A3B6QLJ2	Chlorophyll a-b binding protein; chloroplastic	GO:0009416 | GO:0009768 | GO:0009765 | GO:0015979	response to light stimulus | photosynthesis; light harvesting in photosystem I | photosynthesis; light harvesting | photosynthesis	GO:0016020 | GO:0009535 | GO:0009522 | GO:0009523 | GO:0009507 | GO:0009536 | GO:0009579	membrane | chloroplast thylakoid membrane | photosystem I | photosystem II | chloroplast | plastid | thylakoid	GO:0016168	chlorophyll binding	TraesCS6D01G299200	TraesCS6D02G299200
GO:0009765	photosynthesis; light harvesting	68	0.651728	2.22304	0.000200682	0.00498647	0.00447217	TraesCS6A03G0217100	A0A3B6NM96	Chlorophyll a-b binding protein; chloroplastic	GO:0006887 | GO:0009765 | GO:0015979 | GO:0009416 | GO:0009768	exocytosis | photosynthesis; light harvesting | photosynthesis | response to light stimulus | photosynthesis; light harvesting in photosystem I	GO:0016020 | GO:0009535 | GO:0009522 | GO:0009523 | GO:0000145 | GO:0009507 | GO:0009536 | GO:0009579	membrane | chloroplast thylakoid membrane | photosystem I | photosystem II | exocyst | chloroplast | plastid | thylakoid	GO:0016168	chlorophyll binding	TraesCS6A01G094600	TraesCS6A02G094600
GO:0009765	photosynthesis; light harvesting	68	0.651728	2.22304	0.000200682	0.00498647	0.00447217	TraesCS1D03G0729600	A0A3B5ZZE4	Chlorophyll a-b binding protein; chloroplastic	GO:0006887 | GO:0009765 | GO:0015979 | GO:0009416 | GO:0009768	exocytosis | photosynthesis; light harvesting | photosynthesis | response to light stimulus | photosynthesis; light harvesting in photosystem I	GO:0016020 | GO:0009535 | GO:0009522 | GO:0009523 | GO:0000145 | GO:0009507 | GO:0009536 | GO:0009579	membrane | chloroplast thylakoid membrane | photosystem I | photosystem II | exocyst | chloroplast | plastid | thylakoid	GO:0016168	chlorophyll binding	TraesCS1D01G306200	TraesCS1D02G306200
GO:0009765	photosynthesis; light harvesting	68	0.651728	2.22304	0.000200682	0.00498647	0.00447217	TraesCS1B03G0871200	A0A3B5Z0P1	Chlorophyll a-b binding protein; chloroplastic	GO:0009416 | GO:0009768 | GO:0009765 | GO:0015979	response to light stimulus | photosynthesis; light harvesting in photosystem I | photosynthesis; light harvesting | photosynthesis	GO:0016020 | GO:0009535 | GO:0009522 | GO:0009523 | GO:0009507 | GO:0009536 | GO:0009579	membrane | chloroplast thylakoid membrane | photosystem I | photosystem II | chloroplast | plastid | thylakoid	GO:0016168	chlorophyll binding	TraesCS1B01G317500	TraesCS1B02G317500
GO:0009765	photosynthesis; light harvesting	68	0.651728	2.22304	0.000200682	0.00498647	0.00447217	TraesCS6A03G0216900	A0A3B6NJQ4	Chlorophyll a-b binding protein; chloroplastic	GO:0009416 | GO:0009768 | GO:0009765 | GO:0015979	response to light stimulus | photosynthesis; light harvesting in photosystem I | photosynthesis; light harvesting | photosynthesis	GO:0016020 | GO:0009535 | GO:0009522 | GO:0009523 | GO:0009507 | GO:0009536 | GO:0009579	membrane | chloroplast thylakoid membrane | photosystem I | photosystem II | chloroplast | plastid | thylakoid	GO:0016168	chlorophyll binding	TraesCS6A01G094400	TraesCS6A02G094400
GO:0009765	photosynthesis; light harvesting	68	0.651728	2.22304	0.000200682	0.00498647	0.00447217	TraesCS1A03G0988100	A0A3B5Y7P0	Chlorophyll a-b binding protein; chloroplastic	GO:0006887 | GO:0009765 | GO:0015979 | GO:0009416 | GO:0009768	exocytosis | photosynthesis; light harvesting | photosynthesis | response to light stimulus | photosynthesis; light harvesting in photosystem I	GO:0016020 | GO:0009535 | GO:0009522 | GO:0009523 | GO:0000145 | GO:0009507 | GO:0009536 | GO:0009579	membrane | chloroplast thylakoid membrane | photosystem I | photosystem II | exocyst | chloroplast | plastid | thylakoid	GO:0016168	chlorophyll binding	TraesCS1A01G403800	TraesCS1A02G403800
GO:0009765	photosynthesis; light harvesting	68	0.651728	2.22304	0.000200682	0.00498647	0.00447217	TraesCS6A03G0217000	A0A3B6NL68	Chlorophyll a-b binding protein; chloroplastic	GO:0009416 | GO:0009768 | GO:0009765 | GO:0015979	response to light stimulus | photosynthesis; light harvesting in photosystem I | photosynthesis; light harvesting | photosynthesis	GO:0016020 | GO:0009535 | GO:0009522 | GO:0009523 | GO:0009507 | GO:0009536 | GO:0009579	membrane | chloroplast thylakoid membrane | photosystem I | photosystem II | chloroplast | plastid | thylakoid	GO:0016168	chlorophyll binding	TraesCS6A01G094500	TraesCS6A02G094500
GO:0009765	photosynthesis; light harvesting	68	0.651728	2.22304	0.000200682	0.00498647	0.00447217	TraesCS6B03G0305400	A0A3B6PG30	Chlorophyll a-b binding protein; chloroplastic	GO:0009416 | GO:0009768 | GO:0009765 | GO:0015979	response to light stimulus | photosynthesis; light harvesting in photosystem I | photosynthesis; light harvesting | photosynthesis	GO:0016020 | GO:0009535 | GO:0009522 | GO:0009523 | GO:0009507 | GO:0009536 | GO:0009579	membrane | chloroplast thylakoid membrane | photosystem I | photosystem II | chloroplast | plastid | thylakoid	GO:0016168	chlorophyll binding	TraesCS6B01G122500	TraesCS6B02G122500
GO:0009765	photosynthesis; light harvesting	68	0.651728	2.22304	0.000200682	0.00498647	0.00447217	TraesCS1D03G0873500	Unknown_TraesCS1D03G0873500	Unknown_TraesCS1D03G0873500	GO:0009765	photosynthesis; light harvesting	GO:0016020	membrane	NA	NA	TraesCS1D01G374900	TraesCS1D02G374900
GO:0009765	photosynthesis; light harvesting	68	0.651728	2.22304	0.000200682	0.00498647	0.00447217	TraesCS5B03G1135900	A0A3B6LVG8	Chlorophyll a-b binding protein; chloroplastic	GO:0009765 | GO:0015979 | GO:0009416 | GO:0009768	photosynthesis; light harvesting | photosynthesis | response to light stimulus | photosynthesis; light harvesting in photosystem I	GO:0016020 | GO:0009535 | GO:0009522 | GO:0009523 | GO:0009507 | GO:0009536 | GO:0009579	membrane | chloroplast thylakoid membrane | photosystem I | photosystem II | chloroplast | plastid | thylakoid	GO:0016168	chlorophyll binding	TraesCS5B01G463100	TraesCS5B02G463100
GO:0009765	photosynthesis; light harvesting	68	0.651728	2.22304	0.000200682	0.00498647	0.00447217	TraesCS6B03G0305600	A0A3B6PJ44	Chlorophyll a-b binding protein; chloroplastic	GO:0009416 | GO:0009768 | GO:0009765 | GO:0015979	response to light stimulus | photosynthesis; light harvesting in photosystem I | photosynthesis; light harvesting | photosynthesis	GO:0016020 | GO:0009535 | GO:0009522 | GO:0009523 | GO:0009507 | GO:0009536 | GO:0009579	membrane | chloroplast thylakoid membrane | photosystem I | photosystem II | chloroplast | plastid | thylakoid	GO:0016168	chlorophyll binding	TraesCS6B01G122700	TraesCS6B02G122700
GO:0009765	photosynthesis; light harvesting	68	0.651728	2.22304	0.000200682	0.00498647	0.00447217	TraesCS6B03G0988300	A0A3B6PSH8	Chlorophyll a-b binding protein; chloroplastic	GO:0009416 | GO:0009768 | GO:0009765 | GO:0015979	response to light stimulus | photosynthesis; light harvesting in photosystem I | photosynthesis; light harvesting | photosynthesis	GO:0016020 | GO:0009535 | GO:0009522 | GO:0009523 | GO:0009507 | GO:0009536 | GO:0009579	membrane | chloroplast thylakoid membrane | photosystem I | photosystem II | chloroplast | plastid | thylakoid	GO:0016168	chlorophyll binding	TraesCS6B01G350500	TraesCS6B02G350500
GO:0009765	photosynthesis; light harvesting	68	0.651728	2.22304	0.000200682	0.00498647	0.00447217	TraesCS1D03G0873600	A0A3B6A1J0	Chlorophyll a-b binding protein; chloroplastic	GO:0009416 | GO:0009768 | GO:0009765 | GO:0015979	response to light stimulus | photosynthesis; light harvesting in photosystem I | photosynthesis; light harvesting | photosynthesis	GO:0016020 | GO:0009535 | GO:0009522 | GO:0009523 | GO:0009507 | GO:0009536 | GO:0009579	membrane | chloroplast thylakoid membrane | photosystem I | photosystem II | chloroplast | plastid | thylakoid	GO:0016168	chlorophyll binding	TraesCS1D01G375000	TraesCS1D02G375000
GO:0009765	photosynthesis; light harvesting	68	0.651728	2.22304	0.000200682	0.00498647	0.00447217	TraesCS1A03G0761900	A0A3B5Y384	Chlorophyll a-b binding protein; chloroplastic	GO:0006887 | GO:0009765 | GO:0015979 | GO:0009416 | GO:0009768	exocytosis | photosynthesis; light harvesting | photosynthesis | response to light stimulus | photosynthesis; light harvesting in photosystem I	GO:0016020 | GO:0009535 | GO:0009522 | GO:0009523 | GO:0000145 | GO:0009507 | GO:0009536 | GO:0009579	membrane | chloroplast thylakoid membrane | photosystem I | photosystem II | exocyst | chloroplast | plastid | thylakoid	GO:0016168	chlorophyll binding	TraesCS1A01G306600	TraesCS1A02G306600
GO:0009765	photosynthesis; light harvesting	68	0.651728	2.22304	0.000200682	0.00498647	0.00447217	TraesCS7B03G0270500	A0A3B6SE95	Chlorophyll a-b binding protein; chloroplastic	GO:0009765 | GO:0015979 | GO:0009416 | GO:0009768	photosynthesis; light harvesting | photosynthesis | response to light stimulus | photosynthesis; light harvesting in photosystem I	GO:0016020 | GO:0009535 | GO:0009522 | GO:0009523 | GO:0009507 | GO:0009536 | GO:0009579	membrane | chloroplast thylakoid membrane | photosystem I | photosystem II | chloroplast | plastid | thylakoid	GO:0016168	chlorophyll binding	TraesCS7B01G103300	TraesCS7B02G103300
GO:0009765	photosynthesis; light harvesting	68	0.651728	2.22304	0.000200682	0.00498647	0.00447217	TraesCS6D03G0175200	A0A3B6QB29	Chlorophyll a-b binding protein; chloroplastic	GO:0006887 | GO:0009765 | GO:0015979 | GO:0009416 | GO:0009768	exocytosis | photosynthesis; light harvesting | photosynthesis | response to light stimulus | photosynthesis; light harvesting in photosystem I	GO:0016020 | GO:0009535 | GO:0009522 | GO:0009523 | GO:0000145 | GO:0009507 | GO:0009536 | GO:0009579	membrane | chloroplast thylakoid membrane | photosystem I | photosystem II | exocyst | chloroplast | plastid | thylakoid	GO:0016168	chlorophyll binding	TraesCS6D01G088800	TraesCS6D02G088800
GO:0009765	photosynthesis; light harvesting	68	0.651728	2.22304	0.000200682	0.00498647	0.00447217	TraesCS1D03G0873700	A0A3B5ZZX3	Chlorophyll a-b binding protein; chloroplastic	GO:0009765 | GO:0015979 | GO:0009416 | GO:0009768	photosynthesis; light harvesting | photosynthesis | response to light stimulus | photosynthesis; light harvesting in photosystem I	GO:0016020 | GO:0009535 | GO:0009522 | GO:0009523 | GO:0009507 | GO:0009536 | GO:0009579	membrane | chloroplast thylakoid membrane | photosystem I | photosystem II | chloroplast | plastid | thylakoid	GO:0016168	chlorophyll binding	TraesCS1D01G375100	TraesCS1D02G375100
GO:0009765	photosynthesis; light harvesting	68	0.651728	2.22304	0.000200682	0.00498647	0.00447217	TraesCS7A03G0464000	A0A3B6RHL2	Chlorophyll a-b binding protein; chloroplastic	GO:0009765 | GO:0015979 | GO:0009416 | GO:0009768	photosynthesis; light harvesting | photosynthesis | response to light stimulus | photosynthesis; light harvesting in photosystem I	GO:0016020 | GO:0009535 | GO:0009522 | GO:0009523 | GO:0009507 | GO:0009536 | GO:0009579	membrane | chloroplast thylakoid membrane | photosystem I | photosystem II | chloroplast | plastid | thylakoid	GO:0016168	chlorophyll binding	TraesCS7A01G238400	TraesCS7A02G238400
GO:0009765	photosynthesis; light harvesting	68	0.651728	2.22304	0.000200682	0.00498647	0.00447217	TraesCS2B03G0532800	A0A3B6C3B9	Chlorophyll a-b binding protein; chloroplastic	GO:0009765 | GO:0015979 | GO:0009416 | GO:0009768	photosynthesis; light harvesting | photosynthesis | response to light stimulus | photosynthesis; light harvesting in photosystem I	GO:0016020 | GO:0005739 | GO:0009535 | GO:0009522 | GO:0009523 | GO:0009507 | GO:0009536 | GO:0009579	membrane | mitochondrion | chloroplast thylakoid membrane | photosystem I | photosystem II | chloroplast | plastid | thylakoid	GO:0016168	chlorophyll binding	TraesCS2B01G220100	TraesCS2B02G220100
GO:0009765	photosynthesis; light harvesting	68	0.651728	2.22304	0.000200682	0.00498647	0.00447217	TraesCS2D03G0420300	A0A3B6DA68	Chlorophyll a-b binding protein; chloroplastic	GO:0009765 | GO:0015979 | GO:0009416 | GO:0009768	photosynthesis; light harvesting | photosynthesis | response to light stimulus | photosynthesis; light harvesting in photosystem I	GO:0016020 | GO:0005739 | GO:0009535 | GO:0009522 | GO:0009523 | GO:0009507 | GO:0009536 | GO:0009579	membrane | mitochondrion | chloroplast thylakoid membrane | photosystem I | photosystem II | chloroplast | plastid | thylakoid	GO:0016168	chlorophyll binding	TraesCS2D01G200700	TraesCS2D02G200700
GO:0009765	photosynthesis; light harvesting	68	0.651728	2.22304	0.000200682	0.00498647	0.00447217	TraesCS1B03G1053500	A0A3B5Z2Y2	Chlorophyll a-b binding protein; chloroplastic	GO:0006887 | GO:0009765 | GO:0015979 | GO:0009416 | GO:0009768	exocytosis | photosynthesis; light harvesting | photosynthesis | response to light stimulus | photosynthesis; light harvesting in photosystem I	GO:0016020 | GO:0009535 | GO:0009522 | GO:0009523 | GO:0000145 | GO:0009507 | GO:0009536 | GO:0009579	membrane | chloroplast thylakoid membrane | photosystem I | photosystem II | exocyst | chloroplast | plastid | thylakoid	GO:0016168	chlorophyll binding	TraesCS1B01G388500	TraesCS1B02G388500
GO:0009765	photosynthesis; light harvesting	68	0.651728	2.22304	0.000200682	0.00498647	0.00447217	TraesCS5D03G1027800	A0A3B6N1F1	Chlorophyll a-b binding protein; chloroplastic	GO:0009765 | GO:0015979 | GO:0009416 | GO:0009768	photosynthesis; light harvesting | photosynthesis | response to light stimulus | photosynthesis; light harvesting in photosystem I	GO:0016020 | GO:0009535 | GO:0009522 | GO:0009523 | GO:0009507 | GO:0009536 | GO:0009579	membrane | chloroplast thylakoid membrane | photosystem I | photosystem II | chloroplast | plastid | thylakoid	GO:0016168	chlorophyll binding	TraesCS5D01G464700	TraesCS5D02G464700
GO:0009765	photosynthesis; light harvesting	68	0.651728	2.22304	0.000200682	0.00498647	0.00447217	TraesCS6B03G0305800	A0A3B6PHP0 | A0A3B6PHQ9	Chlorophyll a-b binding protein; chloroplastic | Chlorophyll a-b binding protein; chloroplastic	GO:0009765 | GO:0015979 | GO:0009416 | GO:0009768	photosynthesis; light harvesting | photosynthesis | response to light stimulus | photosynthesis; light harvesting in photosystem I	GO:0016020 | GO:0009535 | GO:0009522 | GO:0009523 | GO:0009507 | GO:0009536 | GO:0009579	membrane | chloroplast thylakoid membrane | photosystem I | photosystem II | chloroplast | plastid | thylakoid	GO:0016168	chlorophyll binding	TraesCS6B01G122800	TraesCS6B02G122800
GO:0009765	photosynthesis; light harvesting	68	0.651728	2.22304	0.000200682	0.00498647	0.00447217	TraesCS6B03G0305700	Unknown_TraesCS6B03G0305700	Unknown_TraesCS6B03G0305700	GO:0009765	photosynthesis; light harvesting	GO:0016020	membrane	NA	NA	TraesCS6B01G122600	TraesCS6B02G122600
GO:0009765	photosynthesis; light harvesting	68	0.651728	2.22304	0.000200682	0.00498647	0.00447217	TraesCS1B03G1053300	A0A3B5Z3Z4	Chlorophyll a-b binding protein; chloroplastic	GO:0009765 | GO:0015979 | GO:0009416 | GO:0009768	photosynthesis; light harvesting | photosynthesis | response to light stimulus | photosynthesis; light harvesting in photosystem I	GO:0016020 | GO:0009535 | GO:0009522 | GO:0009523 | GO:0009507 | GO:0009536 | GO:0009579	membrane | chloroplast thylakoid membrane | photosystem I | photosystem II | chloroplast | plastid | thylakoid	GO:0016168	chlorophyll binding	TraesCS1B01G388300	TraesCS1B02G388300
GO:0009765	photosynthesis; light harvesting	68	0.651728	2.22304	0.000200682	0.00498647	0.00447217	TraesCS7D03G0445500	A0A3B6TGX4	Chlorophyll a-b binding protein; chloroplastic	GO:0006887 | GO:0009765 | GO:0015979 | GO:0009416 | GO:0009768	exocytosis | photosynthesis; light harvesting | photosynthesis | response to light stimulus | photosynthesis; light harvesting in photosystem I	GO:0016020 | GO:0009535 | GO:0009522 | GO:0009523 | GO:0000145 | GO:0009507 | GO:0009536 | GO:0009579	membrane | chloroplast thylakoid membrane | photosystem I | photosystem II | exocyst | chloroplast | plastid | thylakoid	GO:0016168	chlorophyll binding	TraesCS7D01G199400	TraesCS7D02G199400
GO:0009765	photosynthesis; light harvesting	68	0.651728	2.22304	0.000200682	0.00498647	0.00447217	TraesCS2A03G0388400	A0A3B6AVG9	Chlorophyll a-b binding protein; chloroplastic	GO:0009765 | GO:0015979 | GO:0009416 | GO:0009768	photosynthesis; light harvesting | photosynthesis | response to light stimulus | photosynthesis; light harvesting in photosystem I	GO:0016020 | GO:0005739 | GO:0009535 | GO:0009522 | GO:0009523 | GO:0009507 | GO:0009536 | GO:0009579	membrane | mitochondrion | chloroplast thylakoid membrane | photosystem I | photosystem II | chloroplast | plastid | thylakoid	GO:0016168	chlorophyll binding	TraesCS2A01G187200	TraesCS2A02G187200
GO:0009765	photosynthesis; light harvesting	68	0.651728	2.22304	0.000200682	0.00498647	0.00447217	TraesCS5A03G1073200	A0A3B6KSA1	Chlorophyll a-b binding protein; chloroplastic	GO:0009765 | GO:0015979 | GO:0009416 | GO:0009768	photosynthesis; light harvesting | photosynthesis | response to light stimulus | photosynthesis; light harvesting in photosystem I	GO:0016020 | GO:0009535 | GO:0009522 | GO:0009523 | GO:0009507 | GO:0009536 | GO:0009579	membrane | chloroplast thylakoid membrane | photosystem I | photosystem II | chloroplast | plastid | thylakoid	GO:0016168	chlorophyll binding	TraesCS5A01G454300	TraesCS5A02G454300
GO:0009765	photosynthesis; light harvesting	68	0.651728	2.22304	0.000200682	0.00498647	0.00447217	TraesCS6A03G0216700	A0A3B6NLG5	Chlorophyll a-b binding protein; chloroplastic	GO:0009416 | GO:0009768 | GO:0009765 | GO:0015979	response to light stimulus | photosynthesis; light harvesting in photosystem I | photosynthesis; light harvesting | photosynthesis	GO:0016020 | GO:0009535 | GO:0009522 | GO:0009523 | GO:0009507 | GO:0009536 | GO:0009579	membrane | chloroplast thylakoid membrane | photosystem I | photosystem II | chloroplast | plastid | thylakoid	GO:0016168	chlorophyll binding	TraesCS6A01G094200	TraesCS6A02G094200
GO:0009765	photosynthesis; light harvesting	68	0.651728	2.22304	0.000200682	0.00498647	0.00447217	TraesCS2B03G0560500	A0A3B6C6E5	Chlorophyll a-b binding protein; chloroplastic	GO:0009416 | GO:0009768 | GO:0009765 | GO:0015979	response to light stimulus | photosynthesis; light harvesting in photosystem I | photosynthesis; light harvesting | photosynthesis	GO:0016020 | GO:0009535 | GO:0009522 | GO:0009523 | GO:0009507 | GO:0009536 | GO:0009579	membrane | chloroplast thylakoid membrane | photosystem I | photosystem II | chloroplast | plastid | thylakoid	GO:0016168	chlorophyll binding	TraesCS2B01G233400	TraesCS2B02G233400
GO:0009765	photosynthesis; light harvesting	68	0.651728	2.22304	0.000200682	0.00498647	0.00447217	TraesCS5B03G0599300	W5FIZ2	Chlorophyll a-b binding protein; chloroplastic	GO:0009416 | GO:0009768 | GO:0009765 | GO:0015979	response to light stimulus | photosynthesis; light harvesting in photosystem I | photosynthesis; light harvesting | photosynthesis	GO:0016020 | GO:0009535 | GO:0009522 | GO:0009523 | GO:0009507 | GO:0009536 | GO:0009579	membrane | chloroplast thylakoid membrane | photosystem I | photosystem II | chloroplast | plastid | thylakoid	GO:0016168	chlorophyll binding	TraesCS5B01G227900	TraesCS5B02G227900
GO:0009765	photosynthesis; light harvesting	68	0.651728	2.22304	0.000200682	0.00498647	0.00447217	TraesCS2D03G0438600	A0A1D5V1G5	Chlorophyll a-b binding protein; chloroplastic	GO:0009416 | GO:0009768 | GO:0009765 | GO:0015979	response to light stimulus | photosynthesis; light harvesting in photosystem I | photosynthesis; light harvesting | photosynthesis	GO:0016020 | GO:0009535 | GO:0009522 | GO:0009523 | GO:0009507 | GO:0009536 | GO:0009579	membrane | chloroplast thylakoid membrane | photosystem I | photosystem II | chloroplast | plastid | thylakoid	GO:0016168	chlorophyll binding	TraesCS2D01G209900	TraesCS2D02G209900
GO:0009765	photosynthesis; light harvesting	68	0.651728	2.22304	0.000200682	0.00498647	0.00447217	TraesCS6D03G0340100	W5GFA4	Chlorophyll a-b binding protein; chloroplastic	GO:0009416 | GO:0009768 | GO:0009765 | GO:0015979	response to light stimulus | photosynthesis; light harvesting in photosystem I | photosynthesis; light harvesting | photosynthesis	GO:0016020 | GO:0009535 | GO:0009522 | GO:0009523 | GO:0009507 | GO:0009536 | GO:0009579	membrane | chloroplast thylakoid membrane | photosystem I | photosystem II | chloroplast | plastid | thylakoid	GO:0016168	chlorophyll binding	TraesCS6D01G152700	TraesCS6D02G152700
GO:0009765	photosynthesis; light harvesting	68	0.651728	2.22304	0.000200682	0.00498647	0.00447217	TraesCS6A03G0828700	A0A3B6NVC2	Chlorophyll a-b binding protein; chloroplastic	GO:0009416 | GO:0009768 | GO:0009765 | GO:0015979	response to light stimulus | photosynthesis; light harvesting in photosystem I | photosynthesis; light harvesting | photosynthesis	GO:0016020 | GO:0009535 | GO:0009522 | GO:0009523 | GO:0009507 | GO:0009536 | GO:0009579	membrane | chloroplast thylakoid membrane | photosystem I | photosystem II | chloroplast | plastid | thylakoid	GO:0016168	chlorophyll binding	TraesCS6A01G319700	TraesCS6A02G319700
GO:0009765	photosynthesis; light harvesting	68	0.651728	2.22304	0.000200682	0.00498647	0.00447217	TraesCSU03G0209800	A0A3B6U7M4	Chlorophyll a-b binding protein; chloroplastic	GO:0006887 | GO:0009765 | GO:0015979 | GO:0009416 | GO:0009768	exocytosis | photosynthesis; light harvesting | photosynthesis | response to light stimulus | photosynthesis; light harvesting in photosystem I	GO:0016020 | GO:0009535 | GO:0009522 | GO:0009523 | GO:0000145 | GO:0009507 | GO:0009536 | GO:0009579	membrane | chloroplast thylakoid membrane | photosystem I | photosystem II | exocyst | chloroplast | plastid | thylakoid	GO:0016168	chlorophyll binding	TraesCSU01G167700	TraesCSU02G167700
GO:0009765	photosynthesis; light harvesting	68	0.651728	2.22304	0.000200682	0.00498647	0.00447217	TraesCS5A03G0584700	W5FIZ2	Chlorophyll a-b binding protein; chloroplastic	GO:0009416 | GO:0009768 | GO:0009765 | GO:0015979	response to light stimulus | photosynthesis; light harvesting in photosystem I | photosynthesis; light harvesting | photosynthesis	GO:0016020 | GO:0009535 | GO:0009522 | GO:0009523 | GO:0009507 | GO:0009536 | GO:0009579	membrane | chloroplast thylakoid membrane | photosystem I | photosystem II | chloroplast | plastid | thylakoid	GO:0016168	chlorophyll binding	TraesCS5A01G229300	TraesCS5A02G229300
GO:0009765	photosynthesis; light harvesting	68	0.651728	2.22304	0.000200682	0.00498647	0.00447217	TraesCS7B03G0342700	A0A341YEW4	Chlorophyll a-b binding protein; chloroplastic	GO:0009416 | GO:0009768 | GO:0009765 | GO:0015979	response to light stimulus | photosynthesis; light harvesting in photosystem I | photosynthesis; light harvesting | photosynthesis	GO:0016020 | GO:0009535 | GO:0009522 | GO:0009523 | GO:0009507 | GO:0009536 | GO:0009579	membrane | chloroplast thylakoid membrane | photosystem I | photosystem II | chloroplast | plastid | thylakoid	GO:0016168	chlorophyll binding	TraesCS7B01G192500	TraesCS7B02G192500
GO:0009765	photosynthesis; light harvesting	68	0.651728	2.22304	0.000200682	0.00498647	0.00447217	TraesCS2A03G0433700	A0A1D5V1G5	Chlorophyll a-b binding protein; chloroplastic	GO:0009416 | GO:0009768 | GO:0009765 | GO:0015979	response to light stimulus | photosynthesis; light harvesting in photosystem I | photosynthesis; light harvesting | photosynthesis	GO:0016020 | GO:0009535 | GO:0009522 | GO:0009523 | GO:0009507 | GO:0009536 | GO:0009579	membrane | chloroplast thylakoid membrane | photosystem I | photosystem II | chloroplast | plastid | thylakoid	GO:0016168	chlorophyll binding	TraesCS2A01G206200	TraesCS2A02G206200
GO:0009765	photosynthesis; light harvesting	68	0.651728	2.22304	0.000200682	0.00498647	0.00447217	TraesCS1D03G0985100	A0A1D5SV65	Chlorophyll a-b binding protein; chloroplastic	GO:0009416 | GO:0009768 | GO:0009765 | GO:0015979	response to light stimulus | photosynthesis; light harvesting in photosystem I | photosynthesis; light harvesting | photosynthesis	GO:0016020 | GO:0009535 | GO:0009522 | GO:0009523 | GO:0009507 | GO:0009536 | GO:0009579	membrane | chloroplast thylakoid membrane | photosystem I | photosystem II | chloroplast | plastid | thylakoid	GO:0016168	chlorophyll binding	TraesCS1D01G428200	TraesCS1D02G428200
GO:0009765	photosynthesis; light harvesting	68	0.651728	2.22304	0.000200682	0.00498647	0.00447217	TraesCS5B03G1135300	A0A3B6LVK6	Chlorophyll a-b binding protein; chloroplastic	GO:0009765 | GO:0015979 | GO:0009416 | GO:0009768	photosynthesis; light harvesting | photosynthesis | response to light stimulus | photosynthesis; light harvesting in photosystem I	GO:0016020 | GO:0009535 | GO:0009522 | GO:0009523 | GO:0009507 | GO:0009536 | GO:0009579	membrane | chloroplast thylakoid membrane | photosystem I | photosystem II | chloroplast | plastid | thylakoid	GO:0016168	chlorophyll binding	TraesCS5B01G462800	TraesCS5B02G462800
GO:0009765	photosynthesis; light harvesting	68	0.651728	2.22304	0.000200682	0.00498647	0.00447217	TraesCS5D03G0552200	A0A3B6MSB3	Chlorophyll a-b binding protein; chloroplastic	GO:0009416 | GO:0009768 | GO:0009765 | GO:0015979	response to light stimulus | photosynthesis; light harvesting in photosystem I | photosynthesis; light harvesting | photosynthesis	GO:0016020 | GO:0009535 | GO:0009522 | GO:0009523 | GO:0009507 | GO:0009536 | GO:0009579	membrane | chloroplast thylakoid membrane | photosystem I | photosystem II | chloroplast | plastid | thylakoid	GO:0016168	chlorophyll binding	TraesCS5D01G238300	TraesCS5D02G238300
GO:0009765	photosynthesis; light harvesting	68	0.651728	2.22304	0.000200682	0.00498647	0.00447217	TraesCS1B03G1209500	A0A1D5SV65	Chlorophyll a-b binding protein; chloroplastic	GO:0009416 | GO:0009768 | GO:0009765 | GO:0015979	response to light stimulus | photosynthesis; light harvesting in photosystem I | photosynthesis; light harvesting | photosynthesis	GO:0016020 | GO:0009535 | GO:0009522 | GO:0009523 | GO:0009507 | GO:0009536 | GO:0009579	membrane | chloroplast thylakoid membrane | photosystem I | photosystem II | chloroplast | plastid | thylakoid	GO:0016168	chlorophyll binding	TraesCS1B01G451100	TraesCS1B02G451100
GO:0009765	photosynthesis; light harvesting	68	0.651728	2.22304	0.000200682	0.00498647	0.00447217	TraesCS5D03G0741600	W5F8Z5	Chlorophyll a-b binding protein; chloroplastic	GO:0009416 | GO:0009768 | GO:0009765 | GO:0015979	response to light stimulus | photosynthesis; light harvesting in photosystem I | photosynthesis; light harvesting | photosynthesis	GO:0016020 | GO:0009535 | GO:0009522 | GO:0009523 | GO:0009507 | GO:0009536 | GO:0009579	membrane | chloroplast thylakoid membrane | photosystem I | photosystem II | chloroplast | plastid | thylakoid	GO:0016168	chlorophyll binding	TraesCS5D01G329200	TraesCS5D02G329200
GO:0009765	photosynthesis; light harvesting	68	0.651728	2.22304	0.000200682	0.00498647	0.00447217	TraesCS5A03G1073100	A0A3B6KRK2	Chlorophyll a-b binding protein; chloroplastic	GO:0009765 | GO:0015979 | GO:0009416 | GO:0009768	photosynthesis; light harvesting | photosynthesis | response to light stimulus | photosynthesis; light harvesting in photosystem I	GO:0016020 | GO:0009535 | GO:0009522 | GO:0009523 | GO:0009507 | GO:0009536 | GO:0009579	membrane | chloroplast thylakoid membrane | photosystem I | photosystem II | chloroplast | plastid | thylakoid	GO:0016168	chlorophyll binding	TraesCS5A01G454200	TraesCS5A02G454200
GO:0009765	photosynthesis; light harvesting	68	0.651728	2.22304	0.000200682	0.00498647	0.00447217	TraesCS5B03G1135600	A0A3B6LVL4	Chlorophyll a-b binding protein; chloroplastic	GO:0009765 | GO:0015979 | GO:0009416 | GO:0009768	photosynthesis; light harvesting | photosynthesis | response to light stimulus | photosynthesis; light harvesting in photosystem I	GO:0016020 | GO:0009535 | GO:0009522 | GO:0009523 | GO:0009507 | GO:0009536 | GO:0009579	membrane | chloroplast thylakoid membrane | photosystem I | photosystem II | chloroplast | plastid | thylakoid	GO:0016168	chlorophyll binding	TraesCS5B01G463000	TraesCS5B02G463000
GO:0009765	photosynthesis; light harvesting	68	0.651728	2.22304	0.000200682	0.00498647	0.00447217	TraesCS6B03G0493800	A0A3B6PLM0	Chlorophyll a-b binding protein; chloroplastic	GO:0009416 | GO:0009768 | GO:0009765 | GO:0015979	response to light stimulus | photosynthesis; light harvesting in photosystem I | photosynthesis; light harvesting | photosynthesis	GO:0016020 | GO:0009535 | GO:0009522 | GO:0009523 | GO:0009507 | GO:0009536 | GO:0009579	membrane | chloroplast thylakoid membrane | photosystem I | photosystem II | chloroplast | plastid | thylakoid	GO:0016168	chlorophyll binding	TraesCS6B01G191500	TraesCS6B02G191500
GO:0009765	photosynthesis; light harvesting	68	0.651728	2.22304	0.000200682	0.00498647	0.00447217	TraesCS5D03G1027900	A0A3B6N0I8	Chlorophyll a-b binding protein; chloroplastic	GO:0009765 | GO:0015979 | GO:0009416 | GO:0009768	photosynthesis; light harvesting | photosynthesis | response to light stimulus | photosynthesis; light harvesting in photosystem I	GO:0016020 | GO:0009535 | GO:0009522 | GO:0009523 | GO:0009507 | GO:0009536 | GO:0009579	membrane | chloroplast thylakoid membrane | photosystem I | photosystem II | chloroplast | plastid | thylakoid	GO:0016168	chlorophyll binding	TraesCS5D01G464800	TraesCS5D02G464800
GO:0009765	photosynthesis; light harvesting	68	0.651728	2.22304	0.000200682	0.00498647	0.00447217	TraesCS6A03G0387900	W5GFA4	Chlorophyll a-b binding protein; chloroplastic	GO:0009416 | GO:0009768 | GO:0009765 | GO:0015979	response to light stimulus | photosynthesis; light harvesting in photosystem I | photosynthesis; light harvesting | photosynthesis	GO:0016020 | GO:0009535 | GO:0009522 | GO:0009523 | GO:0009507 | GO:0009536 | GO:0009579	membrane | chloroplast thylakoid membrane | photosystem I | photosystem II | chloroplast | plastid | thylakoid	GO:0016168	chlorophyll binding	TraesCS6A01G159800	TraesCS6A02G159800
GO:0009765	photosynthesis; light harvesting	68	0.651728	2.22304	0.000200682	0.00498647	0.00447217	TraesCS7A03G0642100	A0A3B6RIZ5	Chlorophyll a-b binding protein; chloroplastic	GO:0009416 | GO:0009768 | GO:0009765 | GO:0015979	response to light stimulus | photosynthesis; light harvesting in photosystem I | photosynthesis; light harvesting | photosynthesis	GO:0016020 | GO:0009535 | GO:0009522 | GO:0009523 | GO:0009507 | GO:0009536 | GO:0009579	membrane | chloroplast thylakoid membrane | photosystem I | photosystem II | chloroplast | plastid | thylakoid	GO:0016168	chlorophyll binding	TraesCS7A01G276400	TraesCS7A02G276400
GO:0009765	photosynthesis; light harvesting	68	0.651728	2.22304	0.000200682	0.00498647	0.00447217	TraesCS7B03G0270600	A0A3B6SAN9	Chlorophyll a-b binding protein; chloroplastic	GO:0006887 | GO:0009765 | GO:0015979 | GO:0009416 | GO:0009768	exocytosis | photosynthesis; light harvesting | photosynthesis | response to light stimulus | photosynthesis; light harvesting in photosystem I	GO:0016020 | GO:0009535 | GO:0009522 | GO:0009523 | GO:0000145 | GO:0009507 | GO:0009536 | GO:0009579	membrane | chloroplast thylakoid membrane | photosystem I | photosystem II | exocyst | chloroplast | plastid | thylakoid	GO:0016168	chlorophyll binding	TraesCS7B01G103400	TraesCS7B02G103400
GO:0009765	photosynthesis; light harvesting	68	0.651728	2.22304	0.000200682	0.00498647	0.00447217	TraesCS5B03G0815100	W5F8Z5	Chlorophyll a-b binding protein; chloroplastic	GO:0009416 | GO:0009768 | GO:0009765 | GO:0015979	response to light stimulus | photosynthesis; light harvesting in photosystem I | photosynthesis; light harvesting | photosynthesis	GO:0016020 | GO:0009535 | GO:0009522 | GO:0009523 | GO:0009507 | GO:0009536 | GO:0009579	membrane | chloroplast thylakoid membrane | photosystem I | photosystem II | chloroplast | plastid | thylakoid	GO:0016168	chlorophyll binding	TraesCS5B01G322900	TraesCS5B02G322900
GO:0009765	photosynthesis; light harvesting	68	0.651728	2.22304	0.000200682	0.00498647	0.00447217	TraesCS5A03G0783800	W5F8Z5	Chlorophyll a-b binding protein; chloroplastic	GO:0009416 | GO:0009768 | GO:0009765 | GO:0015979	response to light stimulus | photosynthesis; light harvesting in photosystem I | photosynthesis; light harvesting | photosynthesis	GO:0016020 | GO:0009535 | GO:0009522 | GO:0009523 | GO:0009507 | GO:0009536 | GO:0009579	membrane | chloroplast thylakoid membrane | photosystem I | photosystem II | chloroplast | plastid | thylakoid	GO:0016168	chlorophyll binding	TraesCS5A01G322500	TraesCS5A02G322500
GO:0009765	photosynthesis; light harvesting	68	0.651728	2.22304	0.000200682	0.00498647	0.00447217	TraesCS5D03G0805800	A0A1D5ZLT0	Chlorophyll a-b binding protein; chloroplastic	GO:0009416 | GO:0009768 | GO:0009765 | GO:0015979	response to light stimulus | photosynthesis; light harvesting in photosystem I | photosynthesis; light harvesting | photosynthesis	GO:0016020 | GO:0009535 | GO:0009522 | GO:0009523 | GO:0009507 | GO:0009536 | GO:0009579	membrane | chloroplast thylakoid membrane | photosystem I | photosystem II | chloroplast | plastid | thylakoid	GO:0016168	chlorophyll binding	TraesCS5D01G357600	TraesCS5D02G357600
GO:0009765	photosynthesis; light harvesting	68	0.651728	2.22304	0.000200682	0.00498647	0.00447217	TraesCS7A03G0528000	A0A3B6RH69	Chlorophyll a-b binding protein; chloroplastic	GO:0009416 | GO:0009768 | GO:0009765 | GO:0015979	response to light stimulus | photosynthesis; light harvesting in photosystem I | photosynthesis; light harvesting | photosynthesis	GO:0016020 | GO:0009535 | GO:0009522 | GO:0009523 | GO:0009507 | GO:0009536 | GO:0009579	membrane | chloroplast thylakoid membrane | photosystem I | photosystem II | chloroplast | plastid | thylakoid	GO:0016168	chlorophyll binding	TraesCS7A01G227100	TraesCS7A02G227100
GO:0009765	photosynthesis; light harvesting	68	0.651728	2.22304	0.000200682	0.00498647	0.00447217	TraesCS5A03G0843800	A0A1D5ZLT0	Chlorophyll a-b binding protein; chloroplastic	GO:0009416 | GO:0009768 | GO:0009765 | GO:0015979	response to light stimulus | photosynthesis; light harvesting in photosystem I | photosynthesis; light harvesting | photosynthesis	GO:0016020 | GO:0009535 | GO:0009522 | GO:0009523 | GO:0009507 | GO:0009536 | GO:0009579	membrane | chloroplast thylakoid membrane | photosystem I | photosystem II | chloroplast | plastid | thylakoid	GO:0016168	chlorophyll binding	TraesCS5A01G350600	TraesCS5A02G350600
GO:0009765	photosynthesis; light harvesting	68	0.651728	2.22304	0.000200682	0.00498647	0.00447217	TraesCS4A03G0603000	A0A096URP1 | A0A3B6HYC8 | A0A3B6HUR4	Chlorophyll a-b binding protein; chloroplastic | Chlorophyll a-b binding protein; chloroplastic | Chlorophyll a-b binding protein; chloroplastic	GO:0009765 | GO:0015979 | GO:0009416 | GO:0009768	photosynthesis; light harvesting | photosynthesis | response to light stimulus | photosynthesis; light harvesting in photosystem I	GO:0016020 | GO:0009535 | GO:0009522 | GO:0009523 | GO:0009507 | GO:0009536 | GO:0009579	membrane | chloroplast thylakoid membrane | photosystem I | photosystem II | chloroplast | plastid | thylakoid	GO:0016168	chlorophyll binding	TraesCS4A01G226900	TraesCS4A02G226900
GO:0009765	photosynthesis; light harvesting	68	0.651728	2.22304	0.000200682	0.00498647	0.00447217	TraesCS7D03G0505500	A0A341YEW4	Chlorophyll a-b binding protein; chloroplastic	GO:0009416 | GO:0009768 | GO:0009765 | GO:0015979	response to light stimulus | photosynthesis; light harvesting in photosystem I | photosynthesis; light harvesting | photosynthesis	GO:0016020 | GO:0009535 | GO:0009522 | GO:0009523 | GO:0009507 | GO:0009536 | GO:0009579	membrane | chloroplast thylakoid membrane | photosystem I | photosystem II | chloroplast | plastid | thylakoid	GO:0016168	chlorophyll binding	TraesCS7D01G227300	TraesCS7D02G227300
GO:0009765	photosynthesis; light harvesting	68	0.651728	2.22304	0.000200682	0.00498647	0.00447217	TraesCS4B03G0203200	A0A096URP1	Chlorophyll a-b binding protein; chloroplastic	GO:0009765 | GO:0015979	photosynthesis; light harvesting | photosynthesis	GO:0016020 | GO:0009535 | GO:0009522 | GO:0009523 | GO:0009507 | GO:0009536 | GO:0009579	membrane | chloroplast thylakoid membrane | photosystem I | photosystem II | chloroplast | plastid | thylakoid	GO:0016168	chlorophyll binding	TraesCS4B01G089500	TraesCS4B02G089500
GO:0009765	photosynthesis; light harvesting	68	0.651728	2.22304	0.000200682	0.00498647	0.00447217	TraesCS4D03G0168000	A0A096URP1	Chlorophyll a-b binding protein; chloroplastic	GO:0009765 | GO:0015979	photosynthesis; light harvesting | photosynthesis	GO:0016020 | GO:0009535 | GO:0009522 | GO:0009523 | GO:0009507 | GO:0009536 | GO:0009579	membrane | chloroplast thylakoid membrane | photosystem I | photosystem II | chloroplast | plastid | thylakoid	GO:0016168	chlorophyll binding	TraesCS4D01G086400	TraesCS4D02G086400
GO:0009765	photosynthesis; light harvesting	68	0.651728	2.22304	0.000200682	0.00498647	0.00447217	TraesCS5B03G0884400	A0A3B6LQN1 | A0A3B6LRY2	Chlorophyll a-b binding protein; chloroplastic | Chlorophyll a-b binding protein; chloroplastic	GO:0009765 | GO:0015979 | GO:0009416 | GO:0009768	photosynthesis; light harvesting | photosynthesis | response to light stimulus | photosynthesis; light harvesting in photosystem I	GO:0016020 | GO:0009535 | GO:0009522 | GO:0009523 | GO:0009507 | GO:0009536 | GO:0009579	membrane | chloroplast thylakoid membrane | photosystem I | photosystem II | chloroplast | plastid | thylakoid	GO:0016168	chlorophyll binding	TraesCS5B01G353200	TraesCS5B02G353200
GO:0009765	photosynthesis; light harvesting	68	0.651728	2.22304	0.000200682	0.00498647	0.00447217	TraesCS2D03G0738900	W5AY52	Chlorophyll a-b binding protein; chloroplastic	GO:0009416 | GO:0009768 | GO:0009765 | GO:0015979	response to light stimulus | photosynthesis; light harvesting in photosystem I | photosynthesis; light harvesting | photosynthesis	GO:0016020 | GO:0009535 | GO:0009522 | GO:0009523 | GO:0009507 | GO:0009536 | GO:0009579	membrane | chloroplast thylakoid membrane | photosystem I | photosystem II | chloroplast | plastid | thylakoid	GO:0016168	chlorophyll binding	TraesCS2D01G320900	TraesCS2D02G320900
GO:0009768	photosynthesis; light harvesting in photosystem I	65	0.653869	2.21643	0.00019984	0.00498647	0.00447217	TraesCS6A03G0216800	A0A3B6NM20	Chlorophyll a-b binding protein; chloroplastic	GO:0006887 | GO:0009765 | GO:0015979 | GO:0009416 | GO:0009768	exocytosis | photosynthesis; light harvesting | photosynthesis | response to light stimulus | photosynthesis; light harvesting in photosystem I	GO:0016020 | GO:0009535 | GO:0009522 | GO:0009523 | GO:0000145 | GO:0009507 | GO:0009536 | GO:0009579	membrane | chloroplast thylakoid membrane | photosystem I | photosystem II | exocyst | chloroplast | plastid | thylakoid	GO:0016168	chlorophyll binding	TraesCS6A01G094300	TraesCS6A02G094300
GO:0009768	photosynthesis; light harvesting in photosystem I	65	0.653869	2.21643	0.00019984	0.00498647	0.00447217	TraesCS6D03G0702400	A0A3B6QLJ2	Chlorophyll a-b binding protein; chloroplastic	GO:0009416 | GO:0009768 | GO:0009765 | GO:0015979	response to light stimulus | photosynthesis; light harvesting in photosystem I | photosynthesis; light harvesting | photosynthesis	GO:0016020 | GO:0009535 | GO:0009522 | GO:0009523 | GO:0009507 | GO:0009536 | GO:0009579	membrane | chloroplast thylakoid membrane | photosystem I | photosystem II | chloroplast | plastid | thylakoid	GO:0016168	chlorophyll binding	TraesCS6D01G299200	TraesCS6D02G299200
GO:0009768	photosynthesis; light harvesting in photosystem I	65	0.653869	2.21643	0.00019984	0.00498647	0.00447217	TraesCS6A03G0217100	A0A3B6NM96	Chlorophyll a-b binding protein; chloroplastic	GO:0006887 | GO:0009765 | GO:0015979 | GO:0009416 | GO:0009768	exocytosis | photosynthesis; light harvesting | photosynthesis | response to light stimulus | photosynthesis; light harvesting in photosystem I	GO:0016020 | GO:0009535 | GO:0009522 | GO:0009523 | GO:0000145 | GO:0009507 | GO:0009536 | GO:0009579	membrane | chloroplast thylakoid membrane | photosystem I | photosystem II | exocyst | chloroplast | plastid | thylakoid	GO:0016168	chlorophyll binding	TraesCS6A01G094600	TraesCS6A02G094600
GO:0009768	photosynthesis; light harvesting in photosystem I	65	0.653869	2.21643	0.00019984	0.00498647	0.00447217	TraesCS1D03G0729600	A0A3B5ZZE4	Chlorophyll a-b binding protein; chloroplastic	GO:0006887 | GO:0009765 | GO:0015979 | GO:0009416 | GO:0009768	exocytosis | photosynthesis; light harvesting | photosynthesis | response to light stimulus | photosynthesis; light harvesting in photosystem I	GO:0016020 | GO:0009535 | GO:0009522 | GO:0009523 | GO:0000145 | GO:0009507 | GO:0009536 | GO:0009579	membrane | chloroplast thylakoid membrane | photosystem I | photosystem II | exocyst | chloroplast | plastid | thylakoid	GO:0016168	chlorophyll binding	TraesCS1D01G306200	TraesCS1D02G306200
GO:0009768	photosynthesis; light harvesting in photosystem I	65	0.653869	2.21643	0.00019984	0.00498647	0.00447217	TraesCS1B03G0871200	A0A3B5Z0P1	Chlorophyll a-b binding protein; chloroplastic	GO:0009416 | GO:0009768 | GO:0009765 | GO:0015979	response to light stimulus | photosynthesis; light harvesting in photosystem I | photosynthesis; light harvesting | photosynthesis	GO:0016020 | GO:0009535 | GO:0009522 | GO:0009523 | GO:0009507 | GO:0009536 | GO:0009579	membrane | chloroplast thylakoid membrane | photosystem I | photosystem II | chloroplast | plastid | thylakoid	GO:0016168	chlorophyll binding	TraesCS1B01G317500	TraesCS1B02G317500
GO:0009768	photosynthesis; light harvesting in photosystem I	65	0.653869	2.21643	0.00019984	0.00498647	0.00447217	TraesCS6A03G0216900	A0A3B6NJQ4	Chlorophyll a-b binding protein; chloroplastic	GO:0009416 | GO:0009768 | GO:0009765 | GO:0015979	response to light stimulus | photosynthesis; light harvesting in photosystem I | photosynthesis; light harvesting | photosynthesis	GO:0016020 | GO:0009535 | GO:0009522 | GO:0009523 | GO:0009507 | GO:0009536 | GO:0009579	membrane | chloroplast thylakoid membrane | photosystem I | photosystem II | chloroplast | plastid | thylakoid	GO:0016168	chlorophyll binding	TraesCS6A01G094400	TraesCS6A02G094400
GO:0009768	photosynthesis; light harvesting in photosystem I	65	0.653869	2.21643	0.00019984	0.00498647	0.00447217	TraesCS1A03G0988100	A0A3B5Y7P0	Chlorophyll a-b binding protein; chloroplastic	GO:0006887 | GO:0009765 | GO:0015979 | GO:0009416 | GO:0009768	exocytosis | photosynthesis; light harvesting | photosynthesis | response to light stimulus | photosynthesis; light harvesting in photosystem I	GO:0016020 | GO:0009535 | GO:0009522 | GO:0009523 | GO:0000145 | GO:0009507 | GO:0009536 | GO:0009579	membrane | chloroplast thylakoid membrane | photosystem I | photosystem II | exocyst | chloroplast | plastid | thylakoid	GO:0016168	chlorophyll binding	TraesCS1A01G403800	TraesCS1A02G403800
GO:0009768	photosynthesis; light harvesting in photosystem I	65	0.653869	2.21643	0.00019984	0.00498647	0.00447217	TraesCS6A03G0217000	A0A3B6NL68	Chlorophyll a-b binding protein; chloroplastic	GO:0009416 | GO:0009768 | GO:0009765 | GO:0015979	response to light stimulus | photosynthesis; light harvesting in photosystem I | photosynthesis; light harvesting | photosynthesis	GO:0016020 | GO:0009535 | GO:0009522 | GO:0009523 | GO:0009507 | GO:0009536 | GO:0009579	membrane | chloroplast thylakoid membrane | photosystem I | photosystem II | chloroplast | plastid | thylakoid	GO:0016168	chlorophyll binding	TraesCS6A01G094500	TraesCS6A02G094500
GO:0009768	photosynthesis; light harvesting in photosystem I	65	0.653869	2.21643	0.00019984	0.00498647	0.00447217	TraesCS6B03G0305400	A0A3B6PG30	Chlorophyll a-b binding protein; chloroplastic	GO:0009416 | GO:0009768 | GO:0009765 | GO:0015979	response to light stimulus | photosynthesis; light harvesting in photosystem I | photosynthesis; light harvesting | photosynthesis	GO:0016020 | GO:0009535 | GO:0009522 | GO:0009523 | GO:0009507 | GO:0009536 | GO:0009579	membrane | chloroplast thylakoid membrane | photosystem I | photosystem II | chloroplast | plastid | thylakoid	GO:0016168	chlorophyll binding	TraesCS6B01G122500	TraesCS6B02G122500
GO:0009768	photosynthesis; light harvesting in photosystem I	65	0.653869	2.21643	0.00019984	0.00498647	0.00447217	TraesCS5B03G1135900	A0A3B6LVG8	Chlorophyll a-b binding protein; chloroplastic	GO:0009765 | GO:0015979 | GO:0009416 | GO:0009768	photosynthesis; light harvesting | photosynthesis | response to light stimulus | photosynthesis; light harvesting in photosystem I	GO:0016020 | GO:0009535 | GO:0009522 | GO:0009523 | GO:0009507 | GO:0009536 | GO:0009579	membrane | chloroplast thylakoid membrane | photosystem I | photosystem II | chloroplast | plastid | thylakoid	GO:0016168	chlorophyll binding	TraesCS5B01G463100	TraesCS5B02G463100
GO:0009768	photosynthesis; light harvesting in photosystem I	65	0.653869	2.21643	0.00019984	0.00498647	0.00447217	TraesCS6B03G0305600	A0A3B6PJ44	Chlorophyll a-b binding protein; chloroplastic	GO:0009416 | GO:0009768 | GO:0009765 | GO:0015979	response to light stimulus | photosynthesis; light harvesting in photosystem I | photosynthesis; light harvesting | photosynthesis	GO:0016020 | GO:0009535 | GO:0009522 | GO:0009523 | GO:0009507 | GO:0009536 | GO:0009579	membrane | chloroplast thylakoid membrane | photosystem I | photosystem II | chloroplast | plastid | thylakoid	GO:0016168	chlorophyll binding	TraesCS6B01G122700	TraesCS6B02G122700
GO:0009768	photosynthesis; light harvesting in photosystem I	65	0.653869	2.21643	0.00019984	0.00498647	0.00447217	TraesCS6B03G0988300	A0A3B6PSH8	Chlorophyll a-b binding protein; chloroplastic	GO:0009416 | GO:0009768 | GO:0009765 | GO:0015979	response to light stimulus | photosynthesis; light harvesting in photosystem I | photosynthesis; light harvesting | photosynthesis	GO:0016020 | GO:0009535 | GO:0009522 | GO:0009523 | GO:0009507 | GO:0009536 | GO:0009579	membrane | chloroplast thylakoid membrane | photosystem I | photosystem II | chloroplast | plastid | thylakoid	GO:0016168	chlorophyll binding	TraesCS6B01G350500	TraesCS6B02G350500
GO:0009768	photosynthesis; light harvesting in photosystem I	65	0.653869	2.21643	0.00019984	0.00498647	0.00447217	TraesCS1D03G0873600	A0A3B6A1J0	Chlorophyll a-b binding protein; chloroplastic	GO:0009416 | GO:0009768 | GO:0009765 | GO:0015979	response to light stimulus | photosynthesis; light harvesting in photosystem I | photosynthesis; light harvesting | photosynthesis	GO:0016020 | GO:0009535 | GO:0009522 | GO:0009523 | GO:0009507 | GO:0009536 | GO:0009579	membrane | chloroplast thylakoid membrane | photosystem I | photosystem II | chloroplast | plastid | thylakoid	GO:0016168	chlorophyll binding	TraesCS1D01G375000	TraesCS1D02G375000
GO:0009768	photosynthesis; light harvesting in photosystem I	65	0.653869	2.21643	0.00019984	0.00498647	0.00447217	TraesCS1A03G0761900	A0A3B5Y384	Chlorophyll a-b binding protein; chloroplastic	GO:0006887 | GO:0009765 | GO:0015979 | GO:0009416 | GO:0009768	exocytosis | photosynthesis; light harvesting | photosynthesis | response to light stimulus | photosynthesis; light harvesting in photosystem I	GO:0016020 | GO:0009535 | GO:0009522 | GO:0009523 | GO:0000145 | GO:0009507 | GO:0009536 | GO:0009579	membrane | chloroplast thylakoid membrane | photosystem I | photosystem II | exocyst | chloroplast | plastid | thylakoid	GO:0016168	chlorophyll binding	TraesCS1A01G306600	TraesCS1A02G306600
GO:0009768	photosynthesis; light harvesting in photosystem I	65	0.653869	2.21643	0.00019984	0.00498647	0.00447217	TraesCS7B03G0270500	A0A3B6SE95	Chlorophyll a-b binding protein; chloroplastic	GO:0009765 | GO:0015979 | GO:0009416 | GO:0009768	photosynthesis; light harvesting | photosynthesis | response to light stimulus | photosynthesis; light harvesting in photosystem I	GO:0016020 | GO:0009535 | GO:0009522 | GO:0009523 | GO:0009507 | GO:0009536 | GO:0009579	membrane | chloroplast thylakoid membrane | photosystem I | photosystem II | chloroplast | plastid | thylakoid	GO:0016168	chlorophyll binding	TraesCS7B01G103300	TraesCS7B02G103300
GO:0009768	photosynthesis; light harvesting in photosystem I	65	0.653869	2.21643	0.00019984	0.00498647	0.00447217	TraesCS6D03G0175200	A0A3B6QB29	Chlorophyll a-b binding protein; chloroplastic	GO:0006887 | GO:0009765 | GO:0015979 | GO:0009416 | GO:0009768	exocytosis | photosynthesis; light harvesting | photosynthesis | response to light stimulus | photosynthesis; light harvesting in photosystem I	GO:0016020 | GO:0009535 | GO:0009522 | GO:0009523 | GO:0000145 | GO:0009507 | GO:0009536 | GO:0009579	membrane | chloroplast thylakoid membrane | photosystem I | photosystem II | exocyst | chloroplast | plastid | thylakoid	GO:0016168	chlorophyll binding	TraesCS6D01G088800	TraesCS6D02G088800
GO:0009768	photosynthesis; light harvesting in photosystem I	65	0.653869	2.21643	0.00019984	0.00498647	0.00447217	TraesCS1D03G0873700	A0A3B5ZZX3	Chlorophyll a-b binding protein; chloroplastic	GO:0009765 | GO:0015979 | GO:0009416 | GO:0009768	photosynthesis; light harvesting | photosynthesis | response to light stimulus | photosynthesis; light harvesting in photosystem I	GO:0016020 | GO:0009535 | GO:0009522 | GO:0009523 | GO:0009507 | GO:0009536 | GO:0009579	membrane | chloroplast thylakoid membrane | photosystem I | photosystem II | chloroplast | plastid | thylakoid	GO:0016168	chlorophyll binding	TraesCS1D01G375100	TraesCS1D02G375100
GO:0009768	photosynthesis; light harvesting in photosystem I	65	0.653869	2.21643	0.00019984	0.00498647	0.00447217	TraesCS7A03G0464000	A0A3B6RHL2	Chlorophyll a-b binding protein; chloroplastic	GO:0009765 | GO:0015979 | GO:0009416 | GO:0009768	photosynthesis; light harvesting | photosynthesis | response to light stimulus | photosynthesis; light harvesting in photosystem I	GO:0016020 | GO:0009535 | GO:0009522 | GO:0009523 | GO:0009507 | GO:0009536 | GO:0009579	membrane | chloroplast thylakoid membrane | photosystem I | photosystem II | chloroplast | plastid | thylakoid	GO:0016168	chlorophyll binding	TraesCS7A01G238400	TraesCS7A02G238400
GO:0009768	photosynthesis; light harvesting in photosystem I	65	0.653869	2.21643	0.00019984	0.00498647	0.00447217	TraesCS2B03G0532800	A0A3B6C3B9	Chlorophyll a-b binding protein; chloroplastic	GO:0009765 | GO:0015979 | GO:0009416 | GO:0009768	photosynthesis; light harvesting | photosynthesis | response to light stimulus | photosynthesis; light harvesting in photosystem I	GO:0016020 | GO:0005739 | GO:0009535 | GO:0009522 | GO:0009523 | GO:0009507 | GO:0009536 | GO:0009579	membrane | mitochondrion | chloroplast thylakoid membrane | photosystem I | photosystem II | chloroplast | plastid | thylakoid	GO:0016168	chlorophyll binding	TraesCS2B01G220100	TraesCS2B02G220100
GO:0009768	photosynthesis; light harvesting in photosystem I	65	0.653869	2.21643	0.00019984	0.00498647	0.00447217	TraesCS2D03G0420300	A0A3B6DA68	Chlorophyll a-b binding protein; chloroplastic	GO:0009765 | GO:0015979 | GO:0009416 | GO:0009768	photosynthesis; light harvesting | photosynthesis | response to light stimulus | photosynthesis; light harvesting in photosystem I	GO:0016020 | GO:0005739 | GO:0009535 | GO:0009522 | GO:0009523 | GO:0009507 | GO:0009536 | GO:0009579	membrane | mitochondrion | chloroplast thylakoid membrane | photosystem I | photosystem II | chloroplast | plastid | thylakoid	GO:0016168	chlorophyll binding	TraesCS2D01G200700	TraesCS2D02G200700
GO:0009768	photosynthesis; light harvesting in photosystem I	65	0.653869	2.21643	0.00019984	0.00498647	0.00447217	TraesCS1B03G1053500	A0A3B5Z2Y2	Chlorophyll a-b binding protein; chloroplastic	GO:0006887 | GO:0009765 | GO:0015979 | GO:0009416 | GO:0009768	exocytosis | photosynthesis; light harvesting | photosynthesis | response to light stimulus | photosynthesis; light harvesting in photosystem I	GO:0016020 | GO:0009535 | GO:0009522 | GO:0009523 | GO:0000145 | GO:0009507 | GO:0009536 | GO:0009579	membrane | chloroplast thylakoid membrane | photosystem I | photosystem II | exocyst | chloroplast | plastid | thylakoid	GO:0016168	chlorophyll binding	TraesCS1B01G388500	TraesCS1B02G388500
GO:0009768	photosynthesis; light harvesting in photosystem I	65	0.653869	2.21643	0.00019984	0.00498647	0.00447217	TraesCS5D03G1027800	A0A3B6N1F1	Chlorophyll a-b binding protein; chloroplastic	GO:0009765 | GO:0015979 | GO:0009416 | GO:0009768	photosynthesis; light harvesting | photosynthesis | response to light stimulus | photosynthesis; light harvesting in photosystem I	GO:0016020 | GO:0009535 | GO:0009522 | GO:0009523 | GO:0009507 | GO:0009536 | GO:0009579	membrane | chloroplast thylakoid membrane | photosystem I | photosystem II | chloroplast | plastid | thylakoid	GO:0016168	chlorophyll binding	TraesCS5D01G464700	TraesCS5D02G464700
GO:0009768	photosynthesis; light harvesting in photosystem I	65	0.653869	2.21643	0.00019984	0.00498647	0.00447217	TraesCS6B03G0305800	A0A3B6PHP0 | A0A3B6PHQ9	Chlorophyll a-b binding protein; chloroplastic | Chlorophyll a-b binding protein; chloroplastic	GO:0009765 | GO:0015979 | GO:0009416 | GO:0009768	photosynthesis; light harvesting | photosynthesis | response to light stimulus | photosynthesis; light harvesting in photosystem I	GO:0016020 | GO:0009535 | GO:0009522 | GO:0009523 | GO:0009507 | GO:0009536 | GO:0009579	membrane | chloroplast thylakoid membrane | photosystem I | photosystem II | chloroplast | plastid | thylakoid	GO:0016168	chlorophyll binding	TraesCS6B01G122800	TraesCS6B02G122800
GO:0009768	photosynthesis; light harvesting in photosystem I	65	0.653869	2.21643	0.00019984	0.00498647	0.00447217	TraesCS1B03G1053300	A0A3B5Z3Z4	Chlorophyll a-b binding protein; chloroplastic	GO:0009765 | GO:0015979 | GO:0009416 | GO:0009768	photosynthesis; light harvesting | photosynthesis | response to light stimulus | photosynthesis; light harvesting in photosystem I	GO:0016020 | GO:0009535 | GO:0009522 | GO:0009523 | GO:0009507 | GO:0009536 | GO:0009579	membrane | chloroplast thylakoid membrane | photosystem I | photosystem II | chloroplast | plastid | thylakoid	GO:0016168	chlorophyll binding	TraesCS1B01G388300	TraesCS1B02G388300
GO:0009768	photosynthesis; light harvesting in photosystem I	65	0.653869	2.21643	0.00019984	0.00498647	0.00447217	TraesCS7D03G0445500	A0A3B6TGX4	Chlorophyll a-b binding protein; chloroplastic	GO:0006887 | GO:0009765 | GO:0015979 | GO:0009416 | GO:0009768	exocytosis | photosynthesis; light harvesting | photosynthesis | response to light stimulus | photosynthesis; light harvesting in photosystem I	GO:0016020 | GO:0009535 | GO:0009522 | GO:0009523 | GO:0000145 | GO:0009507 | GO:0009536 | GO:0009579	membrane | chloroplast thylakoid membrane | photosystem I | photosystem II | exocyst | chloroplast | plastid | thylakoid	GO:0016168	chlorophyll binding	TraesCS7D01G199400	TraesCS7D02G199400
GO:0009768	photosynthesis; light harvesting in photosystem I	65	0.653869	2.21643	0.00019984	0.00498647	0.00447217	TraesCS2A03G0388400	A0A3B6AVG9	Chlorophyll a-b binding protein; chloroplastic	GO:0009765 | GO:0015979 | GO:0009416 | GO:0009768	photosynthesis; light harvesting | photosynthesis | response to light stimulus | photosynthesis; light harvesting in photosystem I	GO:0016020 | GO:0005739 | GO:0009535 | GO:0009522 | GO:0009523 | GO:0009507 | GO:0009536 | GO:0009579	membrane | mitochondrion | chloroplast thylakoid membrane | photosystem I | photosystem II | chloroplast | plastid | thylakoid	GO:0016168	chlorophyll binding	TraesCS2A01G187200	TraesCS2A02G187200
GO:0009768	photosynthesis; light harvesting in photosystem I	65	0.653869	2.21643	0.00019984	0.00498647	0.00447217	TraesCS5A03G1073200	A0A3B6KSA1	Chlorophyll a-b binding protein; chloroplastic	GO:0009765 | GO:0015979 | GO:0009416 | GO:0009768	photosynthesis; light harvesting | photosynthesis | response to light stimulus | photosynthesis; light harvesting in photosystem I	GO:0016020 | GO:0009535 | GO:0009522 | GO:0009523 | GO:0009507 | GO:0009536 | GO:0009579	membrane | chloroplast thylakoid membrane | photosystem I | photosystem II | chloroplast | plastid | thylakoid	GO:0016168	chlorophyll binding	TraesCS5A01G454300	TraesCS5A02G454300
GO:0009768	photosynthesis; light harvesting in photosystem I	65	0.653869	2.21643	0.00019984	0.00498647	0.00447217	TraesCS6A03G0216700	A0A3B6NLG5	Chlorophyll a-b binding protein; chloroplastic	GO:0009416 | GO:0009768 | GO:0009765 | GO:0015979	response to light stimulus | photosynthesis; light harvesting in photosystem I | photosynthesis; light harvesting | photosynthesis	GO:0016020 | GO:0009535 | GO:0009522 | GO:0009523 | GO:0009507 | GO:0009536 | GO:0009579	membrane | chloroplast thylakoid membrane | photosystem I | photosystem II | chloroplast | plastid | thylakoid	GO:0016168	chlorophyll binding	TraesCS6A01G094200	TraesCS6A02G094200
GO:0009768	photosynthesis; light harvesting in photosystem I	65	0.653869	2.21643	0.00019984	0.00498647	0.00447217	TraesCS2B03G0560500	A0A3B6C6E5	Chlorophyll a-b binding protein; chloroplastic	GO:0009416 | GO:0009768 | GO:0009765 | GO:0015979	response to light stimulus | photosynthesis; light harvesting in photosystem I | photosynthesis; light harvesting | photosynthesis	GO:0016020 | GO:0009535 | GO:0009522 | GO:0009523 | GO:0009507 | GO:0009536 | GO:0009579	membrane | chloroplast thylakoid membrane | photosystem I | photosystem II | chloroplast | plastid | thylakoid	GO:0016168	chlorophyll binding	TraesCS2B01G233400	TraesCS2B02G233400
GO:0009768	photosynthesis; light harvesting in photosystem I	65	0.653869	2.21643	0.00019984	0.00498647	0.00447217	TraesCS5B03G0599300	W5FIZ2	Chlorophyll a-b binding protein; chloroplastic	GO:0009416 | GO:0009768 | GO:0009765 | GO:0015979	response to light stimulus | photosynthesis; light harvesting in photosystem I | photosynthesis; light harvesting | photosynthesis	GO:0016020 | GO:0009535 | GO:0009522 | GO:0009523 | GO:0009507 | GO:0009536 | GO:0009579	membrane | chloroplast thylakoid membrane | photosystem I | photosystem II | chloroplast | plastid | thylakoid	GO:0016168	chlorophyll binding	TraesCS5B01G227900	TraesCS5B02G227900
GO:0009768	photosynthesis; light harvesting in photosystem I	65	0.653869	2.21643	0.00019984	0.00498647	0.00447217	TraesCS2D03G0438600	A0A1D5V1G5	Chlorophyll a-b binding protein; chloroplastic	GO:0009416 | GO:0009768 | GO:0009765 | GO:0015979	response to light stimulus | photosynthesis; light harvesting in photosystem I | photosynthesis; light harvesting | photosynthesis	GO:0016020 | GO:0009535 | GO:0009522 | GO:0009523 | GO:0009507 | GO:0009536 | GO:0009579	membrane | chloroplast thylakoid membrane | photosystem I | photosystem II | chloroplast | plastid | thylakoid	GO:0016168	chlorophyll binding	TraesCS2D01G209900	TraesCS2D02G209900
GO:0009768	photosynthesis; light harvesting in photosystem I	65	0.653869	2.21643	0.00019984	0.00498647	0.00447217	TraesCS6D03G0340100	W5GFA4	Chlorophyll a-b binding protein; chloroplastic	GO:0009416 | GO:0009768 | GO:0009765 | GO:0015979	response to light stimulus | photosynthesis; light harvesting in photosystem I | photosynthesis; light harvesting | photosynthesis	GO:0016020 | GO:0009535 | GO:0009522 | GO:0009523 | GO:0009507 | GO:0009536 | GO:0009579	membrane | chloroplast thylakoid membrane | photosystem I | photosystem II | chloroplast | plastid | thylakoid	GO:0016168	chlorophyll binding	TraesCS6D01G152700	TraesCS6D02G152700
GO:0009768	photosynthesis; light harvesting in photosystem I	65	0.653869	2.21643	0.00019984	0.00498647	0.00447217	TraesCS6A03G0828700	A0A3B6NVC2	Chlorophyll a-b binding protein; chloroplastic	GO:0009416 | GO:0009768 | GO:0009765 | GO:0015979	response to light stimulus | photosynthesis; light harvesting in photosystem I | photosynthesis; light harvesting | photosynthesis	GO:0016020 | GO:0009535 | GO:0009522 | GO:0009523 | GO:0009507 | GO:0009536 | GO:0009579	membrane | chloroplast thylakoid membrane | photosystem I | photosystem II | chloroplast | plastid | thylakoid	GO:0016168	chlorophyll binding	TraesCS6A01G319700	TraesCS6A02G319700
GO:0009768	photosynthesis; light harvesting in photosystem I	65	0.653869	2.21643	0.00019984	0.00498647	0.00447217	TraesCSU03G0209800	A0A3B6U7M4	Chlorophyll a-b binding protein; chloroplastic	GO:0006887 | GO:0009765 | GO:0015979 | GO:0009416 | GO:0009768	exocytosis | photosynthesis; light harvesting | photosynthesis | response to light stimulus | photosynthesis; light harvesting in photosystem I	GO:0016020 | GO:0009535 | GO:0009522 | GO:0009523 | GO:0000145 | GO:0009507 | GO:0009536 | GO:0009579	membrane | chloroplast thylakoid membrane | photosystem I | photosystem II | exocyst | chloroplast | plastid | thylakoid	GO:0016168	chlorophyll binding	TraesCSU01G167700	TraesCSU02G167700
GO:0009768	photosynthesis; light harvesting in photosystem I	65	0.653869	2.21643	0.00019984	0.00498647	0.00447217	TraesCS5A03G0584700	W5FIZ2	Chlorophyll a-b binding protein; chloroplastic	GO:0009416 | GO:0009768 | GO:0009765 | GO:0015979	response to light stimulus | photosynthesis; light harvesting in photosystem I | photosynthesis; light harvesting | photosynthesis	GO:0016020 | GO:0009535 | GO:0009522 | GO:0009523 | GO:0009507 | GO:0009536 | GO:0009579	membrane | chloroplast thylakoid membrane | photosystem I | photosystem II | chloroplast | plastid | thylakoid	GO:0016168	chlorophyll binding	TraesCS5A01G229300	TraesCS5A02G229300
GO:0009768	photosynthesis; light harvesting in photosystem I	65	0.653869	2.21643	0.00019984	0.00498647	0.00447217	TraesCS7B03G0342700	A0A341YEW4	Chlorophyll a-b binding protein; chloroplastic	GO:0009416 | GO:0009768 | GO:0009765 | GO:0015979	response to light stimulus | photosynthesis; light harvesting in photosystem I | photosynthesis; light harvesting | photosynthesis	GO:0016020 | GO:0009535 | GO:0009522 | GO:0009523 | GO:0009507 | GO:0009536 | GO:0009579	membrane | chloroplast thylakoid membrane | photosystem I | photosystem II | chloroplast | plastid | thylakoid	GO:0016168	chlorophyll binding	TraesCS7B01G192500	TraesCS7B02G192500
GO:0009768	photosynthesis; light harvesting in photosystem I	65	0.653869	2.21643	0.00019984	0.00498647	0.00447217	TraesCS2A03G0433700	A0A1D5V1G5	Chlorophyll a-b binding protein; chloroplastic	GO:0009416 | GO:0009768 | GO:0009765 | GO:0015979	response to light stimulus | photosynthesis; light harvesting in photosystem I | photosynthesis; light harvesting | photosynthesis	GO:0016020 | GO:0009535 | GO:0009522 | GO:0009523 | GO:0009507 | GO:0009536 | GO:0009579	membrane | chloroplast thylakoid membrane | photosystem I | photosystem II | chloroplast | plastid | thylakoid	GO:0016168	chlorophyll binding	TraesCS2A01G206200	TraesCS2A02G206200
GO:0009768	photosynthesis; light harvesting in photosystem I	65	0.653869	2.21643	0.00019984	0.00498647	0.00447217	TraesCS1D03G0985100	A0A1D5SV65	Chlorophyll a-b binding protein; chloroplastic	GO:0009416 | GO:0009768 | GO:0009765 | GO:0015979	response to light stimulus | photosynthesis; light harvesting in photosystem I | photosynthesis; light harvesting | photosynthesis	GO:0016020 | GO:0009535 | GO:0009522 | GO:0009523 | GO:0009507 | GO:0009536 | GO:0009579	membrane | chloroplast thylakoid membrane | photosystem I | photosystem II | chloroplast | plastid | thylakoid	GO:0016168	chlorophyll binding	TraesCS1D01G428200	TraesCS1D02G428200
GO:0009768	photosynthesis; light harvesting in photosystem I	65	0.653869	2.21643	0.00019984	0.00498647	0.00447217	TraesCS5B03G1135300	A0A3B6LVK6	Chlorophyll a-b binding protein; chloroplastic	GO:0009765 | GO:0015979 | GO:0009416 | GO:0009768	photosynthesis; light harvesting | photosynthesis | response to light stimulus | photosynthesis; light harvesting in photosystem I	GO:0016020 | GO:0009535 | GO:0009522 | GO:0009523 | GO:0009507 | GO:0009536 | GO:0009579	membrane | chloroplast thylakoid membrane | photosystem I | photosystem II | chloroplast | plastid | thylakoid	GO:0016168	chlorophyll binding	TraesCS5B01G462800	TraesCS5B02G462800
GO:0009768	photosynthesis; light harvesting in photosystem I	65	0.653869	2.21643	0.00019984	0.00498647	0.00447217	TraesCS5D03G0552200	A0A3B6MSB3	Chlorophyll a-b binding protein; chloroplastic	GO:0009416 | GO:0009768 | GO:0009765 | GO:0015979	response to light stimulus | photosynthesis; light harvesting in photosystem I | photosynthesis; light harvesting | photosynthesis	GO:0016020 | GO:0009535 | GO:0009522 | GO:0009523 | GO:0009507 | GO:0009536 | GO:0009579	membrane | chloroplast thylakoid membrane | photosystem I | photosystem II | chloroplast | plastid | thylakoid	GO:0016168	chlorophyll binding	TraesCS5D01G238300	TraesCS5D02G238300
GO:0009768	photosynthesis; light harvesting in photosystem I	65	0.653869	2.21643	0.00019984	0.00498647	0.00447217	TraesCS1B03G1209500	A0A1D5SV65	Chlorophyll a-b binding protein; chloroplastic	GO:0009416 | GO:0009768 | GO:0009765 | GO:0015979	response to light stimulus | photosynthesis; light harvesting in photosystem I | photosynthesis; light harvesting | photosynthesis	GO:0016020 | GO:0009535 | GO:0009522 | GO:0009523 | GO:0009507 | GO:0009536 | GO:0009579	membrane | chloroplast thylakoid membrane | photosystem I | photosystem II | chloroplast | plastid | thylakoid	GO:0016168	chlorophyll binding	TraesCS1B01G451100	TraesCS1B02G451100
GO:0009768	photosynthesis; light harvesting in photosystem I	65	0.653869	2.21643	0.00019984	0.00498647	0.00447217	TraesCS5D03G0741600	W5F8Z5	Chlorophyll a-b binding protein; chloroplastic	GO:0009416 | GO:0009768 | GO:0009765 | GO:0015979	response to light stimulus | photosynthesis; light harvesting in photosystem I | photosynthesis; light harvesting | photosynthesis	GO:0016020 | GO:0009535 | GO:0009522 | GO:0009523 | GO:0009507 | GO:0009536 | GO:0009579	membrane | chloroplast thylakoid membrane | photosystem I | photosystem II | chloroplast | plastid | thylakoid	GO:0016168	chlorophyll binding	TraesCS5D01G329200	TraesCS5D02G329200
GO:0009768	photosynthesis; light harvesting in photosystem I	65	0.653869	2.21643	0.00019984	0.00498647	0.00447217	TraesCS5A03G1073100	A0A3B6KRK2	Chlorophyll a-b binding protein; chloroplastic	GO:0009765 | GO:0015979 | GO:0009416 | GO:0009768	photosynthesis; light harvesting | photosynthesis | response to light stimulus | photosynthesis; light harvesting in photosystem I	GO:0016020 | GO:0009535 | GO:0009522 | GO:0009523 | GO:0009507 | GO:0009536 | GO:0009579	membrane | chloroplast thylakoid membrane | photosystem I | photosystem II | chloroplast | plastid | thylakoid	GO:0016168	chlorophyll binding	TraesCS5A01G454200	TraesCS5A02G454200
GO:0009768	photosynthesis; light harvesting in photosystem I	65	0.653869	2.21643	0.00019984	0.00498647	0.00447217	TraesCS5B03G1135600	A0A3B6LVL4	Chlorophyll a-b binding protein; chloroplastic	GO:0009765 | GO:0015979 | GO:0009416 | GO:0009768	photosynthesis; light harvesting | photosynthesis | response to light stimulus | photosynthesis; light harvesting in photosystem I	GO:0016020 | GO:0009535 | GO:0009522 | GO:0009523 | GO:0009507 | GO:0009536 | GO:0009579	membrane | chloroplast thylakoid membrane | photosystem I | photosystem II | chloroplast | plastid | thylakoid	GO:0016168	chlorophyll binding	TraesCS5B01G463000	TraesCS5B02G463000
GO:0009768	photosynthesis; light harvesting in photosystem I	65	0.653869	2.21643	0.00019984	0.00498647	0.00447217	TraesCS6B03G0493800	A0A3B6PLM0	Chlorophyll a-b binding protein; chloroplastic	GO:0009416 | GO:0009768 | GO:0009765 | GO:0015979	response to light stimulus | photosynthesis; light harvesting in photosystem I | photosynthesis; light harvesting | photosynthesis	GO:0016020 | GO:0009535 | GO:0009522 | GO:0009523 | GO:0009507 | GO:0009536 | GO:0009579	membrane | chloroplast thylakoid membrane | photosystem I | photosystem II | chloroplast | plastid | thylakoid	GO:0016168	chlorophyll binding	TraesCS6B01G191500	TraesCS6B02G191500
GO:0009768	photosynthesis; light harvesting in photosystem I	65	0.653869	2.21643	0.00019984	0.00498647	0.00447217	TraesCS5D03G1027900	A0A3B6N0I8	Chlorophyll a-b binding protein; chloroplastic	GO:0009765 | GO:0015979 | GO:0009416 | GO:0009768	photosynthesis; light harvesting | photosynthesis | response to light stimulus | photosynthesis; light harvesting in photosystem I	GO:0016020 | GO:0009535 | GO:0009522 | GO:0009523 | GO:0009507 | GO:0009536 | GO:0009579	membrane | chloroplast thylakoid membrane | photosystem I | photosystem II | chloroplast | plastid | thylakoid	GO:0016168	chlorophyll binding	TraesCS5D01G464800	TraesCS5D02G464800
GO:0009768	photosynthesis; light harvesting in photosystem I	65	0.653869	2.21643	0.00019984	0.00498647	0.00447217	TraesCS6A03G0387900	W5GFA4	Chlorophyll a-b binding protein; chloroplastic	GO:0009416 | GO:0009768 | GO:0009765 | GO:0015979	response to light stimulus | photosynthesis; light harvesting in photosystem I | photosynthesis; light harvesting | photosynthesis	GO:0016020 | GO:0009535 | GO:0009522 | GO:0009523 | GO:0009507 | GO:0009536 | GO:0009579	membrane | chloroplast thylakoid membrane | photosystem I | photosystem II | chloroplast | plastid | thylakoid	GO:0016168	chlorophyll binding	TraesCS6A01G159800	TraesCS6A02G159800
GO:0009768	photosynthesis; light harvesting in photosystem I	65	0.653869	2.21643	0.00019984	0.00498647	0.00447217	TraesCS7A03G0642100	A0A3B6RIZ5	Chlorophyll a-b binding protein; chloroplastic	GO:0009416 | GO:0009768 | GO:0009765 | GO:0015979	response to light stimulus | photosynthesis; light harvesting in photosystem I | photosynthesis; light harvesting | photosynthesis	GO:0016020 | GO:0009535 | GO:0009522 | GO:0009523 | GO:0009507 | GO:0009536 | GO:0009579	membrane | chloroplast thylakoid membrane | photosystem I | photosystem II | chloroplast | plastid | thylakoid	GO:0016168	chlorophyll binding	TraesCS7A01G276400	TraesCS7A02G276400
GO:0009768	photosynthesis; light harvesting in photosystem I	65	0.653869	2.21643	0.00019984	0.00498647	0.00447217	TraesCS7B03G0270600	A0A3B6SAN9	Chlorophyll a-b binding protein; chloroplastic	GO:0006887 | GO:0009765 | GO:0015979 | GO:0009416 | GO:0009768	exocytosis | photosynthesis; light harvesting | photosynthesis | response to light stimulus | photosynthesis; light harvesting in photosystem I	GO:0016020 | GO:0009535 | GO:0009522 | GO:0009523 | GO:0000145 | GO:0009507 | GO:0009536 | GO:0009579	membrane | chloroplast thylakoid membrane | photosystem I | photosystem II | exocyst | chloroplast | plastid | thylakoid	GO:0016168	chlorophyll binding	TraesCS7B01G103400	TraesCS7B02G103400
GO:0009768	photosynthesis; light harvesting in photosystem I	65	0.653869	2.21643	0.00019984	0.00498647	0.00447217	TraesCS5B03G0815100	W5F8Z5	Chlorophyll a-b binding protein; chloroplastic	GO:0009416 | GO:0009768 | GO:0009765 | GO:0015979	response to light stimulus | photosynthesis; light harvesting in photosystem I | photosynthesis; light harvesting | photosynthesis	GO:0016020 | GO:0009535 | GO:0009522 | GO:0009523 | GO:0009507 | GO:0009536 | GO:0009579	membrane | chloroplast thylakoid membrane | photosystem I | photosystem II | chloroplast | plastid | thylakoid	GO:0016168	chlorophyll binding	TraesCS5B01G322900	TraesCS5B02G322900
GO:0009768	photosynthesis; light harvesting in photosystem I	65	0.653869	2.21643	0.00019984	0.00498647	0.00447217	TraesCS5A03G0783800	W5F8Z5	Chlorophyll a-b binding protein; chloroplastic	GO:0009416 | GO:0009768 | GO:0009765 | GO:0015979	response to light stimulus | photosynthesis; light harvesting in photosystem I | photosynthesis; light harvesting | photosynthesis	GO:0016020 | GO:0009535 | GO:0009522 | GO:0009523 | GO:0009507 | GO:0009536 | GO:0009579	membrane | chloroplast thylakoid membrane | photosystem I | photosystem II | chloroplast | plastid | thylakoid	GO:0016168	chlorophyll binding	TraesCS5A01G322500	TraesCS5A02G322500
GO:0009768	photosynthesis; light harvesting in photosystem I	65	0.653869	2.21643	0.00019984	0.00498647	0.00447217	TraesCS5D03G0805800	A0A1D5ZLT0	Chlorophyll a-b binding protein; chloroplastic	GO:0009416 | GO:0009768 | GO:0009765 | GO:0015979	response to light stimulus | photosynthesis; light harvesting in photosystem I | photosynthesis; light harvesting | photosynthesis	GO:0016020 | GO:0009535 | GO:0009522 | GO:0009523 | GO:0009507 | GO:0009536 | GO:0009579	membrane | chloroplast thylakoid membrane | photosystem I | photosystem II | chloroplast | plastid | thylakoid	GO:0016168	chlorophyll binding	TraesCS5D01G357600	TraesCS5D02G357600
GO:0009768	photosynthesis; light harvesting in photosystem I	65	0.653869	2.21643	0.00019984	0.00498647	0.00447217	TraesCS7A03G0528000	A0A3B6RH69	Chlorophyll a-b binding protein; chloroplastic	GO:0009416 | GO:0009768 | GO:0009765 | GO:0015979	response to light stimulus | photosynthesis; light harvesting in photosystem I | photosynthesis; light harvesting | photosynthesis	GO:0016020 | GO:0009535 | GO:0009522 | GO:0009523 | GO:0009507 | GO:0009536 | GO:0009579	membrane | chloroplast thylakoid membrane | photosystem I | photosystem II | chloroplast | plastid | thylakoid	GO:0016168	chlorophyll binding	TraesCS7A01G227100	TraesCS7A02G227100
GO:0009768	photosynthesis; light harvesting in photosystem I	65	0.653869	2.21643	0.00019984	0.00498647	0.00447217	TraesCS5A03G0843800	A0A1D5ZLT0	Chlorophyll a-b binding protein; chloroplastic	GO:0009416 | GO:0009768 | GO:0009765 | GO:0015979	response to light stimulus | photosynthesis; light harvesting in photosystem I | photosynthesis; light harvesting | photosynthesis	GO:0016020 | GO:0009535 | GO:0009522 | GO:0009523 | GO:0009507 | GO:0009536 | GO:0009579	membrane | chloroplast thylakoid membrane | photosystem I | photosystem II | chloroplast | plastid | thylakoid	GO:0016168	chlorophyll binding	TraesCS5A01G350600	TraesCS5A02G350600
GO:0009699	phenylpropanoid biosynthetic process	20	-0.803196	-2.13429	0.000199045	0.00498647	0.00447217	TraesCS1B03G0028800	A0A3B5YQ26	Dirigent protein	GO:0009699	phenylpropanoid biosynthetic process	GO:0048046 | GO:0005576	apoplast | extracellular region	GO:0030246	carbohydrate binding	TraesCS1B01G014200	TraesCS1B02G014200
GO:0009699	phenylpropanoid biosynthetic process	20	-0.803196	-2.13429	0.000199045	0.00498647	0.00447217	TraesCS4B03G0220300	A0A3B6IPN6	Dirigent protein	GO:0009699	phenylpropanoid biosynthetic process	GO:0048046 | GO:0005576	apoplast | extracellular region	NA	NA	TraesCS4B01G096000	TraesCS4B02G096000
GO:0009699	phenylpropanoid biosynthetic process	20	-0.803196	-2.13429	0.000199045	0.00498647	0.00447217	TraesCS4B03G0768400	A0A3B6IX05	Dirigent protein	GO:0009699	phenylpropanoid biosynthetic process	GO:0048046 | GO:0005576	apoplast | extracellular region	NA	NA	TraesCS4B01G291800	TraesCS4B02G291800
GO:0009699	phenylpropanoid biosynthetic process	20	-0.803196	-2.13429	0.000199045	0.00498647	0.00447217	TraesCS7B03G0066600	A0A3B6SBX5	Dirigent protein	GO:0009699	phenylpropanoid biosynthetic process	GO:0048046 | GO:0005576	apoplast | extracellular region	NA	NA	TraesCS7B01G024400	TraesCS7B02G024400
GO:0009699	phenylpropanoid biosynthetic process	20	-0.803196	-2.13429	0.000199045	0.00498647	0.00447217	TraesCS2B03G1555100	A0A3B6CJP6	Dirigent protein	GO:0009699	phenylpropanoid biosynthetic process	GO:0048046 | GO:0005576	apoplast | extracellular region	GO:0030246	carbohydrate binding	TraesCS2B01G625000	TraesCS2B02G625000
GO:0009699	phenylpropanoid biosynthetic process	20	-0.803196	-2.13429	0.000199045	0.00498647	0.00447217	TraesCS5D03G0431200	A0A341W7H8	Dirigent protein	GO:0009699	phenylpropanoid biosynthetic process	GO:0048046 | GO:0005576	apoplast | extracellular region	NA	NA	TraesCS5D01G179300	TraesCS5D02G179300
GO:0009699	phenylpropanoid biosynthetic process	20	-0.803196	-2.13429	0.000199045	0.00498647	0.00447217	TraesCS7D03G0003200	Q8LL09	Dirigent protein	GO:0009699	phenylpropanoid biosynthetic process	GO:0048046 | GO:0005576	apoplast | extracellular region	GO:0030246	carbohydrate binding	TraesCS7D01G001300	TraesCS7D02G001300
GO:0009699	phenylpropanoid biosynthetic process	20	-0.803196	-2.13429	0.000199045	0.00498647	0.00447217	TraesCS1B03G1075600	A0A3B5Z3A6	Dirigent protein	GO:0009699	phenylpropanoid biosynthetic process	GO:0048046 | GO:0005576	apoplast | extracellular region	GO:0030246	carbohydrate binding	TraesCS1B01G398600	TraesCS1B02G398600
GO:0009699	phenylpropanoid biosynthetic process	20	-0.803196	-2.13429	0.000199045	0.00498647	0.00447217	TraesCS1B03G0026300	A0A3B5YR12	Dirigent protein	GO:0009699	phenylpropanoid biosynthetic process	GO:0048046 | GO:0005576	apoplast | extracellular region	GO:0030246	carbohydrate binding	TraesCS1B01G013300	TraesCS1B02G013300
GO:0009699	phenylpropanoid biosynthetic process	20	-0.803196	-2.13429	0.000199045	0.00498647	0.00447217	TraesCS2A03G0095200	A0A3B6AQ10	Dirigent protein	GO:0009699 | GO:0045332 | GO:0120009	phenylpropanoid biosynthetic process | phospholipid translocation | intermembrane lipid transfer	GO:0005634 | GO:0048046 | GO:0005758 | GO:0005576	nucleus | apoplast | mitochondrial intermembrane space | extracellular region	NA	NA	TraesCS2A01G050500	TraesCS2A02G050500
GO:0009699	phenylpropanoid biosynthetic process	20	-0.803196	-2.13429	0.000199045	0.00498647	0.00447217	TraesCS2D03G0262700	W5C743	Dirigent protein	GO:0009699	phenylpropanoid biosynthetic process	GO:0048046 | GO:0005576	apoplast | extracellular region	NA	NA	TraesCS2D01G124500	TraesCS2D02G124500
GO:0009699	phenylpropanoid biosynthetic process	20	-0.803196	-2.13429	0.000199045	0.00498647	0.00447217	TraesCS7D03G0275300	A0A3B6TK50	Dirigent protein	GO:0009699	phenylpropanoid biosynthetic process	GO:0048046 | GO:0005576	apoplast | extracellular region	NA	NA	TraesCS7D01G122500	TraesCS7D02G122500
GO:0009699	phenylpropanoid biosynthetic process	20	-0.803196	-2.13429	0.000199045	0.00498647	0.00447217	TraesCS2A03G1354300	A0A3B6B9T9	Dirigent protein	GO:0009699	phenylpropanoid biosynthetic process	GO:0048046 | GO:0005576	apoplast | extracellular region	GO:0030246	carbohydrate binding	TraesCS2A01G563700	TraesCS2A02G563700
GO:0009699	phenylpropanoid biosynthetic process	20	-0.803196	-2.13429	0.000199045	0.00498647	0.00447217	TraesCS2B03G1556300	A0A3B6CHN7	Dirigent protein	GO:0009699	phenylpropanoid biosynthetic process	GO:0048046 | GO:0005576	apoplast | extracellular region	GO:0030246	carbohydrate binding	TraesCS2B01G624700	TraesCS2B02G624700
GO:0009699	phenylpropanoid biosynthetic process	20	-0.803196	-2.13429	0.000199045	0.00498647	0.00447217	TraesCS4A03G1246500	A0A3B6I7N6	Dirigent protein	GO:0009699	phenylpropanoid biosynthetic process	GO:0048046 | GO:0005576	apoplast | extracellular region	NA	NA	TraesCS4A01G496300	TraesCS4A02G496300
GO:0019253	reductive pentose-phosphate cycle	18	0.816153	2.13021	0.00019988	0.00498647	0.00447217	TraesCS2B03G0178600	A0A1D5U6W5 | A0A3B6BYS6 | A0A3B6C1D6	Ribulose bisphosphate carboxylase small subunit; chloroplastic (RuBisCO small subunit) | Ribulose bisphosphate carboxylase small subunit; chloroplastic (RuBisCO small subunit) | Ribulose bisphosphate carboxylase small subunit; chloroplastic (RuBisCO small subunit)	GO:0019253 | GO:0009853 | GO:0015979 | GO:0015977	reductive pentose-phosphate cycle | photorespiration | photosynthesis | carbon fixation	GO:0009507 | GO:0009536	chloroplast | plastid	GO:0016984	ribulose-bisphosphate carboxylase activity	TraesCS2B01G078900	TraesCS2B02G078900
GO:0019253	reductive pentose-phosphate cycle	18	0.816153	2.13021	0.00019988	0.00498647	0.00447217	TraesCS2B03G0178800	A0A1D5U6W5 | A0A3B6BYN7	Ribulose bisphosphate carboxylase small subunit; chloroplastic (RuBisCO small subunit) | Ribulose bisphosphate carboxylase small subunit; chloroplastic (RuBisCO small subunit)	GO:0019253 | GO:0009853 | GO:0015979 | GO:0015977	reductive pentose-phosphate cycle | photorespiration | photosynthesis | carbon fixation	GO:0009507 | GO:0009536	chloroplast | plastid	GO:0016984	ribulose-bisphosphate carboxylase activity	TraesCS2B01G079100	TraesCS2B02G079100
GO:0019253	reductive pentose-phosphate cycle	18	0.816153	2.13021	0.00019988	0.00498647	0.00447217	TraesCS2D03G0129300	W5C9Y4	Ribulose bisphosphate carboxylase small subunit; chloroplastic (RuBisCO small subunit)	GO:0019253 | GO:0009853 | GO:0015979 | GO:0015977	reductive pentose-phosphate cycle | photorespiration | photosynthesis | carbon fixation	GO:0009507 | GO:0009536	chloroplast | plastid	GO:0016984	ribulose-bisphosphate carboxylase activity	TraesCS2D01G065600	TraesCS2D02G065600
GO:0019253	reductive pentose-phosphate cycle	18	0.816153	2.13021	0.00019988	0.00498647	0.00447217	TraesCS2B03G0179600	A0A3B6BYP2	Ribulose bisphosphate carboxylase small subunit; chloroplastic (RuBisCO small subunit)	GO:0019253 | GO:0009853 | GO:0015979 | GO:0015977	reductive pentose-phosphate cycle | photorespiration | photosynthesis | carbon fixation	GO:0009507 | GO:0009536	chloroplast | plastid	GO:0016984	ribulose-bisphosphate carboxylase activity	TraesCS2B01G079500	TraesCS2B02G079500
GO:0019253	reductive pentose-phosphate cycle	18	0.816153	2.13021	0.00019988	0.00498647	0.00447217	TraesCS2D03G0128900	A0A3B6D5L2	Ribulose bisphosphate carboxylase small subunit; chloroplastic (RuBisCO small subunit)	GO:0019253 | GO:0009853 | GO:0015979 | GO:0015977	reductive pentose-phosphate cycle | photorespiration | photosynthesis | carbon fixation	GO:0009507 | GO:0009536	chloroplast | plastid	GO:0016984	ribulose-bisphosphate carboxylase activity	TraesCS2D01G065300	TraesCS2D02G065300
GO:0019253	reductive pentose-phosphate cycle	18	0.816153	2.13021	0.00019988	0.00498647	0.00447217	TraesCS2A03G0132200	W5C9Y4	Ribulose bisphosphate carboxylase small subunit; chloroplastic (RuBisCO small subunit)	GO:0019253 | GO:0009853 | GO:0015979 | GO:0015977	reductive pentose-phosphate cycle | photorespiration | photosynthesis | carbon fixation	GO:0009507 | GO:0009536	chloroplast | plastid	GO:0016984	ribulose-bisphosphate carboxylase activity	TraesCS2A01G067300	TraesCS2A02G067300
GO:0019253	reductive pentose-phosphate cycle	18	0.816153	2.13021	0.00019988	0.00498647	0.00447217	TraesCS2D03G0128700	A0A3B6D605 | Q9FEE4	Ribulose bisphosphate carboxylase small subunit (RuBisCO small subunit) | Ribulose bisphosphate carboxylase small subunit; chloroplastic (RuBisCO small subunit)	GO:0019253 | GO:0009853 | GO:0015979 | GO:0015977	reductive pentose-phosphate cycle | photorespiration | photosynthesis | carbon fixation	GO:0009507 | GO:0009536	chloroplast | plastid	GO:0016984	ribulose-bisphosphate carboxylase activity	TraesCS2D01G065100	TraesCS2D02G065100
GO:0019253	reductive pentose-phosphate cycle	18	0.816153	2.13021	0.00019988	0.00498647	0.00447217	TraesCS6A03G0714400	A0A3B6NSF0	Phosphoribulokinase (EC 2.7.1.19)	GO:0005975 | GO:0019253	carbohydrate metabolic process | reductive pentose-phosphate cycle	GO:0005737	cytoplasm	GO:0005524 | GO:0016301 | GO:0008974	ATP binding | kinase activity | phosphoribulokinase activity	TraesCS6A01G267300	TraesCS6A02G267300
GO:0019253	reductive pentose-phosphate cycle	18	0.816153	2.13021	0.00019988	0.00498647	0.00447217	TraesCS6B03G0849400	A0A3B6PNC7	Phosphoribulokinase (EC 2.7.1.19)	GO:0005975 | GO:0019253	carbohydrate metabolic process | reductive pentose-phosphate cycle	GO:0005737	cytoplasm	GO:0005524 | GO:0016301 | GO:0008974	ATP binding | kinase activity | phosphoribulokinase activity	TraesCS6B01G294700	TraesCS6B02G294700
GO:0019253	reductive pentose-phosphate cycle	18	0.816153	2.13021	0.00019988	0.00498647	0.00447217	TraesCS3A03G0871600	Unknown_TraesCS3A03G0871600	Unknown_TraesCS3A03G0871600	GO:0005975 | GO:0006094 | GO:0006000 | GO:0030388 | GO:0019253 | GO:0005986 | GO:0006002	carbohydrate metabolic process | gluconeogenesis | fructose metabolic process | fructose 1;6-bisphosphate metabolic process | reductive pentose-phosphate cycle | sucrose biosynthetic process | fructose 6-phosphate metabolic process	GO:0005737 | GO:0009507 | GO:0009536	cytoplasm | chloroplast | plastid	GO:0046872 | GO:0016791 | GO:0042132 | GO:0050278 | GO:0042578 | GO:0016787	metal ion binding | phosphatase activity | fructose 1;6-bisphosphate 1-phosphatase activity | sedoheptulose-bisphosphatase activity | phosphoric ester hydrolase activity | hydrolase activity	TraesCS3A01G367000	TraesCS3A02G367000
GO:0019253	reductive pentose-phosphate cycle	18	0.816153	2.13021	0.00019988	0.00498647	0.00447217	TraesCS5D03G0413700	A0A341VWF3 | W5F0E6	Ribulose bisphosphate carboxylase small subunit (RuBisCO small subunit) | Ribulose bisphosphate carboxylase small subunit; chloroplastic (RuBisCO small subunit)	GO:0019253 | GO:0009853 | GO:0015979 | GO:0015977	reductive pentose-phosphate cycle | photorespiration | photosynthesis | carbon fixation	GO:0009507 | GO:0009536	chloroplast | plastid	GO:0016984	ribulose-bisphosphate carboxylase activity	TraesCS5D01G169600	TraesCS5D02G169600
GO:0019253	reductive pentose-phosphate cycle	18	0.816153	2.13021	0.00019988	0.00498647	0.00447217	TraesCS5B03G0441800	A0A341VWF3 | W5F0E6	Ribulose bisphosphate carboxylase small subunit (RuBisCO small subunit) | Ribulose bisphosphate carboxylase small subunit; chloroplastic (RuBisCO small subunit)	GO:0019253 | GO:0009853 | GO:0015979 | GO:0015977	reductive pentose-phosphate cycle | photorespiration | photosynthesis | carbon fixation	GO:0009507 | GO:0009536	chloroplast | plastid	GO:0016984	ribulose-bisphosphate carboxylase activity	TraesCS5B01G162600	TraesCS5B02G162600
GO:0019253	reductive pentose-phosphate cycle	18	0.816153	2.13021	0.00019988	0.00498647	0.00447217	TraesCS2A03G0131800	A0A3B6AR41	Ribulose bisphosphate carboxylase small subunit; chloroplastic (RuBisCO small subunit)	GO:0019253 | GO:0009853 | GO:0015979 | GO:0015977	reductive pentose-phosphate cycle | photorespiration | photosynthesis | carbon fixation	GO:0009507 | GO:0009536	chloroplast | plastid	GO:0016984	ribulose-bisphosphate carboxylase activity	TraesCS2A01G066900	TraesCS2A02G066900
GO:0019253	reductive pentose-phosphate cycle	18	0.816153	2.13021	0.00019988	0.00498647	0.00447217	TraesCS5A03G0448500	W5F0E6	Ribulose bisphosphate carboxylase small subunit; chloroplastic (RuBisCO small subunit)	GO:0019253 | GO:0009853 | GO:0015979 | GO:0015977	reductive pentose-phosphate cycle | photorespiration | photosynthesis | carbon fixation	GO:0009507 | GO:0009536	chloroplast | plastid	GO:0016984	ribulose-bisphosphate carboxylase activity	TraesCS5A01G165700	TraesCS5A02G165700
GO:0019253	reductive pentose-phosphate cycle	18	0.816153	2.13021	0.00019988	0.00498647	0.00447217	TraesCS2B03G0179200	A0A3B6BYZ2 | W5BKP3	Ribulose bisphosphate carboxylase small subunit (RuBisCO small subunit) | Ribulose bisphosphate carboxylase small subunit; chloroplastic (RuBisCO small subunit)	GO:0019253 | GO:0009853 | GO:0015979 | GO:0015977	reductive pentose-phosphate cycle | photorespiration | photosynthesis | carbon fixation	GO:0009507 | GO:0009536	chloroplast | plastid	GO:0016984	ribulose-bisphosphate carboxylase activity	TraesCS2B01G079300	TraesCS2B02G079300
GO:0019253	reductive pentose-phosphate cycle	18	0.816153	2.13021	0.00019988	0.00498647	0.00447217	TraesCS5D03G0936400	A0A3B6MXH4	Ribulose bisphosphate carboxylase large chain (EC 4.1.1.39)	GO:0019253 | GO:0015977 | GO:0009853 | GO:0015979	reductive pentose-phosphate cycle | carbon fixation | photorespiration | photosynthesis	GO:0009536	plastid	GO:0004497 | GO:0000287 | GO:0016984 | GO:0046872 | GO:0016491 | GO:0016829	monooxygenase activity | magnesium ion binding | ribulose-bisphosphate carboxylase activity | metal ion binding | oxidoreductase activity | lyase activity	TraesCS5D01G425100	TraesCS5D02G425100
GO:0019253	reductive pentose-phosphate cycle	18	0.816153	2.13021	0.00019988	0.00498647	0.00447217	TraesCS3B03G0446200	A0A3B6FN83	Ribulose bisphosphate carboxylase large chain (EC 4.1.1.39)	GO:0019253 | GO:0015977 | GO:0009853 | GO:0015979	reductive pentose-phosphate cycle | carbon fixation | photorespiration | photosynthesis	GO:0009536	plastid	GO:0004497 | GO:0000287 | GO:0016984 | GO:0046872 | GO:0016491 | GO:0016829	monooxygenase activity | magnesium ion binding | ribulose-bisphosphate carboxylase activity | metal ion binding | oxidoreductase activity | lyase activity	TraesCS3B01G186100	TraesCS3B02G186100
GO:0019253	reductive pentose-phosphate cycle	18	0.816153	2.13021	0.00019988	0.00498647	0.00447217	TraesCS5D03G0016000	A0A3B6MJF5	Ribulose bisphosphate carboxylase large chain (EC 4.1.1.39)	GO:0019253 | GO:0015977 | GO:0009853 | GO:0015979	reductive pentose-phosphate cycle | carbon fixation | photorespiration | photosynthesis	GO:0009536	plastid	GO:0004497 | GO:0000287 | GO:0016984 | GO:0046872 | GO:0016491 | GO:0016829	monooxygenase activity | magnesium ion binding | ribulose-bisphosphate carboxylase activity | metal ion binding | oxidoreductase activity | lyase activity	TraesCS5D01G010200	TraesCS5D02G010200
GO:0050896	response to stimulus	65	-0.614183	-2.09906	0.00020008	0.00498647	0.00447217	TraesCS7A03G0832300	A0A3B6RL84	WRKY domain-containing protein	GO:0006355 | GO:0050896	regulation of DNA-templated transcription | response to stimulus	GO:0005634	nucleus	GO:0003700 | GO:0043565 | GO:0003677	DNA-binding transcription factor activity | sequence-specific DNA binding | DNA binding	TraesCS7A01G338500	TraesCS7A02G338500
GO:0050896	response to stimulus	65	-0.614183	-2.09906	0.00020008	0.00498647	0.00447217	TraesCS5A03G0488700	A0A3B6KIA8	WRKY domain-containing protein	GO:0006355 | GO:0050896	regulation of DNA-templated transcription | response to stimulus	GO:0005634	nucleus	GO:0003700 | GO:0043565 | GO:0003677	DNA-binding transcription factor activity | sequence-specific DNA binding | DNA binding	TraesCS5A01G185600	TraesCS5A02G185600
GO:0050896	response to stimulus	65	-0.614183	-2.09906	0.00020008	0.00498647	0.00447217	TraesCS6B03G0940800	A0A3B6PQ99 | A0A3B6PRQ4	HMA domain-containing protein | HMA domain-containing protein	GO:0050896	response to stimulus	NA	NA	GO:0046872	metal ion binding	TraesCS6B01G332000	TraesCS6B02G332000
GO:0050896	response to stimulus	65	-0.614183	-2.09906	0.00020008	0.00498647	0.00447217	TraesCS7D03G0816000	A0A1D6CKW7	WRKY transcription factor 146	GO:0006355 | GO:0050896	regulation of DNA-templated transcription | response to stimulus	GO:0005634	nucleus	GO:0003700 | GO:0043565 | GO:0003677	DNA-binding transcription factor activity | sequence-specific DNA binding | DNA binding	TraesCS7D01G345700	TraesCS7D02G345700
GO:0050896	response to stimulus	65	-0.614183	-2.09906	0.00020008	0.00498647	0.00447217	TraesCS1D03G0718500	A0A3B5ZXF4	WRKY domain-containing protein	GO:0006355 | GO:0050896	regulation of DNA-templated transcription | response to stimulus	GO:0005634	nucleus	GO:0003700 | GO:0043565 | GO:0003677	DNA-binding transcription factor activity | sequence-specific DNA binding | DNA binding	TraesCS1D01G300600	TraesCS1D02G300600
GO:0050896	response to stimulus	65	-0.614183	-2.09906	0.00020008	0.00498647	0.00447217	TraesCS1D03G0718400	A0A3B5ZXE7	WRKY domain-containing protein	GO:0006355 | GO:0050896	regulation of DNA-templated transcription | response to stimulus	GO:0005634	nucleus	GO:0003700 | GO:0043565 | GO:0003677	DNA-binding transcription factor activity | sequence-specific DNA binding | DNA binding	TraesCS1D01G300500	TraesCS1D02G300500
GO:0050896	response to stimulus	65	-0.614183	-2.09906	0.00020008	0.00498647	0.00447217	TraesCS1B03G0855000	A0A3B5Z1I3	WRKY domain-containing protein	GO:0006355 | GO:0009926 | GO:0010252 | GO:0010315 | GO:0050896	regulation of DNA-templated transcription | auxin polar transport | auxin homeostasis | auxin export across the plasma membrane | response to stimulus	GO:0005634 | GO:0005886 | GO:0005783	nucleus | plasma membrane | endoplasmic reticulum	GO:0003700 | GO:0043565 | GO:0010329 | GO:0003677	DNA-binding transcription factor activity | sequence-specific DNA binding | auxin efflux transmembrane transporter activity | DNA binding	TraesCS1B01G311000	TraesCS1B02G311000
GO:0050896	response to stimulus	65	-0.614183	-2.09906	0.00020008	0.00498647	0.00447217	TraesCS1A03G0749300	A0A3B5Y3H7	WRKY domain-containing protein	GO:0006355 | GO:0050896	regulation of DNA-templated transcription | response to stimulus	GO:0005634	nucleus	GO:0003700 | GO:0043565 | GO:0003677	DNA-binding transcription factor activity | sequence-specific DNA binding | DNA binding	TraesCS1A01G301000	TraesCS1A02G301000
GO:0050896	response to stimulus	65	-0.614183	-2.09906	0.00020008	0.00498647	0.00447217	TraesCS5D03G0541600	A0A3B6MSC0 | A0A3B6MTK6	WRKY domain-containing protein | WRKY domain-containing protein	GO:0006355 | GO:0050896	regulation of DNA-templated transcription | response to stimulus	GO:0005634	nucleus	GO:0003700 | GO:0043565 | GO:0003677	DNA-binding transcription factor activity | sequence-specific DNA binding | DNA binding	TraesCS5D01G232900	TraesCS5D02G232900
GO:0050896	response to stimulus	65	-0.614183	-2.09906	0.00020008	0.00498647	0.00447217	TraesCS2A03G1143500	F8WPI7	WRKY45-like transcription factor	GO:0006355 | GO:0050896	regulation of DNA-templated transcription | response to stimulus	GO:0005634	nucleus	GO:0003700 | GO:0043565 | GO:0003677	DNA-binding transcription factor activity | sequence-specific DNA binding | DNA binding	TraesCS2A01G489500	TraesCS2A02G489500
GO:0050896	response to stimulus	65	-0.614183	-2.09906	0.00020008	0.00498647	0.00447217	TraesCS2D03G1093400	F8WPI9	WRKY45-like transcription factor	GO:0006355 | GO:0050896	regulation of DNA-templated transcription | response to stimulus	GO:0005634	nucleus	GO:0003700 | GO:0043565 | GO:0003677	DNA-binding transcription factor activity | sequence-specific DNA binding | DNA binding	TraesCS2D01G489700	TraesCS2D02G489700
GO:0050896	response to stimulus	65	-0.614183	-2.09906	0.00020008	0.00498647	0.00447217	TraesCS2B03G1299500	A0A3B6CDZ6	WRKY domain-containing protein	GO:0006355 | GO:0050896	regulation of DNA-templated transcription | response to stimulus	GO:0005634	nucleus	GO:0003700 | GO:0043565 | GO:0003677	DNA-binding transcription factor activity | sequence-specific DNA binding | DNA binding	TraesCS2B01G517400	TraesCS2B02G517400
GO:0050896	response to stimulus	65	-0.614183	-2.09906	0.00020008	0.00498647	0.00447217	TraesCS5B03G0402100	A0A3B6LK44	WRKY domain-containing protein	GO:0006355 | GO:0050896	regulation of DNA-templated transcription | response to stimulus	GO:0005634	nucleus	GO:0003700 | GO:0043565 | GO:0003677	DNA-binding transcription factor activity | sequence-specific DNA binding | DNA binding	TraesCS5B01G145300	TraesCS5B02G145300
GO:0050896	response to stimulus	65	-0.614183	-2.09906	0.00020008	0.00498647	0.00447217	TraesCS1A03G0749400	A0A3B5Y3J7	WRKY domain-containing protein	GO:0006355 | GO:0050896	regulation of DNA-templated transcription | response to stimulus	GO:0005634	nucleus	GO:0003700 | GO:0043565 | GO:0003677	DNA-binding transcription factor activity | sequence-specific DNA binding | DNA binding	TraesCS1A01G301100	TraesCS1A02G301100
GO:0050896	response to stimulus	65	-0.614183	-2.09906	0.00020008	0.00498647	0.00447217	TraesCS5A03G0406100	A0A3B6KG50	WRKY domain-containing protein	GO:0006355 | GO:0050896	regulation of DNA-templated transcription | response to stimulus	GO:0005634	nucleus	GO:0003700 | GO:0043565 | GO:0003677	DNA-binding transcription factor activity | sequence-specific DNA binding | DNA binding	TraesCS5A01G146500	TraesCS5A02G146500
GO:0050896	response to stimulus	65	-0.614183	-2.09906	0.00020008	0.00498647	0.00447217	TraesCS1D03G0718600	A0A0U2USI6	WRKY transcription factor 1	GO:0006355 | GO:0050896	regulation of DNA-templated transcription | response to stimulus	GO:0005634	nucleus	GO:0003700 | GO:0043565 | GO:0003677	DNA-binding transcription factor activity | sequence-specific DNA binding | DNA binding	TraesCS1D01G300700	TraesCS1D02G300700
GO:0050896	response to stimulus	65	-0.614183	-2.09906	0.00020008	0.00498647	0.00447217	TraesCS5D03G0365400	A0A3B6MP23	WRKY domain-containing protein	GO:0006355 | GO:0050896	regulation of DNA-templated transcription | response to stimulus	GO:0005634	nucleus	GO:0003700 | GO:0043565 | GO:0003677	DNA-binding transcription factor activity | sequence-specific DNA binding | DNA binding	TraesCS5D01G145800	TraesCS5D02G145800
GO:0050896	response to stimulus	65	-0.614183	-2.09906	0.00020008	0.00498647	0.00447217	TraesCS5D03G0453200	A0A3B6MS49	WRKY transcription factor 1D	GO:0006355 | GO:0050896	regulation of DNA-templated transcription | response to stimulus	GO:0005634	nucleus	GO:0003700 | GO:0043565 | GO:0003677	DNA-binding transcription factor activity | sequence-specific DNA binding | DNA binding	TraesCS5D01G190700	TraesCS5D02G190700
GO:0050896	response to stimulus	65	-0.614183	-2.09906	0.00020008	0.00498647	0.00447217	TraesCS1D03G0718900	A0A3B5ZXY6	WRKY domain-containing protein	GO:0006355 | GO:0009926 | GO:0010252 | GO:0010315 | GO:0050896	regulation of DNA-templated transcription | auxin polar transport | auxin homeostasis | auxin export across the plasma membrane | response to stimulus	GO:0005634 | GO:0005886 | GO:0005783	nucleus | plasma membrane | endoplasmic reticulum	GO:0003700 | GO:0043565 | GO:0010329 | GO:0003677	DNA-binding transcription factor activity | sequence-specific DNA binding | auxin efflux transmembrane transporter activity | DNA binding	TraesCS1D01G300900	TraesCS1D02G300900
GO:0050896	response to stimulus	65	-0.614183	-2.09906	0.00020008	0.00498647	0.00447217	TraesCS3D03G0755600	A0A3B6GXZ8	WRKY domain-containing protein	GO:0006355 | GO:0050896	regulation of DNA-templated transcription | response to stimulus	GO:0005634	nucleus	GO:0003700 | GO:0043565 | GO:0003677	DNA-binding transcription factor activity | sequence-specific DNA binding | DNA binding	TraesCS3D01G337400	TraesCS3D02G337400
GO:0050896	response to stimulus	65	-0.614183	-2.09906	0.00020008	0.00498647	0.00447217	TraesCS5A03G0577000	A0A3B6KJ19	WRKY domain-containing protein	GO:0006355 | GO:0050896	regulation of DNA-templated transcription | response to stimulus	GO:0005634	nucleus	GO:0003700 | GO:0043565 | GO:0003677	DNA-binding transcription factor activity | sequence-specific DNA binding | DNA binding	TraesCS5A01G225600	TraesCS5A02G225600
GO:0050896	response to stimulus	65	-0.614183	-2.09906	0.00020008	0.00498647	0.00447217	TraesCS5D03G0541500	A0A3B6MQY1	WRKY domain-containing protein	GO:0006355 | GO:0050896	regulation of DNA-templated transcription | response to stimulus	GO:0005634	nucleus	GO:0003700 | GO:0043565 | GO:0003677	DNA-binding transcription factor activity | sequence-specific DNA binding | DNA binding	TraesCS5D01G232800	TraesCS5D02G232800
GO:0050896	response to stimulus	65	-0.614183	-2.09906	0.00020008	0.00498647	0.00447217	TraesCS5B03G0589800	A0A3B6LL33	WRKY domain-containing protein	GO:0006355 | GO:0050896	regulation of DNA-templated transcription | response to stimulus	GO:0005634	nucleus	GO:0003700 | GO:0043565 | GO:0003677	DNA-binding transcription factor activity | sequence-specific DNA binding | DNA binding	TraesCS5B01G224000	TraesCS5B02G224000
GO:0050896	response to stimulus	65	-0.614183	-2.09906	0.00020008	0.00498647	0.00447217	TraesCS5A03G1161200	A0A3B6KR70	WRKY domain-containing protein	GO:0006355 | GO:0050896	regulation of DNA-templated transcription | response to stimulus	GO:0005634	nucleus	GO:0003700 | GO:0043565 | GO:0000976 | GO:0003677	DNA-binding transcription factor activity | sequence-specific DNA binding | transcription cis-regulatory region binding | DNA binding	TraesCS5A01G495800	TraesCS5A02G495800
GO:0009416	response to light stimulus	72	0.598488	2.05752	0.000200682	0.00498647	0.00447217	TraesCS6A03G0216800	A0A3B6NM20	Chlorophyll a-b binding protein; chloroplastic	GO:0006887 | GO:0009765 | GO:0015979 | GO:0009416 | GO:0009768	exocytosis | photosynthesis; light harvesting | photosynthesis | response to light stimulus | photosynthesis; light harvesting in photosystem I	GO:0016020 | GO:0009535 | GO:0009522 | GO:0009523 | GO:0000145 | GO:0009507 | GO:0009536 | GO:0009579	membrane | chloroplast thylakoid membrane | photosystem I | photosystem II | exocyst | chloroplast | plastid | thylakoid	GO:0016168	chlorophyll binding	TraesCS6A01G094300	TraesCS6A02G094300
GO:0009416	response to light stimulus	72	0.598488	2.05752	0.000200682	0.00498647	0.00447217	TraesCS6D03G0702400	A0A3B6QLJ2	Chlorophyll a-b binding protein; chloroplastic	GO:0009416 | GO:0009768 | GO:0009765 | GO:0015979	response to light stimulus | photosynthesis; light harvesting in photosystem I | photosynthesis; light harvesting | photosynthesis	GO:0016020 | GO:0009535 | GO:0009522 | GO:0009523 | GO:0009507 | GO:0009536 | GO:0009579	membrane | chloroplast thylakoid membrane | photosystem I | photosystem II | chloroplast | plastid | thylakoid	GO:0016168	chlorophyll binding	TraesCS6D01G299200	TraesCS6D02G299200
GO:0009416	response to light stimulus	72	0.598488	2.05752	0.000200682	0.00498647	0.00447217	TraesCS6A03G0217100	A0A3B6NM96	Chlorophyll a-b binding protein; chloroplastic	GO:0006887 | GO:0009765 | GO:0015979 | GO:0009416 | GO:0009768	exocytosis | photosynthesis; light harvesting | photosynthesis | response to light stimulus | photosynthesis; light harvesting in photosystem I	GO:0016020 | GO:0009535 | GO:0009522 | GO:0009523 | GO:0000145 | GO:0009507 | GO:0009536 | GO:0009579	membrane | chloroplast thylakoid membrane | photosystem I | photosystem II | exocyst | chloroplast | plastid | thylakoid	GO:0016168	chlorophyll binding	TraesCS6A01G094600	TraesCS6A02G094600
GO:0009416	response to light stimulus	72	0.598488	2.05752	0.000200682	0.00498647	0.00447217	TraesCS1D03G0729600	A0A3B5ZZE4	Chlorophyll a-b binding protein; chloroplastic	GO:0006887 | GO:0009765 | GO:0015979 | GO:0009416 | GO:0009768	exocytosis | photosynthesis; light harvesting | photosynthesis | response to light stimulus | photosynthesis; light harvesting in photosystem I	GO:0016020 | GO:0009535 | GO:0009522 | GO:0009523 | GO:0000145 | GO:0009507 | GO:0009536 | GO:0009579	membrane | chloroplast thylakoid membrane | photosystem I | photosystem II | exocyst | chloroplast | plastid | thylakoid	GO:0016168	chlorophyll binding	TraesCS1D01G306200	TraesCS1D02G306200
GO:0009416	response to light stimulus	72	0.598488	2.05752	0.000200682	0.00498647	0.00447217	TraesCS1B03G0871200	A0A3B5Z0P1	Chlorophyll a-b binding protein; chloroplastic	GO:0009416 | GO:0009768 | GO:0009765 | GO:0015979	response to light stimulus | photosynthesis; light harvesting in photosystem I | photosynthesis; light harvesting | photosynthesis	GO:0016020 | GO:0009535 | GO:0009522 | GO:0009523 | GO:0009507 | GO:0009536 | GO:0009579	membrane | chloroplast thylakoid membrane | photosystem I | photosystem II | chloroplast | plastid | thylakoid	GO:0016168	chlorophyll binding	TraesCS1B01G317500	TraesCS1B02G317500
GO:0009416	response to light stimulus	72	0.598488	2.05752	0.000200682	0.00498647	0.00447217	TraesCS6A03G0216900	A0A3B6NJQ4	Chlorophyll a-b binding protein; chloroplastic	GO:0009416 | GO:0009768 | GO:0009765 | GO:0015979	response to light stimulus | photosynthesis; light harvesting in photosystem I | photosynthesis; light harvesting | photosynthesis	GO:0016020 | GO:0009535 | GO:0009522 | GO:0009523 | GO:0009507 | GO:0009536 | GO:0009579	membrane | chloroplast thylakoid membrane | photosystem I | photosystem II | chloroplast | plastid | thylakoid	GO:0016168	chlorophyll binding	TraesCS6A01G094400	TraesCS6A02G094400
GO:0009416	response to light stimulus	72	0.598488	2.05752	0.000200682	0.00498647	0.00447217	TraesCS1A03G0988100	A0A3B5Y7P0	Chlorophyll a-b binding protein; chloroplastic	GO:0006887 | GO:0009765 | GO:0015979 | GO:0009416 | GO:0009768	exocytosis | photosynthesis; light harvesting | photosynthesis | response to light stimulus | photosynthesis; light harvesting in photosystem I	GO:0016020 | GO:0009535 | GO:0009522 | GO:0009523 | GO:0000145 | GO:0009507 | GO:0009536 | GO:0009579	membrane | chloroplast thylakoid membrane | photosystem I | photosystem II | exocyst | chloroplast | plastid | thylakoid	GO:0016168	chlorophyll binding	TraesCS1A01G403800	TraesCS1A02G403800
GO:0009416	response to light stimulus	72	0.598488	2.05752	0.000200682	0.00498647	0.00447217	TraesCS6A03G0217000	A0A3B6NL68	Chlorophyll a-b binding protein; chloroplastic	GO:0009416 | GO:0009768 | GO:0009765 | GO:0015979	response to light stimulus | photosynthesis; light harvesting in photosystem I | photosynthesis; light harvesting | photosynthesis	GO:0016020 | GO:0009535 | GO:0009522 | GO:0009523 | GO:0009507 | GO:0009536 | GO:0009579	membrane | chloroplast thylakoid membrane | photosystem I | photosystem II | chloroplast | plastid | thylakoid	GO:0016168	chlorophyll binding	TraesCS6A01G094500	TraesCS6A02G094500
GO:0009416	response to light stimulus	72	0.598488	2.05752	0.000200682	0.00498647	0.00447217	TraesCS6B03G0305400	A0A3B6PG30	Chlorophyll a-b binding protein; chloroplastic	GO:0009416 | GO:0009768 | GO:0009765 | GO:0015979	response to light stimulus | photosynthesis; light harvesting in photosystem I | photosynthesis; light harvesting | photosynthesis	GO:0016020 | GO:0009535 | GO:0009522 | GO:0009523 | GO:0009507 | GO:0009536 | GO:0009579	membrane | chloroplast thylakoid membrane | photosystem I | photosystem II | chloroplast | plastid | thylakoid	GO:0016168	chlorophyll binding	TraesCS6B01G122500	TraesCS6B02G122500
GO:0009416	response to light stimulus	72	0.598488	2.05752	0.000200682	0.00498647	0.00447217	TraesCS5B03G1135900	A0A3B6LVG8	Chlorophyll a-b binding protein; chloroplastic	GO:0009765 | GO:0015979 | GO:0009416 | GO:0009768	photosynthesis; light harvesting | photosynthesis | response to light stimulus | photosynthesis; light harvesting in photosystem I	GO:0016020 | GO:0009535 | GO:0009522 | GO:0009523 | GO:0009507 | GO:0009536 | GO:0009579	membrane | chloroplast thylakoid membrane | photosystem I | photosystem II | chloroplast | plastid | thylakoid	GO:0016168	chlorophyll binding	TraesCS5B01G463100	TraesCS5B02G463100
GO:0009416	response to light stimulus	72	0.598488	2.05752	0.000200682	0.00498647	0.00447217	TraesCS6B03G0305600	A0A3B6PJ44	Chlorophyll a-b binding protein; chloroplastic	GO:0009416 | GO:0009768 | GO:0009765 | GO:0015979	response to light stimulus | photosynthesis; light harvesting in photosystem I | photosynthesis; light harvesting | photosynthesis	GO:0016020 | GO:0009535 | GO:0009522 | GO:0009523 | GO:0009507 | GO:0009536 | GO:0009579	membrane | chloroplast thylakoid membrane | photosystem I | photosystem II | chloroplast | plastid | thylakoid	GO:0016168	chlorophyll binding	TraesCS6B01G122700	TraesCS6B02G122700
GO:0009416	response to light stimulus	72	0.598488	2.05752	0.000200682	0.00498647	0.00447217	TraesCS6B03G0988300	A0A3B6PSH8	Chlorophyll a-b binding protein; chloroplastic	GO:0009416 | GO:0009768 | GO:0009765 | GO:0015979	response to light stimulus | photosynthesis; light harvesting in photosystem I | photosynthesis; light harvesting | photosynthesis	GO:0016020 | GO:0009535 | GO:0009522 | GO:0009523 | GO:0009507 | GO:0009536 | GO:0009579	membrane | chloroplast thylakoid membrane | photosystem I | photosystem II | chloroplast | plastid | thylakoid	GO:0016168	chlorophyll binding	TraesCS6B01G350500	TraesCS6B02G350500
GO:0009416	response to light stimulus	72	0.598488	2.05752	0.000200682	0.00498647	0.00447217	TraesCS1D03G0873600	A0A3B6A1J0	Chlorophyll a-b binding protein; chloroplastic	GO:0009416 | GO:0009768 | GO:0009765 | GO:0015979	response to light stimulus | photosynthesis; light harvesting in photosystem I | photosynthesis; light harvesting | photosynthesis	GO:0016020 | GO:0009535 | GO:0009522 | GO:0009523 | GO:0009507 | GO:0009536 | GO:0009579	membrane | chloroplast thylakoid membrane | photosystem I | photosystem II | chloroplast | plastid | thylakoid	GO:0016168	chlorophyll binding	TraesCS1D01G375000	TraesCS1D02G375000
GO:0009416	response to light stimulus	72	0.598488	2.05752	0.000200682	0.00498647	0.00447217	TraesCS1A03G0761900	A0A3B5Y384	Chlorophyll a-b binding protein; chloroplastic	GO:0006887 | GO:0009765 | GO:0015979 | GO:0009416 | GO:0009768	exocytosis | photosynthesis; light harvesting | photosynthesis | response to light stimulus | photosynthesis; light harvesting in photosystem I	GO:0016020 | GO:0009535 | GO:0009522 | GO:0009523 | GO:0000145 | GO:0009507 | GO:0009536 | GO:0009579	membrane | chloroplast thylakoid membrane | photosystem I | photosystem II | exocyst | chloroplast | plastid | thylakoid	GO:0016168	chlorophyll binding	TraesCS1A01G306600	TraesCS1A02G306600
GO:0009416	response to light stimulus	72	0.598488	2.05752	0.000200682	0.00498647	0.00447217	TraesCS7B03G0270500	A0A3B6SE95	Chlorophyll a-b binding protein; chloroplastic	GO:0009765 | GO:0015979 | GO:0009416 | GO:0009768	photosynthesis; light harvesting | photosynthesis | response to light stimulus | photosynthesis; light harvesting in photosystem I	GO:0016020 | GO:0009535 | GO:0009522 | GO:0009523 | GO:0009507 | GO:0009536 | GO:0009579	membrane | chloroplast thylakoid membrane | photosystem I | photosystem II | chloroplast | plastid | thylakoid	GO:0016168	chlorophyll binding	TraesCS7B01G103300	TraesCS7B02G103300
GO:0009416	response to light stimulus	72	0.598488	2.05752	0.000200682	0.00498647	0.00447217	TraesCS6D03G0175200	A0A3B6QB29	Chlorophyll a-b binding protein; chloroplastic	GO:0006887 | GO:0009765 | GO:0015979 | GO:0009416 | GO:0009768	exocytosis | photosynthesis; light harvesting | photosynthesis | response to light stimulus | photosynthesis; light harvesting in photosystem I	GO:0016020 | GO:0009535 | GO:0009522 | GO:0009523 | GO:0000145 | GO:0009507 | GO:0009536 | GO:0009579	membrane | chloroplast thylakoid membrane | photosystem I | photosystem II | exocyst | chloroplast | plastid | thylakoid	GO:0016168	chlorophyll binding	TraesCS6D01G088800	TraesCS6D02G088800
GO:0009416	response to light stimulus	72	0.598488	2.05752	0.000200682	0.00498647	0.00447217	TraesCS1D03G0873700	A0A3B5ZZX3	Chlorophyll a-b binding protein; chloroplastic	GO:0009765 | GO:0015979 | GO:0009416 | GO:0009768	photosynthesis; light harvesting | photosynthesis | response to light stimulus | photosynthesis; light harvesting in photosystem I	GO:0016020 | GO:0009535 | GO:0009522 | GO:0009523 | GO:0009507 | GO:0009536 | GO:0009579	membrane | chloroplast thylakoid membrane | photosystem I | photosystem II | chloroplast | plastid | thylakoid	GO:0016168	chlorophyll binding	TraesCS1D01G375100	TraesCS1D02G375100
GO:0009416	response to light stimulus	72	0.598488	2.05752	0.000200682	0.00498647	0.00447217	TraesCS7A03G0464000	A0A3B6RHL2	Chlorophyll a-b binding protein; chloroplastic	GO:0009765 | GO:0015979 | GO:0009416 | GO:0009768	photosynthesis; light harvesting | photosynthesis | response to light stimulus | photosynthesis; light harvesting in photosystem I	GO:0016020 | GO:0009535 | GO:0009522 | GO:0009523 | GO:0009507 | GO:0009536 | GO:0009579	membrane | chloroplast thylakoid membrane | photosystem I | photosystem II | chloroplast | plastid | thylakoid	GO:0016168	chlorophyll binding	TraesCS7A01G238400	TraesCS7A02G238400
GO:0009416	response to light stimulus	72	0.598488	2.05752	0.000200682	0.00498647	0.00447217	TraesCS2B03G0532800	A0A3B6C3B9	Chlorophyll a-b binding protein; chloroplastic	GO:0009765 | GO:0015979 | GO:0009416 | GO:0009768	photosynthesis; light harvesting | photosynthesis | response to light stimulus | photosynthesis; light harvesting in photosystem I	GO:0016020 | GO:0005739 | GO:0009535 | GO:0009522 | GO:0009523 | GO:0009507 | GO:0009536 | GO:0009579	membrane | mitochondrion | chloroplast thylakoid membrane | photosystem I | photosystem II | chloroplast | plastid | thylakoid	GO:0016168	chlorophyll binding	TraesCS2B01G220100	TraesCS2B02G220100
GO:0009416	response to light stimulus	72	0.598488	2.05752	0.000200682	0.00498647	0.00447217	TraesCS2D03G0420300	A0A3B6DA68	Chlorophyll a-b binding protein; chloroplastic	GO:0009765 | GO:0015979 | GO:0009416 | GO:0009768	photosynthesis; light harvesting | photosynthesis | response to light stimulus | photosynthesis; light harvesting in photosystem I	GO:0016020 | GO:0005739 | GO:0009535 | GO:0009522 | GO:0009523 | GO:0009507 | GO:0009536 | GO:0009579	membrane | mitochondrion | chloroplast thylakoid membrane | photosystem I | photosystem II | chloroplast | plastid | thylakoid	GO:0016168	chlorophyll binding	TraesCS2D01G200700	TraesCS2D02G200700
GO:0009416	response to light stimulus	72	0.598488	2.05752	0.000200682	0.00498647	0.00447217	TraesCS1B03G1053500	A0A3B5Z2Y2	Chlorophyll a-b binding protein; chloroplastic	GO:0006887 | GO:0009765 | GO:0015979 | GO:0009416 | GO:0009768	exocytosis | photosynthesis; light harvesting | photosynthesis | response to light stimulus | photosynthesis; light harvesting in photosystem I	GO:0016020 | GO:0009535 | GO:0009522 | GO:0009523 | GO:0000145 | GO:0009507 | GO:0009536 | GO:0009579	membrane | chloroplast thylakoid membrane | photosystem I | photosystem II | exocyst | chloroplast | plastid | thylakoid	GO:0016168	chlorophyll binding	TraesCS1B01G388500	TraesCS1B02G388500
GO:0009416	response to light stimulus	72	0.598488	2.05752	0.000200682	0.00498647	0.00447217	TraesCS5D03G1027800	A0A3B6N1F1	Chlorophyll a-b binding protein; chloroplastic	GO:0009765 | GO:0015979 | GO:0009416 | GO:0009768	photosynthesis; light harvesting | photosynthesis | response to light stimulus | photosynthesis; light harvesting in photosystem I	GO:0016020 | GO:0009535 | GO:0009522 | GO:0009523 | GO:0009507 | GO:0009536 | GO:0009579	membrane | chloroplast thylakoid membrane | photosystem I | photosystem II | chloroplast | plastid | thylakoid	GO:0016168	chlorophyll binding	TraesCS5D01G464700	TraesCS5D02G464700
GO:0009416	response to light stimulus	72	0.598488	2.05752	0.000200682	0.00498647	0.00447217	TraesCS6B03G0305800	A0A3B6PHP0 | A0A3B6PHQ9	Chlorophyll a-b binding protein; chloroplastic | Chlorophyll a-b binding protein; chloroplastic	GO:0009765 | GO:0015979 | GO:0009416 | GO:0009768	photosynthesis; light harvesting | photosynthesis | response to light stimulus | photosynthesis; light harvesting in photosystem I	GO:0016020 | GO:0009535 | GO:0009522 | GO:0009523 | GO:0009507 | GO:0009536 | GO:0009579	membrane | chloroplast thylakoid membrane | photosystem I | photosystem II | chloroplast | plastid | thylakoid	GO:0016168	chlorophyll binding	TraesCS6B01G122800	TraesCS6B02G122800
GO:0009416	response to light stimulus	72	0.598488	2.05752	0.000200682	0.00498647	0.00447217	TraesCS1B03G1053300	A0A3B5Z3Z4	Chlorophyll a-b binding protein; chloroplastic	GO:0009765 | GO:0015979 | GO:0009416 | GO:0009768	photosynthesis; light harvesting | photosynthesis | response to light stimulus | photosynthesis; light harvesting in photosystem I	GO:0016020 | GO:0009535 | GO:0009522 | GO:0009523 | GO:0009507 | GO:0009536 | GO:0009579	membrane | chloroplast thylakoid membrane | photosystem I | photosystem II | chloroplast | plastid | thylakoid	GO:0016168	chlorophyll binding	TraesCS1B01G388300	TraesCS1B02G388300
GO:0009416	response to light stimulus	72	0.598488	2.05752	0.000200682	0.00498647	0.00447217	TraesCS7D03G0445500	A0A3B6TGX4	Chlorophyll a-b binding protein; chloroplastic	GO:0006887 | GO:0009765 | GO:0015979 | GO:0009416 | GO:0009768	exocytosis | photosynthesis; light harvesting | photosynthesis | response to light stimulus | photosynthesis; light harvesting in photosystem I	GO:0016020 | GO:0009535 | GO:0009522 | GO:0009523 | GO:0000145 | GO:0009507 | GO:0009536 | GO:0009579	membrane | chloroplast thylakoid membrane | photosystem I | photosystem II | exocyst | chloroplast | plastid | thylakoid	GO:0016168	chlorophyll binding	TraesCS7D01G199400	TraesCS7D02G199400
GO:0009416	response to light stimulus	72	0.598488	2.05752	0.000200682	0.00498647	0.00447217	TraesCS2A03G0388400	A0A3B6AVG9	Chlorophyll a-b binding protein; chloroplastic	GO:0009765 | GO:0015979 | GO:0009416 | GO:0009768	photosynthesis; light harvesting | photosynthesis | response to light stimulus | photosynthesis; light harvesting in photosystem I	GO:0016020 | GO:0005739 | GO:0009535 | GO:0009522 | GO:0009523 | GO:0009507 | GO:0009536 | GO:0009579	membrane | mitochondrion | chloroplast thylakoid membrane | photosystem I | photosystem II | chloroplast | plastid | thylakoid	GO:0016168	chlorophyll binding	TraesCS2A01G187200	TraesCS2A02G187200
GO:0009416	response to light stimulus	72	0.598488	2.05752	0.000200682	0.00498647	0.00447217	TraesCS5A03G1073200	A0A3B6KSA1	Chlorophyll a-b binding protein; chloroplastic	GO:0009765 | GO:0015979 | GO:0009416 | GO:0009768	photosynthesis; light harvesting | photosynthesis | response to light stimulus | photosynthesis; light harvesting in photosystem I	GO:0016020 | GO:0009535 | GO:0009522 | GO:0009523 | GO:0009507 | GO:0009536 | GO:0009579	membrane | chloroplast thylakoid membrane | photosystem I | photosystem II | chloroplast | plastid | thylakoid	GO:0016168	chlorophyll binding	TraesCS5A01G454300	TraesCS5A02G454300
GO:0009416	response to light stimulus	72	0.598488	2.05752	0.000200682	0.00498647	0.00447217	TraesCS6A03G0216700	A0A3B6NLG5	Chlorophyll a-b binding protein; chloroplastic	GO:0009416 | GO:0009768 | GO:0009765 | GO:0015979	response to light stimulus | photosynthesis; light harvesting in photosystem I | photosynthesis; light harvesting | photosynthesis	GO:0016020 | GO:0009535 | GO:0009522 | GO:0009523 | GO:0009507 | GO:0009536 | GO:0009579	membrane | chloroplast thylakoid membrane | photosystem I | photosystem II | chloroplast | plastid | thylakoid	GO:0016168	chlorophyll binding	TraesCS6A01G094200	TraesCS6A02G094200
GO:0009416	response to light stimulus	72	0.598488	2.05752	0.000200682	0.00498647	0.00447217	TraesCS2B03G0560500	A0A3B6C6E5	Chlorophyll a-b binding protein; chloroplastic	GO:0009416 | GO:0009768 | GO:0009765 | GO:0015979	response to light stimulus | photosynthesis; light harvesting in photosystem I | photosynthesis; light harvesting | photosynthesis	GO:0016020 | GO:0009535 | GO:0009522 | GO:0009523 | GO:0009507 | GO:0009536 | GO:0009579	membrane | chloroplast thylakoid membrane | photosystem I | photosystem II | chloroplast | plastid | thylakoid	GO:0016168	chlorophyll binding	TraesCS2B01G233400	TraesCS2B02G233400
GO:0009416	response to light stimulus	72	0.598488	2.05752	0.000200682	0.00498647	0.00447217	TraesCS5B03G0599300	W5FIZ2	Chlorophyll a-b binding protein; chloroplastic	GO:0009416 | GO:0009768 | GO:0009765 | GO:0015979	response to light stimulus | photosynthesis; light harvesting in photosystem I | photosynthesis; light harvesting | photosynthesis	GO:0016020 | GO:0009535 | GO:0009522 | GO:0009523 | GO:0009507 | GO:0009536 | GO:0009579	membrane | chloroplast thylakoid membrane | photosystem I | photosystem II | chloroplast | plastid | thylakoid	GO:0016168	chlorophyll binding	TraesCS5B01G227900	TraesCS5B02G227900
GO:0009416	response to light stimulus	72	0.598488	2.05752	0.000200682	0.00498647	0.00447217	TraesCS2D03G0438600	A0A1D5V1G5	Chlorophyll a-b binding protein; chloroplastic	GO:0009416 | GO:0009768 | GO:0009765 | GO:0015979	response to light stimulus | photosynthesis; light harvesting in photosystem I | photosynthesis; light harvesting | photosynthesis	GO:0016020 | GO:0009535 | GO:0009522 | GO:0009523 | GO:0009507 | GO:0009536 | GO:0009579	membrane | chloroplast thylakoid membrane | photosystem I | photosystem II | chloroplast | plastid | thylakoid	GO:0016168	chlorophyll binding	TraesCS2D01G209900	TraesCS2D02G209900
GO:0009416	response to light stimulus	72	0.598488	2.05752	0.000200682	0.00498647	0.00447217	TraesCS6D03G0340100	W5GFA4	Chlorophyll a-b binding protein; chloroplastic	GO:0009416 | GO:0009768 | GO:0009765 | GO:0015979	response to light stimulus | photosynthesis; light harvesting in photosystem I | photosynthesis; light harvesting | photosynthesis	GO:0016020 | GO:0009535 | GO:0009522 | GO:0009523 | GO:0009507 | GO:0009536 | GO:0009579	membrane | chloroplast thylakoid membrane | photosystem I | photosystem II | chloroplast | plastid | thylakoid	GO:0016168	chlorophyll binding	TraesCS6D01G152700	TraesCS6D02G152700
GO:0009416	response to light stimulus	72	0.598488	2.05752	0.000200682	0.00498647	0.00447217	TraesCS6A03G0828700	A0A3B6NVC2	Chlorophyll a-b binding protein; chloroplastic	GO:0009416 | GO:0009768 | GO:0009765 | GO:0015979	response to light stimulus | photosynthesis; light harvesting in photosystem I | photosynthesis; light harvesting | photosynthesis	GO:0016020 | GO:0009535 | GO:0009522 | GO:0009523 | GO:0009507 | GO:0009536 | GO:0009579	membrane | chloroplast thylakoid membrane | photosystem I | photosystem II | chloroplast | plastid | thylakoid	GO:0016168	chlorophyll binding	TraesCS6A01G319700	TraesCS6A02G319700
GO:0009416	response to light stimulus	72	0.598488	2.05752	0.000200682	0.00498647	0.00447217	TraesCSU03G0209800	A0A3B6U7M4	Chlorophyll a-b binding protein; chloroplastic	GO:0006887 | GO:0009765 | GO:0015979 | GO:0009416 | GO:0009768	exocytosis | photosynthesis; light harvesting | photosynthesis | response to light stimulus | photosynthesis; light harvesting in photosystem I	GO:0016020 | GO:0009535 | GO:0009522 | GO:0009523 | GO:0000145 | GO:0009507 | GO:0009536 | GO:0009579	membrane | chloroplast thylakoid membrane | photosystem I | photosystem II | exocyst | chloroplast | plastid | thylakoid	GO:0016168	chlorophyll binding	TraesCSU01G167700	TraesCSU02G167700
GO:0009416	response to light stimulus	72	0.598488	2.05752	0.000200682	0.00498647	0.00447217	TraesCS5A03G0584700	W5FIZ2	Chlorophyll a-b binding protein; chloroplastic	GO:0009416 | GO:0009768 | GO:0009765 | GO:0015979	response to light stimulus | photosynthesis; light harvesting in photosystem I | photosynthesis; light harvesting | photosynthesis	GO:0016020 | GO:0009535 | GO:0009522 | GO:0009523 | GO:0009507 | GO:0009536 | GO:0009579	membrane | chloroplast thylakoid membrane | photosystem I | photosystem II | chloroplast | plastid | thylakoid	GO:0016168	chlorophyll binding	TraesCS5A01G229300	TraesCS5A02G229300
GO:0009416	response to light stimulus	72	0.598488	2.05752	0.000200682	0.00498647	0.00447217	TraesCS7B03G0342700	A0A341YEW4	Chlorophyll a-b binding protein; chloroplastic	GO:0009416 | GO:0009768 | GO:0009765 | GO:0015979	response to light stimulus | photosynthesis; light harvesting in photosystem I | photosynthesis; light harvesting | photosynthesis	GO:0016020 | GO:0009535 | GO:0009522 | GO:0009523 | GO:0009507 | GO:0009536 | GO:0009579	membrane | chloroplast thylakoid membrane | photosystem I | photosystem II | chloroplast | plastid | thylakoid	GO:0016168	chlorophyll binding	TraesCS7B01G192500	TraesCS7B02G192500
GO:0009416	response to light stimulus	72	0.598488	2.05752	0.000200682	0.00498647	0.00447217	TraesCS2A03G0433700	A0A1D5V1G5	Chlorophyll a-b binding protein; chloroplastic	GO:0009416 | GO:0009768 | GO:0009765 | GO:0015979	response to light stimulus | photosynthesis; light harvesting in photosystem I | photosynthesis; light harvesting | photosynthesis	GO:0016020 | GO:0009535 | GO:0009522 | GO:0009523 | GO:0009507 | GO:0009536 | GO:0009579	membrane | chloroplast thylakoid membrane | photosystem I | photosystem II | chloroplast | plastid | thylakoid	GO:0016168	chlorophyll binding	TraesCS2A01G206200	TraesCS2A02G206200
GO:0009416	response to light stimulus	72	0.598488	2.05752	0.000200682	0.00498647	0.00447217	TraesCS1D03G0985100	A0A1D5SV65	Chlorophyll a-b binding protein; chloroplastic	GO:0009416 | GO:0009768 | GO:0009765 | GO:0015979	response to light stimulus | photosynthesis; light harvesting in photosystem I | photosynthesis; light harvesting | photosynthesis	GO:0016020 | GO:0009535 | GO:0009522 | GO:0009523 | GO:0009507 | GO:0009536 | GO:0009579	membrane | chloroplast thylakoid membrane | photosystem I | photosystem II | chloroplast | plastid | thylakoid	GO:0016168	chlorophyll binding	TraesCS1D01G428200	TraesCS1D02G428200
GO:0009416	response to light stimulus	72	0.598488	2.05752	0.000200682	0.00498647	0.00447217	TraesCS5B03G1135300	A0A3B6LVK6	Chlorophyll a-b binding protein; chloroplastic	GO:0009765 | GO:0015979 | GO:0009416 | GO:0009768	photosynthesis; light harvesting | photosynthesis | response to light stimulus | photosynthesis; light harvesting in photosystem I	GO:0016020 | GO:0009535 | GO:0009522 | GO:0009523 | GO:0009507 | GO:0009536 | GO:0009579	membrane | chloroplast thylakoid membrane | photosystem I | photosystem II | chloroplast | plastid | thylakoid	GO:0016168	chlorophyll binding	TraesCS5B01G462800	TraesCS5B02G462800
GO:0009416	response to light stimulus	72	0.598488	2.05752	0.000200682	0.00498647	0.00447217	TraesCS5D03G0552200	A0A3B6MSB3	Chlorophyll a-b binding protein; chloroplastic	GO:0009416 | GO:0009768 | GO:0009765 | GO:0015979	response to light stimulus | photosynthesis; light harvesting in photosystem I | photosynthesis; light harvesting | photosynthesis	GO:0016020 | GO:0009535 | GO:0009522 | GO:0009523 | GO:0009507 | GO:0009536 | GO:0009579	membrane | chloroplast thylakoid membrane | photosystem I | photosystem II | chloroplast | plastid | thylakoid	GO:0016168	chlorophyll binding	TraesCS5D01G238300	TraesCS5D02G238300
GO:0009416	response to light stimulus	72	0.598488	2.05752	0.000200682	0.00498647	0.00447217	TraesCS1B03G1209500	A0A1D5SV65	Chlorophyll a-b binding protein; chloroplastic	GO:0009416 | GO:0009768 | GO:0009765 | GO:0015979	response to light stimulus | photosynthesis; light harvesting in photosystem I | photosynthesis; light harvesting | photosynthesis	GO:0016020 | GO:0009535 | GO:0009522 | GO:0009523 | GO:0009507 | GO:0009536 | GO:0009579	membrane | chloroplast thylakoid membrane | photosystem I | photosystem II | chloroplast | plastid | thylakoid	GO:0016168	chlorophyll binding	TraesCS1B01G451100	TraesCS1B02G451100
GO:0009416	response to light stimulus	72	0.598488	2.05752	0.000200682	0.00498647	0.00447217	TraesCS5D03G0741600	W5F8Z5	Chlorophyll a-b binding protein; chloroplastic	GO:0009416 | GO:0009768 | GO:0009765 | GO:0015979	response to light stimulus | photosynthesis; light harvesting in photosystem I | photosynthesis; light harvesting | photosynthesis	GO:0016020 | GO:0009535 | GO:0009522 | GO:0009523 | GO:0009507 | GO:0009536 | GO:0009579	membrane | chloroplast thylakoid membrane | photosystem I | photosystem II | chloroplast | plastid | thylakoid	GO:0016168	chlorophyll binding	TraesCS5D01G329200	TraesCS5D02G329200
GO:0009416	response to light stimulus	72	0.598488	2.05752	0.000200682	0.00498647	0.00447217	TraesCS5A03G1073100	A0A3B6KRK2	Chlorophyll a-b binding protein; chloroplastic	GO:0009765 | GO:0015979 | GO:0009416 | GO:0009768	photosynthesis; light harvesting | photosynthesis | response to light stimulus | photosynthesis; light harvesting in photosystem I	GO:0016020 | GO:0009535 | GO:0009522 | GO:0009523 | GO:0009507 | GO:0009536 | GO:0009579	membrane | chloroplast thylakoid membrane | photosystem I | photosystem II | chloroplast | plastid | thylakoid	GO:0016168	chlorophyll binding	TraesCS5A01G454200	TraesCS5A02G454200
GO:0009416	response to light stimulus	72	0.598488	2.05752	0.000200682	0.00498647	0.00447217	TraesCS5B03G1135600	A0A3B6LVL4	Chlorophyll a-b binding protein; chloroplastic	GO:0009765 | GO:0015979 | GO:0009416 | GO:0009768	photosynthesis; light harvesting | photosynthesis | response to light stimulus | photosynthesis; light harvesting in photosystem I	GO:0016020 | GO:0009535 | GO:0009522 | GO:0009523 | GO:0009507 | GO:0009536 | GO:0009579	membrane | chloroplast thylakoid membrane | photosystem I | photosystem II | chloroplast | plastid | thylakoid	GO:0016168	chlorophyll binding	TraesCS5B01G463000	TraesCS5B02G463000
GO:0009416	response to light stimulus	72	0.598488	2.05752	0.000200682	0.00498647	0.00447217	TraesCS6B03G0493800	A0A3B6PLM0	Chlorophyll a-b binding protein; chloroplastic	GO:0009416 | GO:0009768 | GO:0009765 | GO:0015979	response to light stimulus | photosynthesis; light harvesting in photosystem I | photosynthesis; light harvesting | photosynthesis	GO:0016020 | GO:0009535 | GO:0009522 | GO:0009523 | GO:0009507 | GO:0009536 | GO:0009579	membrane | chloroplast thylakoid membrane | photosystem I | photosystem II | chloroplast | plastid | thylakoid	GO:0016168	chlorophyll binding	TraesCS6B01G191500	TraesCS6B02G191500
GO:0009416	response to light stimulus	72	0.598488	2.05752	0.000200682	0.00498647	0.00447217	TraesCS5D03G1027900	A0A3B6N0I8	Chlorophyll a-b binding protein; chloroplastic	GO:0009765 | GO:0015979 | GO:0009416 | GO:0009768	photosynthesis; light harvesting | photosynthesis | response to light stimulus | photosynthesis; light harvesting in photosystem I	GO:0016020 | GO:0009535 | GO:0009522 | GO:0009523 | GO:0009507 | GO:0009536 | GO:0009579	membrane | chloroplast thylakoid membrane | photosystem I | photosystem II | chloroplast | plastid | thylakoid	GO:0016168	chlorophyll binding	TraesCS5D01G464800	TraesCS5D02G464800
GO:0009416	response to light stimulus	72	0.598488	2.05752	0.000200682	0.00498647	0.00447217	TraesCS6A03G0387900	W5GFA4	Chlorophyll a-b binding protein; chloroplastic	GO:0009416 | GO:0009768 | GO:0009765 | GO:0015979	response to light stimulus | photosynthesis; light harvesting in photosystem I | photosynthesis; light harvesting | photosynthesis	GO:0016020 | GO:0009535 | GO:0009522 | GO:0009523 | GO:0009507 | GO:0009536 | GO:0009579	membrane | chloroplast thylakoid membrane | photosystem I | photosystem II | chloroplast | plastid | thylakoid	GO:0016168	chlorophyll binding	TraesCS6A01G159800	TraesCS6A02G159800
GO:0009416	response to light stimulus	72	0.598488	2.05752	0.000200682	0.00498647	0.00447217	TraesCS7A03G0642100	A0A3B6RIZ5	Chlorophyll a-b binding protein; chloroplastic	GO:0009416 | GO:0009768 | GO:0009765 | GO:0015979	response to light stimulus | photosynthesis; light harvesting in photosystem I | photosynthesis; light harvesting | photosynthesis	GO:0016020 | GO:0009535 | GO:0009522 | GO:0009523 | GO:0009507 | GO:0009536 | GO:0009579	membrane | chloroplast thylakoid membrane | photosystem I | photosystem II | chloroplast | plastid | thylakoid	GO:0016168	chlorophyll binding	TraesCS7A01G276400	TraesCS7A02G276400
GO:0009416	response to light stimulus	72	0.598488	2.05752	0.000200682	0.00498647	0.00447217	TraesCS7B03G0270600	A0A3B6SAN9	Chlorophyll a-b binding protein; chloroplastic	GO:0006887 | GO:0009765 | GO:0015979 | GO:0009416 | GO:0009768	exocytosis | photosynthesis; light harvesting | photosynthesis | response to light stimulus | photosynthesis; light harvesting in photosystem I	GO:0016020 | GO:0009535 | GO:0009522 | GO:0009523 | GO:0000145 | GO:0009507 | GO:0009536 | GO:0009579	membrane | chloroplast thylakoid membrane | photosystem I | photosystem II | exocyst | chloroplast | plastid | thylakoid	GO:0016168	chlorophyll binding	TraesCS7B01G103400	TraesCS7B02G103400
GO:0009416	response to light stimulus	72	0.598488	2.05752	0.000200682	0.00498647	0.00447217	TraesCS5B03G0815100	W5F8Z5	Chlorophyll a-b binding protein; chloroplastic	GO:0009416 | GO:0009768 | GO:0009765 | GO:0015979	response to light stimulus | photosynthesis; light harvesting in photosystem I | photosynthesis; light harvesting | photosynthesis	GO:0016020 | GO:0009535 | GO:0009522 | GO:0009523 | GO:0009507 | GO:0009536 | GO:0009579	membrane | chloroplast thylakoid membrane | photosystem I | photosystem II | chloroplast | plastid | thylakoid	GO:0016168	chlorophyll binding	TraesCS5B01G322900	TraesCS5B02G322900
GO:0009416	response to light stimulus	72	0.598488	2.05752	0.000200682	0.00498647	0.00447217	TraesCS5A03G0783800	W5F8Z5	Chlorophyll a-b binding protein; chloroplastic	GO:0009416 | GO:0009768 | GO:0009765 | GO:0015979	response to light stimulus | photosynthesis; light harvesting in photosystem I | photosynthesis; light harvesting | photosynthesis	GO:0016020 | GO:0009535 | GO:0009522 | GO:0009523 | GO:0009507 | GO:0009536 | GO:0009579	membrane | chloroplast thylakoid membrane | photosystem I | photosystem II | chloroplast | plastid | thylakoid	GO:0016168	chlorophyll binding	TraesCS5A01G322500	TraesCS5A02G322500
GO:0009416	response to light stimulus	72	0.598488	2.05752	0.000200682	0.00498647	0.00447217	TraesCS5D03G0805800	A0A1D5ZLT0	Chlorophyll a-b binding protein; chloroplastic	GO:0009416 | GO:0009768 | GO:0009765 | GO:0015979	response to light stimulus | photosynthesis; light harvesting in photosystem I | photosynthesis; light harvesting | photosynthesis	GO:0016020 | GO:0009535 | GO:0009522 | GO:0009523 | GO:0009507 | GO:0009536 | GO:0009579	membrane | chloroplast thylakoid membrane | photosystem I | photosystem II | chloroplast | plastid | thylakoid	GO:0016168	chlorophyll binding	TraesCS5D01G357600	TraesCS5D02G357600
GO:0009416	response to light stimulus	72	0.598488	2.05752	0.000200682	0.00498647	0.00447217	TraesCS7A03G0528000	A0A3B6RH69	Chlorophyll a-b binding protein; chloroplastic	GO:0009416 | GO:0009768 | GO:0009765 | GO:0015979	response to light stimulus | photosynthesis; light harvesting in photosystem I | photosynthesis; light harvesting | photosynthesis	GO:0016020 | GO:0009535 | GO:0009522 | GO:0009523 | GO:0009507 | GO:0009536 | GO:0009579	membrane | chloroplast thylakoid membrane | photosystem I | photosystem II | chloroplast | plastid | thylakoid	GO:0016168	chlorophyll binding	TraesCS7A01G227100	TraesCS7A02G227100
GO:0009416	response to light stimulus	72	0.598488	2.05752	0.000200682	0.00498647	0.00447217	TraesCS5A03G0843800	A0A1D5ZLT0	Chlorophyll a-b binding protein; chloroplastic	GO:0009416 | GO:0009768 | GO:0009765 | GO:0015979	response to light stimulus | photosynthesis; light harvesting in photosystem I | photosynthesis; light harvesting | photosynthesis	GO:0016020 | GO:0009535 | GO:0009522 | GO:0009523 | GO:0009507 | GO:0009536 | GO:0009579	membrane | chloroplast thylakoid membrane | photosystem I | photosystem II | chloroplast | plastid | thylakoid	GO:0016168	chlorophyll binding	TraesCS5A01G350600	TraesCS5A02G350600
GO:0015977	carbon fixation	20	0.764109	2.03821	0.000200884	0.00498647	0.00447217	TraesCS2B03G0178600	A0A1D5U6W5 | A0A3B6BYS6 | A0A3B6C1D6	Ribulose bisphosphate carboxylase small subunit; chloroplastic (RuBisCO small subunit) | Ribulose bisphosphate carboxylase small subunit; chloroplastic (RuBisCO small subunit) | Ribulose bisphosphate carboxylase small subunit; chloroplastic (RuBisCO small subunit)	GO:0019253 | GO:0009853 | GO:0015979 | GO:0015977	reductive pentose-phosphate cycle | photorespiration | photosynthesis | carbon fixation	GO:0009507 | GO:0009536	chloroplast | plastid	GO:0016984	ribulose-bisphosphate carboxylase activity	TraesCS2B01G078900	TraesCS2B02G078900
GO:0015977	carbon fixation	20	0.764109	2.03821	0.000200884	0.00498647	0.00447217	TraesCS2B03G0178800	A0A1D5U6W5 | A0A3B6BYN7	Ribulose bisphosphate carboxylase small subunit; chloroplastic (RuBisCO small subunit) | Ribulose bisphosphate carboxylase small subunit; chloroplastic (RuBisCO small subunit)	GO:0019253 | GO:0009853 | GO:0015979 | GO:0015977	reductive pentose-phosphate cycle | photorespiration | photosynthesis | carbon fixation	GO:0009507 | GO:0009536	chloroplast | plastid	GO:0016984	ribulose-bisphosphate carboxylase activity	TraesCS2B01G079100	TraesCS2B02G079100
GO:0015977	carbon fixation	20	0.764109	2.03821	0.000200884	0.00498647	0.00447217	TraesCS2D03G0129300	W5C9Y4	Ribulose bisphosphate carboxylase small subunit; chloroplastic (RuBisCO small subunit)	GO:0019253 | GO:0009853 | GO:0015979 | GO:0015977	reductive pentose-phosphate cycle | photorespiration | photosynthesis | carbon fixation	GO:0009507 | GO:0009536	chloroplast | plastid	GO:0016984	ribulose-bisphosphate carboxylase activity	TraesCS2D01G065600	TraesCS2D02G065600
GO:0015977	carbon fixation	20	0.764109	2.03821	0.000200884	0.00498647	0.00447217	TraesCS2B03G0179600	A0A3B6BYP2	Ribulose bisphosphate carboxylase small subunit; chloroplastic (RuBisCO small subunit)	GO:0019253 | GO:0009853 | GO:0015979 | GO:0015977	reductive pentose-phosphate cycle | photorespiration | photosynthesis | carbon fixation	GO:0009507 | GO:0009536	chloroplast | plastid	GO:0016984	ribulose-bisphosphate carboxylase activity	TraesCS2B01G079500	TraesCS2B02G079500
GO:0015977	carbon fixation	20	0.764109	2.03821	0.000200884	0.00498647	0.00447217	TraesCS2D03G0128900	A0A3B6D5L2	Ribulose bisphosphate carboxylase small subunit; chloroplastic (RuBisCO small subunit)	GO:0019253 | GO:0009853 | GO:0015979 | GO:0015977	reductive pentose-phosphate cycle | photorespiration | photosynthesis | carbon fixation	GO:0009507 | GO:0009536	chloroplast | plastid	GO:0016984	ribulose-bisphosphate carboxylase activity	TraesCS2D01G065300	TraesCS2D02G065300
GO:0015977	carbon fixation	20	0.764109	2.03821	0.000200884	0.00498647	0.00447217	TraesCS2A03G0132200	W5C9Y4	Ribulose bisphosphate carboxylase small subunit; chloroplastic (RuBisCO small subunit)	GO:0019253 | GO:0009853 | GO:0015979 | GO:0015977	reductive pentose-phosphate cycle | photorespiration | photosynthesis | carbon fixation	GO:0009507 | GO:0009536	chloroplast | plastid	GO:0016984	ribulose-bisphosphate carboxylase activity	TraesCS2A01G067300	TraesCS2A02G067300
GO:0015977	carbon fixation	20	0.764109	2.03821	0.000200884	0.00498647	0.00447217	TraesCS7B03G0663800	A0A3B6SN06	Phosphoenolpyruvate carboxylase	GO:0006099 | GO:0015977 | GO:0048366 | GO:0008152	tricarboxylic acid cycle | carbon fixation | leaf development | metabolic process	GO:0005829	cytosol	GO:0003824 | GO:0008964	catalytic activity | phosphoenolpyruvate carboxylase activity	TraesCS7B01G237900	TraesCS7B02G237900
GO:0015977	carbon fixation	20	0.764109	2.03821	0.000200884	0.00498647	0.00447217	TraesCS3A03G0734400	A0A3B6ENB3	phosphoenolpyruvate carboxylase (EC 4.1.1.31)	GO:0006099 | GO:0015977 | GO:0048366 | GO:0008152	tricarboxylic acid cycle | carbon fixation | leaf development | metabolic process	GO:0005829 | GO:0005737	cytosol | cytoplasm	GO:0003824 | GO:0008964 | GO:0016829	catalytic activity | phosphoenolpyruvate carboxylase activity | lyase activity	TraesCS3A01G306700	TraesCS3A02G306700
GO:0015977	carbon fixation	20	0.764109	2.03821	0.000200884	0.00498647	0.00447217	TraesCS2D03G0128700	A0A3B6D605 | Q9FEE4	Ribulose bisphosphate carboxylase small subunit (RuBisCO small subunit) | Ribulose bisphosphate carboxylase small subunit; chloroplastic (RuBisCO small subunit)	GO:0019253 | GO:0009853 | GO:0015979 | GO:0015977	reductive pentose-phosphate cycle | photorespiration | photosynthesis | carbon fixation	GO:0009507 | GO:0009536	chloroplast | plastid	GO:0016984	ribulose-bisphosphate carboxylase activity	TraesCS2D01G065100	TraesCS2D02G065100
GO:0015977	carbon fixation	20	0.764109	2.03821	0.000200884	0.00498647	0.00447217	TraesCS3D03G0678400	A0A3B6GWF1	phosphoenolpyruvate carboxylase (EC 4.1.1.31)	GO:0006099 | GO:0015977 | GO:0048366 | GO:0008152	tricarboxylic acid cycle | carbon fixation | leaf development | metabolic process	GO:0005829 | GO:0005737	cytosol | cytoplasm	GO:0003824 | GO:0008964 | GO:0016829	catalytic activity | phosphoenolpyruvate carboxylase activity | lyase activity	TraesCS3D01G295200	TraesCS3D02G295200
GO:0015977	carbon fixation	20	0.764109	2.03821	0.000200884	0.00498647	0.00447217	TraesCS5D03G0413700	A0A341VWF3 | W5F0E6	Ribulose bisphosphate carboxylase small subunit (RuBisCO small subunit) | Ribulose bisphosphate carboxylase small subunit; chloroplastic (RuBisCO small subunit)	GO:0019253 | GO:0009853 | GO:0015979 | GO:0015977	reductive pentose-phosphate cycle | photorespiration | photosynthesis | carbon fixation	GO:0009507 | GO:0009536	chloroplast | plastid	GO:0016984	ribulose-bisphosphate carboxylase activity	TraesCS5D01G169600	TraesCS5D02G169600
GO:0015977	carbon fixation	20	0.764109	2.03821	0.000200884	0.00498647	0.00447217	TraesCS5B03G0441800	A0A341VWF3 | W5F0E6	Ribulose bisphosphate carboxylase small subunit (RuBisCO small subunit) | Ribulose bisphosphate carboxylase small subunit; chloroplastic (RuBisCO small subunit)	GO:0019253 | GO:0009853 | GO:0015979 | GO:0015977	reductive pentose-phosphate cycle | photorespiration | photosynthesis | carbon fixation	GO:0009507 | GO:0009536	chloroplast | plastid	GO:0016984	ribulose-bisphosphate carboxylase activity	TraesCS5B01G162600	TraesCS5B02G162600
GO:0015977	carbon fixation	20	0.764109	2.03821	0.000200884	0.00498647	0.00447217	TraesCS2A03G0131800	A0A3B6AR41	Ribulose bisphosphate carboxylase small subunit; chloroplastic (RuBisCO small subunit)	GO:0019253 | GO:0009853 | GO:0015979 | GO:0015977	reductive pentose-phosphate cycle | photorespiration | photosynthesis | carbon fixation	GO:0009507 | GO:0009536	chloroplast | plastid	GO:0016984	ribulose-bisphosphate carboxylase activity	TraesCS2A01G066900	TraesCS2A02G066900
GO:0015977	carbon fixation	20	0.764109	2.03821	0.000200884	0.00498647	0.00447217	TraesCS5A03G0448500	W5F0E6	Ribulose bisphosphate carboxylase small subunit; chloroplastic (RuBisCO small subunit)	GO:0019253 | GO:0009853 | GO:0015979 | GO:0015977	reductive pentose-phosphate cycle | photorespiration | photosynthesis | carbon fixation	GO:0009507 | GO:0009536	chloroplast | plastid	GO:0016984	ribulose-bisphosphate carboxylase activity	TraesCS5A01G165700	TraesCS5A02G165700
GO:0015977	carbon fixation	20	0.764109	2.03821	0.000200884	0.00498647	0.00447217	TraesCS2B03G0179200	A0A3B6BYZ2 | W5BKP3	Ribulose bisphosphate carboxylase small subunit (RuBisCO small subunit) | Ribulose bisphosphate carboxylase small subunit; chloroplastic (RuBisCO small subunit)	GO:0019253 | GO:0009853 | GO:0015979 | GO:0015977	reductive pentose-phosphate cycle | photorespiration | photosynthesis | carbon fixation	GO:0009507 | GO:0009536	chloroplast | plastid	GO:0016984	ribulose-bisphosphate carboxylase activity	TraesCS2B01G079300	TraesCS2B02G079300
GO:0015977	carbon fixation	20	0.764109	2.03821	0.000200884	0.00498647	0.00447217	TraesCS5D03G0936400	A0A3B6MXH4	Ribulose bisphosphate carboxylase large chain (EC 4.1.1.39)	GO:0019253 | GO:0015977 | GO:0009853 | GO:0015979	reductive pentose-phosphate cycle | carbon fixation | photorespiration | photosynthesis	GO:0009536	plastid	GO:0004497 | GO:0000287 | GO:0016984 | GO:0046872 | GO:0016491 | GO:0016829	monooxygenase activity | magnesium ion binding | ribulose-bisphosphate carboxylase activity | metal ion binding | oxidoreductase activity | lyase activity	TraesCS5D01G425100	TraesCS5D02G425100
GO:0015977	carbon fixation	20	0.764109	2.03821	0.000200884	0.00498647	0.00447217	TraesCS3B03G0446200	A0A3B6FN83	Ribulose bisphosphate carboxylase large chain (EC 4.1.1.39)	GO:0019253 | GO:0015977 | GO:0009853 | GO:0015979	reductive pentose-phosphate cycle | carbon fixation | photorespiration | photosynthesis	GO:0009536	plastid	GO:0004497 | GO:0000287 | GO:0016984 | GO:0046872 | GO:0016491 | GO:0016829	monooxygenase activity | magnesium ion binding | ribulose-bisphosphate carboxylase activity | metal ion binding | oxidoreductase activity | lyase activity	TraesCS3B01G186100	TraesCS3B02G186100
GO:0015977	carbon fixation	20	0.764109	2.03821	0.000200884	0.00498647	0.00447217	TraesCS5D03G0016000	A0A3B6MJF5	Ribulose bisphosphate carboxylase large chain (EC 4.1.1.39)	GO:0019253 | GO:0015977 | GO:0009853 | GO:0015979	reductive pentose-phosphate cycle | carbon fixation | photorespiration | photosynthesis	GO:0009536	plastid	GO:0004497 | GO:0000287 | GO:0016984 | GO:0046872 | GO:0016491 | GO:0016829	monooxygenase activity | magnesium ion binding | ribulose-bisphosphate carboxylase activity | metal ion binding | oxidoreductase activity | lyase activity	TraesCS5D01G010200	TraesCS5D02G010200
GO:0009853	photorespiration	16	0.791871	2.00088	0.000201248	0.00498647	0.00447217	TraesCS2B03G0178600	A0A1D5U6W5 | A0A3B6BYS6 | A0A3B6C1D6	Ribulose bisphosphate carboxylase small subunit; chloroplastic (RuBisCO small subunit) | Ribulose bisphosphate carboxylase small subunit; chloroplastic (RuBisCO small subunit) | Ribulose bisphosphate carboxylase small subunit; chloroplastic (RuBisCO small subunit)	GO:0019253 | GO:0009853 | GO:0015979 | GO:0015977	reductive pentose-phosphate cycle | photorespiration | photosynthesis | carbon fixation	GO:0009507 | GO:0009536	chloroplast | plastid	GO:0016984	ribulose-bisphosphate carboxylase activity	TraesCS2B01G078900	TraesCS2B02G078900
GO:0009853	photorespiration	16	0.791871	2.00088	0.000201248	0.00498647	0.00447217	TraesCS2B03G0178800	A0A1D5U6W5 | A0A3B6BYN7	Ribulose bisphosphate carboxylase small subunit; chloroplastic (RuBisCO small subunit) | Ribulose bisphosphate carboxylase small subunit; chloroplastic (RuBisCO small subunit)	GO:0019253 | GO:0009853 | GO:0015979 | GO:0015977	reductive pentose-phosphate cycle | photorespiration | photosynthesis | carbon fixation	GO:0009507 | GO:0009536	chloroplast | plastid	GO:0016984	ribulose-bisphosphate carboxylase activity	TraesCS2B01G079100	TraesCS2B02G079100
GO:0009853	photorespiration	16	0.791871	2.00088	0.000201248	0.00498647	0.00447217	TraesCS2D03G0129300	W5C9Y4	Ribulose bisphosphate carboxylase small subunit; chloroplastic (RuBisCO small subunit)	GO:0019253 | GO:0009853 | GO:0015979 | GO:0015977	reductive pentose-phosphate cycle | photorespiration | photosynthesis | carbon fixation	GO:0009507 | GO:0009536	chloroplast | plastid	GO:0016984	ribulose-bisphosphate carboxylase activity	TraesCS2D01G065600	TraesCS2D02G065600
GO:0009853	photorespiration	16	0.791871	2.00088	0.000201248	0.00498647	0.00447217	TraesCS2B03G0179600	A0A3B6BYP2	Ribulose bisphosphate carboxylase small subunit; chloroplastic (RuBisCO small subunit)	GO:0019253 | GO:0009853 | GO:0015979 | GO:0015977	reductive pentose-phosphate cycle | photorespiration | photosynthesis | carbon fixation	GO:0009507 | GO:0009536	chloroplast | plastid	GO:0016984	ribulose-bisphosphate carboxylase activity	TraesCS2B01G079500	TraesCS2B02G079500
GO:0009853	photorespiration	16	0.791871	2.00088	0.000201248	0.00498647	0.00447217	TraesCS2D03G0128900	A0A3B6D5L2	Ribulose bisphosphate carboxylase small subunit; chloroplastic (RuBisCO small subunit)	GO:0019253 | GO:0009853 | GO:0015979 | GO:0015977	reductive pentose-phosphate cycle | photorespiration | photosynthesis | carbon fixation	GO:0009507 | GO:0009536	chloroplast | plastid	GO:0016984	ribulose-bisphosphate carboxylase activity	TraesCS2D01G065300	TraesCS2D02G065300
GO:0009853	photorespiration	16	0.791871	2.00088	0.000201248	0.00498647	0.00447217	TraesCS2A03G0132200	W5C9Y4	Ribulose bisphosphate carboxylase small subunit; chloroplastic (RuBisCO small subunit)	GO:0019253 | GO:0009853 | GO:0015979 | GO:0015977	reductive pentose-phosphate cycle | photorespiration | photosynthesis | carbon fixation	GO:0009507 | GO:0009536	chloroplast | plastid	GO:0016984	ribulose-bisphosphate carboxylase activity	TraesCS2A01G067300	TraesCS2A02G067300
GO:0009853	photorespiration	16	0.791871	2.00088	0.000201248	0.00498647	0.00447217	TraesCS2D03G0128700	A0A3B6D605 | Q9FEE4	Ribulose bisphosphate carboxylase small subunit (RuBisCO small subunit) | Ribulose bisphosphate carboxylase small subunit; chloroplastic (RuBisCO small subunit)	GO:0019253 | GO:0009853 | GO:0015979 | GO:0015977	reductive pentose-phosphate cycle | photorespiration | photosynthesis | carbon fixation	GO:0009507 | GO:0009536	chloroplast | plastid	GO:0016984	ribulose-bisphosphate carboxylase activity	TraesCS2D01G065100	TraesCS2D02G065100
GO:0009853	photorespiration	16	0.791871	2.00088	0.000201248	0.00498647	0.00447217	TraesCS5D03G0413700	A0A341VWF3 | W5F0E6	Ribulose bisphosphate carboxylase small subunit (RuBisCO small subunit) | Ribulose bisphosphate carboxylase small subunit; chloroplastic (RuBisCO small subunit)	GO:0019253 | GO:0009853 | GO:0015979 | GO:0015977	reductive pentose-phosphate cycle | photorespiration | photosynthesis | carbon fixation	GO:0009507 | GO:0009536	chloroplast | plastid	GO:0016984	ribulose-bisphosphate carboxylase activity	TraesCS5D01G169600	TraesCS5D02G169600
GO:0009853	photorespiration	16	0.791871	2.00088	0.000201248	0.00498647	0.00447217	TraesCS5B03G0441800	A0A341VWF3 | W5F0E6	Ribulose bisphosphate carboxylase small subunit (RuBisCO small subunit) | Ribulose bisphosphate carboxylase small subunit; chloroplastic (RuBisCO small subunit)	GO:0019253 | GO:0009853 | GO:0015979 | GO:0015977	reductive pentose-phosphate cycle | photorespiration | photosynthesis | carbon fixation	GO:0009507 | GO:0009536	chloroplast | plastid	GO:0016984	ribulose-bisphosphate carboxylase activity	TraesCS5B01G162600	TraesCS5B02G162600
GO:0009853	photorespiration	16	0.791871	2.00088	0.000201248	0.00498647	0.00447217	TraesCS2A03G0131800	A0A3B6AR41	Ribulose bisphosphate carboxylase small subunit; chloroplastic (RuBisCO small subunit)	GO:0019253 | GO:0009853 | GO:0015979 | GO:0015977	reductive pentose-phosphate cycle | photorespiration | photosynthesis | carbon fixation	GO:0009507 | GO:0009536	chloroplast | plastid	GO:0016984	ribulose-bisphosphate carboxylase activity	TraesCS2A01G066900	TraesCS2A02G066900
GO:0009853	photorespiration	16	0.791871	2.00088	0.000201248	0.00498647	0.00447217	TraesCS5A03G0448500	W5F0E6	Ribulose bisphosphate carboxylase small subunit; chloroplastic (RuBisCO small subunit)	GO:0019253 | GO:0009853 | GO:0015979 | GO:0015977	reductive pentose-phosphate cycle | photorespiration | photosynthesis | carbon fixation	GO:0009507 | GO:0009536	chloroplast | plastid	GO:0016984	ribulose-bisphosphate carboxylase activity	TraesCS5A01G165700	TraesCS5A02G165700
GO:0009853	photorespiration	16	0.791871	2.00088	0.000201248	0.00498647	0.00447217	TraesCS2B03G0179200	A0A3B6BYZ2 | W5BKP3	Ribulose bisphosphate carboxylase small subunit (RuBisCO small subunit) | Ribulose bisphosphate carboxylase small subunit; chloroplastic (RuBisCO small subunit)	GO:0019253 | GO:0009853 | GO:0015979 | GO:0015977	reductive pentose-phosphate cycle | photorespiration | photosynthesis | carbon fixation	GO:0009507 | GO:0009536	chloroplast | plastid	GO:0016984	ribulose-bisphosphate carboxylase activity	TraesCS2B01G079300	TraesCS2B02G079300
GO:0009853	photorespiration	16	0.791871	2.00088	0.000201248	0.00498647	0.00447217	TraesCS5D03G0936400	A0A3B6MXH4	Ribulose bisphosphate carboxylase large chain (EC 4.1.1.39)	GO:0019253 | GO:0015977 | GO:0009853 | GO:0015979	reductive pentose-phosphate cycle | carbon fixation | photorespiration | photosynthesis	GO:0009536	plastid	GO:0004497 | GO:0000287 | GO:0016984 | GO:0046872 | GO:0016491 | GO:0016829	monooxygenase activity | magnesium ion binding | ribulose-bisphosphate carboxylase activity | metal ion binding | oxidoreductase activity | lyase activity	TraesCS5D01G425100	TraesCS5D02G425100
GO:0009853	photorespiration	16	0.791871	2.00088	0.000201248	0.00498647	0.00447217	TraesCS3B03G0446200	A0A3B6FN83	Ribulose bisphosphate carboxylase large chain (EC 4.1.1.39)	GO:0019253 | GO:0015977 | GO:0009853 | GO:0015979	reductive pentose-phosphate cycle | carbon fixation | photorespiration | photosynthesis	GO:0009536	plastid	GO:0004497 | GO:0000287 | GO:0016984 | GO:0046872 | GO:0016491 | GO:0016829	monooxygenase activity | magnesium ion binding | ribulose-bisphosphate carboxylase activity | metal ion binding | oxidoreductase activity | lyase activity	TraesCS3B01G186100	TraesCS3B02G186100
GO:0009853	photorespiration	16	0.791871	2.00088	0.000201248	0.00498647	0.00447217	TraesCS5D03G0016000	A0A3B6MJF5	Ribulose bisphosphate carboxylase large chain (EC 4.1.1.39)	GO:0019253 | GO:0015977 | GO:0009853 | GO:0015979	reductive pentose-phosphate cycle | carbon fixation | photorespiration | photosynthesis	GO:0009536	plastid	GO:0004497 | GO:0000287 | GO:0016984 | GO:0046872 | GO:0016491 | GO:0016829	monooxygenase activity | magnesium ion binding | ribulose-bisphosphate carboxylase activity | metal ion binding | oxidoreductase activity | lyase activity	TraesCS5D01G010200	TraesCS5D02G010200
GO:0009737	response to abscisic acid	19	0.693752	1.83132	0.00200562	0.0447252	0.0401123	TraesCS6A03G0899900	A0A3B6NWD7	Dehydrin	GO:0009737 | GO:0009414 | GO:0009631 | GO:0009415	response to abscisic acid | response to water deprivation | cold acclimation | response to water	NA	NA	NA	NA	TraesCS6A01G350200	TraesCS6A02G350200
GO:0009737	response to abscisic acid	19	0.693752	1.83132	0.00200562	0.0447252	0.0401123	TraesCS6D03G0923100	A0A3B6QLI7 | A0A3B6QLS5 | A0A3B6QNZ0 | A0A3B6QPW0	Low-temperature-induced 65 kDa protein | Low-temperature-induced 65 kDa protein | Low-temperature-induced 65 kDa protein | Low-temperature-induced 65 kDa protein	GO:0009737	response to abscisic acid	NA	NA	NA	NA	TraesCS6D01G403400	TraesCS6D02G403400
GO:0009737	response to abscisic acid	19	0.693752	1.83132	0.00200562	0.0447252	0.0401123	TraesCS5D03G0953400	A0A3B6MXQ7	Dehydrin	GO:0009737 | GO:0009414 | GO:0009631 | GO:0009415	response to abscisic acid | response to water deprivation | cold acclimation | response to water	NA	NA	NA	NA	TraesCS5D01G433300	TraesCS5D02G433300
GO:0009737	response to abscisic acid	19	0.693752	1.83132	0.00200562	0.0447252	0.0401123	TraesCS5A03G1006700	A0A3B6KQU7	Dehydrin	GO:0009737 | GO:0009414 | GO:0009631 | GO:0009415	response to abscisic acid | response to water deprivation | cold acclimation | response to water	NA	NA	NA	NA	TraesCS5A01G424800	TraesCS5A02G424800
GO:0009737	response to abscisic acid	19	0.693752	1.83132	0.00200562	0.0447252	0.0401123	TraesCS6D03G0772200	A0A3B6QMP2	Dehydrin	GO:0009737 | GO:0009414 | GO:0009631 | GO:0009415	response to abscisic acid | response to water deprivation | cold acclimation | response to water	NA	NA	NA	NA	TraesCS6D01G332600	TraesCS6D02G332600
GO:0009737	response to abscisic acid	19	0.693752	1.83132	0.00200562	0.0447252	0.0401123	TraesCS7B03G1305200	P93610	Cold acclimation protein WCOR726	GO:0009737 | GO:0009414 | GO:0009631 | GO:0009415	response to abscisic acid | response to water deprivation | cold acclimation | response to water	NA	NA	NA	NA	TraesCS7B01G484900	TraesCS7B02G484900
GO:0009737	response to abscisic acid	19	0.693752	1.83132	0.00200562	0.0447252	0.0401123	TraesCS6A03G0900100	A0A3B6NVH4	Uncharacterized protein | TraesCS6A03G0900100	GO:0009737 | GO:0009414 | GO:0009631 | GO:0009415	response to abscisic acid | response to water deprivation | cold acclimation | response to water	NA	NA	NA	NA	TraesCS6A01G350300	TraesCS6A02G350300
GO:0009737	response to abscisic acid	19	0.693752	1.83132	0.00200562	0.0447252	0.0401123	TraesCS1D03G0421900	A0A3B5ZT54 | A0A3B5ZU94	Low-temperature-induced 65 kDa protein | Low-temperature-induced 65 kDa protein	GO:0009737	response to abscisic acid	NA	NA	NA	NA	TraesCS1D01G163800	TraesCS1D02G163800
GO:0009737	response to abscisic acid	19	0.693752	1.83132	0.00200562	0.0447252	0.0401123	TraesCS7D03G1292300	Q0KIW1	Dehydrin	GO:0009737 | GO:0009414 | GO:0009631 | GO:0009415	response to abscisic acid | response to water deprivation | cold acclimation | response to water	NA	NA	NA	NA	TraesCS7D01G549900	TraesCS7D02G549900
GO:0009737	response to abscisic acid	19	0.693752	1.83132	0.00200562	0.0447252	0.0401123	TraesCS7A03G1365300	Q8LP43	Group2 late embryogenesis abundant protein (LEA D-11 dehydrin)	GO:0009737 | GO:0009414 | GO:0009631 | GO:0009415	response to abscisic acid | response to water deprivation | cold acclimation | response to water	NA	NA	NA	NA	TraesCS7A01G560000	TraesCS7A02G560000
GO:0009737	response to abscisic acid	19	0.693752	1.83132	0.00200562	0.0447252	0.0401123	TraesCS6B03G1084600	A0A3B6PTM2	Dehydrin	GO:0009737 | GO:0009414 | GO:0009631 | GO:0009415	response to abscisic acid | response to water deprivation | cold acclimation | response to water	NA	NA	NA	NA	TraesCS6B01G383800	TraesCS6B02G383800
GO:0009737	response to abscisic acid	19	0.693752	1.83132	0.00200562	0.0447252	0.0401123	TraesCS6D03G0772300	A0A3B6QLV9	Uncharacterized protein | TraesCS6D03G0772300	GO:0009737 | GO:0009414 | GO:0009631 | GO:0009415	response to abscisic acid | response to water deprivation | cold acclimation | response to water	NA	NA	NA	NA	TraesCS6D01G332700	TraesCS6D02G332700
GO:0009737	response to abscisic acid	19	0.693752	1.83132	0.00200562	0.0447252	0.0401123	TraesCS6A03G1045100	A0A3B6NXH7	Low-temperature-induced 65 kDa protein	GO:0009737	response to abscisic acid	NA	NA	NA	NA	TraesCS6A01G418300	TraesCS6A02G418300
GO:0009737	response to abscisic acid	19	0.693752	1.83132	0.00200562	0.0447252	0.0401123	TraesCS6B03G1082300	A0A3B6PRE0	Uncharacterized protein | TraesCS6B03G1082300	GO:0009737 | GO:0009414 | GO:0009631 | GO:0009415	response to abscisic acid | response to water deprivation | cold acclimation | response to water	NA	NA	NA	NA	TraesCS6B01G383200	TraesCS6B02G383200
GO:0009737	response to abscisic acid	19	0.693752	1.83132	0.00200562	0.0447252	0.0401123	TraesCS1B03G0597400	A0A3B5YY34 | A0A3B5YWP7	Uncharacterized protein | TraesCS1B03G0597400 | Low-temperature-induced 65 kDa protein	GO:0009737	response to abscisic acid	NA	NA	NA	NA	TraesCS1B01G204900	TraesCS1B02G204900
GO:0009737	response to abscisic acid	19	0.693752	1.83132	0.00200562	0.0447252	0.0401123	TraesCS7B03G0335800	A0A3B6SCE9 | Q7XAP6	HVA22-like protein | HVA22-like protein	GO:0009737	response to abscisic acid	GO:0016020	membrane	NA	NA	TraesCS7B01G129000	TraesCS7B02G129000
GO:0009737	response to abscisic acid	19	0.693752	1.83132	0.00200562	0.0447252	0.0401123	TraesCS6A03G0899800	A0A3B6NVD1	Dehydrin	GO:0009737 | GO:0009414 | GO:0009631 | GO:0009415	response to abscisic acid | response to water deprivation | cold acclimation | response to water	NA	NA	NA	NA	TraesCS6A01G350100	TraesCS6A02G350100
GO:0009737	response to abscisic acid	19	0.693752	1.83132	0.00200562	0.0447252	0.0401123	TraesCS6D03G0772100	A0A3B6QMR0	Dehydrin	GO:0009737 | GO:0009414 | GO:0009631 | GO:0009415	response to abscisic acid | response to water deprivation | cold acclimation | response to water	NA	NA	NA	NA	TraesCS6D01G332500	TraesCS6D02G332500

## Sheet: crown_8wCA_Lak_vs_Fer_BP
Supplementary Data Sheet 5. The results of gene ontology (GO) biological process (BP) gene enrichment using clusterProfiler. The freezing-tolerant cultivar "Lakaja DS" was compared to the freezing-susceptible "KWS Ferrum". The expression of these genes was assessed in crown tissue of winter wheat after 8 weeks of acclimation (8wCA). Depicted are the results, where p.adjust < 0.05. Correspondences…
ID (clusterProfiler)	Description (clusterProfiler)	setSize	enrichmentScore	NES	pvalue	p.adjust	qvalue	IWGSC RefSeq v2.1 HC gene ID	UniProt ID	UniProt description	GO ID BP	GO BP description	GO ID CC	GO CC description	GO ID MF	GO MF description	IWGSC RefSeq v1.0 HC gene ID	IWGSC RefSeq v1.1 HC gene ID
GO:0015979	photosynthesis	76	0.684581	2.40057	0.000237079	0.0207839	0.0185504	TraesCS6A03G0216800	A0A3B6NM20	Chlorophyll a-b binding protein; chloroplastic	GO:0006887 | GO:0009765 | GO:0015979 | GO:0009416 | GO:0009768	exocytosis | photosynthesis; light harvesting | photosynthesis | response to light stimulus | photosynthesis; light harvesting in photosystem I	GO:0016020 | GO:0009535 | GO:0009522 | GO:0009523 | GO:0000145 | GO:0009507 | GO:0009536 | GO:0009579	membrane | chloroplast thylakoid membrane | photosystem I | photosystem II | exocyst | chloroplast | plastid | thylakoid	GO:0016168	chlorophyll binding	TraesCS6A01G094300	TraesCS6A02G094300
GO:0015979	photosynthesis	76	0.684581	2.40057	0.000237079	0.0207839	0.0185504	TraesCS4B03G0566500	A0A3B6IS50 | A0A3B6IUN0	PsbP C-terminal domain-containing protein | PsbP C-terminal domain-containing protein	GO:0015979	photosynthesis	GO:0009654 | GO:0019898 | GO:0009523	photosystem II oxygen evolving complex | extrinsic component of membrane | photosystem II	GO:0005509	calcium ion binding	TraesCS4B01G203100	TraesCS4B02G203100
GO:0015979	photosynthesis	76	0.684581	2.40057	0.000237079	0.0207839	0.0185504	TraesCS6D03G0702400	A0A3B6QLJ2	Chlorophyll a-b binding protein; chloroplastic	GO:0009416 | GO:0009768 | GO:0009765 | GO:0015979	response to light stimulus | photosynthesis; light harvesting in photosystem I | photosynthesis; light harvesting | photosynthesis	GO:0016020 | GO:0009535 | GO:0009522 | GO:0009523 | GO:0009507 | GO:0009536 | GO:0009579	membrane | chloroplast thylakoid membrane | photosystem I | photosystem II | chloroplast | plastid | thylakoid	GO:0016168	chlorophyll binding	TraesCS6D01G299200	TraesCS6D02G299200
GO:0015979	photosynthesis	76	0.684581	2.40057	0.000237079	0.0207839	0.0185504	TraesCS2A03G1294300	A0A3B6B9K5	NADPH-protochlorophyllide oxidoreductase (EC 1.3.1.33)	GO:0015979 | GO:0015995	photosynthesis | chlorophyll biosynthetic process	GO:0009507 | GO:0009536	chloroplast | plastid	GO:0016630 | GO:0016491	protochlorophyllide reductase activity | oxidoreductase activity	TraesCS2A01G590600	TraesCS2A02G590600
GO:0015979	photosynthesis	76	0.684581	2.40057	0.000237079	0.0207839	0.0185504	TraesCS5B03G1135900	A0A3B6LVG8	Chlorophyll a-b binding protein; chloroplastic	GO:0009765 | GO:0015979 | GO:0009416 | GO:0009768	photosynthesis; light harvesting | photosynthesis | response to light stimulus | photosynthesis; light harvesting in photosystem I	GO:0016020 | GO:0009535 | GO:0009522 | GO:0009523 | GO:0009507 | GO:0009536 | GO:0009579	membrane | chloroplast thylakoid membrane | photosystem I | photosystem II | chloroplast | plastid | thylakoid	GO:0016168	chlorophyll binding	TraesCS5B01G463100	TraesCS5B02G463100
GO:0015979	photosynthesis	76	0.684581	2.40057	0.000237079	0.0207839	0.0185504	TraesCS6B03G0305600	A0A3B6PJ44	Chlorophyll a-b binding protein; chloroplastic	GO:0009416 | GO:0009768 | GO:0009765 | GO:0015979	response to light stimulus | photosynthesis; light harvesting in photosystem I | photosynthesis; light harvesting | photosynthesis	GO:0016020 | GO:0009535 | GO:0009522 | GO:0009523 | GO:0009507 | GO:0009536 | GO:0009579	membrane | chloroplast thylakoid membrane | photosystem I | photosystem II | chloroplast | plastid | thylakoid	GO:0016168	chlorophyll binding	TraesCS6B01G122700	TraesCS6B02G122700
GO:0015979	photosynthesis	76	0.684581	2.40057	0.000237079	0.0207839	0.0185504	TraesCS1B03G0931500	A0A3B5Z2F8	PSII 6.1 kDa protein	GO:0015979 | GO:0042549	photosynthesis | photosystem II stabilization	GO:0009507 | GO:0009535 | GO:0009523 | GO:0016020 | GO:0009536	chloroplast | chloroplast thylakoid membrane | photosystem II | membrane | plastid	GO:0032440	2-alkenal reductase [NAD(P)+] activity	TraesCS1B01G339500	TraesCS1B02G339500
GO:0015979	photosynthesis	76	0.684581	2.40057	0.000237079	0.0207839	0.0185504	TraesCS2B03G0532800	A0A3B6C3B9	Chlorophyll a-b binding protein; chloroplastic	GO:0009765 | GO:0015979 | GO:0009416 | GO:0009768	photosynthesis; light harvesting | photosynthesis | response to light stimulus | photosynthesis; light harvesting in photosystem I	GO:0016020 | GO:0005739 | GO:0009535 | GO:0009522 | GO:0009523 | GO:0009507 | GO:0009536 | GO:0009579	membrane | mitochondrion | chloroplast thylakoid membrane | photosystem I | photosystem II | chloroplast | plastid | thylakoid	GO:0016168	chlorophyll binding	TraesCS2B01G220100	TraesCS2B02G220100
GO:0015979	photosynthesis	76	0.684581	2.40057	0.000237079	0.0207839	0.0185504	TraesCS2A03G0235700	A0A3B6AS27 | W5C572	Photosystem I reaction center subunit N; chloroplastic | Genome assembly; chromosome: II	GO:0015979	photosynthesis	GO:0009507 | GO:0009522 | GO:0016020 | GO:0009536 | GO:0030093	chloroplast | photosystem I | membrane | plastid | chloroplast photosystem I	NA	NA	TraesCS2A01G114400	TraesCS2A02G114400
GO:0015979	photosynthesis	76	0.684581	2.40057	0.000237079	0.0207839	0.0185504	TraesCS7B03G0270500	A0A3B6SE95	Chlorophyll a-b binding protein; chloroplastic	GO:0009765 | GO:0015979 | GO:0009416 | GO:0009768	photosynthesis; light harvesting | photosynthesis | response to light stimulus | photosynthesis; light harvesting in photosystem I	GO:0016020 | GO:0009535 | GO:0009522 | GO:0009523 | GO:0009507 | GO:0009536 | GO:0009579	membrane | chloroplast thylakoid membrane | photosystem I | photosystem II | chloroplast | plastid | thylakoid	GO:0016168	chlorophyll binding	TraesCS7B01G103300	TraesCS7B02G103300
GO:0015979	photosynthesis	76	0.684581	2.40057	0.000237079	0.0207839	0.0185504	TraesCS7A03G0464000	A0A3B6RHL2	Chlorophyll a-b binding protein; chloroplastic	GO:0009765 | GO:0015979 | GO:0009416 | GO:0009768	photosynthesis; light harvesting | photosynthesis | response to light stimulus | photosynthesis; light harvesting in photosystem I	GO:0016020 | GO:0009535 | GO:0009522 | GO:0009523 | GO:0009507 | GO:0009536 | GO:0009579	membrane | chloroplast thylakoid membrane | photosystem I | photosystem II | chloroplast | plastid | thylakoid	GO:0016168	chlorophyll binding	TraesCS7A01G238400	TraesCS7A02G238400
GO:0015979	photosynthesis	76	0.684581	2.40057	0.000237079	0.0207839	0.0185504	TraesCS2B03G1485200	A0A3B6CGM4 | A0A3B6CIT4	NADPH-protochlorophyllide oxidoreductase (EC 1.3.1.33) | NADPH-protochlorophyllide oxidoreductase (EC 1.3.1.33)	GO:0015979 | GO:0015995	photosynthesis | chlorophyll biosynthetic process	GO:0009507 | GO:0009536	chloroplast | plastid	GO:0016630 | GO:0016491	protochlorophyllide reductase activity | oxidoreductase activity	TraesCS2B01G593000	TraesCS2B02G593000
GO:0015979	photosynthesis	76	0.684581	2.40057	0.000237079	0.0207839	0.0185504	TraesCS6B03G0628000	A0A3B6PJX6	Photosynthetic NDH subunit of lumenal location 2; chloroplastic	GO:0015979 | GO:0009767	photosynthesis | photosynthetic electron transport chain	GO:0009654 | GO:0019898 | GO:0009523 | GO:0016020 | GO:0009579 | GO:0009507	photosystem II oxygen evolving complex | extrinsic component of membrane | photosystem II | membrane | thylakoid | chloroplast	GO:0005509 | GO:0045156	calcium ion binding | electron transporter; transferring electrons within the cyclic electron transport pathway of photosynthesis activity	TraesCS6B01G227900	TraesCS6B02G227900
GO:0015979	photosynthesis	76	0.684581	2.40057	0.000237079	0.0207839	0.0185504	TraesCS2D03G0420300	A0A3B6DA68	Chlorophyll a-b binding protein; chloroplastic	GO:0009765 | GO:0015979 | GO:0009416 | GO:0009768	photosynthesis; light harvesting | photosynthesis | response to light stimulus | photosynthesis; light harvesting in photosystem I	GO:0016020 | GO:0005739 | GO:0009535 | GO:0009522 | GO:0009523 | GO:0009507 | GO:0009536 | GO:0009579	membrane | mitochondrion | chloroplast thylakoid membrane | photosystem I | photosystem II | chloroplast | plastid | thylakoid	GO:0016168	chlorophyll binding	TraesCS2D01G200700	TraesCS2D02G200700
GO:0015979	photosynthesis	76	0.684581	2.40057	0.000237079	0.0207839	0.0185504	TraesCS6B03G0675800	Unknown_TraesCS6B03G0675800	Unknown_TraesCS6B03G0675800	GO:0015979	photosynthesis	GO:0016020 | GO:0009579	membrane | thylakoid	GO:0046872	metal ion binding	TraesCS6B01G234800	TraesCS6B02G234800
GO:0015979	photosynthesis	76	0.684581	2.40057	0.000237079	0.0207839	0.0185504	TraesCS5B03G0665700	Q2L3V4	Photosystem I reaction center subunit V; chloroplastic (PSI-G)	GO:0015979	photosynthesis	GO:0016020 | GO:0009535 | GO:0009522 | GO:0009507 | GO:0009536	membrane | chloroplast thylakoid membrane | photosystem I | chloroplast | plastid	NA	NA	TraesCS5B01G256400	TraesCS5B02G256400
GO:0015979	photosynthesis	76	0.684581	2.40057	0.000237079	0.0207839	0.0185504	TraesCS3B03G0444800	A0A341ZKM1	Photosystem I P700 chlorophyll a apoprotein A1 (EC 1.97.1.12) (PsaA)	GO:0015979	photosynthesis	GO:0016020 | GO:0009507 | GO:0009522 | GO:0009579 | GO:0009536	membrane | chloroplast | photosystem I | thylakoid | plastid	GO:0016491 | GO:0046872 | GO:0051539 | GO:0016168 | GO:0051536	oxidoreductase activity | metal ion binding | 4 iron; 4 sulfur cluster binding | chlorophyll binding | iron-sulfur cluster binding	TraesCSU01G200900	TraesCSU02G200900
GO:0015979	photosynthesis	76	0.684581	2.40057	0.000237079	0.0207839	0.0185504	TraesCS3B03G0444900	A0A341ZKM1	Photosystem I P700 chlorophyll a apoprotein A1 (EC 1.97.1.12) (PsaA)	GO:0015979	photosynthesis	GO:0016020 | GO:0009507 | GO:0009522 | GO:0009579 | GO:0009536	membrane | chloroplast | photosystem I | thylakoid | plastid	GO:0016491 | GO:0046872 | GO:0051539 | GO:0016168 | GO:0051536	oxidoreductase activity | metal ion binding | 4 iron; 4 sulfur cluster binding | chlorophyll binding | iron-sulfur cluster binding	TraesCS3B01G185500	TraesCS3B02G185500
GO:0015979	photosynthesis	76	0.684581	2.40057	0.000237079	0.0207839	0.0185504	TraesCS6D03G0175200	A0A3B6QB29	Chlorophyll a-b binding protein; chloroplastic	GO:0006887 | GO:0009765 | GO:0015979 | GO:0009416 | GO:0009768	exocytosis | photosynthesis; light harvesting | photosynthesis | response to light stimulus | photosynthesis; light harvesting in photosystem I	GO:0016020 | GO:0009535 | GO:0009522 | GO:0009523 | GO:0000145 | GO:0009507 | GO:0009536 | GO:0009579	membrane | chloroplast thylakoid membrane | photosystem I | photosystem II | exocyst | chloroplast | plastid | thylakoid	GO:0016168	chlorophyll binding	TraesCS6D01G088800	TraesCS6D02G088800
GO:0015979	photosynthesis	76	0.684581	2.40057	0.000237079	0.0207839	0.0185504	TraesCS5D03G0021400	A0A3B6MKK5	Photosystem II D2 protein	GO:0009772 | GO:0019684 | GO:0015979	photosynthetic electron transport in photosystem II | photosynthesis; light reaction | photosynthesis	GO:0009536 | GO:0009523 | GO:0016020	plastid | photosystem II | membrane	GO:0046872 | GO:0016168 | GO:0045156	metal ion binding | chlorophyll binding | electron transporter; transferring electrons within the cyclic electron transport pathway of photosynthesis activity	TraesCS5D01G007900	TraesCS5D02G007900
GO:0015979	photosynthesis	76	0.684581	2.40057	0.000237079	0.0207839	0.0185504	TraesCS5D03G1027800	A0A3B6N1F1	Chlorophyll a-b binding protein; chloroplastic	GO:0009765 | GO:0015979 | GO:0009416 | GO:0009768	photosynthesis; light harvesting | photosynthesis | response to light stimulus | photosynthesis; light harvesting in photosystem I	GO:0016020 | GO:0009535 | GO:0009522 | GO:0009523 | GO:0009507 | GO:0009536 | GO:0009579	membrane | chloroplast thylakoid membrane | photosystem I | photosystem II | chloroplast | plastid | thylakoid	GO:0016168	chlorophyll binding	TraesCS5D01G464700	TraesCS5D02G464700
GO:0015979	photosynthesis	76	0.684581	2.40057	0.000237079	0.0207839	0.0185504	TraesCS3D03G1158500	A0A3B6H759	Photosystem II D2 protein	GO:0009772 | GO:0019684 | GO:0015979	photosynthetic electron transport in photosystem II | photosynthesis; light reaction | photosynthesis	GO:0009536 | GO:0009523 | GO:0016020	plastid | photosystem II | membrane	GO:0046872 | GO:0016168 | GO:0045156	metal ion binding | chlorophyll binding | electron transporter; transferring electrons within the cyclic electron transport pathway of photosynthesis activity	TraesCS3D01G523300	TraesCS3D02G523300
GO:0015979	photosynthesis	76	0.684581	2.40057	0.000237079	0.0207839	0.0185504	TraesCS2A03G0433700	A0A1D5V1G5	Chlorophyll a-b binding protein; chloroplastic	GO:0009416 | GO:0009768 | GO:0009765 | GO:0015979	response to light stimulus | photosynthesis; light harvesting in photosystem I | photosynthesis; light harvesting | photosynthesis	GO:0016020 | GO:0009535 | GO:0009522 | GO:0009523 | GO:0009507 | GO:0009536 | GO:0009579	membrane | chloroplast thylakoid membrane | photosystem I | photosystem II | chloroplast | plastid | thylakoid	GO:0016168	chlorophyll binding	TraesCS2A01G206200	TraesCS2A02G206200
GO:0015979	photosynthesis	76	0.684581	2.40057	0.000237079	0.0207839	0.0185504	TraesCS6A03G0828700	A0A3B6NVC2	Chlorophyll a-b binding protein; chloroplastic	GO:0009416 | GO:0009768 | GO:0009765 | GO:0015979	response to light stimulus | photosynthesis; light harvesting in photosystem I | photosynthesis; light harvesting | photosynthesis	GO:0016020 | GO:0009535 | GO:0009522 | GO:0009523 | GO:0009507 | GO:0009536 | GO:0009579	membrane | chloroplast thylakoid membrane | photosystem I | photosystem II | chloroplast | plastid | thylakoid	GO:0016168	chlorophyll binding	TraesCS6A01G319700	TraesCS6A02G319700
GO:0015979	photosynthesis	76	0.684581	2.40057	0.000237079	0.0207839	0.0185504	TraesCS6D03G0528500	A0A3B6QI81	Uncharacterized protein | TraesCS6D03G0528500	GO:0015979 | GO:0009767	photosynthesis | photosynthetic electron transport chain	GO:0009507 | GO:0009654 | GO:0019898 | GO:0009523 | GO:0016020 | GO:0009579	chloroplast | photosystem II oxygen evolving complex | extrinsic component of membrane | photosystem II | membrane | thylakoid	GO:0005509 | GO:0045156	calcium ion binding | electron transporter; transferring electrons within the cyclic electron transport pathway of photosynthesis activity	TraesCS6D01G213400	TraesCS6D02G213400
GO:0015979	photosynthesis	76	0.684581	2.40057	0.000237079	0.0207839	0.0185504	TraesCS1D03G0466000	A0A3B5ZT69	photosystem I (EC 1.97.1.12)	GO:0015979	photosynthesis	GO:0016020 | GO:0009536 | GO:0009522 | GO:0009579	membrane | plastid | photosystem I | thylakoid	GO:0016491 | GO:0046872 | GO:0051539 | GO:0016168 | GO:0051536	oxidoreductase activity | metal ion binding | 4 iron; 4 sulfur cluster binding | chlorophyll binding | iron-sulfur cluster binding	TraesCS1D01G181100	TraesCS1D02G181100
GO:0015979	photosynthesis	76	0.684581	2.40057	0.000237079	0.0207839	0.0185504	TraesCS2A03G0388400	A0A3B6AVG9	Chlorophyll a-b binding protein; chloroplastic	GO:0009765 | GO:0015979 | GO:0009416 | GO:0009768	photosynthesis; light harvesting | photosynthesis | response to light stimulus | photosynthesis; light harvesting in photosystem I	GO:0016020 | GO:0005739 | GO:0009535 | GO:0009522 | GO:0009523 | GO:0009507 | GO:0009536 | GO:0009579	membrane | mitochondrion | chloroplast thylakoid membrane | photosystem I | photosystem II | chloroplast | plastid | thylakoid	GO:0016168	chlorophyll binding	TraesCS2A01G187200	TraesCS2A02G187200
GO:0015979	photosynthesis	76	0.684581	2.40057	0.000237079	0.0207839	0.0185504	TraesCS2D03G0438600	A0A1D5V1G5	Chlorophyll a-b binding protein; chloroplastic	GO:0009416 | GO:0009768 | GO:0009765 | GO:0015979	response to light stimulus | photosynthesis; light harvesting in photosystem I | photosynthesis; light harvesting | photosynthesis	GO:0016020 | GO:0009535 | GO:0009522 | GO:0009523 | GO:0009507 | GO:0009536 | GO:0009579	membrane | chloroplast thylakoid membrane | photosystem I | photosystem II | chloroplast | plastid | thylakoid	GO:0016168	chlorophyll binding	TraesCS2D01G209900	TraesCS2D02G209900
GO:0015979	photosynthesis	76	0.684581	2.40057	0.000237079	0.0207839	0.0185504	TraesCS6D03G0167400	A0A3B6QCK0	Photosystem II D2 protein	GO:0015979 | GO:0009772 | GO:0019684	photosynthesis | photosynthetic electron transport in photosystem II | photosynthesis; light reaction	GO:0016020 | GO:0009536 | GO:0009523	membrane | plastid | photosystem II	GO:0046872 | GO:0016168 | GO:0045156 | GO:0010242	metal ion binding | chlorophyll binding | electron transporter; transferring electrons within the cyclic electron transport pathway of photosynthesis activity | oxygen evolving activity	TraesCS6D01G079500	TraesCS6D02G079500
GO:0015979	photosynthesis	76	0.684581	2.40057	0.000237079	0.0207839	0.0185504	TraesCS2B03G0560500	A0A3B6C6E5	Chlorophyll a-b binding protein; chloroplastic	GO:0009416 | GO:0009768 | GO:0009765 | GO:0015979	response to light stimulus | photosynthesis; light harvesting in photosystem I | photosynthesis; light harvesting | photosynthesis	GO:0016020 | GO:0009535 | GO:0009522 | GO:0009523 | GO:0009507 | GO:0009536 | GO:0009579	membrane | chloroplast thylakoid membrane | photosystem I | photosystem II | chloroplast | plastid | thylakoid	GO:0016168	chlorophyll binding	TraesCS2B01G233400	TraesCS2B02G233400
GO:0015979	photosynthesis	76	0.684581	2.40057	0.000237079	0.0207839	0.0185504	TraesCS2D03G1257100	A0A3B6DM96	NADPH-protochlorophyllide oxidoreductase (EC 1.3.1.33)	GO:0015979 | GO:0015995	photosynthesis | chlorophyll biosynthetic process	GO:0009507 | GO:0009536	chloroplast | plastid	GO:0016630 | GO:0016491	protochlorophyllide reductase activity | oxidoreductase activity	TraesCS2D01G563600	TraesCS2D02G563600
GO:0015979	photosynthesis	76	0.684581	2.40057	0.000237079	0.0207839	0.0185504	TraesCS7D03G0508800	A0A3B6TPT6	Pyrophosphate--fructose 6-phosphate 1-phosphotransferase subunit alpha (PFP) (6-phosphofructokinase; pyrophosphate dependent) (PPi-PFK) (Pyrophosphate-dependent 6-phosphofructose-1-kinase)	GO:0006520 | GO:0006002 | GO:0006096 | GO:0008152 | GO:0016310 | GO:0046835 | GO:0061615 | GO:0009749 | GO:0015979	cellular amino acid metabolic process | fructose 6-phosphate metabolic process | glycolytic process | metabolic process | phosphorylation | carbohydrate phosphorylation | glycolytic process through fructose-6-phosphate | response to glucose | photosynthesis	GO:0005737	cytoplasm	GO:0005524 | GO:0046872 | GO:0003872 | GO:0008483 | GO:0047334 | GO:0016301 | GO:0016740 | GO:0003824	ATP binding | metal ion binding | 6-phosphofructokinase activity | transaminase activity | diphosphate-fructose-6-phosphate 1-phosphotransferase activity | kinase activity | transferase activity | catalytic activity	TraesCS7D01G228500	TraesCS7D02G228500
GO:0015979	photosynthesis	76	0.684581	2.40057	0.000237079	0.0207839	0.0185504	TraesCS5D03G0741600	W5F8Z5	Chlorophyll a-b binding protein; chloroplastic	GO:0009416 | GO:0009768 | GO:0009765 | GO:0015979	response to light stimulus | photosynthesis; light harvesting in photosystem I | photosynthesis; light harvesting | photosynthesis	GO:0016020 | GO:0009535 | GO:0009522 | GO:0009523 | GO:0009507 | GO:0009536 | GO:0009579	membrane | chloroplast thylakoid membrane | photosystem I | photosystem II | chloroplast | plastid | thylakoid	GO:0016168	chlorophyll binding	TraesCS5D01G329200	TraesCS5D02G329200
GO:0015979	photosynthesis	76	0.684581	2.40057	0.000237079	0.0207839	0.0185504	TraesCS1A03G0955000	W4ZSM1	Photosystem I reaction center subunit VI; chloroplastic	GO:0015979	photosynthesis	GO:0009535 | GO:0009538 | GO:0009522 | GO:0016020 | GO:0009507 | GO:0009536 | GO:0009579	chloroplast thylakoid membrane | photosystem I reaction center | photosystem I | membrane | chloroplast | plastid | thylakoid	NA	NA	TraesCS1A01G392000	TraesCS1A02G392000
GO:0015979	photosynthesis	76	0.684581	2.40057	0.000237079	0.0207839	0.0185504	TraesCS5D03G0936400	A0A3B6MXH4	Ribulose bisphosphate carboxylase large chain (EC 4.1.1.39)	GO:0019253 | GO:0015977 | GO:0009853 | GO:0015979	reductive pentose-phosphate cycle | carbon fixation | photorespiration | photosynthesis	GO:0009536	plastid	GO:0004497 | GO:0000287 | GO:0016984 | GO:0046872 | GO:0016491 | GO:0016829	monooxygenase activity | magnesium ion binding | ribulose-bisphosphate carboxylase activity | metal ion binding | oxidoreductase activity | lyase activity	TraesCS5D01G425100	TraesCS5D02G425100
GO:0015979	photosynthesis	76	0.684581	2.40057	0.000237079	0.0207839	0.0185504	TraesCS3A03G0795500	A0A3B6EP73	PsbP C-terminal domain-containing protein	GO:0015979	photosynthesis	GO:0009654 | GO:0019898 | GO:0009523	photosystem II oxygen evolving complex | extrinsic component of membrane | photosystem II	GO:0005509	calcium ion binding	TraesCS3A01G332500	TraesCS3A02G332500
GO:0015979	photosynthesis	76	0.684581	2.40057	0.000237079	0.0207839	0.0185504	TraesCS3B03G0446200	A0A3B6FN83	Ribulose bisphosphate carboxylase large chain (EC 4.1.1.39)	GO:0019253 | GO:0015977 | GO:0009853 | GO:0015979	reductive pentose-phosphate cycle | carbon fixation | photorespiration | photosynthesis	GO:0009536	plastid	GO:0004497 | GO:0000287 | GO:0016984 | GO:0046872 | GO:0016491 | GO:0016829	monooxygenase activity | magnesium ion binding | ribulose-bisphosphate carboxylase activity | metal ion binding | oxidoreductase activity | lyase activity	TraesCS3B01G186100	TraesCS3B02G186100
GO:0015979	photosynthesis	76	0.684581	2.40057	0.000237079	0.0207839	0.0185504	TraesCS5A03G0640300	A0A3B6KIH2	Photosystem I reaction center subunit V; chloroplastic (PSI-G)	GO:0015979	photosynthesis	GO:0016020 | GO:0009535 | GO:0009522 | GO:0009507 | GO:0009536	membrane | chloroplast thylakoid membrane | photosystem I | chloroplast | plastid	NA	NA	TraesCS5A01G256900	TraesCS5A02G256900
GO:0015979	photosynthesis	76	0.684581	2.40057	0.000237079	0.0207839	0.0185504	TraesCS2D03G0040800	A0A3B6D4A7	Photosystem II D2 protein	GO:0015979 | GO:0009772 | GO:0019684	photosynthesis | photosynthetic electron transport in photosystem II | photosynthesis; light reaction	GO:0016020 | GO:0009536 | GO:0009523	membrane | plastid | photosystem II	GO:0046872 | GO:0016168 | GO:0045156 | GO:0010242	metal ion binding | chlorophyll binding | electron transporter; transferring electrons within the cyclic electron transport pathway of photosynthesis activity | oxygen evolving activity	TraesCS2D01G021000	TraesCS2D02G021000
GO:0015979	photosynthesis	76	0.684581	2.40057	0.000237079	0.0207839	0.0185504	TraesCS4A03G0778600	A0A3B6I193	PsbP C-terminal domain-containing protein	GO:0015979	photosynthesis	GO:0009654 | GO:0019898 | GO:0009523	photosystem II oxygen evolving complex | extrinsic component of membrane | photosystem II	GO:0005509	calcium ion binding	TraesCS4A01G310600	TraesCS4A02G310600
GO:0015979	photosynthesis	76	0.684581	2.40057	0.000237079	0.0207839	0.0185504	TraesCSU03G0543800	A1YV22	Photosystem I iron-sulfur center (EC 1.97.1.12) (9 kDa polypeptide) (PSI-C) (Photosystem I subunit VII) (PsaC)	GO:0015979 | GO:0009773	photosynthesis | photosynthetic electron transport in photosystem I	GO:0009535 | GO:0009522 | GO:0042651 | GO:0016020 | GO:0009507 | GO:0009536 | GO:0009579 | GO:0110165	chloroplast thylakoid membrane | photosystem I | thylakoid membrane | membrane | chloroplast | plastid | thylakoid | cellular anatomical entity	GO:0009055 | GO:0046872 | GO:0051539 | GO:0016491 | GO:0051536	electron transfer activity | metal ion binding | 4 iron; 4 sulfur cluster binding | oxidoreductase activity | iron-sulfur cluster binding	TraesCSU01G270000	TraesCSU02G270000
GO:0015979	photosynthesis	76	0.684581	2.40057	0.000237079	0.0207839	0.0185504	TraesCS5A03G1073200	A0A3B6KSA1	Chlorophyll a-b binding protein; chloroplastic	GO:0009765 | GO:0015979 | GO:0009416 | GO:0009768	photosynthesis; light harvesting | photosynthesis | response to light stimulus | photosynthesis; light harvesting in photosystem I	GO:0016020 | GO:0009535 | GO:0009522 | GO:0009523 | GO:0009507 | GO:0009536 | GO:0009579	membrane | chloroplast thylakoid membrane | photosystem I | photosystem II | chloroplast | plastid | thylakoid	GO:0016168	chlorophyll binding	TraesCS5A01G454300	TraesCS5A02G454300
GO:0015979	photosynthesis	76	0.684581	2.40057	0.000237079	0.0207839	0.0185504	TraesCS5B03G0815100	W5F8Z5	Chlorophyll a-b binding protein; chloroplastic	GO:0009416 | GO:0009768 | GO:0009765 | GO:0015979	response to light stimulus | photosynthesis; light harvesting in photosystem I | photosynthesis; light harvesting | photosynthesis	GO:0016020 | GO:0009535 | GO:0009522 | GO:0009523 | GO:0009507 | GO:0009536 | GO:0009579	membrane | chloroplast thylakoid membrane | photosystem I | photosystem II | chloroplast | plastid | thylakoid	GO:0016168	chlorophyll binding	TraesCS5B01G322900	TraesCS5B02G322900
GO:0015979	photosynthesis	76	0.684581	2.40057	0.000237079	0.0207839	0.0185504	TraesCS2B03G0861700	A0A3B6C7P1	Photosystem II D2 protein	GO:0015979 | GO:0009772 | GO:0019684	photosynthesis | photosynthetic electron transport in photosystem II | photosynthesis; light reaction	GO:0016020 | GO:0009536 | GO:0009523	membrane | plastid | photosystem II	GO:0046872 | GO:0016168 | GO:0045156 | GO:0010242	metal ion binding | chlorophyll binding | electron transporter; transferring electrons within the cyclic electron transport pathway of photosynthesis activity | oxygen evolving activity	TraesCS2B01G330700	TraesCS2B02G330700
GO:0015979	photosynthesis	76	0.684581	2.40057	0.000237079	0.0207839	0.0185504	TraesCS5D03G0608700	A0A3B6MT63	Photosystem I reaction center subunit V; chloroplastic (PSI-G)	GO:0015979	photosynthesis	GO:0016020 | GO:0009535 | GO:0009522 | GO:0009507 | GO:0009536	membrane | chloroplast thylakoid membrane | photosystem I | chloroplast | plastid	NA	NA	TraesCS5D01G265500	TraesCS5D02G265500
GO:0015979	photosynthesis	76	0.684581	2.40057	0.000237079	0.0207839	0.0185504	TraesCS5D03G0014800	A0A3B6MJL6	Photosystem I P700 chlorophyll a apoprotein A1 (EC 1.97.1.12) (PsaA)	GO:0015979	photosynthesis	GO:0016020 | GO:0009507 | GO:0009522 | GO:0009579 | GO:0009536	membrane | chloroplast | photosystem I | thylakoid | plastid	GO:0016491 | GO:0046872 | GO:0051539 | GO:0016168 | GO:0051536	oxidoreductase activity | metal ion binding | 4 iron; 4 sulfur cluster binding | chlorophyll binding | iron-sulfur cluster binding	TraesCS5D01G010900	TraesCS5D02G010900
GO:0015979	photosynthesis	76	0.684581	2.40057	0.000237079	0.0207839	0.0185504	TraesCS1D03G0470100	A0A3B5ZTS4	Photosystem II CP47 reaction center protein	GO:0009767 | GO:0019684 | GO:0015979	photosynthetic electron transport chain | photosynthesis; light reaction | photosynthesis	GO:0016020 | GO:0009536 | GO:0009521	membrane | plastid | photosystem	GO:0016168	chlorophyll binding	TraesCS1D01G182600	TraesCS1D02G182600
GO:0015979	photosynthesis	76	0.684581	2.40057	0.000237079	0.0207839	0.0185504	TraesCS3B03G1221200	A0A077RSA9	PsbP C-terminal domain-containing protein	GO:0015979	photosynthesis	GO:0009654 | GO:0019898 | GO:0009523	photosystem II oxygen evolving complex | extrinsic component of membrane | photosystem II	GO:0005509	calcium ion binding	TraesCS3B01G493700	TraesCS3B02G493700
GO:0015979	photosynthesis	76	0.684581	2.40057	0.000237079	0.0207839	0.0185504	TraesCS5D03G0931600	A0A3B6MXE7	Photosystem I reaction center subunit III (PSI-F)	GO:0015979	photosynthesis	GO:0009538 | GO:0009522 | GO:0009543 | GO:0009507 | GO:0009536 | GO:0009579	photosystem I reaction center | photosystem I | chloroplast thylakoid lumen | chloroplast | plastid | thylakoid	NA	NA	TraesCS5D01G422800	TraesCS5D02G422800
GO:0015979	photosynthesis	76	0.684581	2.40057	0.000237079	0.0207839	0.0185504	TraesCS5A03G0981000	Unknown_TraesCS5A03G0981000	Unknown_TraesCS5A03G0981000	GO:0015979	photosynthesis	GO:0009538 | GO:0009522	photosystem I reaction center | photosystem I	NA	NA	TraesCS5A01G414400	TraesCS5A02G414400
GO:0015979	photosynthesis	76	0.684581	2.40057	0.000237079	0.0207839	0.0185504	TraesCS6D03G0340100	W5GFA4	Chlorophyll a-b binding protein; chloroplastic	GO:0009416 | GO:0009768 | GO:0009765 | GO:0015979	response to light stimulus | photosynthesis; light harvesting in photosystem I | photosynthesis; light harvesting | photosynthesis	GO:0016020 | GO:0009535 | GO:0009522 | GO:0009523 | GO:0009507 | GO:0009536 | GO:0009579	membrane | chloroplast thylakoid membrane | photosystem I | photosystem II | chloroplast | plastid | thylakoid	GO:0016168	chlorophyll binding	TraesCS6D01G152700	TraesCS6D02G152700
GO:0015979	photosynthesis	76	0.684581	2.40057	0.000237079	0.0207839	0.0185504	TraesCS2B03G1229100	A0A3B6CD48	photosystem I (EC 1.97.1.12)	GO:0015979	photosynthesis	GO:0016020 | GO:0009536 | GO:0009522 | GO:0009579	membrane | plastid | photosystem I | thylakoid	GO:0016491 | GO:0046872 | GO:0051539 | GO:0016168 | GO:0051536	oxidoreductase activity | metal ion binding | 4 iron; 4 sulfur cluster binding | chlorophyll binding | iron-sulfur cluster binding	TraesCS2B01G487400	TraesCS2B02G487400
GO:0015979	photosynthesis	76	0.684581	2.40057	0.000237079	0.0207839	0.0185504	TraesCS5A03G1134200	A0A3B6KQ67 | A0A3B6KQS0	Uncharacterized protein | TraesCS5A03G1134200 | Uncharacterized protein | TraesCS5A03G1134200	GO:0015979	photosynthesis	GO:0009535 | GO:0009538 | GO:0009522 | GO:0016020	chloroplast thylakoid membrane | photosystem I reaction center | photosystem I | membrane	NA	NA	TraesCS5A01G482800	TraesCS5A02G482800
GO:0015979	photosynthesis	76	0.684581	2.40057	0.000237079	0.0207839	0.0185504	TraesCS1D03G0470700	A0A3B5ZUX5	Cytochrome b6	GO:0015979 | GO:0022904	photosynthesis | respiratory electron transport chain	GO:0016020	membrane	GO:0009055 | GO:0016491	electron transfer activity | oxidoreductase activity	TraesCS1D01G183000	TraesCS1D02G183000
GO:0015979	photosynthesis	76	0.684581	2.40057	0.000237079	0.0207839	0.0185504	TraesCS5D03G1027900	A0A3B6N0I8	Chlorophyll a-b binding protein; chloroplastic	GO:0009765 | GO:0015979 | GO:0009416 | GO:0009768	photosynthesis; light harvesting | photosynthesis | response to light stimulus | photosynthesis; light harvesting in photosystem I	GO:0016020 | GO:0009535 | GO:0009522 | GO:0009523 | GO:0009507 | GO:0009536 | GO:0009579	membrane | chloroplast thylakoid membrane | photosystem I | photosystem II | chloroplast | plastid | thylakoid	GO:0016168	chlorophyll binding	TraesCS5D01G464800	TraesCS5D02G464800
GO:0015979	photosynthesis	76	0.684581	2.40057	0.000237079	0.0207839	0.0185504	TraesCS3D03G1034800	A0A3B6H221 | A0A3B6H2L8	Small ribosomal subunit protein uS19c (30S ribosomal protein S19; chloroplastic) | Photosystem II reaction center protein I	GO:0015979 | GO:0006412 | GO:0000028	photosynthesis | translation | ribosomal small subunit assembly	GO:0016020 | GO:0005737 | GO:0009539 | GO:0009523 | GO:0043229 | GO:0005840 | GO:0015935 | GO:0005763 | GO:1990904	membrane | cytoplasm | photosystem II reaction center | photosystem II | intracellular organelle | ribosome | small ribosomal subunit | mitochondrial small ribosomal subunit | ribonucleoprotein complex	GO:0003735	structural constituent of ribosome	TraesCS3D01G469800	TraesCS3D02G469800
GO:0015979	photosynthesis	76	0.684581	2.40057	0.000237079	0.0207839	0.0185504	TraesCS3B03G0917300	A0A077RFC2	Bread wheat hypothetical protein | TraesCS3B03G0917300	GO:0015979	photosynthesis	GO:0009654 | GO:0019898 | GO:0009523	photosystem II oxygen evolving complex | extrinsic component of membrane | photosystem II	GO:0005509	calcium ion binding	TraesCS3B01G362600	TraesCS3B02G362600
GO:0015979	photosynthesis	76	0.684581	2.40057	0.000237079	0.0207839	0.0185504	TraesCS2B03G0318200	A0A3B6C2Z8	Ultraviolet-B-repressible protein	GO:0015979	photosynthesis	GO:0016020 | GO:0009523	membrane | photosystem II	NA	NA	TraesCS2B01G130300	TraesCS2B02G130300
GO:0015979	photosynthesis	76	0.684581	2.40057	0.000237079	0.0207839	0.0185504	TraesCS1A03G0929500	A0A077RX82	Photosystem II reaction center protein K	GO:0015979	photosynthesis	GO:0005737 | GO:0009539 | GO:0009523 | GO:0016020 | GO:0009579 | GO:0043229	cytoplasm | photosystem II reaction center | photosystem II | membrane | thylakoid | intracellular organelle	NA	NA	TraesCS1A01G384600	TraesCS1A02G384600
GO:0015979	photosynthesis	76	0.684581	2.40057	0.000237079	0.0207839	0.0185504	TraesCS6D03G0118500	A0A077RX82	Photosystem II reaction center protein K	GO:0015979	photosynthesis	GO:0005737 | GO:0009539 | GO:0009523 | GO:0016020 | GO:0009579 | GO:0043229	cytoplasm | photosystem II reaction center | photosystem II | membrane | thylakoid | intracellular organelle	NA	NA	TraesCS6D01G057600	TraesCS6D02G057600
GO:0015979	photosynthesis	76	0.684581	2.40057	0.000237079	0.0207839	0.0185504	TraesCS3D03G0098400	A0A3B6GPT0	Photosystem II CP47 reaction center protein	GO:0015979 | GO:0009767 | GO:0009772 | GO:0019684	photosynthesis | photosynthetic electron transport chain | photosynthetic electron transport in photosystem II | photosynthesis; light reaction	GO:0016020 | GO:0009536 | GO:0009523 | GO:0009521	membrane | plastid | photosystem II | photosystem	GO:0016168 | GO:0045156	chlorophyll binding | electron transporter; transferring electrons within the cyclic electron transport pathway of photosynthesis activity	TraesCS3D01G053400	TraesCS3D02G053400
GO:0015979	photosynthesis	76	0.684581	2.40057	0.000237079	0.0207839	0.0185504	TraesCS1D03G0931200	W4ZSM1	Photosystem I reaction center subunit VI; chloroplastic	GO:0015979	photosynthesis	GO:0009535 | GO:0009538 | GO:0009522 | GO:0016020 | GO:0009507 | GO:0009536 | GO:0009579	chloroplast thylakoid membrane | photosystem I reaction center | photosystem I | membrane | chloroplast | plastid | thylakoid	NA	NA	TraesCS1D01G400100	TraesCS1D02G400100
GO:0015979	photosynthesis	76	0.684581	2.40057	0.000237079	0.0207839	0.0185504	TraesCS2A03G0229800	A0A3B6ARY8	Ultraviolet-B-repressible protein	GO:0015979	photosynthesis	GO:0016020 | GO:0009523	membrane | photosystem II	NA	NA	TraesCS2A01G111300	TraesCS2A02G111300
GO:0015979	photosynthesis	76	0.684581	2.40057	0.000237079	0.0207839	0.0185504	TraesCS5D03G1230200	S4Z9E0	Cytochrome b6-f complex subunit 4 (17 kDa polypeptide)	GO:0009767 | GO:0015979	photosynthetic electron transport chain | photosynthesis	GO:0016020 | GO:0009535 | GO:0042651 | GO:0009507 | GO:0009536 | GO:0009579 | GO:0043229	membrane | chloroplast thylakoid membrane | thylakoid membrane | chloroplast | plastid | thylakoid | intracellular organelle	GO:0009055 | GO:0016491 | GO:0045156 | GO:0045158	electron transfer activity | oxidoreductase activity | electron transporter; transferring electrons within the cyclic electron transport pathway of photosynthesis activity | electron transporter; transferring electrons within cytochrome b6/f complex of photosystem II activity	TraesCS5D01G559800	TraesCS5D02G559800
GO:0015979	photosynthesis	76	0.684581	2.40057	0.000237079	0.0207839	0.0185504	TraesCS4D03G0005100	A0A3B6JC73 | A0A3B6JED8	PsbP C-terminal domain-containing protein | PsbP C-terminal domain-containing protein	GO:0015979	photosynthesis	GO:0009654 | GO:0019898 | GO:0009523	photosystem II oxygen evolving complex | extrinsic component of membrane | photosystem II	GO:0005509	calcium ion binding	TraesCS4D01G003600	TraesCS4D02G003600
GO:0015979	photosynthesis	76	0.684581	2.40057	0.000237079	0.0207839	0.0185504	TraesCS3B03G0876000	A0A077S4A0	PSII 6.1 kDa protein	GO:0015979 | GO:0042549	photosynthesis | photosystem II stabilization	GO:0009507 | GO:0009535 | GO:0009523 | GO:0016020 | GO:0009536	chloroplast | chloroplast thylakoid membrane | photosystem II | membrane | plastid	NA	NA	TraesCS3B01G344200	TraesCS3B02G344200
GO:0015979	photosynthesis	76	0.684581	2.40057	0.000237079	0.0207839	0.0185504	TraesCS3D03G0735200	A0A3B6GX30	PsbP C-terminal domain-containing protein	GO:0015979	photosynthesis	GO:0009654 | GO:0019898 | GO:0009523	photosystem II oxygen evolving complex | extrinsic component of membrane | photosystem II	GO:0005509	calcium ion binding	TraesCS3D01G326100	TraesCS3D02G326100
GO:0015979	photosynthesis	76	0.684581	2.40057	0.000237079	0.0207839	0.0185504	TraesCS5D03G0805800	A0A1D5ZLT0	Chlorophyll a-b binding protein; chloroplastic	GO:0009416 | GO:0009768 | GO:0009765 | GO:0015979	response to light stimulus | photosynthesis; light harvesting in photosystem I | photosynthesis; light harvesting | photosynthesis	GO:0016020 | GO:0009535 | GO:0009522 | GO:0009523 | GO:0009507 | GO:0009536 | GO:0009579	membrane | chloroplast thylakoid membrane | photosystem I | photosystem II | chloroplast | plastid | thylakoid	GO:0016168	chlorophyll binding	TraesCS5D01G357600	TraesCS5D02G357600
GO:0015979	photosynthesis	76	0.684581	2.40057	0.000237079	0.0207839	0.0185504	TraesCS5A03G0843800	A0A1D5ZLT0	Chlorophyll a-b binding protein; chloroplastic	GO:0009416 | GO:0009768 | GO:0009765 | GO:0015979	response to light stimulus | photosynthesis; light harvesting in photosystem I | photosynthesis; light harvesting | photosynthesis	GO:0016020 | GO:0009535 | GO:0009522 | GO:0009523 | GO:0009507 | GO:0009536 | GO:0009579	membrane | chloroplast thylakoid membrane | photosystem I | photosystem II | chloroplast | plastid | thylakoid	GO:0016168	chlorophyll binding	TraesCS5A01G350600	TraesCS5A02G350600
GO:0009699	phenylpropanoid biosynthetic process	26	-0.774043	-2.13851	0.000180375	0.0207839	0.0185504	TraesCS5B03G0976000	A0A341ZF53	Dirigent protein	GO:0009699	phenylpropanoid biosynthetic process	GO:0048046 | GO:0005576	apoplast | extracellular region	NA	NA	TraesCS5B01G390900	TraesCS5B02G390900
GO:0009699	phenylpropanoid biosynthetic process	26	-0.774043	-2.13851	0.000180375	0.0207839	0.0185504	TraesCSU03G0297300	A0A341ZF53	Dirigent protein	GO:0009699	phenylpropanoid biosynthetic process	GO:0048046 | GO:0005576	apoplast | extracellular region	NA	NA	TraesCSU01G198000	TraesCSU02G198000
GO:0009699	phenylpropanoid biosynthetic process	26	-0.774043	-2.13851	0.000180375	0.0207839	0.0185504	TraesCSU03G0327600	A0A341ZF53	Dirigent protein	GO:0009699	phenylpropanoid biosynthetic process	GO:0048046 | GO:0005576	apoplast | extracellular region	NA	NA	TraesCSU01G208600	TraesCSU02G208600
GO:0009699	phenylpropanoid biosynthetic process	26	-0.774043	-2.13851	0.000180375	0.0207839	0.0185504	TraesCSU03G0059100	A0A3B6UAQ2	Dirigent protein	GO:0009699	phenylpropanoid biosynthetic process	GO:0048046 | GO:0005576	apoplast | extracellular region	GO:0030246	carbohydrate binding	TraesCSU01G063600	TraesCSU02G063600
GO:0009699	phenylpropanoid biosynthetic process	26	-0.774043	-2.13851	0.000180375	0.0207839	0.0185504	TraesCS4B03G0220300	A0A3B6IPN6	Dirigent protein	GO:0009699	phenylpropanoid biosynthetic process	GO:0048046 | GO:0005576	apoplast | extracellular region	NA	NA	TraesCS4B01G096000	TraesCS4B02G096000
GO:0009699	phenylpropanoid biosynthetic process	26	-0.774043	-2.13851	0.000180375	0.0207839	0.0185504	TraesCS4A03G1074600	A0A3B6I4Z1	Dirigent protein	GO:0009699	phenylpropanoid biosynthetic process	GO:0048046 | GO:0005576	apoplast | extracellular region	GO:0030246	carbohydrate binding	TraesCS4A01G430100	TraesCS4A02G430100
GO:0009699	phenylpropanoid biosynthetic process	26	-0.774043	-2.13851	0.000180375	0.0207839	0.0185504	TraesCS5D03G0884400	A0A3B6MXT6	Dirigent protein	GO:0009699	phenylpropanoid biosynthetic process	GO:0048046 | GO:0005576	apoplast | extracellular region	NA	NA	TraesCS5D01G395800	TraesCS5D02G395800
GO:0009699	phenylpropanoid biosynthetic process	26	-0.774043	-2.13851	0.000180375	0.0207839	0.0185504	TraesCS7B03G0066600	A0A3B6SBX5	Dirigent protein	GO:0009699	phenylpropanoid biosynthetic process	GO:0048046 | GO:0005576	apoplast | extracellular region	NA	NA	TraesCS7B01G024400	TraesCS7B02G024400
GO:0009699	phenylpropanoid biosynthetic process	26	-0.774043	-2.13851	0.000180375	0.0207839	0.0185504	TraesCS1B03G1075600	A0A3B5Z3A6	Dirigent protein	GO:0009699	phenylpropanoid biosynthetic process	GO:0048046 | GO:0005576	apoplast | extracellular region	GO:0030246	carbohydrate binding	TraesCS1B01G398600	TraesCS1B02G398600
GO:0009699	phenylpropanoid biosynthetic process	26	-0.774043	-2.13851	0.000180375	0.0207839	0.0185504	TraesCS5D03G0431100	A0A341W7H8	Dirigent protein	GO:0009699	phenylpropanoid biosynthetic process	GO:0048046 | GO:0005576	apoplast | extracellular region	NA	NA	TraesCS5D01G179200	TraesCS5D02G179200
GO:0009699	phenylpropanoid biosynthetic process	26	-0.774043	-2.13851	0.000180375	0.0207839	0.0185504	TraesCS2D03G0262700	W5C743	Dirigent protein	GO:0009699	phenylpropanoid biosynthetic process	GO:0048046 | GO:0005576	apoplast | extracellular region	NA	NA	TraesCS2D01G124500	TraesCS2D02G124500
GO:0009699	phenylpropanoid biosynthetic process	26	-0.774043	-2.13851	0.000180375	0.0207839	0.0185504	TraesCS5D03G0431200	A0A341W7H8	Dirigent protein	GO:0009699	phenylpropanoid biosynthetic process	GO:0048046 | GO:0005576	apoplast | extracellular region	NA	NA	TraesCS5D01G179300	TraesCS5D02G179300
GO:0009699	phenylpropanoid biosynthetic process	26	-0.774043	-2.13851	0.000180375	0.0207839	0.0185504	TraesCS7D03G0003200	Q8LL09	Dirigent protein	GO:0009699	phenylpropanoid biosynthetic process	GO:0048046 | GO:0005576	apoplast | extracellular region	GO:0030246	carbohydrate binding	TraesCS7D01G001300	TraesCS7D02G001300
GO:0009699	phenylpropanoid biosynthetic process	26	-0.774043	-2.13851	0.000180375	0.0207839	0.0185504	TraesCS2B03G1555100	A0A3B6CJP6	Dirigent protein	GO:0009699	phenylpropanoid biosynthetic process	GO:0048046 | GO:0005576	apoplast | extracellular region	GO:0030246	carbohydrate binding	TraesCS2B01G625000	TraesCS2B02G625000
GO:0009699	phenylpropanoid biosynthetic process	26	-0.774043	-2.13851	0.000180375	0.0207839	0.0185504	TraesCS7D03G0275300	A0A3B6TK50	Dirigent protein	GO:0009699	phenylpropanoid biosynthetic process	GO:0048046 | GO:0005576	apoplast | extracellular region	NA	NA	TraesCS7D01G122500	TraesCS7D02G122500
GO:0009699	phenylpropanoid biosynthetic process	26	-0.774043	-2.13851	0.000180375	0.0207839	0.0185504	TraesCS2A03G0095200	A0A3B6AQ10	Dirigent protein	GO:0009699 | GO:0045332 | GO:0120009	phenylpropanoid biosynthetic process | phospholipid translocation | intermembrane lipid transfer	GO:0005634 | GO:0048046 | GO:0005758 | GO:0005576	nucleus | apoplast | mitochondrial intermembrane space | extracellular region	NA	NA	TraesCS2A01G050500	TraesCS2A02G050500
GO:0009699	phenylpropanoid biosynthetic process	26	-0.774043	-2.13851	0.000180375	0.0207839	0.0185504	TraesCS7D03G0120300	A0A3B6THT7	Dirigent protein	GO:0009699	phenylpropanoid biosynthetic process	GO:0048046 | GO:0005576	apoplast | extracellular region	GO:0030246	carbohydrate binding	TraesCS7D01G053800	TraesCS7D02G053800
GO:0009699	phenylpropanoid biosynthetic process	26	-0.774043	-2.13851	0.000180375	0.0207839	0.0185504	TraesCS2A03G1354300	A0A3B6B9T9	Dirigent protein	GO:0009699	phenylpropanoid biosynthetic process	GO:0048046 | GO:0005576	apoplast | extracellular region	GO:0030246	carbohydrate binding	TraesCS2A01G563700	TraesCS2A02G563700
GO:0009699	phenylpropanoid biosynthetic process	26	-0.774043	-2.13851	0.000180375	0.0207839	0.0185504	TraesCS2B03G1556300	A0A3B6CHN7	Dirigent protein	GO:0009699	phenylpropanoid biosynthetic process	GO:0048046 | GO:0005576	apoplast | extracellular region	GO:0030246	carbohydrate binding	TraesCS2B01G624700	TraesCS2B02G624700
GO:0009699	phenylpropanoid biosynthetic process	26	-0.774043	-2.13851	0.000180375	0.0207839	0.0185504	TraesCS4A03G1246500	A0A3B6I7N6	Dirigent protein	GO:0009699	phenylpropanoid biosynthetic process	GO:0048046 | GO:0005576	apoplast | extracellular region	NA	NA	TraesCS4A01G496300	TraesCS4A02G496300
GO:0050896	response to stimulus	74	-0.617582	-2.07479	0.00017304	0.0207839	0.0185504	TraesCS3A03G0392300	A0A3B6EF06 | A0A3B6EHU2	WRKY domain-containing protein | WRKY domain-containing protein	GO:0006355 | GO:0050896	regulation of DNA-templated transcription | response to stimulus	GO:0005634	nucleus	GO:0003700 | GO:0043565 | GO:0003677	DNA-binding transcription factor activity | sequence-specific DNA binding | DNA binding	TraesCS3A01G167200	TraesCS3A02G167200
GO:0050896	response to stimulus	74	-0.617582	-2.07479	0.00017304	0.0207839	0.0185504	TraesCS6A03G0350400	K7WPK5	WRKY80 transcription factor	GO:0006355 | GO:0050896	regulation of DNA-templated transcription | response to stimulus	GO:0005634	nucleus	GO:0003700 | GO:0043565 | GO:0003677	DNA-binding transcription factor activity | sequence-specific DNA binding | DNA binding	TraesCS6A01G146900	TraesCS6A02G146900
GO:0050896	response to stimulus	74	-0.617582	-2.07479	0.00017304	0.0207839	0.0185504	TraesCS3D03G0379400	A0A3B6GPJ2 | A0A3B6GU38	WRKY domain-containing protein | WRKY domain-containing protein	GO:0006355 | GO:0050896	regulation of DNA-templated transcription | response to stimulus	GO:0005634	nucleus	GO:0003700 | GO:0043565 | GO:0003677	DNA-binding transcription factor activity | sequence-specific DNA binding | DNA binding	TraesCS3D01G173300	TraesCS3D02G173300
GO:0050896	response to stimulus	74	-0.617582	-2.07479	0.00017304	0.0207839	0.0185504	TraesCS1A03G0172500	A0A3B5XUY1 | A0A3B5XV60	WRKY domain-containing protein | WRKY domain-containing protein	GO:0006355 | GO:0050896	regulation of DNA-templated transcription | response to stimulus	GO:0005634	nucleus	GO:0003700 | GO:0043565 | GO:0003677	DNA-binding transcription factor activity | sequence-specific DNA binding | DNA binding	TraesCS1A01G070400	TraesCS1A02G070400
GO:0050896	response to stimulus	74	-0.617582	-2.07479	0.00017304	0.0207839	0.0185504	TraesCS5B03G0490600	A0A3B6LL87	WRKY domain-containing protein	GO:0006355 | GO:0050896	regulation of DNA-templated transcription | response to stimulus	GO:0005634	nucleus	GO:0003700 | GO:0043565 | GO:0003677	DNA-binding transcription factor activity | sequence-specific DNA binding | DNA binding	TraesCS5B01G183800	TraesCS5B02G183800
GO:0050896	response to stimulus	74	-0.617582	-2.07479	0.00017304	0.0207839	0.0185504	TraesCS7B03G0907100	A0A3B6SQ51	HMA domain-containing protein	GO:0050896	response to stimulus	NA	NA	GO:0046872	metal ion binding	TraesCS7B01G338200	TraesCS7B02G338200
GO:0050896	response to stimulus	74	-0.617582	-2.07479	0.00017304	0.0207839	0.0185504	TraesCS1D03G0166900	A0A3B5ZPB7 | A0A3B5ZQV1	WRKY26 transcription factor | WRKY domain-containing protein	GO:0006355 | GO:0050896	regulation of DNA-templated transcription | response to stimulus	GO:0005634	nucleus	GO:0003700 | GO:0043565 | GO:0003677	DNA-binding transcription factor activity | sequence-specific DNA binding | DNA binding	TraesCS1D01G072900	TraesCS1D02G072900
GO:0050896	response to stimulus	74	-0.617582	-2.07479	0.00017304	0.0207839	0.0185504	TraesCS6D03G0304200	A0A1D6BE51 | A0A3B6QCK4	WRKY transcription factor 33-3 | WRKY transcription factor 33-3	GO:0006355 | GO:0050896	regulation of DNA-templated transcription | response to stimulus	GO:0005634	nucleus	GO:0003700 | GO:0043565 | GO:0003677	DNA-binding transcription factor activity | sequence-specific DNA binding | DNA binding	TraesCS6D01G136200	TraesCS6D02G136200
GO:0050896	response to stimulus	74	-0.617582	-2.07479	0.00017304	0.0207839	0.0185504	TraesCS4B03G0830500	A0A3B6IXY8	non-specific serine/threonine protein kinase (EC 2.7.11.1)	GO:0007165 | GO:0006468 | GO:0016310 | GO:0050896	signal transduction | protein phosphorylation | phosphorylation | response to stimulus	NA	NA	GO:0005524 | GO:0004672 | GO:0004674 | GO:0000166 | GO:0016301 | GO:0016740 | GO:0106310	ATP binding | protein kinase activity | protein serine/threonine kinase activity | nucleotide binding | kinase activity | transferase activity | protein serine kinase activity	TraesCS4B01G319900	TraesCS4B02G319900
GO:0050896	response to stimulus	74	-0.617582	-2.07479	0.00017304	0.0207839	0.0185504	TraesCS5D03G0453600	A0MAV0	WRKY transcription factor	GO:0006355 | GO:0050896	regulation of DNA-templated transcription | response to stimulus	GO:0005634	nucleus	GO:0003700 | GO:0043565 | GO:0003677	DNA-binding transcription factor activity | sequence-specific DNA binding | DNA binding	TraesCS5D01G190800	TraesCS5D02G190800
GO:0050896	response to stimulus	74	-0.617582	-2.07479	0.00017304	0.0207839	0.0185504	TraesCS4A03G0560500	A0A3B6HU85	HMA domain-containing protein	GO:0050896	response to stimulus	NA	NA	GO:0046872	metal ion binding	TraesCS4A01G211400	TraesCS4A02G211400
GO:0050896	response to stimulus	74	-0.617582	-2.07479	0.00017304	0.0207839	0.0185504	TraesCS3A03G0830700	A0A3B6ELM7	WRKY domain-containing protein	GO:0006355 | GO:0050896	regulation of DNA-templated transcription | response to stimulus	GO:0005634	nucleus	GO:0003700 | GO:0043565 | GO:0003677	DNA-binding transcription factor activity | sequence-specific DNA binding | DNA binding	TraesCS3A01G347500	TraesCS3A02G347500
GO:0050896	response to stimulus	74	-0.617582	-2.07479	0.00017304	0.0207839	0.0185504	TraesCS3B03G0484700	A0A077RRI2 | A0A3B6FL40 | A0A3B6FP70	WRKY domain-containing protein | WRKY domain-containing protein | WRKY domain-containing protein	GO:0006355 | GO:0050896	regulation of DNA-templated transcription | response to stimulus	GO:0005634	nucleus	GO:0003700 | GO:0043565 | GO:0003677	DNA-binding transcription factor activity | sequence-specific DNA binding | DNA binding	TraesCS3B01G199000	TraesCS3B02G199000
GO:0050896	response to stimulus	74	-0.617582	-2.07479	0.00017304	0.0207839	0.0185504	TraesCS6B03G0446800	A0A3B6PL18 | A0A3B6PL20	WRKY domain-containing protein | WRKY domain-containing protein	GO:0006355 | GO:0050896	regulation of DNA-templated transcription | response to stimulus	GO:0005634	nucleus	GO:0003700 | GO:0043565 | GO:0003677	DNA-binding transcription factor activity | sequence-specific DNA binding | DNA binding	TraesCS6B01G175100	TraesCS6B02G175100
GO:0050896	response to stimulus	74	-0.617582	-2.07479	0.00017304	0.0207839	0.0185504	TraesCS1D03G0966500	A0A3B6A1D4	WRKY domain-containing protein	GO:0006355 | GO:0050896	regulation of DNA-templated transcription | response to stimulus	GO:0005634	nucleus	GO:0003700 | GO:0043565 | GO:0000976 | GO:0003677	DNA-binding transcription factor activity | sequence-specific DNA binding | transcription cis-regulatory region binding | DNA binding	TraesCS1D01G418400	TraesCS1D02G418400
GO:0050896	response to stimulus	74	-0.617582	-2.07479	0.00017304	0.0207839	0.0185504	TraesCS1B03G0854400	A0A3B5Z0Q0	WRKY domain-containing protein	GO:0006355 | GO:0050896	regulation of DNA-templated transcription | response to stimulus	GO:0005634	nucleus	GO:0003700 | GO:0043565 | GO:0003677	DNA-binding transcription factor activity | sequence-specific DNA binding | DNA binding	TraesCS1B01G310900	TraesCS1B02G310900
GO:0050896	response to stimulus	74	-0.617582	-2.07479	0.00017304	0.0207839	0.0185504	TraesCS5B03G0490500	A0A3B6LLK3	WRKY transcription factor 1B	GO:0006355 | GO:0050896	regulation of DNA-templated transcription | response to stimulus	GO:0005634	nucleus	GO:0003700 | GO:0043565 | GO:0003677	DNA-binding transcription factor activity | sequence-specific DNA binding | DNA binding	TraesCS5B01G183700	TraesCS5B02G183700
GO:0050896	response to stimulus	74	-0.617582	-2.07479	0.00017304	0.0207839	0.0185504	TraesCS5B03G0589900	A0A3B6LMP0	WRKY domain-containing protein	GO:0006355 | GO:0050896	regulation of DNA-templated transcription | response to stimulus	GO:0005634	nucleus	GO:0003700 | GO:0043565 | GO:0003677	DNA-binding transcription factor activity | sequence-specific DNA binding | DNA binding	TraesCS5B01G224100	TraesCS5B02G224100
GO:0050896	response to stimulus	74	-0.617582	-2.07479	0.00017304	0.0207839	0.0185504	TraesCS5D03G0453200	A0A3B6MS49	WRKY transcription factor 1D	GO:0006355 | GO:0050896	regulation of DNA-templated transcription | response to stimulus	GO:0005634	nucleus	GO:0003700 | GO:0043565 | GO:0003677	DNA-binding transcription factor activity | sequence-specific DNA binding | DNA binding	TraesCS5D01G190700	TraesCS5D02G190700
GO:0050896	response to stimulus	74	-0.617582	-2.07479	0.00017304	0.0207839	0.0185504	TraesCS7A03G0832300	A0A3B6RL84	WRKY domain-containing protein	GO:0006355 | GO:0050896	regulation of DNA-templated transcription | response to stimulus	GO:0005634	nucleus	GO:0003700 | GO:0043565 | GO:0003677	DNA-binding transcription factor activity | sequence-specific DNA binding | DNA binding	TraesCS7A01G338500	TraesCS7A02G338500
GO:0050896	response to stimulus	74	-0.617582	-2.07479	0.00017304	0.0207839	0.0185504	TraesCS5A03G0488700	A0A3B6KIA8	WRKY domain-containing protein	GO:0006355 | GO:0050896	regulation of DNA-templated transcription | response to stimulus	GO:0005634	nucleus	GO:0003700 | GO:0043565 | GO:0003677	DNA-binding transcription factor activity | sequence-specific DNA binding | DNA binding	TraesCS5A01G185600	TraesCS5A02G185600
GO:0050896	response to stimulus	74	-0.617582	-2.07479	0.00017304	0.0207839	0.0185504	TraesCS6B03G0940800	A0A3B6PQ99 | A0A3B6PRQ4	HMA domain-containing protein | HMA domain-containing protein	GO:0050896	response to stimulus	NA	NA	GO:0046872	metal ion binding	TraesCS6B01G332000	TraesCS6B02G332000
GO:0050896	response to stimulus	74	-0.617582	-2.07479	0.00017304	0.0207839	0.0185504	TraesCS7D03G0816000	A0A1D6CKW7	WRKY transcription factor 146	GO:0006355 | GO:0050896	regulation of DNA-templated transcription | response to stimulus	GO:0005634	nucleus	GO:0003700 | GO:0043565 | GO:0003677	DNA-binding transcription factor activity | sequence-specific DNA binding | DNA binding	TraesCS7D01G345700	TraesCS7D02G345700
GO:0050896	response to stimulus	74	-0.617582	-2.07479	0.00017304	0.0207839	0.0185504	TraesCS2A03G1143500	F8WPI7	WRKY45-like transcription factor	GO:0006355 | GO:0050896	regulation of DNA-templated transcription | response to stimulus	GO:0005634	nucleus	GO:0003700 | GO:0043565 | GO:0003677	DNA-binding transcription factor activity | sequence-specific DNA binding | DNA binding	TraesCS2A01G489500	TraesCS2A02G489500
GO:0050896	response to stimulus	74	-0.617582	-2.07479	0.00017304	0.0207839	0.0185504	TraesCS2B03G1299500	A0A3B6CDZ6	WRKY domain-containing protein	GO:0006355 | GO:0050896	regulation of DNA-templated transcription | response to stimulus	GO:0005634	nucleus	GO:0003700 | GO:0043565 | GO:0003677	DNA-binding transcription factor activity | sequence-specific DNA binding | DNA binding	TraesCS2B01G517400	TraesCS2B02G517400
GO:0050896	response to stimulus	74	-0.617582	-2.07479	0.00017304	0.0207839	0.0185504	TraesCS2D03G1093400	F8WPI9	WRKY45-like transcription factor	GO:0006355 | GO:0050896	regulation of DNA-templated transcription | response to stimulus	GO:0005634	nucleus	GO:0003700 | GO:0043565 | GO:0003677	DNA-binding transcription factor activity | sequence-specific DNA binding | DNA binding	TraesCS2D01G489700	TraesCS2D02G489700
GO:0050896	response to stimulus	74	-0.617582	-2.07479	0.00017304	0.0207839	0.0185504	TraesCS1A03G0749300	A0A3B5Y3H7	WRKY domain-containing protein	GO:0006355 | GO:0050896	regulation of DNA-templated transcription | response to stimulus	GO:0005634	nucleus	GO:0003700 | GO:0043565 | GO:0003677	DNA-binding transcription factor activity | sequence-specific DNA binding | DNA binding	TraesCS1A01G301000	TraesCS1A02G301000
GO:0050896	response to stimulus	74	-0.617582	-2.07479	0.00017304	0.0207839	0.0185504	TraesCS5D03G0365400	A0A3B6MP23	WRKY domain-containing protein	GO:0006355 | GO:0050896	regulation of DNA-templated transcription | response to stimulus	GO:0005634	nucleus	GO:0003700 | GO:0043565 | GO:0003677	DNA-binding transcription factor activity | sequence-specific DNA binding | DNA binding	TraesCS5D01G145800	TraesCS5D02G145800
GO:0050896	response to stimulus	74	-0.617582	-2.07479	0.00017304	0.0207839	0.0185504	TraesCS1A03G0749400	A0A3B5Y3J7	WRKY domain-containing protein	GO:0006355 | GO:0050896	regulation of DNA-templated transcription | response to stimulus	GO:0005634	nucleus	GO:0003700 | GO:0043565 | GO:0003677	DNA-binding transcription factor activity | sequence-specific DNA binding | DNA binding	TraesCS1A01G301100	TraesCS1A02G301100
GO:0050896	response to stimulus	74	-0.617582	-2.07479	0.00017304	0.0207839	0.0185504	TraesCS1D03G0718500	A0A3B5ZXF4	WRKY domain-containing protein	GO:0006355 | GO:0050896	regulation of DNA-templated transcription | response to stimulus	GO:0005634	nucleus	GO:0003700 | GO:0043565 | GO:0003677	DNA-binding transcription factor activity | sequence-specific DNA binding | DNA binding	TraesCS1D01G300600	TraesCS1D02G300600
GO:0050896	response to stimulus	74	-0.617582	-2.07479	0.00017304	0.0207839	0.0185504	TraesCS5D03G0541600	A0A3B6MSC0 | A0A3B6MTK6	WRKY domain-containing protein | WRKY domain-containing protein	GO:0006355 | GO:0050896	regulation of DNA-templated transcription | response to stimulus	GO:0005634	nucleus	GO:0003700 | GO:0043565 | GO:0003677	DNA-binding transcription factor activity | sequence-specific DNA binding | DNA binding	TraesCS5D01G232900	TraesCS5D02G232900
GO:0050896	response to stimulus	74	-0.617582	-2.07479	0.00017304	0.0207839	0.0185504	TraesCS1B03G0855000	A0A3B5Z1I3	WRKY domain-containing protein	GO:0006355 | GO:0009926 | GO:0010252 | GO:0010315 | GO:0050896	regulation of DNA-templated transcription | auxin polar transport | auxin homeostasis | auxin export across the plasma membrane | response to stimulus	GO:0005634 | GO:0005886 | GO:0005783	nucleus | plasma membrane | endoplasmic reticulum	GO:0003700 | GO:0043565 | GO:0010329 | GO:0003677	DNA-binding transcription factor activity | sequence-specific DNA binding | auxin efflux transmembrane transporter activity | DNA binding	TraesCS1B01G311000	TraesCS1B02G311000
GO:0050896	response to stimulus	74	-0.617582	-2.07479	0.00017304	0.0207839	0.0185504	TraesCS5B03G0402100	A0A3B6LK44	WRKY domain-containing protein	GO:0006355 | GO:0050896	regulation of DNA-templated transcription | response to stimulus	GO:0005634	nucleus	GO:0003700 | GO:0043565 | GO:0003677	DNA-binding transcription factor activity | sequence-specific DNA binding | DNA binding	TraesCS5B01G145300	TraesCS5B02G145300
GO:0050896	response to stimulus	74	-0.617582	-2.07479	0.00017304	0.0207839	0.0185504	TraesCS5A03G0406100	A0A3B6KG50	WRKY domain-containing protein	GO:0006355 | GO:0050896	regulation of DNA-templated transcription | response to stimulus	GO:0005634	nucleus	GO:0003700 | GO:0043565 | GO:0003677	DNA-binding transcription factor activity | sequence-specific DNA binding | DNA binding	TraesCS5A01G146500	TraesCS5A02G146500
GO:0050896	response to stimulus	74	-0.617582	-2.07479	0.00017304	0.0207839	0.0185504	TraesCS1D03G0718600	A0A0U2USI6	WRKY transcription factor 1	GO:0006355 | GO:0050896	regulation of DNA-templated transcription | response to stimulus	GO:0005634	nucleus	GO:0003700 | GO:0043565 | GO:0003677	DNA-binding transcription factor activity | sequence-specific DNA binding | DNA binding	TraesCS1D01G300700	TraesCS1D02G300700
GO:0050896	response to stimulus	74	-0.617582	-2.07479	0.00017304	0.0207839	0.0185504	TraesCS1D03G0718400	A0A3B5ZXE7	WRKY domain-containing protein	GO:0006355 | GO:0050896	regulation of DNA-templated transcription | response to stimulus	GO:0005634	nucleus	GO:0003700 | GO:0043565 | GO:0003677	DNA-binding transcription factor activity | sequence-specific DNA binding | DNA binding	TraesCS1D01G300500	TraesCS1D02G300500
GO:0050896	response to stimulus	74	-0.617582	-2.07479	0.00017304	0.0207839	0.0185504	TraesCS3D03G0755600	A0A3B6GXZ8	WRKY domain-containing protein	GO:0006355 | GO:0050896	regulation of DNA-templated transcription | response to stimulus	GO:0005634	nucleus	GO:0003700 | GO:0043565 | GO:0003677	DNA-binding transcription factor activity | sequence-specific DNA binding | DNA binding	TraesCS3D01G337400	TraesCS3D02G337400
GO:0050896	response to stimulus	74	-0.617582	-2.07479	0.00017304	0.0207839	0.0185504	TraesCS1D03G0718900	A0A3B5ZXY6	WRKY domain-containing protein	GO:0006355 | GO:0009926 | GO:0010252 | GO:0010315 | GO:0050896	regulation of DNA-templated transcription | auxin polar transport | auxin homeostasis | auxin export across the plasma membrane | response to stimulus	GO:0005634 | GO:0005886 | GO:0005783	nucleus | plasma membrane | endoplasmic reticulum	GO:0003700 | GO:0043565 | GO:0010329 | GO:0003677	DNA-binding transcription factor activity | sequence-specific DNA binding | auxin efflux transmembrane transporter activity | DNA binding	TraesCS1D01G300900	TraesCS1D02G300900
GO:0050896	response to stimulus	74	-0.617582	-2.07479	0.00017304	0.0207839	0.0185504	TraesCS5B03G0589800	A0A3B6LL33	WRKY domain-containing protein	GO:0006355 | GO:0050896	regulation of DNA-templated transcription | response to stimulus	GO:0005634	nucleus	GO:0003700 | GO:0043565 | GO:0003677	DNA-binding transcription factor activity | sequence-specific DNA binding | DNA binding	TraesCS5B01G224000	TraesCS5B02G224000
GO:0050896	response to stimulus	74	-0.617582	-2.07479	0.00017304	0.0207839	0.0185504	TraesCS5A03G1161200	A0A3B6KR70	WRKY domain-containing protein	GO:0006355 | GO:0050896	regulation of DNA-templated transcription | response to stimulus	GO:0005634	nucleus	GO:0003700 | GO:0043565 | GO:0000976 | GO:0003677	DNA-binding transcription factor activity | sequence-specific DNA binding | transcription cis-regulatory region binding | DNA binding	TraesCS5A01G495800	TraesCS5A02G495800
GO:0050896	response to stimulus	74	-0.617582	-2.07479	0.00017304	0.0207839	0.0185504	TraesCS5D03G0541500	A0A3B6MQY1	WRKY domain-containing protein	GO:0006355 | GO:0050896	regulation of DNA-templated transcription | response to stimulus	GO:0005634	nucleus	GO:0003700 | GO:0043565 | GO:0003677	DNA-binding transcription factor activity | sequence-specific DNA binding | DNA binding	TraesCS5D01G232800	TraesCS5D02G232800
GO:0050896	response to stimulus	74	-0.617582	-2.07479	0.00017304	0.0207839	0.0185504	TraesCS5A03G0577000	A0A3B6KJ19	WRKY domain-containing protein	GO:0006355 | GO:0050896	regulation of DNA-templated transcription | response to stimulus	GO:0005634	nucleus	GO:0003700 | GO:0043565 | GO:0003677	DNA-binding transcription factor activity | sequence-specific DNA binding | DNA binding	TraesCS5A01G225600	TraesCS5A02G225600
GO:0009737	response to abscisic acid	23	0.757301	2.09152	0.000449843	0.0236617	0.0211189	TraesCS5B03G0937300	A0A3B6LSK1	Dehydrin	GO:0009737 | GO:0009414 | GO:0009631 | GO:0009415	response to abscisic acid | response to water deprivation | cold acclimation | response to water	NA	NA	NA	NA	TraesCS5B01G372100	TraesCS5B02G372100
GO:0009737	response to abscisic acid	23	0.757301	2.09152	0.000449843	0.0236617	0.0211189	TraesCS6A03G0899900	A0A3B6NWD7	Dehydrin	GO:0009737 | GO:0009414 | GO:0009631 | GO:0009415	response to abscisic acid | response to water deprivation | cold acclimation | response to water	NA	NA	NA	NA	TraesCS6A01G350200	TraesCS6A02G350200
GO:0009737	response to abscisic acid	23	0.757301	2.09152	0.000449843	0.0236617	0.0211189	TraesCS6D03G0772200	A0A3B6QMP2	Dehydrin	GO:0009737 | GO:0009414 | GO:0009631 | GO:0009415	response to abscisic acid | response to water deprivation | cold acclimation | response to water	NA	NA	NA	NA	TraesCS6D01G332600	TraesCS6D02G332600
GO:0009737	response to abscisic acid	23	0.757301	2.09152	0.000449843	0.0236617	0.0211189	TraesCS6D03G0923100	A0A3B6QLI7 | A0A3B6QLS5 | A0A3B6QNZ0 | A0A3B6QPW0	Low-temperature-induced 65 kDa protein | Low-temperature-induced 65 kDa protein | Low-temperature-induced 65 kDa protein | Low-temperature-induced 65 kDa protein	GO:0009737	response to abscisic acid	NA	NA	NA	NA	TraesCS6D01G403400	TraesCS6D02G403400
GO:0009737	response to abscisic acid	23	0.757301	2.09152	0.000449843	0.0236617	0.0211189	TraesCS5A03G1006700	A0A3B6KQU7	Dehydrin	GO:0009737 | GO:0009414 | GO:0009631 | GO:0009415	response to abscisic acid | response to water deprivation | cold acclimation | response to water	NA	NA	NA	NA	TraesCS5A01G424800	TraesCS5A02G424800
GO:0009737	response to abscisic acid	23	0.757301	2.09152	0.000449843	0.0236617	0.0211189	TraesCS5B03G1052800	A0A3B6LUF1	Dehydrin	GO:0009737 | GO:0009414 | GO:0009631 | GO:0009415	response to abscisic acid | response to water deprivation | cold acclimation | response to water	NA	NA	NA	NA	TraesCS5B01G426800	TraesCS5B02G426800
GO:0009737	response to abscisic acid	23	0.757301	2.09152	0.000449843	0.0236617	0.0211189	TraesCS7B03G1305200	P93610	Cold acclimation protein WCOR726	GO:0009737 | GO:0009414 | GO:0009631 | GO:0009415	response to abscisic acid | response to water deprivation | cold acclimation | response to water	NA	NA	NA	NA	TraesCS7B01G484900	TraesCS7B02G484900
GO:0009737	response to abscisic acid	23	0.757301	2.09152	0.000449843	0.0236617	0.0211189	TraesCS5D03G0953400	A0A3B6MXQ7	Dehydrin	GO:0009737 | GO:0009414 | GO:0009631 | GO:0009415	response to abscisic acid | response to water deprivation | cold acclimation | response to water	NA	NA	NA	NA	TraesCS5D01G433300	TraesCS5D02G433300
GO:0009737	response to abscisic acid	23	0.757301	2.09152	0.000449843	0.0236617	0.0211189	TraesCS6A03G0900100	A0A3B6NVH4	Uncharacterized protein | TraesCS6A03G0900100	GO:0009737 | GO:0009414 | GO:0009631 | GO:0009415	response to abscisic acid | response to water deprivation | cold acclimation | response to water	NA	NA	NA	NA	TraesCS6A01G350300	TraesCS6A02G350300
GO:0009737	response to abscisic acid	23	0.757301	2.09152	0.000449843	0.0236617	0.0211189	TraesCS7D03G1292300	Q0KIW1	Dehydrin	GO:0009737 | GO:0009414 | GO:0009631 | GO:0009415	response to abscisic acid | response to water deprivation | cold acclimation | response to water	NA	NA	NA	NA	TraesCS7D01G549900	TraesCS7D02G549900
GO:0009737	response to abscisic acid	23	0.757301	2.09152	0.000449843	0.0236617	0.0211189	TraesCS7A03G1365300	Q8LP43	Group2 late embryogenesis abundant protein (LEA D-11 dehydrin)	GO:0009737 | GO:0009414 | GO:0009631 | GO:0009415	response to abscisic acid | response to water deprivation | cold acclimation | response to water	NA	NA	NA	NA	TraesCS7A01G560000	TraesCS7A02G560000
GO:0009737	response to abscisic acid	23	0.757301	2.09152	0.000449843	0.0236617	0.0211189	TraesCS1B03G0597400	A0A3B5YY34 | A0A3B5YWP7	Uncharacterized protein | TraesCS1B03G0597400 | Low-temperature-induced 65 kDa protein	GO:0009737	response to abscisic acid	NA	NA	NA	NA	TraesCS1B01G204900	TraesCS1B02G204900
GO:0009737	response to abscisic acid	23	0.757301	2.09152	0.000449843	0.0236617	0.0211189	TraesCS1D03G0421900	A0A3B5ZT54 | A0A3B5ZU94	Low-temperature-induced 65 kDa protein | Low-temperature-induced 65 kDa protein	GO:0009737	response to abscisic acid	NA	NA	NA	NA	TraesCS1D01G163800	TraesCS1D02G163800
GO:0009737	response to abscisic acid	23	0.757301	2.09152	0.000449843	0.0236617	0.0211189	TraesCS6B03G1084600	A0A3B6PTM2	Dehydrin	GO:0009737 | GO:0009414 | GO:0009631 | GO:0009415	response to abscisic acid | response to water deprivation | cold acclimation | response to water	NA	NA	NA	NA	TraesCS6B01G383800	TraesCS6B02G383800
GO:0009737	response to abscisic acid	23	0.757301	2.09152	0.000449843	0.0236617	0.0211189	TraesCS6B03G1082300	A0A3B6PRE0	Uncharacterized protein | TraesCS6B03G1082300	GO:0009737 | GO:0009414 | GO:0009631 | GO:0009415	response to abscisic acid | response to water deprivation | cold acclimation | response to water	NA	NA	NA	NA	TraesCS6B01G383200	TraesCS6B02G383200
GO:0009737	response to abscisic acid	23	0.757301	2.09152	0.000449843	0.0236617	0.0211189	TraesCS6D03G0772300	A0A3B6QLV9	Uncharacterized protein | TraesCS6D03G0772300	GO:0009737 | GO:0009414 | GO:0009631 | GO:0009415	response to abscisic acid | response to water deprivation | cold acclimation | response to water	NA	NA	NA	NA	TraesCS6D01G332700	TraesCS6D02G332700
GO:0009737	response to abscisic acid	23	0.757301	2.09152	0.000449843	0.0236617	0.0211189	TraesCS6A03G1045100	A0A3B6NXH7	Low-temperature-induced 65 kDa protein	GO:0009737	response to abscisic acid	NA	NA	NA	NA	TraesCS6A01G418300	TraesCS6A02G418300
GO:0009737	response to abscisic acid	23	0.757301	2.09152	0.000449843	0.0236617	0.0211189	TraesCS6D03G0772100	A0A3B6QMR0	Dehydrin	GO:0009737 | GO:0009414 | GO:0009631 | GO:0009415	response to abscisic acid | response to water deprivation | cold acclimation | response to water	NA	NA	NA	NA	TraesCS6D01G332500	TraesCS6D02G332500
GO:0009737	response to abscisic acid	23	0.757301	2.09152	0.000449843	0.0236617	0.0211189	TraesCS6A03G0899800	A0A3B6NVD1	Dehydrin	GO:0009737 | GO:0009414 | GO:0009631 | GO:0009415	response to abscisic acid | response to water deprivation | cold acclimation | response to water	NA	NA	NA	NA	TraesCS6A01G350100	TraesCS6A02G350100
GO:0009631	cold acclimation	16	0.796287	2.02561	0.000447027	0.0236617	0.0211189	TraesCS5B03G0937300	A0A3B6LSK1	Dehydrin	GO:0009737 | GO:0009414 | GO:0009631 | GO:0009415	response to abscisic acid | response to water deprivation | cold acclimation | response to water	NA	NA	NA	NA	TraesCS5B01G372100	TraesCS5B02G372100
GO:0009631	cold acclimation	16	0.796287	2.02561	0.000447027	0.0236617	0.0211189	TraesCS6A03G0899900	A0A3B6NWD7	Dehydrin	GO:0009737 | GO:0009414 | GO:0009631 | GO:0009415	response to abscisic acid | response to water deprivation | cold acclimation | response to water	NA	NA	NA	NA	TraesCS6A01G350200	TraesCS6A02G350200
GO:0009631	cold acclimation	16	0.796287	2.02561	0.000447027	0.0236617	0.0211189	TraesCS6D03G0772200	A0A3B6QMP2	Dehydrin	GO:0009737 | GO:0009414 | GO:0009631 | GO:0009415	response to abscisic acid | response to water deprivation | cold acclimation | response to water	NA	NA	NA	NA	TraesCS6D01G332600	TraesCS6D02G332600
GO:0009631	cold acclimation	16	0.796287	2.02561	0.000447027	0.0236617	0.0211189	TraesCS5A03G1006700	A0A3B6KQU7	Dehydrin	GO:0009737 | GO:0009414 | GO:0009631 | GO:0009415	response to abscisic acid | response to water deprivation | cold acclimation | response to water	NA	NA	NA	NA	TraesCS5A01G424800	TraesCS5A02G424800
GO:0009631	cold acclimation	16	0.796287	2.02561	0.000447027	0.0236617	0.0211189	TraesCS5B03G1052800	A0A3B6LUF1	Dehydrin	GO:0009737 | GO:0009414 | GO:0009631 | GO:0009415	response to abscisic acid | response to water deprivation | cold acclimation | response to water	NA	NA	NA	NA	TraesCS5B01G426800	TraesCS5B02G426800
GO:0009631	cold acclimation	16	0.796287	2.02561	0.000447027	0.0236617	0.0211189	TraesCS7B03G1305200	P93610	Cold acclimation protein WCOR726	GO:0009737 | GO:0009414 | GO:0009631 | GO:0009415	response to abscisic acid | response to water deprivation | cold acclimation | response to water	NA	NA	NA	NA	TraesCS7B01G484900	TraesCS7B02G484900
GO:0009631	cold acclimation	16	0.796287	2.02561	0.000447027	0.0236617	0.0211189	TraesCS5D03G0953400	A0A3B6MXQ7	Dehydrin	GO:0009737 | GO:0009414 | GO:0009631 | GO:0009415	response to abscisic acid | response to water deprivation | cold acclimation | response to water	NA	NA	NA	NA	TraesCS5D01G433300	TraesCS5D02G433300
GO:0009631	cold acclimation	16	0.796287	2.02561	0.000447027	0.0236617	0.0211189	TraesCS6A03G0900100	A0A3B6NVH4	Uncharacterized protein | TraesCS6A03G0900100	GO:0009737 | GO:0009414 | GO:0009631 | GO:0009415	response to abscisic acid | response to water deprivation | cold acclimation | response to water	NA	NA	NA	NA	TraesCS6A01G350300	TraesCS6A02G350300
GO:0009631	cold acclimation	16	0.796287	2.02561	0.000447027	0.0236617	0.0211189	TraesCS7D03G1292300	Q0KIW1	Dehydrin	GO:0009737 | GO:0009414 | GO:0009631 | GO:0009415	response to abscisic acid | response to water deprivation | cold acclimation | response to water	NA	NA	NA	NA	TraesCS7D01G549900	TraesCS7D02G549900
GO:0009631	cold acclimation	16	0.796287	2.02561	0.000447027	0.0236617	0.0211189	TraesCS7A03G1365300	Q8LP43	Group2 late embryogenesis abundant protein (LEA D-11 dehydrin)	GO:0009737 | GO:0009414 | GO:0009631 | GO:0009415	response to abscisic acid | response to water deprivation | cold acclimation | response to water	NA	NA	NA	NA	TraesCS7A01G560000	TraesCS7A02G560000
GO:0009631	cold acclimation	16	0.796287	2.02561	0.000447027	0.0236617	0.0211189	TraesCS6B03G1084600	A0A3B6PTM2	Dehydrin	GO:0009737 | GO:0009414 | GO:0009631 | GO:0009415	response to abscisic acid | response to water deprivation | cold acclimation | response to water	NA	NA	NA	NA	TraesCS6B01G383800	TraesCS6B02G383800
GO:0009631	cold acclimation	16	0.796287	2.02561	0.000447027	0.0236617	0.0211189	TraesCS6B03G1082300	A0A3B6PRE0	Uncharacterized protein | TraesCS6B03G1082300	GO:0009737 | GO:0009414 | GO:0009631 | GO:0009415	response to abscisic acid | response to water deprivation | cold acclimation | response to water	NA	NA	NA	NA	TraesCS6B01G383200	TraesCS6B02G383200
GO:0009631	cold acclimation	16	0.796287	2.02561	0.000447027	0.0236617	0.0211189	TraesCS6D03G0772300	A0A3B6QLV9	Uncharacterized protein | TraesCS6D03G0772300	GO:0009737 | GO:0009414 | GO:0009631 | GO:0009415	response to abscisic acid | response to water deprivation | cold acclimation | response to water	NA	NA	NA	NA	TraesCS6D01G332700	TraesCS6D02G332700
GO:0009631	cold acclimation	16	0.796287	2.02561	0.000447027	0.0236617	0.0211189	TraesCS6D03G0772100	A0A3B6QMR0	Dehydrin	GO:0009737 | GO:0009414 | GO:0009631 | GO:0009415	response to abscisic acid | response to water deprivation | cold acclimation | response to water	NA	NA	NA	NA	TraesCS6D01G332500	TraesCS6D02G332500
GO:0009631	cold acclimation	16	0.796287	2.02561	0.000447027	0.0236617	0.0211189	TraesCS6A03G0899800	A0A3B6NVD1	Dehydrin	GO:0009737 | GO:0009414 | GO:0009631 | GO:0009415	response to abscisic acid | response to water deprivation | cold acclimation | response to water	NA	NA	NA	NA	TraesCS6A01G350100	TraesCS6A02G350100
GO:0009415	response to water	18	0.765627	2.01288	0.000664599	0.0253518	0.0226274	TraesCS5B03G0937300	A0A3B6LSK1	Dehydrin	GO:0009737 | GO:0009414 | GO:0009631 | GO:0009415	response to abscisic acid | response to water deprivation | cold acclimation | response to water	NA	NA	NA	NA	TraesCS5B01G372100	TraesCS5B02G372100
GO:0009415	response to water	18	0.765627	2.01288	0.000664599	0.0253518	0.0226274	TraesCS6A03G0899900	A0A3B6NWD7	Dehydrin	GO:0009737 | GO:0009414 | GO:0009631 | GO:0009415	response to abscisic acid | response to water deprivation | cold acclimation | response to water	NA	NA	NA	NA	TraesCS6A01G350200	TraesCS6A02G350200
GO:0009415	response to water	18	0.765627	2.01288	0.000664599	0.0253518	0.0226274	TraesCS6D03G0772200	A0A3B6QMP2	Dehydrin	GO:0009737 | GO:0009414 | GO:0009631 | GO:0009415	response to abscisic acid | response to water deprivation | cold acclimation | response to water	NA	NA	NA	NA	TraesCS6D01G332600	TraesCS6D02G332600
GO:0009415	response to water	18	0.765627	2.01288	0.000664599	0.0253518	0.0226274	TraesCS5A03G1006700	A0A3B6KQU7	Dehydrin	GO:0009737 | GO:0009414 | GO:0009631 | GO:0009415	response to abscisic acid | response to water deprivation | cold acclimation | response to water	NA	NA	NA	NA	TraesCS5A01G424800	TraesCS5A02G424800
GO:0009415	response to water	18	0.765627	2.01288	0.000664599	0.0253518	0.0226274	TraesCS5B03G1052800	A0A3B6LUF1	Dehydrin	GO:0009737 | GO:0009414 | GO:0009631 | GO:0009415	response to abscisic acid | response to water deprivation | cold acclimation | response to water	NA	NA	NA	NA	TraesCS5B01G426800	TraesCS5B02G426800
GO:0009415	response to water	18	0.765627	2.01288	0.000664599	0.0253518	0.0226274	TraesCS7B03G1305200	P93610	Cold acclimation protein WCOR726	GO:0009737 | GO:0009414 | GO:0009631 | GO:0009415	response to abscisic acid | response to water deprivation | cold acclimation | response to water	NA	NA	NA	NA	TraesCS7B01G484900	TraesCS7B02G484900
GO:0009415	response to water	18	0.765627	2.01288	0.000664599	0.0253518	0.0226274	TraesCS5D03G0953400	A0A3B6MXQ7	Dehydrin	GO:0009737 | GO:0009414 | GO:0009631 | GO:0009415	response to abscisic acid | response to water deprivation | cold acclimation | response to water	NA	NA	NA	NA	TraesCS5D01G433300	TraesCS5D02G433300
GO:0009415	response to water	18	0.765627	2.01288	0.000664599	0.0253518	0.0226274	TraesCS6A03G0900100	A0A3B6NVH4	Uncharacterized protein | TraesCS6A03G0900100	GO:0009737 | GO:0009414 | GO:0009631 | GO:0009415	response to abscisic acid | response to water deprivation | cold acclimation | response to water	NA	NA	NA	NA	TraesCS6A01G350300	TraesCS6A02G350300
GO:0009415	response to water	18	0.765627	2.01288	0.000664599	0.0253518	0.0226274	TraesCS7D03G1292300	Q0KIW1	Dehydrin	GO:0009737 | GO:0009414 | GO:0009631 | GO:0009415	response to abscisic acid | response to water deprivation | cold acclimation | response to water	NA	NA	NA	NA	TraesCS7D01G549900	TraesCS7D02G549900
GO:0009415	response to water	18	0.765627	2.01288	0.000664599	0.0253518	0.0226274	TraesCS7A03G1365300	Q8LP43	Group2 late embryogenesis abundant protein (LEA D-11 dehydrin)	GO:0009737 | GO:0009414 | GO:0009631 | GO:0009415	response to abscisic acid | response to water deprivation | cold acclimation | response to water	NA	NA	NA	NA	TraesCS7A01G560000	TraesCS7A02G560000
GO:0009415	response to water	18	0.765627	2.01288	0.000664599	0.0253518	0.0226274	TraesCS6B03G1084600	A0A3B6PTM2	Dehydrin	GO:0009737 | GO:0009414 | GO:0009631 | GO:0009415	response to abscisic acid | response to water deprivation | cold acclimation | response to water	NA	NA	NA	NA	TraesCS6B01G383800	TraesCS6B02G383800
GO:0009415	response to water	18	0.765627	2.01288	0.000664599	0.0253518	0.0226274	TraesCS6B03G1082300	A0A3B6PRE0	Uncharacterized protein | TraesCS6B03G1082300	GO:0009737 | GO:0009414 | GO:0009631 | GO:0009415	response to abscisic acid | response to water deprivation | cold acclimation | response to water	NA	NA	NA	NA	TraesCS6B01G383200	TraesCS6B02G383200
GO:0009415	response to water	18	0.765627	2.01288	0.000664599	0.0253518	0.0226274	TraesCS6D03G0772300	A0A3B6QLV9	Uncharacterized protein | TraesCS6D03G0772300	GO:0009737 | GO:0009414 | GO:0009631 | GO:0009415	response to abscisic acid | response to water deprivation | cold acclimation | response to water	NA	NA	NA	NA	TraesCS6D01G332700	TraesCS6D02G332700
GO:0009415	response to water	18	0.765627	2.01288	0.000664599	0.0253518	0.0226274	TraesCS6D03G0772100	A0A3B6QMR0	Dehydrin	GO:0009737 | GO:0009414 | GO:0009631 | GO:0009415	response to abscisic acid | response to water deprivation | cold acclimation | response to water	NA	NA	NA	NA	TraesCS6D01G332500	TraesCS6D02G332500
GO:0009415	response to water	18	0.765627	2.01288	0.000664599	0.0253518	0.0226274	TraesCS6A03G0899800	A0A3B6NVD1	Dehydrin	GO:0009737 | GO:0009414 | GO:0009631 | GO:0009415	response to abscisic acid | response to water deprivation | cold acclimation | response to water	NA	NA	NA	NA	TraesCS6A01G350100	TraesCS6A02G350100
GO:0009768	photosynthesis; light harvesting in photosystem I	23	0.724378	2.00059	0.000674764	0.0253518	0.0226274	TraesCS6A03G0216800	A0A3B6NM20	Chlorophyll a-b binding protein; chloroplastic	GO:0006887 | GO:0009765 | GO:0015979 | GO:0009416 | GO:0009768	exocytosis | photosynthesis; light harvesting | photosynthesis | response to light stimulus | photosynthesis; light harvesting in photosystem I	GO:0016020 | GO:0009535 | GO:0009522 | GO:0009523 | GO:0000145 | GO:0009507 | GO:0009536 | GO:0009579	membrane | chloroplast thylakoid membrane | photosystem I | photosystem II | exocyst | chloroplast | plastid | thylakoid	GO:0016168	chlorophyll binding	TraesCS6A01G094300	TraesCS6A02G094300
GO:0009768	photosynthesis; light harvesting in photosystem I	23	0.724378	2.00059	0.000674764	0.0253518	0.0226274	TraesCS6D03G0702400	A0A3B6QLJ2	Chlorophyll a-b binding protein; chloroplastic	GO:0009416 | GO:0009768 | GO:0009765 | GO:0015979	response to light stimulus | photosynthesis; light harvesting in photosystem I | photosynthesis; light harvesting | photosynthesis	GO:0016020 | GO:0009535 | GO:0009522 | GO:0009523 | GO:0009507 | GO:0009536 | GO:0009579	membrane | chloroplast thylakoid membrane | photosystem I | photosystem II | chloroplast | plastid | thylakoid	GO:0016168	chlorophyll binding	TraesCS6D01G299200	TraesCS6D02G299200
GO:0009768	photosynthesis; light harvesting in photosystem I	23	0.724378	2.00059	0.000674764	0.0253518	0.0226274	TraesCS5B03G1135900	A0A3B6LVG8	Chlorophyll a-b binding protein; chloroplastic	GO:0009765 | GO:0015979 | GO:0009416 | GO:0009768	photosynthesis; light harvesting | photosynthesis | response to light stimulus | photosynthesis; light harvesting in photosystem I	GO:0016020 | GO:0009535 | GO:0009522 | GO:0009523 | GO:0009507 | GO:0009536 | GO:0009579	membrane | chloroplast thylakoid membrane | photosystem I | photosystem II | chloroplast | plastid | thylakoid	GO:0016168	chlorophyll binding	TraesCS5B01G463100	TraesCS5B02G463100
GO:0009768	photosynthesis; light harvesting in photosystem I	23	0.724378	2.00059	0.000674764	0.0253518	0.0226274	TraesCS6B03G0305600	A0A3B6PJ44	Chlorophyll a-b binding protein; chloroplastic	GO:0009416 | GO:0009768 | GO:0009765 | GO:0015979	response to light stimulus | photosynthesis; light harvesting in photosystem I | photosynthesis; light harvesting | photosynthesis	GO:0016020 | GO:0009535 | GO:0009522 | GO:0009523 | GO:0009507 | GO:0009536 | GO:0009579	membrane | chloroplast thylakoid membrane | photosystem I | photosystem II | chloroplast | plastid | thylakoid	GO:0016168	chlorophyll binding	TraesCS6B01G122700	TraesCS6B02G122700
GO:0009768	photosynthesis; light harvesting in photosystem I	23	0.724378	2.00059	0.000674764	0.0253518	0.0226274	TraesCS2B03G0532800	A0A3B6C3B9	Chlorophyll a-b binding protein; chloroplastic	GO:0009765 | GO:0015979 | GO:0009416 | GO:0009768	photosynthesis; light harvesting | photosynthesis | response to light stimulus | photosynthesis; light harvesting in photosystem I	GO:0016020 | GO:0005739 | GO:0009535 | GO:0009522 | GO:0009523 | GO:0009507 | GO:0009536 | GO:0009579	membrane | mitochondrion | chloroplast thylakoid membrane | photosystem I | photosystem II | chloroplast | plastid | thylakoid	GO:0016168	chlorophyll binding	TraesCS2B01G220100	TraesCS2B02G220100
GO:0009768	photosynthesis; light harvesting in photosystem I	23	0.724378	2.00059	0.000674764	0.0253518	0.0226274	TraesCS7B03G0270500	A0A3B6SE95	Chlorophyll a-b binding protein; chloroplastic	GO:0009765 | GO:0015979 | GO:0009416 | GO:0009768	photosynthesis; light harvesting | photosynthesis | response to light stimulus | photosynthesis; light harvesting in photosystem I	GO:0016020 | GO:0009535 | GO:0009522 | GO:0009523 | GO:0009507 | GO:0009536 | GO:0009579	membrane | chloroplast thylakoid membrane | photosystem I | photosystem II | chloroplast | plastid | thylakoid	GO:0016168	chlorophyll binding	TraesCS7B01G103300	TraesCS7B02G103300
GO:0009768	photosynthesis; light harvesting in photosystem I	23	0.724378	2.00059	0.000674764	0.0253518	0.0226274	TraesCS7A03G0464000	A0A3B6RHL2	Chlorophyll a-b binding protein; chloroplastic	GO:0009765 | GO:0015979 | GO:0009416 | GO:0009768	photosynthesis; light harvesting | photosynthesis | response to light stimulus | photosynthesis; light harvesting in photosystem I	GO:0016020 | GO:0009535 | GO:0009522 | GO:0009523 | GO:0009507 | GO:0009536 | GO:0009579	membrane | chloroplast thylakoid membrane | photosystem I | photosystem II | chloroplast | plastid | thylakoid	GO:0016168	chlorophyll binding	TraesCS7A01G238400	TraesCS7A02G238400
GO:0009768	photosynthesis; light harvesting in photosystem I	23	0.724378	2.00059	0.000674764	0.0253518	0.0226274	TraesCS2D03G0420300	A0A3B6DA68	Chlorophyll a-b binding protein; chloroplastic	GO:0009765 | GO:0015979 | GO:0009416 | GO:0009768	photosynthesis; light harvesting | photosynthesis | response to light stimulus | photosynthesis; light harvesting in photosystem I	GO:0016020 | GO:0005739 | GO:0009535 | GO:0009522 | GO:0009523 | GO:0009507 | GO:0009536 | GO:0009579	membrane | mitochondrion | chloroplast thylakoid membrane | photosystem I | photosystem II | chloroplast | plastid | thylakoid	GO:0016168	chlorophyll binding	TraesCS2D01G200700	TraesCS2D02G200700
GO:0009768	photosynthesis; light harvesting in photosystem I	23	0.724378	2.00059	0.000674764	0.0253518	0.0226274	TraesCS6D03G0175200	A0A3B6QB29	Chlorophyll a-b binding protein; chloroplastic	GO:0006887 | GO:0009765 | GO:0015979 | GO:0009416 | GO:0009768	exocytosis | photosynthesis; light harvesting | photosynthesis | response to light stimulus | photosynthesis; light harvesting in photosystem I	GO:0016020 | GO:0009535 | GO:0009522 | GO:0009523 | GO:0000145 | GO:0009507 | GO:0009536 | GO:0009579	membrane | chloroplast thylakoid membrane | photosystem I | photosystem II | exocyst | chloroplast | plastid | thylakoid	GO:0016168	chlorophyll binding	TraesCS6D01G088800	TraesCS6D02G088800
GO:0009768	photosynthesis; light harvesting in photosystem I	23	0.724378	2.00059	0.000674764	0.0253518	0.0226274	TraesCS5D03G1027800	A0A3B6N1F1	Chlorophyll a-b binding protein; chloroplastic	GO:0009765 | GO:0015979 | GO:0009416 | GO:0009768	photosynthesis; light harvesting | photosynthesis | response to light stimulus | photosynthesis; light harvesting in photosystem I	GO:0016020 | GO:0009535 | GO:0009522 | GO:0009523 | GO:0009507 | GO:0009536 | GO:0009579	membrane | chloroplast thylakoid membrane | photosystem I | photosystem II | chloroplast | plastid | thylakoid	GO:0016168	chlorophyll binding	TraesCS5D01G464700	TraesCS5D02G464700
GO:0009768	photosynthesis; light harvesting in photosystem I	23	0.724378	2.00059	0.000674764	0.0253518	0.0226274	TraesCS2A03G0433700	A0A1D5V1G5	Chlorophyll a-b binding protein; chloroplastic	GO:0009416 | GO:0009768 | GO:0009765 | GO:0015979	response to light stimulus | photosynthesis; light harvesting in photosystem I | photosynthesis; light harvesting | photosynthesis	GO:0016020 | GO:0009535 | GO:0009522 | GO:0009523 | GO:0009507 | GO:0009536 | GO:0009579	membrane | chloroplast thylakoid membrane | photosystem I | photosystem II | chloroplast | plastid | thylakoid	GO:0016168	chlorophyll binding	TraesCS2A01G206200	TraesCS2A02G206200
GO:0009768	photosynthesis; light harvesting in photosystem I	23	0.724378	2.00059	0.000674764	0.0253518	0.0226274	TraesCS6A03G0828700	A0A3B6NVC2	Chlorophyll a-b binding protein; chloroplastic	GO:0009416 | GO:0009768 | GO:0009765 | GO:0015979	response to light stimulus | photosynthesis; light harvesting in photosystem I | photosynthesis; light harvesting | photosynthesis	GO:0016020 | GO:0009535 | GO:0009522 | GO:0009523 | GO:0009507 | GO:0009536 | GO:0009579	membrane | chloroplast thylakoid membrane | photosystem I | photosystem II | chloroplast | plastid | thylakoid	GO:0016168	chlorophyll binding	TraesCS6A01G319700	TraesCS6A02G319700
GO:0009768	photosynthesis; light harvesting in photosystem I	23	0.724378	2.00059	0.000674764	0.0253518	0.0226274	TraesCS2A03G0388400	A0A3B6AVG9	Chlorophyll a-b binding protein; chloroplastic	GO:0009765 | GO:0015979 | GO:0009416 | GO:0009768	photosynthesis; light harvesting | photosynthesis | response to light stimulus | photosynthesis; light harvesting in photosystem I	GO:0016020 | GO:0005739 | GO:0009535 | GO:0009522 | GO:0009523 | GO:0009507 | GO:0009536 | GO:0009579	membrane | mitochondrion | chloroplast thylakoid membrane | photosystem I | photosystem II | chloroplast | plastid | thylakoid	GO:0016168	chlorophyll binding	TraesCS2A01G187200	TraesCS2A02G187200
GO:0009768	photosynthesis; light harvesting in photosystem I	23	0.724378	2.00059	0.000674764	0.0253518	0.0226274	TraesCS2D03G0438600	A0A1D5V1G5	Chlorophyll a-b binding protein; chloroplastic	GO:0009416 | GO:0009768 | GO:0009765 | GO:0015979	response to light stimulus | photosynthesis; light harvesting in photosystem I | photosynthesis; light harvesting | photosynthesis	GO:0016020 | GO:0009535 | GO:0009522 | GO:0009523 | GO:0009507 | GO:0009536 | GO:0009579	membrane | chloroplast thylakoid membrane | photosystem I | photosystem II | chloroplast | plastid | thylakoid	GO:0016168	chlorophyll binding	TraesCS2D01G209900	TraesCS2D02G209900
GO:0009768	photosynthesis; light harvesting in photosystem I	23	0.724378	2.00059	0.000674764	0.0253518	0.0226274	TraesCS2B03G0560500	A0A3B6C6E5	Chlorophyll a-b binding protein; chloroplastic	GO:0009416 | GO:0009768 | GO:0009765 | GO:0015979	response to light stimulus | photosynthesis; light harvesting in photosystem I | photosynthesis; light harvesting | photosynthesis	GO:0016020 | GO:0009535 | GO:0009522 | GO:0009523 | GO:0009507 | GO:0009536 | GO:0009579	membrane | chloroplast thylakoid membrane | photosystem I | photosystem II | chloroplast | plastid | thylakoid	GO:0016168	chlorophyll binding	TraesCS2B01G233400	TraesCS2B02G233400
GO:0009768	photosynthesis; light harvesting in photosystem I	23	0.724378	2.00059	0.000674764	0.0253518	0.0226274	TraesCS5D03G0741600	W5F8Z5	Chlorophyll a-b binding protein; chloroplastic	GO:0009416 | GO:0009768 | GO:0009765 | GO:0015979	response to light stimulus | photosynthesis; light harvesting in photosystem I | photosynthesis; light harvesting | photosynthesis	GO:0016020 | GO:0009535 | GO:0009522 | GO:0009523 | GO:0009507 | GO:0009536 | GO:0009579	membrane | chloroplast thylakoid membrane | photosystem I | photosystem II | chloroplast | plastid | thylakoid	GO:0016168	chlorophyll binding	TraesCS5D01G329200	TraesCS5D02G329200
GO:0009768	photosynthesis; light harvesting in photosystem I	23	0.724378	2.00059	0.000674764	0.0253518	0.0226274	TraesCS5A03G1073200	A0A3B6KSA1	Chlorophyll a-b binding protein; chloroplastic	GO:0009765 | GO:0015979 | GO:0009416 | GO:0009768	photosynthesis; light harvesting | photosynthesis | response to light stimulus | photosynthesis; light harvesting in photosystem I	GO:0016020 | GO:0009535 | GO:0009522 | GO:0009523 | GO:0009507 | GO:0009536 | GO:0009579	membrane | chloroplast thylakoid membrane | photosystem I | photosystem II | chloroplast | plastid | thylakoid	GO:0016168	chlorophyll binding	TraesCS5A01G454300	TraesCS5A02G454300
GO:0009768	photosynthesis; light harvesting in photosystem I	23	0.724378	2.00059	0.000674764	0.0253518	0.0226274	TraesCS5B03G0815100	W5F8Z5	Chlorophyll a-b binding protein; chloroplastic	GO:0009416 | GO:0009768 | GO:0009765 | GO:0015979	response to light stimulus | photosynthesis; light harvesting in photosystem I | photosynthesis; light harvesting | photosynthesis	GO:0016020 | GO:0009535 | GO:0009522 | GO:0009523 | GO:0009507 | GO:0009536 | GO:0009579	membrane | chloroplast thylakoid membrane | photosystem I | photosystem II | chloroplast | plastid | thylakoid	GO:0016168	chlorophyll binding	TraesCS5B01G322900	TraesCS5B02G322900
GO:0009768	photosynthesis; light harvesting in photosystem I	23	0.724378	2.00059	0.000674764	0.0253518	0.0226274	TraesCS6D03G0340100	W5GFA4	Chlorophyll a-b binding protein; chloroplastic	GO:0009416 | GO:0009768 | GO:0009765 | GO:0015979	response to light stimulus | photosynthesis; light harvesting in photosystem I | photosynthesis; light harvesting | photosynthesis	GO:0016020 | GO:0009535 | GO:0009522 | GO:0009523 | GO:0009507 | GO:0009536 | GO:0009579	membrane | chloroplast thylakoid membrane | photosystem I | photosystem II | chloroplast | plastid | thylakoid	GO:0016168	chlorophyll binding	TraesCS6D01G152700	TraesCS6D02G152700
GO:0009768	photosynthesis; light harvesting in photosystem I	23	0.724378	2.00059	0.000674764	0.0253518	0.0226274	TraesCS5D03G1027900	A0A3B6N0I8	Chlorophyll a-b binding protein; chloroplastic	GO:0009765 | GO:0015979 | GO:0009416 | GO:0009768	photosynthesis; light harvesting | photosynthesis | response to light stimulus | photosynthesis; light harvesting in photosystem I	GO:0016020 | GO:0009535 | GO:0009522 | GO:0009523 | GO:0009507 | GO:0009536 | GO:0009579	membrane | chloroplast thylakoid membrane | photosystem I | photosystem II | chloroplast | plastid | thylakoid	GO:0016168	chlorophyll binding	TraesCS5D01G464800	TraesCS5D02G464800
GO:0016310	phosphorylation	424	-0.351375	-1.45945	0.000887443	0.0291747	0.0260394	TraesCS4A03G0595000	A0A3B6HZ73	Protein kinase domain-containing protein	GO:0006468 | GO:0016310	protein phosphorylation | phosphorylation	GO:0005886	plasma membrane	GO:0005524 | GO:0004672 | GO:0004674 | GO:0000166 | GO:0016301 | GO:0016740	ATP binding | protein kinase activity | protein serine/threonine kinase activity | nucleotide binding | kinase activity | transferase activity	TraesCS4A01G223200	TraesCS4A02G223200
GO:0016310	phosphorylation	424	-0.351375	-1.45945	0.000887443	0.0291747	0.0260394	TraesCS2B03G0612400	A0A3B6C772	Protein kinase domain-containing protein	GO:0006468 | GO:0016310	protein phosphorylation | phosphorylation	GO:0016020	membrane	GO:0005524 | GO:0004672 | GO:0005515 | GO:0000166 | GO:0016301 | GO:0016740	ATP binding | protein kinase activity | protein binding | nucleotide binding | kinase activity | transferase activity	TraesCS2B01G251700	TraesCS2B02G251700
GO:0016310	phosphorylation	424	-0.351375	-1.45945	0.000887443	0.0291747	0.0260394	TraesCS2A03G0463700	A0A3B6AXE7	Cysteine-rich receptor-like protein kinase	GO:0006468 | GO:0016310	protein phosphorylation | phosphorylation	GO:0016020	membrane	GO:0005524 | GO:0004672 | GO:0004674 | GO:0000166 | GO:0016301 | GO:0016740	ATP binding | protein kinase activity | protein serine/threonine kinase activity | nucleotide binding | kinase activity | transferase activity	TraesCS2A01G216700	TraesCS2A02G216700
GO:0016310	phosphorylation	424	-0.351375	-1.45945	0.000887443	0.0291747	0.0260394	TraesCS1D03G0059500	A0A3B5ZP88	Protein kinase domain-containing protein	GO:0006468 | GO:0016310	protein phosphorylation | phosphorylation	NA	NA	GO:0005524 | GO:0004672 | GO:0004674 | GO:0000166 | GO:0016301 | GO:0016740	ATP binding | protein kinase activity | protein serine/threonine kinase activity | nucleotide binding | kinase activity | transferase activity	TraesCS1D01G031300	TraesCS1D02G031300
GO:0016310	phosphorylation	424	-0.351375	-1.45945	0.000887443	0.0291747	0.0260394	TraesCS5B03G0004600	A0A3B6LF40	1-phosphatidylinositol-4-phosphate 5-kinase (EC 2.7.1.68)	GO:0016310 | GO:0046854 | GO:0046488 | GO:0044238 | GO:0071704	phosphorylation | phosphatidylinositol phosphate biosynthetic process | phosphatidylinositol metabolic process | primary metabolic process | organic substance metabolic process	GO:0005886	plasma membrane	GO:0005524 | GO:0016308 | GO:0016307 | GO:0000166 | GO:0016301 | GO:0016740	ATP binding | 1-phosphatidylinositol-4-phosphate 5-kinase activity | phosphatidylinositol phosphate kinase activity | nucleotide binding | kinase activity | transferase activity	TraesCS5B01G001700	TraesCS5B02G001700
GO:0016310	phosphorylation	424	-0.351375	-1.45945	0.000887443	0.0291747	0.0260394	TraesCS5A03G1137300	A0A3B6KSI2	Protein kinase domain-containing protein	GO:0006468 | GO:0002229 | GO:0042742 | GO:0016310	protein phosphorylation | defense response to oomycetes | defense response to bacterium | phosphorylation	GO:0005886 | GO:0016020	plasma membrane | membrane	GO:0030246 | GO:0005524 | GO:0004672 | GO:0004675 | GO:0000166 | GO:0016301 | GO:0016740	carbohydrate binding | ATP binding | protein kinase activity | transmembrane receptor protein serine/threonine kinase activity | nucleotide binding | kinase activity | transferase activity	TraesCS5A01G484300	TraesCS5A02G484300
GO:0016310	phosphorylation	424	-0.351375	-1.45945	0.000887443	0.0291747	0.0260394	TraesCS5A03G0963300	A0A3B6KQ74	Protein kinase domain-containing protein	GO:0006468 | GO:0002229 | GO:0042742 | GO:0016310	protein phosphorylation | defense response to oomycetes | defense response to bacterium | phosphorylation	GO:0005886 | GO:0016020	plasma membrane | membrane	GO:0030246 | GO:0005524 | GO:0004672 | GO:0004675 | GO:0000166 | GO:0016301 | GO:0016740	carbohydrate binding | ATP binding | protein kinase activity | transmembrane receptor protein serine/threonine kinase activity | nucleotide binding | kinase activity | transferase activity	TraesCS5A01G406100	TraesCS5A02G406100
GO:0016310	phosphorylation	424	-0.351375	-1.45945	0.000887443	0.0291747	0.0260394	TraesCS6A03G0060400	A0A3B6NJC2	Protein kinase domain-containing protein	GO:0006468 | GO:0007166 | GO:0016310	protein phosphorylation | cell surface receptor signaling pathway | phosphorylation	GO:0005886 | GO:0016020	plasma membrane | membrane	GO:0005524 | GO:0004672 | GO:0005509 | GO:0030247 | GO:0004674 | GO:0000166 | GO:0016301 | GO:0016740	ATP binding | protein kinase activity | calcium ion binding | polysaccharide binding | protein serine/threonine kinase activity | nucleotide binding | kinase activity | transferase activity	TraesCS6A01G027400	TraesCS6A02G027400
GO:0016310	phosphorylation	424	-0.351375	-1.45945	0.000887443	0.0291747	0.0260394	TraesCS6D03G0906700	A0A3B6QLI6	Protein kinase domain-containing protein	GO:0006468 | GO:0007166 | GO:0016310	protein phosphorylation | cell surface receptor signaling pathway | phosphorylation	GO:0005886 | GO:0016020	plasma membrane | membrane	GO:0005524 | GO:0004672 | GO:0005509 | GO:0030247 | GO:0004674 | GO:0000166 | GO:0016301 | GO:0016740	ATP binding | protein kinase activity | calcium ion binding | polysaccharide binding | protein serine/threonine kinase activity | nucleotide binding | kinase activity | transferase activity	TraesCS6D01G395700	TraesCS6D02G395700
GO:0016310	phosphorylation	424	-0.351375	-1.45945	0.000887443	0.0291747	0.0260394	TraesCS4B03G0554300	A7L5U5	Mitogen-activated protein kinase (EC 2.7.11.24)	GO:0006468 | GO:0035556 | GO:0016310 | GO:0000165	protein phosphorylation | intracellular signal transduction | phosphorylation | MAPK cascade	GO:0005634 | GO:0005737	nucleus | cytoplasm	GO:0005524 | GO:0004672 | GO:0004674 | GO:0004707 | GO:0000166 | GO:0016301 | GO:0016740	ATP binding | protein kinase activity | protein serine/threonine kinase activity | MAP kinase activity | nucleotide binding | kinase activity | transferase activity	TraesCS4B01G197800	TraesCS4B02G197800
GO:0016310	phosphorylation	424	-0.351375	-1.45945	0.000887443	0.0291747	0.0260394	TraesCS6B03G1234900	A0A3B6PVD1	Protein kinase domain-containing protein	GO:0006468 | GO:0009738 | GO:0080163 | GO:0016310	protein phosphorylation | abscisic acid-activated signaling pathway | regulation of protein serine/threonine phosphatase activity | phosphorylation	GO:0005634 | GO:0016020 | GO:0005737	nucleus | membrane | cytoplasm	GO:0005524 | GO:0004672 | GO:0038023 | GO:0004864 | GO:0010427 | GO:0000166 | GO:0016301 | GO:0016740	ATP binding | protein kinase activity | signaling receptor activity | protein phosphatase inhibitor activity | abscisic acid binding | nucleotide binding | kinase activity | transferase activity	TraesCS6B01G442900	TraesCS6B02G442900
GO:0016310	phosphorylation	424	-0.351375	-1.45945	0.000887443	0.0291747	0.0260394	TraesCS7A03G0253200	A0A3B6R9M4	ATP-dependent 6-phosphofructokinase (ATP-PFK) (Phosphofructokinase) (EC 2.7.1.11) (Phosphohexokinase)	GO:0006002 | GO:0006096 | GO:0008152 | GO:0016310 | GO:0061615	fructose 6-phosphate metabolic process | glycolytic process | metabolic process | phosphorylation | glycolytic process through fructose-6-phosphate	GO:0005737	cytoplasm	GO:0005524 | GO:0046872 | GO:0003872 | GO:0000166 | GO:0016301 | GO:0016740 | GO:0003824	ATP binding | metal ion binding | 6-phosphofructokinase activity | nucleotide binding | kinase activity | transferase activity | catalytic activity	TraesCS7A01G106800	TraesCS7A02G106800
GO:0016310	phosphorylation	424	-0.351375	-1.45945	0.000887443	0.0291747	0.0260394	TraesCS5D03G0741100	A0A3B6MX05	Protein kinase domain-containing protein	GO:0006468 | GO:0016310	protein phosphorylation | phosphorylation	NA	NA	GO:0005524 | GO:0004672 | GO:0004674 | GO:0000166 | GO:0016301 | GO:0016740	ATP binding | protein kinase activity | protein serine/threonine kinase activity | nucleotide binding | kinase activity | transferase activity	TraesCS5D01G329100	TraesCS5D02G329100
GO:0016310	phosphorylation	424	-0.351375	-1.45945	0.000887443	0.0291747	0.0260394	TraesCS7A03G0599300	A0A3B6RE97 | A0A3B6REU6 | A0A3B6RI95 | A0A3B6RID5	uridine/cytidine kinase (EC 2.7.1.48) | Uridine kinase (EC 2.7.1.48) | Uridine kinase (EC 2.7.1.48) | uridine/cytidine kinase (EC 2.7.1.48)	GO:0016310 | GO:0044206 | GO:0008152 | GO:1901564 | GO:0044238 | GO:0044211	phosphorylation | UMP salvage | metabolic process | organonitrogen compound metabolic process | primary metabolic process | CTP salvage	GO:0005737 | GO:0009507	cytoplasm | chloroplast	GO:0005524 | GO:0005525 | GO:0016301 | GO:0004845 | GO:0004849 | GO:0000166 | GO:0016740 | GO:0003824 | GO:0016757	ATP binding | GTP binding | kinase activity | uracil phosphoribosyltransferase activity | uridine kinase activity | nucleotide binding | transferase activity | catalytic activity | glycosyltransferase activity	TraesCS7A01G259200	TraesCS7A02G259200
GO:0016310	phosphorylation	424	-0.351375	-1.45945	0.000887443	0.0291747	0.0260394	TraesCS4B03G0549800	A0A3B6IRY1 | A0A3B6IRU7	Non-specific serine/threonine protein kinase | non-specific serine/threonine protein kinase (EC 2.7.11.1)	GO:0006468 | GO:0016310 | GO:0035556	protein phosphorylation | phosphorylation | intracellular signal transduction	NA	NA	GO:0005524 | GO:0004672 | GO:0004674 | GO:0000166 | GO:0016301 | GO:0016740 | GO:0106310	ATP binding | protein kinase activity | protein serine/threonine kinase activity | nucleotide binding | kinase activity | transferase activity | protein serine kinase activity	TraesCS4B01G195900	TraesCS4B02G195900
GO:0016310	phosphorylation	424	-0.351375	-1.45945	0.000887443	0.0291747	0.0260394	TraesCS2B03G0994500	A0A3B6C9V4	Protein kinase domain-containing protein	GO:0006468 | GO:0002229 | GO:0042742 | GO:0016310	protein phosphorylation | defense response to oomycetes | defense response to bacterium | phosphorylation	GO:0005886 | GO:0016020	plasma membrane | membrane	GO:0030246 | GO:0005524 | GO:0004672 | GO:0004675 | GO:0000166 | GO:0016301 | GO:0016740	carbohydrate binding | ATP binding | protein kinase activity | transmembrane receptor protein serine/threonine kinase activity | nucleotide binding | kinase activity | transferase activity	TraesCS2B01G388800	TraesCS2B02G388800
GO:0016310	phosphorylation	424	-0.351375	-1.45945	0.000887443	0.0291747	0.0260394	TraesCS4A03G0953200	A0A3B6I010 | A0A3B6I0H7 | A0A3B6I238 | A0A3B6I3N6	Uncharacterized protein | TraesCS4A03G0953200 | Uncharacterized protein | TraesCS4A03G0953200 | Uncharacterized protein | TraesCS4A03G0953200 | Uncharacterized protein | TraesCS4A03G0953200	GO:0016567 | GO:0006468 | GO:0016310	protein ubiquitination | protein phosphorylation | phosphorylation	NA	NA	GO:0005524 | GO:0004672 | GO:0004842 | GO:0000166 | GO:0016301 | GO:0016740	ATP binding | protein kinase activity | ubiquitin-protein transferase activity | nucleotide binding | kinase activity | transferase activity	TraesCS4A01G382700	TraesCS4A02G382700
GO:0016310	phosphorylation	424	-0.351375	-1.45945	0.000887443	0.0291747	0.0260394	TraesCS2B03G0710500	A0A3B6C5A8 | A0A3B6C5H8 | A0A3B6C7T3	Calcium-dependent protein kinase | Calcium-dependent protein kinase | Calcium-dependent protein kinase	GO:0006468 | GO:0016310 | GO:0018105 | GO:0035556 | GO:0046777	protein phosphorylation | phosphorylation | peptidyl-serine phosphorylation | intracellular signal transduction | protein autophosphorylation	GO:0005634 | GO:0005737	nucleus | cytoplasm	GO:0005524 | GO:0004672 | GO:0005509 | GO:0000166 | GO:0046872 | GO:0016301 | GO:0016740 | GO:0005516 | GO:0004683 | GO:0009931	ATP binding | protein kinase activity | calcium ion binding | nucleotide binding | metal ion binding | kinase activity | transferase activity | calmodulin binding | calmodulin-dependent protein kinase activity | calcium-dependent protein serine/threonine kinase activity	TraesCS2B01G269200	TraesCS2B02G269200
GO:0016310	phosphorylation	424	-0.351375	-1.45945	0.000887443	0.0291747	0.0260394	TraesCS2A03G0904200	A0A3B6B284	Protein kinase domain-containing protein	GO:0006468 | GO:0000162 | GO:0016310	protein phosphorylation | tryptophan biosynthetic process | phosphorylation	GO:0016020 | GO:0005886	membrane | plasma membrane	GO:0030246 | GO:0005524 | GO:0004672 | GO:0000166 | GO:0016301 | GO:0016740	carbohydrate binding | ATP binding | protein kinase activity | nucleotide binding | kinase activity | transferase activity	TraesCS2A01G371700	TraesCS2A02G371700
GO:0016310	phosphorylation	424	-0.351375	-1.45945	0.000887443	0.0291747	0.0260394	TraesCS4A03G0049500	A0A3B6HPJ9	Protein kinase domain-containing protein	GO:0006468 | GO:0016310	protein phosphorylation | phosphorylation	NA	NA	GO:0005524 | GO:0004672 | GO:0004674 | GO:0000166 | GO:0016301 | GO:0016740	ATP binding | protein kinase activity | protein serine/threonine kinase activity | nucleotide binding | kinase activity | transferase activity	TraesCS4A01G026600	TraesCS4A02G026600
GO:0016310	phosphorylation	424	-0.351375	-1.45945	0.000887443	0.0291747	0.0260394	TraesCS2B03G0072200	A0A3B6BXG9 | A0A3B6BXJ9	Protein kinase domain-containing protein | Protein kinase domain-containing protein	GO:0006468 | GO:0016310	protein phosphorylation | phosphorylation	NA	NA	GO:0005524 | GO:0004672 | GO:0004674 | GO:0000166 | GO:0016301 | GO:0016740	ATP binding | protein kinase activity | protein serine/threonine kinase activity | nucleotide binding | kinase activity | transferase activity	TraesCS2B01G034700	TraesCS2B02G034700
GO:0016310	phosphorylation	424	-0.351375	-1.45945	0.000887443	0.0291747	0.0260394	TraesCSU03G0288500	A0A3B6UCC7	Protein kinase domain-containing protein	GO:0006468 | GO:0007166 | GO:0016310	protein phosphorylation | cell surface receptor signaling pathway | phosphorylation	GO:0005886	plasma membrane	GO:0005524 | GO:0004672 | GO:0004674 | GO:0000166 | GO:0016301 | GO:0016740	ATP binding | protein kinase activity | protein serine/threonine kinase activity | nucleotide binding | kinase activity | transferase activity	TraesCSU01G194300	TraesCSU02G194300
GO:0016310	phosphorylation	424	-0.351375	-1.45945	0.000887443	0.0291747	0.0260394	TraesCS3A03G0160300	A0A3B6EEA5	Receptor-like serine/threonine-protein kinase (EC 2.7.11.1)	GO:0006468 | GO:0048544 | GO:0016310 | GO:0051707	protein phosphorylation | recognition of pollen | phosphorylation | response to other organism	GO:0016020	membrane	GO:0005524 | GO:0004672 | GO:0004674 | GO:0106310 | GO:0000166 | GO:0016301 | GO:0016740	ATP binding | protein kinase activity | protein serine/threonine kinase activity | protein serine kinase activity | nucleotide binding | kinase activity | transferase activity	TraesCS3A01G072900	TraesCS3A02G072900
GO:0016310	phosphorylation	424	-0.351375	-1.45945	0.000887443	0.0291747	0.0260394	TraesCS7B03G0096100	A0A3B6S8S7 | A0A3B6S9P5	Protein kinase domain-containing protein | Protein kinase domain-containing protein	GO:0006468 | GO:0016310	protein phosphorylation | phosphorylation	GO:0016020	membrane	GO:0005524 | GO:0004672 | GO:0004674 | GO:0005515 | GO:0000166 | GO:0016301 | GO:0016740	ATP binding | protein kinase activity | protein serine/threonine kinase activity | protein binding | nucleotide binding | kinase activity | transferase activity	TraesCS7B01G036100	TraesCS7B02G036100
GO:0016310	phosphorylation	424	-0.351375	-1.45945	0.000887443	0.0291747	0.0260394	TraesCS3D03G0125000	A0A3B6GL16	Protein kinase domain-containing protein	GO:0006468 | GO:0016310	protein phosphorylation | phosphorylation	GO:0016020	membrane	GO:0005524 | GO:0004672 | GO:0000166 | GO:0016301 | GO:0016740	ATP binding | protein kinase activity | nucleotide binding | kinase activity | transferase activity	TraesCS3D01G064800	TraesCS3D02G064800
GO:0016310	phosphorylation	424	-0.351375	-1.45945	0.000887443	0.0291747	0.0260394	TraesCS7B03G1016700	A0A3B6SML7	Protein kinase domain-containing protein	GO:0006468 | GO:0016310	protein phosphorylation | phosphorylation	GO:0016020	membrane	GO:0005524 | GO:0004672 | GO:0004674 | GO:0005515 | GO:0000166 | GO:0016301 | GO:0016740	ATP binding | protein kinase activity | protein serine/threonine kinase activity | protein binding | nucleotide binding | kinase activity | transferase activity	TraesCS7B01G378300	TraesCS7B02G378300
GO:0016310	phosphorylation	424	-0.351375	-1.45945	0.000887443	0.0291747	0.0260394	TraesCS4B03G0898200	A0A3B6IX15	Protein kinase domain-containing protein	GO:0006468 | GO:0046777 | GO:0016310	protein phosphorylation | protein autophosphorylation | phosphorylation	GO:0005886 | GO:0016020	plasma membrane | membrane	GO:0005524 | GO:0004672 | GO:0004674 | GO:0004714 | GO:0000166 | GO:0016301 | GO:0016740	ATP binding | protein kinase activity | protein serine/threonine kinase activity | transmembrane receptor protein tyrosine kinase activity | nucleotide binding | kinase activity | transferase activity	TraesCS4B01G345400	TraesCS4B02G345400
GO:0016310	phosphorylation	424	-0.351375	-1.45945	0.000887443	0.0291747	0.0260394	TraesCS6A03G0647800	A0A3B6NRI1	Protein kinase domain-containing protein	GO:0006468 | GO:0002229 | GO:0042742 | GO:0016310	protein phosphorylation | defense response to oomycetes | defense response to bacterium | phosphorylation	GO:0005886 | GO:0016020	plasma membrane | membrane	GO:0030246 | GO:0005524 | GO:0004672 | GO:0004675 | GO:0000166 | GO:0016301 | GO:0016740	carbohydrate binding | ATP binding | protein kinase activity | transmembrane receptor protein serine/threonine kinase activity | nucleotide binding | kinase activity | transferase activity	TraesCS6A01G236300	TraesCS6A02G236300
GO:0016310	phosphorylation	424	-0.351375	-1.45945	0.000887443	0.0291747	0.0260394	TraesCS3B03G0762200	A0A3B6FNF0 | A0A3B6FPL4 | A0A3B6FSB5 | A0A3B6FSW7	Protein kinase domain-containing protein | Protein kinase domain-containing protein | Protein kinase domain-containing protein | Protein kinase domain-containing protein	GO:0006468 | GO:0007166 | GO:0016310	protein phosphorylation | cell surface receptor signaling pathway | phosphorylation	GO:0016020 | GO:0005886	membrane | plasma membrane	GO:0005524 | GO:0004672 | GO:0030247 | GO:0000166 | GO:0016301 | GO:0016740	ATP binding | protein kinase activity | polysaccharide binding | nucleotide binding | kinase activity | transferase activity	TraesCS3B01G295400	TraesCS3B02G295400
GO:0016310	phosphorylation	424	-0.351375	-1.45945	0.000887443	0.0291747	0.0260394	TraesCS2D03G1196800	A0A1D5UKP6	Receptor-like serine/threonine-protein kinase (EC 2.7.11.1)	GO:0006468 | GO:0048544 | GO:0016310 | GO:0051707	protein phosphorylation | recognition of pollen | phosphorylation | response to other organism	GO:0005886 | GO:0016020	plasma membrane | membrane	GO:0005524 | GO:0004672 | GO:0004674 | GO:0000166 | GO:0016301 | GO:0016740	ATP binding | protein kinase activity | protein serine/threonine kinase activity | nucleotide binding | kinase activity | transferase activity	TraesCS2D01G538500	TraesCS2D02G538500
GO:0016310	phosphorylation	424	-0.351375	-1.45945	0.000887443	0.0291747	0.0260394	TraesCS2B03G1337000	A0A3B6CEJ7 | A0A3B6CEN4 | A0A3B6CH00	Receptor-like serine/threonine-protein kinase (EC 2.7.11.1) | Receptor-like serine/threonine-protein kinase (EC 2.7.11.1) | Receptor-like serine/threonine-protein kinase (EC 2.7.11.1)	GO:0006468 | GO:0048544 | GO:0016310 | GO:0051707	protein phosphorylation | recognition of pollen | phosphorylation | response to other organism	GO:0016020	membrane	GO:0005524 | GO:0004672 | GO:0004674 | GO:0106310 | GO:0000166 | GO:0016301 | GO:0016740	ATP binding | protein kinase activity | protein serine/threonine kinase activity | protein serine kinase activity | nucleotide binding | kinase activity | transferase activity	TraesCS2B01G533400	TraesCS2B02G533400
GO:0016310	phosphorylation	424	-0.351375	-1.45945	0.000887443	0.0291747	0.0260394	TraesCS7A03G0148800	A0A3B6RBY0 | A0A3B6RC31	Protein kinase domain-containing protein | Protein kinase domain-containing protein	GO:0006468 | GO:0016310	protein phosphorylation | phosphorylation	GO:0016020	membrane	GO:0005524 | GO:0004672 | GO:0005515 | GO:0000166 | GO:0016301 | GO:0016740	ATP binding | protein kinase activity | protein binding | nucleotide binding | kinase activity | transferase activity	TraesCS7A01G066200	TraesCS7A02G066200
GO:0016310	phosphorylation	424	-0.351375	-1.45945	0.000887443	0.0291747	0.0260394	TraesCS5A03G1205500	A0A3B6KRS2	Protein kinase domain-containing protein	GO:0006468 | GO:0046777 | GO:0016310	protein phosphorylation | protein autophosphorylation | phosphorylation	GO:0005886 | GO:0016020	plasma membrane | membrane	GO:0005524 | GO:0004672 | GO:0004674 | GO:0004714 | GO:0000166 | GO:0016301 | GO:0016740	ATP binding | protein kinase activity | protein serine/threonine kinase activity | transmembrane receptor protein tyrosine kinase activity | nucleotide binding | kinase activity | transferase activity	TraesCS5A01G514500	TraesCS5A02G514500
GO:0016310	phosphorylation	424	-0.351375	-1.45945	0.000887443	0.0291747	0.0260394	TraesCS1D03G0061500	A0A3B5ZMZ6	Protein kinase domain-containing protein	GO:0006468 | GO:0016310	protein phosphorylation | phosphorylation	NA	NA	GO:0005524 | GO:0004672 | GO:0004674 | GO:0000166 | GO:0016301 | GO:0016740	ATP binding | protein kinase activity | protein serine/threonine kinase activity | nucleotide binding | kinase activity | transferase activity	TraesCS1D01G032600	TraesCS1D02G032600
GO:0016310	phosphorylation	424	-0.351375	-1.45945	0.000887443	0.0291747	0.0260394	TraesCS6D03G0882800	A0A3B6QKX6	Protein kinase domain-containing protein	GO:0006468 | GO:0046777 | GO:0016310	protein phosphorylation | protein autophosphorylation | phosphorylation	GO:0005886	plasma membrane	GO:0005524 | GO:0004672 | GO:0004674 | GO:0004714 | GO:0000166 | GO:0016301 | GO:0016740	ATP binding | protein kinase activity | protein serine/threonine kinase activity | transmembrane receptor protein tyrosine kinase activity | nucleotide binding | kinase activity | transferase activity	TraesCS6D01G383700	TraesCS6D02G383700
GO:0016310	phosphorylation	424	-0.351375	-1.45945	0.000887443	0.0291747	0.0260394	TraesCS7D03G0892800	A0A3B6TUP1	Receptor-like serine/threonine-protein kinase (EC 2.7.11.1)	GO:0006468 | GO:0048544 | GO:0016310 | GO:0051707	protein phosphorylation | recognition of pollen | phosphorylation | response to other organism	GO:0016020	membrane	GO:0005524 | GO:0004672 | GO:0004674 | GO:0106310 | GO:0000166 | GO:0016301 | GO:0016740	ATP binding | protein kinase activity | protein serine/threonine kinase activity | protein serine kinase activity | nucleotide binding | kinase activity | transferase activity	TraesCS7D01G379400	TraesCS7D02G379400
GO:0016310	phosphorylation	424	-0.351375	-1.45945	0.000887443	0.0291747	0.0260394	TraesCS7B03G0238200	A0A3B6SB42	shikimate kinase (EC 2.7.1.71)	GO:0016310 | GO:0008652 | GO:0009423	phosphorylation | cellular amino acid biosynthetic process | chorismate biosynthetic process	GO:0009507	chloroplast	GO:0005524 | GO:0004765 | GO:0000166 | GO:0016301 | GO:0016740	ATP binding | shikimate kinase activity | nucleotide binding | kinase activity | transferase activity	TraesCS7B01G089400	TraesCS7B02G089400
GO:0016310	phosphorylation	424	-0.351375	-1.45945	0.000887443	0.0291747	0.0260394	TraesCS1B03G0681000	A0A3B5YXX7 | A0A3B5YZ86	Protein kinase domain-containing protein | Protein kinase domain-containing protein	GO:0006468 | GO:0007166 | GO:0016310	protein phosphorylation | cell surface receptor signaling pathway | phosphorylation	GO:0005886	plasma membrane	GO:0005524 | GO:0004672 | GO:0004674 | GO:0000166 | GO:0016301 | GO:0016740	ATP binding | protein kinase activity | protein serine/threonine kinase activity | nucleotide binding | kinase activity | transferase activity	TraesCS1B01G238400	TraesCS1B02G238400
GO:0016310	phosphorylation	424	-0.351375	-1.45945	0.000887443	0.0291747	0.0260394	TraesCS6B03G0808400	A0A3B6PMV7	Uncharacterized protein | TraesCS6B03G0808400	GO:0016567 | GO:0006468 | GO:0016310	protein ubiquitination | protein phosphorylation | phosphorylation	NA	NA	GO:0005524 | GO:0004672 | GO:0004842 | GO:0000166 | GO:0016301 | GO:0016740	ATP binding | protein kinase activity | ubiquitin-protein transferase activity | nucleotide binding | kinase activity | transferase activity	TraesCS6B01G278900	TraesCS6B02G278900
GO:0016310	phosphorylation	424	-0.351375	-1.45945	0.000887443	0.0291747	0.0260394	TraesCS1A03G0927000	A0A3B5Y5R1	chitinase (EC 3.2.1.14)	GO:0006468 | GO:0000272 | GO:0006032 | GO:0016998 | GO:0005975 | GO:0008152 | GO:0016310	protein phosphorylation | polysaccharide catabolic process | chitin catabolic process | cell wall macromolecule catabolic process | carbohydrate metabolic process | metabolic process | phosphorylation	GO:0016020 | GO:0005886	membrane | plasma membrane	GO:0005524 | GO:0004672 | GO:0004568 | GO:0016616 | GO:0016798 | GO:0000166 | GO:0016301 | GO:0016740 | GO:0016787	ATP binding | protein kinase activity | chitinase activity | oxidoreductase activity; acting on the CH-OH group of donors; NAD or NADP as acceptor | hydrolase activity; acting on glycosyl bonds | nucleotide binding | kinase activity | transferase activity | hydrolase activity	TraesCS1A01G383900	TraesCS1A02G383900
GO:0016310	phosphorylation	424	-0.351375	-1.45945	0.000887443	0.0291747	0.0260394	TraesCS4D03G0374600	A0A3B6JGV6 | A0A3B6JHR8 | A0A3B6JIJ4	FYVE-type domain-containing protein | 1-phosphatidylinositol-3-phosphate 5-kinase (EC 2.7.1.150) | FYVE-type domain-containing protein	GO:0016310 | GO:0046854 | GO:0046488 | GO:0044238 | GO:0071704	phosphorylation | phosphatidylinositol phosphate biosynthetic process | phosphatidylinositol metabolic process | primary metabolic process | organic substance metabolic process	GO:0010008	endosome membrane	GO:0005524 | GO:0046872 | GO:0016301 | GO:0016740 | GO:0000285 | GO:0016307 | GO:0000166	ATP binding | metal ion binding | kinase activity | transferase activity | 1-phosphatidylinositol-3-phosphate 5-kinase activity | phosphatidylinositol phosphate kinase activity | nucleotide binding	TraesCS4D01G160300	TraesCS4D02G160300
GO:0016310	phosphorylation	424	-0.351375	-1.45945	0.000887443	0.0291747	0.0260394	TraesCS2D03G0843400	A0A3B6DJX5	Protein kinase domain-containing protein	GO:0006468 | GO:0000162 | GO:0016310	protein phosphorylation | tryptophan biosynthetic process | phosphorylation	GO:0016020 | GO:0005886	membrane | plasma membrane	GO:0030246 | GO:0005524 | GO:0004672 | GO:0000166 | GO:0016301 | GO:0016740	carbohydrate binding | ATP binding | protein kinase activity | nucleotide binding | kinase activity | transferase activity	TraesCS2D01G368000	TraesCS2D02G368000
GO:0016310	phosphorylation	424	-0.351375	-1.45945	0.000887443	0.0291747	0.0260394	TraesCS3D03G0039500	A0A3B6GK03 | A0A3B6GNQ9	Protein kinase domain-containing protein | Protein kinase domain-containing protein	GO:0006468 | GO:0016310	protein phosphorylation | phosphorylation	NA	NA	GO:0005524 | GO:0004672 | GO:0004674 | GO:0000166 | GO:0016301 | GO:0016740	ATP binding | protein kinase activity | protein serine/threonine kinase activity | nucleotide binding | kinase activity | transferase activity	TraesCS3D01G022700	TraesCS3D02G022700
GO:0016310	phosphorylation	424	-0.351375	-1.45945	0.000887443	0.0291747	0.0260394	TraesCS6A03G0678500	A0A3B6NQB2	Aspartate/glutamate/uridylate kinase domain-containing protein	GO:0016310 | GO:0006526 | GO:0008652 | GO:0009084	phosphorylation | arginine biosynthetic process | cellular amino acid biosynthetic process | glutamine family amino acid biosynthetic process	GO:0005737	cytoplasm	GO:0005524 | GO:0016301 | GO:0003991 | GO:0000166 | GO:0016740	ATP binding | kinase activity | acetylglutamate kinase activity | nucleotide binding | transferase activity	TraesCS6A01G250600	TraesCS6A02G250600
GO:0016310	phosphorylation	424	-0.351375	-1.45945	0.000887443	0.0291747	0.0260394	TraesCS2B03G0753800	A0A3B6C633 | A0A3B6C6A4 | A0A3B6C8K8	Receptor-like serine/threonine-protein kinase (EC 2.7.11.1) | Receptor-like serine/threonine-protein kinase (EC 2.7.11.1) | Receptor-like serine/threonine-protein kinase (EC 2.7.11.1)	GO:0006468 | GO:0048544 | GO:0016310 | GO:0051707	protein phosphorylation | recognition of pollen | phosphorylation | response to other organism	GO:0016020	membrane	GO:0005524 | GO:0004672 | GO:0004674 | GO:0106310 | GO:0000166 | GO:0016301 | GO:0016740	ATP binding | protein kinase activity | protein serine/threonine kinase activity | protein serine kinase activity | nucleotide binding | kinase activity | transferase activity	TraesCS2B01G290100	TraesCS2B02G290100
GO:0016310	phosphorylation	424	-0.351375	-1.45945	0.000887443	0.0291747	0.0260394	TraesCS3B03G0275800	W5CZG6	Bread wheat hypothetical protein | TraesCS3B03G0275800	GO:0006468 | GO:0002229 | GO:0042742 | GO:0016310	protein phosphorylation | defense response to oomycetes | defense response to bacterium | phosphorylation	GO:0005886 | GO:0016020	plasma membrane | membrane	GO:0030246 | GO:0005524 | GO:0004672 | GO:0004675 | GO:0000166 | GO:0016301 | GO:0016740	carbohydrate binding | ATP binding | protein kinase activity | transmembrane receptor protein serine/threonine kinase activity | nucleotide binding | kinase activity | transferase activity	TraesCS3B01G119600	TraesCS3B02G119600
GO:0016310	phosphorylation	424	-0.351375	-1.45945	0.000887443	0.0291747	0.0260394	TraesCS7D03G0181500	A0A3B6TD12 | A0A3B6TIS1	Uncharacterized protein | TraesCS7D03G0181500 | Uncharacterized protein | TraesCS7D03G0181500	GO:0016567 | GO:0006468 | GO:0016310	protein ubiquitination | protein phosphorylation | phosphorylation	NA	NA	GO:0005524 | GO:0004672 | GO:0004842 | GO:0000166 | GO:0016301 | GO:0016740	ATP binding | protein kinase activity | ubiquitin-protein transferase activity | nucleotide binding | kinase activity | transferase activity	TraesCS7D01G079400	TraesCS7D02G079400
GO:0016310	phosphorylation	424	-0.351375	-1.45945	0.000887443	0.0291747	0.0260394	TraesCS2B03G0071700	A0A3B6BXF9 | A0A3B6BZX7	Protein kinase domain-containing protein | Protein kinase domain-containing protein	GO:0006468 | GO:0016310	protein phosphorylation | phosphorylation	NA	NA	GO:0005524 | GO:0004672 | GO:0004674 | GO:0000166 | GO:0016301 | GO:0016740	ATP binding | protein kinase activity | protein serine/threonine kinase activity | nucleotide binding | kinase activity | transferase activity	TraesCS2B01G034300	TraesCS2B02G034300
GO:0016310	phosphorylation	424	-0.351375	-1.45945	0.000887443	0.0291747	0.0260394	TraesCS7B03G0654900	A0A3B6SGP7	Protein kinase domain-containing protein	GO:0006468 | GO:0016310	protein phosphorylation | phosphorylation	GO:0016020	membrane	GO:0005524 | GO:0004672 | GO:0000166 | GO:0016301 | GO:0016740	ATP binding | protein kinase activity | nucleotide binding | kinase activity | transferase activity	TraesCS7B01G233100	TraesCS7B02G233100
GO:0016310	phosphorylation	424	-0.351375	-1.45945	0.000887443	0.0291747	0.0260394	TraesCS7A03G1154300	A0A3B6RQS8	Protein kinase domain-containing protein	GO:0006468 | GO:0016310	protein phosphorylation | phosphorylation	GO:0016020	membrane	GO:0005524 | GO:0004672 | GO:0005515 | GO:0000166 | GO:0016301 | GO:0016740	ATP binding | protein kinase activity | protein binding | nucleotide binding | kinase activity | transferase activity	TraesCS7A01G476700	TraesCS7A02G476700
GO:0016310	phosphorylation	424	-0.351375	-1.45945	0.000887443	0.0291747	0.0260394	TraesCS2B03G0729100	A0A3B6C8A1	Protein kinase domain-containing protein	GO:0006468 | GO:0016310	protein phosphorylation | phosphorylation	GO:0016020	membrane	GO:0005524 | GO:0004672 | GO:0000166 | GO:0016301 | GO:0016740 | GO:0004674	ATP binding | protein kinase activity | nucleotide binding | kinase activity | transferase activity | protein serine/threonine kinase activity	TraesCS2B01G281400	TraesCS2B02G281400
GO:0016310	phosphorylation	424	-0.351375	-1.45945	0.000887443	0.0291747	0.0260394	TraesCS3B03G0029100	A0A1D5W3S7	Protein kinase domain-containing protein	GO:0006468 | GO:0016310	protein phosphorylation | phosphorylation	GO:0016020	membrane	GO:0005524 | GO:0004672 | GO:0030247 | GO:0000166 | GO:0016301 | GO:0016740	ATP binding | protein kinase activity | polysaccharide binding | nucleotide binding | kinase activity | transferase activity	TraesCS3B01G015500	TraesCS3B02G015500
GO:0016310	phosphorylation	424	-0.351375	-1.45945	0.000887443	0.0291747	0.0260394	TraesCSU03G0210200	A0A1D5W3S7	Protein kinase domain-containing protein	GO:0006468 | GO:0016310	protein phosphorylation | phosphorylation	GO:0016020	membrane	GO:0005524 | GO:0004672 | GO:0030247 | GO:0000166 | GO:0016301 | GO:0016740	ATP binding | protein kinase activity | polysaccharide binding | nucleotide binding | kinase activity | transferase activity	TraesCSU01G167900	TraesCSU02G167900
GO:0016310	phosphorylation	424	-0.351375	-1.45945	0.000887443	0.0291747	0.0260394	TraesCS2D03G1127500	A0A3B6DKA3	Receptor-like serine/threonine-protein kinase (EC 2.7.11.1)	GO:0006468 | GO:0048544 | GO:0016310 | GO:0051707	protein phosphorylation | recognition of pollen | phosphorylation | response to other organism	GO:0016020	membrane	GO:0005524 | GO:0004672 | GO:0004674 | GO:0106310 | GO:0000166 | GO:0016301 | GO:0016740	ATP binding | protein kinase activity | protein serine/threonine kinase activity | protein serine kinase activity | nucleotide binding | kinase activity | transferase activity	TraesCS2D01G505900	TraesCS2D02G505900
GO:0016310	phosphorylation	424	-0.351375	-1.45945	0.000887443	0.0291747	0.0260394	TraesCS6B03G0774400	A0A3B6PPI6	Protein kinase domain-containing protein	GO:0006468 | GO:0016310	protein phosphorylation | phosphorylation	GO:0016020 | GO:0005886	membrane | plasma membrane	GO:0030246 | GO:0005524 | GO:0004672 | GO:0000166 | GO:0016301 | GO:0016740	carbohydrate binding | ATP binding | protein kinase activity | nucleotide binding | kinase activity | transferase activity	TraesCS6B01G265000	TraesCS6B02G265000
GO:0016310	phosphorylation	424	-0.351375	-1.45945	0.000887443	0.0291747	0.0260394	TraesCS3B03G0074800	A0A077RP69	Protein kinase domain-containing protein	GO:0006468 | GO:0016310	protein phosphorylation | phosphorylation	GO:0016020	membrane	GO:0005524 | GO:0004672 | GO:0005515 | GO:0000166 | GO:0016301 | GO:0016740	ATP binding | protein kinase activity | protein binding | nucleotide binding | kinase activity | transferase activity	TraesCS3B01G032400	TraesCS3B02G032400
GO:0016310	phosphorylation	424	-0.351375	-1.45945	0.000887443	0.0291747	0.0260394	TraesCS4D03G0030100	A0A3B6JDJ4	Pyruvate kinase (EC 2.7.1.40)	GO:0006096 | GO:0016310 | GO:1901564 | GO:0032787	glycolytic process | phosphorylation | organonitrogen compound metabolic process | monocarboxylic acid metabolic process	GO:0005737	cytoplasm	GO:0005524 | GO:0003824 | GO:0000287 | GO:0016301 | GO:0004743 | GO:0030955 | GO:0000166 | GO:0046872 | GO:0016740	ATP binding | catalytic activity | magnesium ion binding | kinase activity | pyruvate kinase activity | potassium ion binding | nucleotide binding | metal ion binding | transferase activity	TraesCS4D01G018900	TraesCS4D02G018900
GO:0016310	phosphorylation	424	-0.351375	-1.45945	0.000887443	0.0291747	0.0260394	TraesCS4B03G0830500	A0A3B6IXY8	non-specific serine/threonine protein kinase (EC 2.7.11.1)	GO:0007165 | GO:0006468 | GO:0016310 | GO:0050896	signal transduction | protein phosphorylation | phosphorylation | response to stimulus	NA	NA	GO:0005524 | GO:0004672 | GO:0004674 | GO:0000166 | GO:0016301 | GO:0016740 | GO:0106310	ATP binding | protein kinase activity | protein serine/threonine kinase activity | nucleotide binding | kinase activity | transferase activity | protein serine kinase activity	TraesCS4B01G319900	TraesCS4B02G319900
GO:0016310	phosphorylation	424	-0.351375	-1.45945	0.000887443	0.0291747	0.0260394	TraesCS7B03G0354200	A0A3B6SHX4	Carbohydrate kinase PfkB domain-containing protein	GO:0016310	phosphorylation	NA	NA	GO:0016301 | GO:0016773 | GO:0016740	kinase activity | phosphotransferase activity; alcohol group as acceptor | transferase activity	TraesCS7B01G130200	TraesCS7B02G130200
GO:0016310	phosphorylation	424	-0.351375	-1.45945	0.000887443	0.0291747	0.0260394	TraesCS2A03G1175800	A0A3B6B6T4 | A0A3B6B7S8	Receptor-like serine/threonine-protein kinase (EC 2.7.11.1) | Receptor-like serine/threonine-protein kinase (EC 2.7.11.1)	GO:0006468 | GO:0048544 | GO:0016310 | GO:0051707	protein phosphorylation | recognition of pollen | phosphorylation | response to other organism	GO:0016020	membrane	GO:0005524 | GO:0004672 | GO:0004674 | GO:0106310 | GO:0000166 | GO:0016301 | GO:0016740	ATP binding | protein kinase activity | protein serine/threonine kinase activity | protein serine kinase activity | nucleotide binding | kinase activity | transferase activity	TraesCS2A01G505200	TraesCS2A02G505200
GO:0016310	phosphorylation	424	-0.351375	-1.45945	0.000887443	0.0291747	0.0260394	TraesCS2B03G0583500	A0A3B6C4D9	Cysteine-rich receptor-like protein kinase	GO:0006468 | GO:0016310	protein phosphorylation | phosphorylation	GO:0005886 | GO:0016020	plasma membrane | membrane	GO:0005524 | GO:0004672 | GO:0004674 | GO:0000166 | GO:0016301 | GO:0016740	ATP binding | protein kinase activity | protein serine/threonine kinase activity | nucleotide binding | kinase activity | transferase activity	TraesCS2B01G241600	TraesCS2B02G241600
GO:0016310	phosphorylation	424	-0.351375	-1.45945	0.000887443	0.0291747	0.0260394	TraesCS5B03G1345500	A0A3B6LXA4	Cysteine-rich receptor-like protein kinase	GO:0006468 | GO:0016310	protein phosphorylation | phosphorylation	GO:0005886 | GO:0016020	plasma membrane | membrane	GO:0005524 | GO:0004672 | GO:0004674 | GO:0000166 | GO:0016301 | GO:0016740	ATP binding | protein kinase activity | protein serine/threonine kinase activity | nucleotide binding | kinase activity | transferase activity	TraesCS5B01G554900	TraesCS5B02G554900
GO:0016310	phosphorylation	424	-0.351375	-1.45945	0.000887443	0.0291747	0.0260394	TraesCS6A03G0996600	A0A3B6NXU2	Receptor-like serine/threonine-protein kinase (EC 2.7.11.1)	GO:0006468 | GO:0048544 | GO:0016310 | GO:0051707	protein phosphorylation | recognition of pollen | phosphorylation | response to other organism	GO:0016020	membrane	GO:0005524 | GO:0004672 | GO:0004674 | GO:0106310 | GO:0000166 | GO:0016301 | GO:0016740	ATP binding | protein kinase activity | protein serine/threonine kinase activity | protein serine kinase activity | nucleotide binding | kinase activity | transferase activity	TraesCS6A01G396100	TraesCS6A02G396100
GO:0016310	phosphorylation	424	-0.351375	-1.45945	0.000887443	0.0291747	0.0260394	TraesCS5A03G0799600	A0A3B6KMR0	Protein kinase domain-containing protein	GO:0006468 | GO:0046777 | GO:0016310	protein phosphorylation | protein autophosphorylation | phosphorylation	GO:0005886 | GO:0016020	plasma membrane | membrane	GO:0005524 | GO:0004672 | GO:0004674 | GO:0004714 | GO:0000166 | GO:0016301 | GO:0016740	ATP binding | protein kinase activity | protein serine/threonine kinase activity | transmembrane receptor protein tyrosine kinase activity | nucleotide binding | kinase activity | transferase activity	TraesCS5A01G330500	TraesCS5A02G330500
GO:0016310	phosphorylation	424	-0.351375	-1.45945	0.000887443	0.0291747	0.0260394	TraesCS6B03G0405800	A0A3B6PHE6	Protein kinase domain-containing protein	GO:0006468 | GO:0002229 | GO:0042742 | GO:0016310	protein phosphorylation | defense response to oomycetes | defense response to bacterium | phosphorylation	GO:0005886 | GO:0016020	plasma membrane | membrane	GO:0030246 | GO:0005524 | GO:0004672 | GO:0004675 | GO:0000166 | GO:0016301 | GO:0016740	carbohydrate binding | ATP binding | protein kinase activity | transmembrane receptor protein serine/threonine kinase activity | nucleotide binding | kinase activity | transferase activity	TraesCS6B01G160600	TraesCS6B02G160600
GO:0016310	phosphorylation	424	-0.351375	-1.45945	0.000887443	0.0291747	0.0260394	TraesCS5D03G0651000	A0A3B6MTU7	Uncharacterized protein | TraesCS5D03G0651000	GO:0006468 | GO:0016310	protein phosphorylation | phosphorylation	GO:0016020	membrane	GO:0005524 | GO:0004672 | GO:0000166 | GO:0016301 | GO:0016740	ATP binding | protein kinase activity | nucleotide binding | kinase activity | transferase activity	TraesCS5D01G284600	TraesCS5D02G284600
GO:0016310	phosphorylation	424	-0.351375	-1.45945	0.000887443	0.0291747	0.0260394	TraesCS7B03G0005400	A0A3B6SCM8	Protein kinase domain-containing protein	GO:0006468 | GO:0016310	protein phosphorylation | phosphorylation	NA	NA	GO:0005524 | GO:0004672 | GO:0004674 | GO:0000166 | GO:0016301 | GO:0016740	ATP binding | protein kinase activity | protein serine/threonine kinase activity | nucleotide binding | kinase activity | transferase activity	TraesCS7B01G002600	TraesCS7B02G002600
GO:0016310	phosphorylation	424	-0.351375	-1.45945	0.000887443	0.0291747	0.0260394	TraesCS6D03G0836100	A0A3B6QNN3	Protein kinase domain-containing protein	GO:0006468 | GO:0007166 | GO:0016310	protein phosphorylation | cell surface receptor signaling pathway | phosphorylation	GO:0005886 | GO:0016020	plasma membrane | membrane	GO:0005524 | GO:0004672 | GO:0005509 | GO:0030247 | GO:0004674 | GO:0000166 | GO:0016301 | GO:0016740	ATP binding | protein kinase activity | calcium ion binding | polysaccharide binding | protein serine/threonine kinase activity | nucleotide binding | kinase activity | transferase activity	TraesCS6D01G362200	TraesCS6D02G362200
GO:0016310	phosphorylation	424	-0.351375	-1.45945	0.000887443	0.0291747	0.0260394	TraesCS6B03G0163400	A0A3B6PHT3	Protein kinase domain-containing protein	GO:0006468 | GO:0016310	protein phosphorylation | phosphorylation	NA	NA	GO:0005524 | GO:0004672 | GO:0004674 | GO:0000166 | GO:0016301 | GO:0016740	ATP binding | protein kinase activity | protein serine/threonine kinase activity | nucleotide binding | kinase activity | transferase activity	TraesCS6B01G069800	TraesCS6B02G069800
GO:0016310	phosphorylation	424	-0.351375	-1.45945	0.000887443	0.0291747	0.0260394	TraesCS1B03G0521400	A0A3B5YVL8 | A0A3B5YW17 | A0A3B5YX06	Protein kinase domain-containing protein | Protein kinase domain-containing protein | Protein kinase domain-containing protein	GO:0006468 | GO:0016310	protein phosphorylation | phosphorylation	GO:0016020 | GO:0005886	membrane | plasma membrane	GO:0005524 | GO:0004672 | GO:0004674 | GO:0000166 | GO:0016301 | GO:0016740	ATP binding | protein kinase activity | protein serine/threonine kinase activity | nucleotide binding | kinase activity | transferase activity	TraesCS1B01G175900	TraesCS1B02G175900
GO:0016310	phosphorylation	424	-0.351375	-1.45945	0.000887443	0.0291747	0.0260394	TraesCS1D03G0852200	A0A3B6A1B9	Protein kinase domain-containing protein	GO:0006468 | GO:0032968 | GO:0070816 | GO:0016310 | GO:0007346	protein phosphorylation | positive regulation of transcription elongation by RNA polymerase II | phosphorylation of RNA polymerase II C-terminal domain | phosphorylation | regulation of mitotic cell cycle	GO:0005634 | GO:0000307	nucleus | cyclin-dependent protein kinase holoenzyme complex	GO:0005524 | GO:0004672 | GO:0004693 | GO:0008353 | GO:0000166 | GO:0004674 | GO:0016301 | GO:0016740	ATP binding | protein kinase activity | cyclin-dependent protein serine/threonine kinase activity | RNA polymerase II CTD heptapeptide repeat kinase activity | nucleotide binding | protein serine/threonine kinase activity | kinase activity | transferase activity	TraesCS1D01G363800	TraesCS1D02G363800
GO:0016310	phosphorylation	424	-0.351375	-1.45945	0.000887443	0.0291747	0.0260394	TraesCS1D03G0740300	A0A3B5ZXT0	Receptor-like serine/threonine-protein kinase (EC 2.7.11.1)	GO:0006468 | GO:0048544 | GO:0016310 | GO:0051707	protein phosphorylation | recognition of pollen | phosphorylation | response to other organism	GO:0016020	membrane	GO:0005524 | GO:0004672 | GO:0004674 | GO:0106310 | GO:0000166 | GO:0016301 | GO:0016740	ATP binding | protein kinase activity | protein serine/threonine kinase activity | protein serine kinase activity | nucleotide binding | kinase activity | transferase activity	TraesCS1D01G311500	TraesCS1D02G311500
GO:0016310	phosphorylation	424	-0.351375	-1.45945	0.000887443	0.0291747	0.0260394	TraesCS3D03G0116300	A0A3B6GQ18	Protein kinase domain-containing protein	GO:0006468 | GO:0016310	protein phosphorylation | phosphorylation	GO:0016020	membrane	GO:0005524 | GO:0004672 | GO:0005515 | GO:0000166 | GO:0016301 | GO:0016740	ATP binding | protein kinase activity | protein binding | nucleotide binding | kinase activity | transferase activity	TraesCS3D01G060500	TraesCS3D02G060500
GO:0016310	phosphorylation	424	-0.351375	-1.45945	0.000887443	0.0291747	0.0260394	TraesCS2D03G0843300	A0A3B6DGQ5	Protein kinase domain-containing protein	GO:0006468 | GO:0002229 | GO:0042742 | GO:0016310	protein phosphorylation | defense response to oomycetes | defense response to bacterium | phosphorylation	GO:0005886 | GO:0016020	plasma membrane | membrane	GO:0030246 | GO:0005524 | GO:0004672 | GO:0004675 | GO:0000166 | GO:0016301 | GO:0016740	carbohydrate binding | ATP binding | protein kinase activity | transmembrane receptor protein serine/threonine kinase activity | nucleotide binding | kinase activity | transferase activity	TraesCS2D01G367900	TraesCS2D02G367900
GO:0016310	phosphorylation	424	-0.351375	-1.45945	0.000887443	0.0291747	0.0260394	TraesCS1B03G0191100	A0A3B5YS05	Protein kinase domain-containing protein	GO:0006468 | GO:0007166 | GO:0016310	protein phosphorylation | cell surface receptor signaling pathway | phosphorylation	GO:0005886 | GO:0016020	plasma membrane | membrane	GO:0005524 | GO:0004672 | GO:0005509 | GO:0030247 | GO:0004674 | GO:0000166 | GO:0016301 | GO:0016740	ATP binding | protein kinase activity | calcium ion binding | polysaccharide binding | protein serine/threonine kinase activity | nucleotide binding | kinase activity | transferase activity	TraesCS1B01G075700	TraesCS1B02G075700
GO:0016310	phosphorylation	424	-0.351375	-1.45945	0.000887443	0.0291747	0.0260394	TraesCS7D03G0337000	A0A3B6TAU2 | A0A3B6TEY9 | A0A3B6TFF1 | A0A3B6TL34	Protein kinase domain-containing protein | Protein kinase domain-containing protein | Protein kinase domain-containing protein | Protein kinase domain-containing protein	GO:0006468 | GO:0016310	protein phosphorylation | phosphorylation	GO:0016020	membrane	GO:0005524 | GO:0004672 | GO:0005515 | GO:0000166 | GO:0016301 | GO:0016740	ATP binding | protein kinase activity | protein binding | nucleotide binding | kinase activity | transferase activity	TraesCS7D01G150200	TraesCS7D02G150200
GO:0016310	phosphorylation	424	-0.351375	-1.45945	0.000887443	0.0291747	0.0260394	TraesCS3B03G0115900	A0A3B6FGG4	Protein kinase domain-containing protein	GO:0006468 | GO:0016310	protein phosphorylation | phosphorylation	GO:0016020	membrane	GO:0005524 | GO:0004672 | GO:0005515 | GO:0000166 | GO:0016301 | GO:0016740	ATP binding | protein kinase activity | protein binding | nucleotide binding | kinase activity | transferase activity	TraesCS3B01G052600	TraesCS3B02G052600
GO:0016310	phosphorylation	424	-0.351375	-1.45945	0.000887443	0.0291747	0.0260394	TraesCS4B03G0980500	A0A3B6J0F1	Inositol-pentakisphosphate 2-kinase (EC 2.7.1.158)	GO:0052746 | GO:0032958 | GO:0016310	inositol phosphorylation | inositol phosphate biosynthetic process | phosphorylation	GO:0005634	nucleus	GO:0005524 | GO:0035299 | GO:0000166 | GO:0016301 | GO:0016740	ATP binding | inositol pentakisphosphate 2-kinase activity | nucleotide binding | kinase activity | transferase activity	TraesCS4B01G383800	TraesCS4B02G383800
GO:0016310	phosphorylation	424	-0.351375	-1.45945	0.000887443	0.0291747	0.0260394	TraesCS5B03G1264800	A0A3B6LXE2	Receptor-like serine/threonine-protein kinase (EC 2.7.11.1)	GO:0006468 | GO:0048544 | GO:0016310 | GO:0051707	protein phosphorylation | recognition of pollen | phosphorylation | response to other organism	GO:0016020	membrane	GO:0005524 | GO:0004672 | GO:0004674 | GO:0106310 | GO:0000166 | GO:0016301 | GO:0016740	ATP binding | protein kinase activity | protein serine/threonine kinase activity | protein serine kinase activity | nucleotide binding | kinase activity | transferase activity	TraesCS5B01G520600	TraesCS5B02G520600
GO:0016310	phosphorylation	424	-0.351375	-1.45945	0.000887443	0.0291747	0.0260394	TraesCS5D03G0591500	A0A3B6MRR3	Protein kinase domain-containing protein	GO:0006468 | GO:0007166 | GO:0016310	protein phosphorylation | cell surface receptor signaling pathway | phosphorylation	GO:0005886 | GO:0016020	plasma membrane | membrane	GO:0005524 | GO:0004672 | GO:0005509 | GO:0030247 | GO:0004674 | GO:0000166 | GO:0016301 | GO:0016740	ATP binding | protein kinase activity | calcium ion binding | polysaccharide binding | protein serine/threonine kinase activity | nucleotide binding | kinase activity | transferase activity	TraesCS5D01G256700	TraesCS5D02G256700
GO:0016310	phosphorylation	424	-0.351375	-1.45945	0.000887443	0.0291747	0.0260394	TraesCS1D03G0031000	A0A3B5ZP49	Protein kinase domain-containing protein	GO:0006468 | GO:0016310	protein phosphorylation | phosphorylation	GO:0016020	membrane	GO:0005524 | GO:0004672 | GO:0030247 | GO:0000166 | GO:0016301 | GO:0016740	ATP binding | protein kinase activity | polysaccharide binding | nucleotide binding | kinase activity | transferase activity	TraesCS1D01G015400	TraesCS1D02G015400
GO:0016310	phosphorylation	424	-0.351375	-1.45945	0.000887443	0.0291747	0.0260394	TraesCS5B03G0918500	A0A3B6LSM5	Protein kinase domain-containing protein	GO:0006468 | GO:0007166 | GO:0016310	protein phosphorylation | cell surface receptor signaling pathway | phosphorylation	GO:0016020 | GO:0005886	membrane | plasma membrane	GO:0005524 | GO:0004672 | GO:0005509 | GO:0030247 | GO:0000166 | GO:0016301 | GO:0016740	ATP binding | protein kinase activity | calcium ion binding | polysaccharide binding | nucleotide binding | kinase activity | transferase activity	TraesCS5B01G366900	TraesCS5B02G366900
GO:0016310	phosphorylation	424	-0.351375	-1.45945	0.000887443	0.0291747	0.0260394	TraesCS6D03G0007000	A0A3B6QAY6	Protein kinase domain-containing protein	GO:0006468 | GO:0009755 | GO:0016310	protein phosphorylation | hormone-mediated signaling pathway | phosphorylation	GO:0005886 | GO:0016020	plasma membrane | membrane	GO:0005524 | GO:0004672 | GO:0004674 | GO:0005515 | GO:0000166 | GO:0016301 | GO:0016740 | GO:0038023	ATP binding | protein kinase activity | protein serine/threonine kinase activity | protein binding | nucleotide binding | kinase activity | transferase activity | signaling receptor activity	TraesCS6D01G002200	TraesCS6D02G002200
GO:0016310	phosphorylation	424	-0.351375	-1.45945	0.000887443	0.0291747	0.0260394	TraesCSU03G0087800	A0A3B6UB24	Protein kinase domain-containing protein	GO:0006468 | GO:0007166 | GO:0016310	protein phosphorylation | cell surface receptor signaling pathway | phosphorylation	GO:0005886	plasma membrane	GO:0005524 | GO:0004672 | GO:0004674 | GO:0000166 | GO:0016301 | GO:0016740	ATP binding | protein kinase activity | protein serine/threonine kinase activity | nucleotide binding | kinase activity | transferase activity	TraesCSU01G089200	TraesCSU02G089200
GO:0016310	phosphorylation	424	-0.351375	-1.45945	0.000887443	0.0291747	0.0260394	TraesCS7D03G0782000	A0A3B6TLC5	Protein kinase domain-containing protein	GO:0006468 | GO:0016310	protein phosphorylation | phosphorylation	GO:0016020	membrane	GO:0005524 | GO:0004672 | GO:0000166 | GO:0016301 | GO:0016740	ATP binding | protein kinase activity | nucleotide binding | kinase activity | transferase activity	TraesCS7D01G328900	TraesCS7D02G328900
GO:0016310	phosphorylation	424	-0.351375	-1.45945	0.000887443	0.0291747	0.0260394	TraesCS6D03G0251400	A0A3B6QBX8	Protein kinase domain-containing protein	GO:0006468 | GO:0016310	protein phosphorylation | phosphorylation	GO:0016020	membrane	GO:0005524 | GO:0004672 | GO:0005515 | GO:0000166 | GO:0016301 | GO:0016740	ATP binding | protein kinase activity | protein binding | nucleotide binding | kinase activity | transferase activity	TraesCS6D01G115000	TraesCS6D02G115000
GO:0016310	phosphorylation	424	-0.351375	-1.45945	0.000887443	0.0291747	0.0260394	TraesCS3B03G0275700	A0A077RHI1	Bread wheat hypothetical protein | TraesCS3B03G0275700	GO:0006468 | GO:0002229 | GO:0042742 | GO:0016310	protein phosphorylation | defense response to oomycetes | defense response to bacterium | phosphorylation	GO:0005886 | GO:0016020	plasma membrane | membrane	GO:0030246 | GO:0005524 | GO:0004672 | GO:0004675 | GO:0000166 | GO:0016301 | GO:0016740	carbohydrate binding | ATP binding | protein kinase activity | transmembrane receptor protein serine/threonine kinase activity | nucleotide binding | kinase activity | transferase activity	TraesCS3B01G119500	TraesCS3B02G119500
GO:0016310	phosphorylation	424	-0.351375	-1.45945	0.000887443	0.0291747	0.0260394	TraesCS7A03G1316300	A0A3B6RNY2 | A0A3B6RPR4	MSP domain-containing protein | Protein kinase domain-containing protein	GO:0006468 | GO:0016310	protein phosphorylation | phosphorylation	NA	NA	GO:0005524 | GO:0004672 | GO:0004674 | GO:0000166 | GO:0016301 | GO:0016740	ATP binding | protein kinase activity | protein serine/threonine kinase activity | nucleotide binding | kinase activity | transferase activity	TraesCS7A01G540900	TraesCS7A02G540900
GO:0016310	phosphorylation	424	-0.351375	-1.45945	0.000887443	0.0291747	0.0260394	TraesCS5B03G1013900	A0A3B6LTV1	Protein kinase domain-containing protein	GO:0006468 | GO:0002229 | GO:0042742 | GO:0016310	protein phosphorylation | defense response to oomycetes | defense response to bacterium | phosphorylation	GO:0005886 | GO:0016020	plasma membrane | membrane	GO:0030246 | GO:0005524 | GO:0004672 | GO:0004675 | GO:0000166 | GO:0016301 | GO:0016740	carbohydrate binding | ATP binding | protein kinase activity | transmembrane receptor protein serine/threonine kinase activity | nucleotide binding | kinase activity | transferase activity	TraesCS5B01G410900	TraesCS5B02G410900
GO:0016310	phosphorylation	424	-0.351375	-1.45945	0.000887443	0.0291747	0.0260394	TraesCS5A03G0062700	A0A3B6K9Q9	Protein kinase domain-containing protein	GO:0006468 | GO:0016310 | GO:0035556 | GO:0018105	protein phosphorylation | phosphorylation | intracellular signal transduction | peptidyl-serine phosphorylation	NA	NA	GO:0005524 | GO:0004672 | GO:0004497 | GO:0004674 | GO:0000166 | GO:0016301 | GO:0016740	ATP binding | protein kinase activity | monooxygenase activity | protein serine/threonine kinase activity | nucleotide binding | kinase activity | transferase activity	TraesCS5A01G025700	TraesCS5A02G025700
GO:0016310	phosphorylation	424	-0.351375	-1.45945	0.000887443	0.0291747	0.0260394	TraesCS7B03G0960400	A0A3B6SLZ3	Receptor-like serine/threonine-protein kinase (EC 2.7.11.1)	GO:0006468 | GO:0048544 | GO:0016310 | GO:0051707	protein phosphorylation | recognition of pollen | phosphorylation | response to other organism	GO:0016020	membrane	GO:0005524 | GO:0004672 | GO:0004674 | GO:0106310 | GO:0000166 | GO:0016301 | GO:0016740	ATP binding | protein kinase activity | protein serine/threonine kinase activity | protein serine kinase activity | nucleotide binding | kinase activity | transferase activity	TraesCS7B01G356800	TraesCS7B02G356800
GO:0016310	phosphorylation	424	-0.351375	-1.45945	0.000887443	0.0291747	0.0260394	TraesCS7D03G0083000	A0A3B6TC10	Protein kinase domain-containing protein	GO:0006468 | GO:0016310	protein phosphorylation | phosphorylation	GO:0016020	membrane	GO:0005524 | GO:0004672 | GO:0005515 | GO:0000166 | GO:0016301 | GO:0016740	ATP binding | protein kinase activity | protein binding | nucleotide binding | kinase activity | transferase activity	TraesCS7D01G036700	TraesCS7D02G036700
GO:0016310	phosphorylation	424	-0.351375	-1.45945	0.000887443	0.0291747	0.0260394	TraesCS7D03G0846800	A0A3B6TMB7 | A0A3B6TUJ7	Protein kinase domain-containing protein | Protein kinase domain-containing protein	GO:0006468 | GO:0016310	protein phosphorylation | phosphorylation	GO:0016020	membrane	GO:0005524 | GO:0004672 | GO:0004674 | GO:0005515 | GO:0000166 | GO:0016301 | GO:0016740	ATP binding | protein kinase activity | protein serine/threonine kinase activity | protein binding | nucleotide binding | kinase activity | transferase activity	TraesCS7D01G358400	TraesCS7D02G358400
GO:0016310	phosphorylation	424	-0.351375	-1.45945	0.000887443	0.0291747	0.0260394	TraesCS4B03G0819700	A0A3B6IXT3	Protein kinase domain-containing protein	GO:0006468 | GO:0016310	protein phosphorylation | phosphorylation	NA	NA	GO:0005524 | GO:0004672 | GO:0004674 | GO:0000166 | GO:0016301 | GO:0016740	ATP binding | protein kinase activity | protein serine/threonine kinase activity | nucleotide binding | kinase activity | transferase activity	TraesCS4B01G315400	TraesCS4B02G315400
GO:0016310	phosphorylation	424	-0.351375	-1.45945	0.000887443	0.0291747	0.0260394	TraesCS2A03G0904100	A0A3B6B348	Protein kinase domain-containing protein	GO:0006468 | GO:0002229 | GO:0042742 | GO:0016310	protein phosphorylation | defense response to oomycetes | defense response to bacterium | phosphorylation	GO:0005886 | GO:0016020	plasma membrane | membrane	GO:0030246 | GO:0005524 | GO:0004672 | GO:0004675 | GO:0000166 | GO:0016301 | GO:0016740	carbohydrate binding | ATP binding | protein kinase activity | transmembrane receptor protein serine/threonine kinase activity | nucleotide binding | kinase activity | transferase activity	TraesCS2A01G371600	TraesCS2A02G371600
GO:0016310	phosphorylation	424	-0.351375	-1.45945	0.000887443	0.0291747	0.0260394	TraesCS6B03G0120000	A0A3B6PFI4	Protein kinase domain-containing protein	GO:0006468 | GO:0016310	protein phosphorylation | phosphorylation	GO:0016020	membrane	GO:0005524 | GO:0004672 | GO:0005515 | GO:0000166 | GO:0016301 | GO:0016740	ATP binding | protein kinase activity | protein binding | nucleotide binding | kinase activity | transferase activity	TraesCS6B01G051700	TraesCS6B02G051700
GO:0016310	phosphorylation	424	-0.351375	-1.45945	0.000887443	0.0291747	0.0260394	TraesCS3B03G0336000	A0A3B6FHS9	Protein kinase domain-containing protein	GO:0006468 | GO:0007166 | GO:0016310	protein phosphorylation | cell surface receptor signaling pathway | phosphorylation	GO:0005886 | GO:0016020	plasma membrane | membrane	GO:0005524 | GO:0004672 | GO:0000166 | GO:0016301 | GO:0016740	ATP binding | protein kinase activity | nucleotide binding | kinase activity | transferase activity	TraesCS3B01G141500	TraesCS3B02G141500
GO:0016310	phosphorylation	424	-0.351375	-1.45945	0.000887443	0.0291747	0.0260394	TraesCS1A03G1082100	A0A3B5Y8W5	Nucleoside diphosphate kinase (EC 2.7.4.6)	GO:0006183 | GO:0006165 | GO:0006228 | GO:0006241 | GO:0016310	GTP biosynthetic process | nucleoside diphosphate phosphorylation | UTP biosynthetic process | CTP biosynthetic process | phosphorylation	NA	NA	GO:0005524 | GO:0004550 | GO:0000166 | GO:0016301 | GO:0016740	ATP binding | nucleoside diphosphate kinase activity | nucleotide binding | kinase activity | transferase activity	TraesCS1A01G444300	TraesCS1A02G444300
GO:0016310	phosphorylation	424	-0.351375	-1.45945	0.000887443	0.0291747	0.0260394	TraesCS7D03G1242900	A0A3B6TSF0 | A0A3B6TZP4	Protein kinase domain-containing protein | Protein kinase domain-containing protein	GO:0006468 | GO:0016310 | GO:0006886 | GO:0006891 | GO:0006888 | GO:0006890	protein phosphorylation | phosphorylation | intracellular protein transport | intra-Golgi vesicle-mediated transport | endoplasmic reticulum to Golgi vesicle-mediated transport | retrograde vesicle-mediated transport; Golgi to endoplasmic reticulum	GO:0030126	COPI vesicle coat	GO:0005524 | GO:0004672 | GO:0005515 | GO:0000166 | GO:0016301 | GO:0016740	ATP binding | protein kinase activity | protein binding | nucleotide binding | kinase activity | transferase activity	TraesCS7D01G527000	TraesCS7D02G527000
GO:0016310	phosphorylation	424	-0.351375	-1.45945	0.000887443	0.0291747	0.0260394	TraesCS5D03G0650600	A0A3B6MUD6	Protein kinase domain-containing protein	GO:0006468 | GO:0016310	protein phosphorylation | phosphorylation	GO:0016020	membrane	GO:0005524 | GO:0004672 | GO:0000166 | GO:0016301 | GO:0016740	ATP binding | protein kinase activity | nucleotide binding | kinase activity | transferase activity	TraesCS5D01G284500	TraesCS5D02G284500
GO:0016310	phosphorylation	424	-0.351375	-1.45945	0.000887443	0.0291747	0.0260394	TraesCS3A03G0118200	A0A3B6EA24	Protein kinase domain-containing protein	GO:0006468 | GO:0016310	protein phosphorylation | phosphorylation	NA	NA	GO:0005524 | GO:0004672 | GO:0004674 | GO:0000166 | GO:0016301 | GO:0016740	ATP binding | protein kinase activity | protein serine/threonine kinase activity | nucleotide binding | kinase activity | transferase activity	TraesCS3A01G056300	TraesCS3A02G056300
GO:0016310	phosphorylation	424	-0.351375	-1.45945	0.000887443	0.0291747	0.0260394	TraesCS4A03G0813600	A0A3B6HYQ4	Protein kinase domain-containing protein	GO:0006468 | GO:0016310	protein phosphorylation | phosphorylation	GO:0005886 | GO:0016020	plasma membrane | membrane	GO:0005524 | GO:0004672 | GO:0004674 | GO:0005515 | GO:0000166 | GO:0016301 | GO:0016740	ATP binding | protein kinase activity | protein serine/threonine kinase activity | protein binding | nucleotide binding | kinase activity | transferase activity	TraesCS4A01G327100	TraesCS4A02G327100
GO:0016310	phosphorylation	424	-0.351375	-1.45945	0.000887443	0.0291747	0.0260394	TraesCS4B03G0202500	A0A3B6ILF6 | A0A3B6IMW4 | A0A3B6IMX1	Protein kinase domain-containing protein | Protein kinase domain-containing protein | Protein kinase domain-containing protein	GO:0006468 | GO:0032968 | GO:0070816 | GO:0016310 | GO:0051726	protein phosphorylation | positive regulation of transcription elongation by RNA polymerase II | phosphorylation of RNA polymerase II C-terminal domain | phosphorylation | regulation of cell cycle	GO:0005634 | GO:0016020 | GO:0000307	nucleus | membrane | cyclin-dependent protein kinase holoenzyme complex	GO:0005524 | GO:0004672 | GO:0004693 | GO:0008353 | GO:0000166 | GO:0016301 | GO:0016740	ATP binding | protein kinase activity | cyclin-dependent protein serine/threonine kinase activity | RNA polymerase II CTD heptapeptide repeat kinase activity | nucleotide binding | kinase activity | transferase activity	TraesCS4B01G089100	TraesCS4B02G089100
GO:0016310	phosphorylation	424	-0.351375	-1.45945	0.000887443	0.0291747	0.0260394	TraesCS5D03G1090400	A0A3B6N0W8	Protein kinase domain-containing protein	GO:0006468 | GO:0002229 | GO:0042742 | GO:0016310	protein phosphorylation | defense response to oomycetes | defense response to bacterium | phosphorylation	GO:0005886 | GO:0016020	plasma membrane | membrane	GO:0030246 | GO:0005524 | GO:0004672 | GO:0004675 | GO:0000166 | GO:0016301 | GO:0016740	carbohydrate binding | ATP binding | protein kinase activity | transmembrane receptor protein serine/threonine kinase activity | nucleotide binding | kinase activity | transferase activity	TraesCS5D01G497900	TraesCS5D02G497900
GO:0016310	phosphorylation	424	-0.351375	-1.45945	0.000887443	0.0291747	0.0260394	TraesCS7A03G0409000	A0A3B6RBB5	Protein kinase domain-containing protein	GO:0006468 | GO:0016310	protein phosphorylation | phosphorylation	GO:0005886	plasma membrane	GO:0005524 | GO:0004672 | GO:0000166 | GO:0016301 | GO:0016740	ATP binding | protein kinase activity | nucleotide binding | kinase activity | transferase activity	TraesCS7A01G173900	TraesCS7A02G173900
GO:0016310	phosphorylation	424	-0.351375	-1.45945	0.000887443	0.0291747	0.0260394	TraesCS7B03G1090000	A0A3B6STD8	Histidine kinase	GO:0007165 | GO:0000160 | GO:0009736 | GO:0016310 | GO:0046777	signal transduction | phosphorelay signal transduction system | cytokinin-activated signaling pathway | phosphorylation | protein autophosphorylation	GO:0005886	plasma membrane	GO:0009927 | GO:0000155 | GO:0016772 | GO:0016301 | GO:0016740 | GO:0004672	histidine phosphotransfer kinase activity | phosphorelay sensor kinase activity | transferase activity; transferring phosphorus-containing groups | kinase activity | transferase activity | protein kinase activity	TraesCS7B01G405100	TraesCS7B02G405100
GO:0016310	phosphorylation	424	-0.351375	-1.45945	0.000887443	0.0291747	0.0260394	TraesCS4A03G0858300	A0A3B6HYU5 | A0A3B6I2G1	non-specific serine/threonine protein kinase (EC 2.7.11.1) | non-specific serine/threonine protein kinase (EC 2.7.11.1)	GO:0006468 | GO:0016310 | GO:0000395 | GO:0007165	protein phosphorylation | phosphorylation | mRNA 5'-splice site recognition | signal transduction	GO:0000243 | GO:0071004 | GO:0005685 | GO:0005737	commitment complex | U2-type prespliceosome | U1 snRNP | cytoplasm	GO:0005524 | GO:0004672 | GO:0004674 | GO:0000166 | GO:0016301 | GO:0016740	ATP binding | protein kinase activity | protein serine/threonine kinase activity | nucleotide binding | kinase activity | transferase activity	TraesCS4A01G345500	TraesCS4A02G345500
GO:0016310	phosphorylation	424	-0.351375	-1.45945	0.000887443	0.0291747	0.0260394	TraesCS3A03G0129400	A0A3B6EC66	Protein kinase domain-containing protein	GO:0006468 | GO:0016310	protein phosphorylation | phosphorylation	GO:0016020	membrane	GO:0005524 | GO:0004672 | GO:0005515 | GO:0000166 | GO:0016301 | GO:0016740	ATP binding | protein kinase activity | protein binding | nucleotide binding | kinase activity | transferase activity	TraesCS3A01G060200	TraesCS3A02G060200
GO:0016310	phosphorylation	424	-0.351375	-1.45945	0.000887443	0.0291747	0.0260394	TraesCS6B03G1056100	A0A3B6PTA6	Protein kinase domain-containing protein	GO:0006468 | GO:0007166 | GO:0016310	protein phosphorylation | cell surface receptor signaling pathway | phosphorylation	GO:0005886 | GO:0016020	plasma membrane | membrane	GO:0005524 | GO:0004672 | GO:0005509 | GO:0030247 | GO:0004674 | GO:0016301	ATP binding | protein kinase activity | calcium ion binding | polysaccharide binding | protein serine/threonine kinase activity | kinase activity	TraesCS6B01G374000	TraesCS6B02G374000
GO:0016310	phosphorylation	424	-0.351375	-1.45945	0.000887443	0.0291747	0.0260394	TraesCS6A03G0880700	A0A3B6NVS8	Protein kinase domain-containing protein	GO:0006468 | GO:0007166 | GO:0016310	protein phosphorylation | cell surface receptor signaling pathway | phosphorylation	GO:0005886 | GO:0016020	plasma membrane | membrane	GO:0005524 | GO:0004672 | GO:0005509 | GO:0030247 | GO:0004674 | GO:0016301	ATP binding | protein kinase activity | calcium ion binding | polysaccharide binding | protein serine/threonine kinase activity | kinase activity	TraesCS6A01G342000	TraesCS6A02G342000
GO:0016310	phosphorylation	424	-0.351375	-1.45945	0.000887443	0.0291747	0.0260394	TraesCS3D03G0142800	A0A3B6GN82	Receptor-like serine/threonine-protein kinase (EC 2.7.11.1)	GO:0006468 | GO:0048544 | GO:0016310 | GO:0051707	protein phosphorylation | recognition of pollen | phosphorylation | response to other organism	GO:0016020	membrane	GO:0005524 | GO:0004672 | GO:0004674 | GO:0106310 | GO:0000166 | GO:0016301 | GO:0016740	ATP binding | protein kinase activity | protein serine/threonine kinase activity | protein serine kinase activity | nucleotide binding | kinase activity | transferase activity	TraesCS3D01G072700	TraesCS3D02G072700
GO:0016310	phosphorylation	424	-0.351375	-1.45945	0.000887443	0.0291747	0.0260394	TraesCS2A03G0101500	A0A3B6AR04	Protein kinase domain-containing protein	GO:0006468 | GO:0016310	protein phosphorylation | phosphorylation	GO:0016020	membrane	GO:0005524 | GO:0004672 | GO:0000166 | GO:0016301 | GO:0016740	ATP binding | protein kinase activity | nucleotide binding | kinase activity | transferase activity	TraesCS2A01G053100	TraesCS2A02G053100
GO:0016310	phosphorylation	424	-0.351375	-1.45945	0.000887443	0.0291747	0.0260394	TraesCS7A03G1379100	A0A3B6RTH0	Protein kinase domain-containing protein	GO:0006468 | GO:0007166 | GO:0016310	protein phosphorylation | cell surface receptor signaling pathway | phosphorylation	GO:0005886 | GO:0016020	plasma membrane | membrane	GO:0005524 | GO:0004672 | GO:0005509 | GO:0030247 | GO:0004674 | GO:0000166 | GO:0016301 | GO:0016740	ATP binding | protein kinase activity | calcium ion binding | polysaccharide binding | protein serine/threonine kinase activity | nucleotide binding | kinase activity | transferase activity	TraesCS7A01G565200	TraesCS7A02G565200
GO:0016310	phosphorylation	424	-0.351375	-1.45945	0.000887443	0.0291747	0.0260394	TraesCS3D03G0639500	A0A3B6GTU9 | A0A3B6GVQ2	Protein kinase domain-containing protein | Protein kinase domain-containing protein	GO:0006468 | GO:0016310	protein phosphorylation | phosphorylation	GO:0016020	membrane	GO:0005524 | GO:0004672 | GO:0004674 | GO:0005515 | GO:0000166 | GO:0016301 | GO:0016740	ATP binding | protein kinase activity | protein serine/threonine kinase activity | protein binding | nucleotide binding | kinase activity | transferase activity	TraesCS3D01G276200	TraesCS3D02G276200
GO:0016310	phosphorylation	424	-0.351375	-1.45945	0.000887443	0.0291747	0.0260394	TraesCS6B03G0405600	A0A3B6PIT4	Protein kinase domain-containing protein	GO:0006468 | GO:0002229 | GO:0042742 | GO:0016310	protein phosphorylation | defense response to oomycetes | defense response to bacterium | phosphorylation	GO:0005886 | GO:0016020	plasma membrane | membrane	GO:0030246 | GO:0005524 | GO:0004672 | GO:0004675 | GO:0000166 | GO:0016301 | GO:0016740	carbohydrate binding | ATP binding | protein kinase activity | transmembrane receptor protein serine/threonine kinase activity | nucleotide binding | kinase activity | transferase activity	TraesCS6B01G160500	TraesCS6B02G160500
GO:0016310	phosphorylation	424	-0.351375	-1.45945	0.000887443	0.0291747	0.0260394	TraesCS2D03G0049300	A0A2X0RZG8	Genome assembly; chromosome: II	GO:0006468 | GO:0016310	protein phosphorylation | phosphorylation	GO:0005886	plasma membrane	GO:0005524 | GO:0004672 | GO:0004674 | GO:0000166 | GO:0016301 | GO:0016740	ATP binding | protein kinase activity | protein serine/threonine kinase activity | nucleotide binding | kinase activity | transferase activity	TraesCS2D01G025500	TraesCS2D02G025500
GO:0016310	phosphorylation	424	-0.351375	-1.45945	0.000887443	0.0291747	0.0260394	TraesCS7D03G1058600	A0A3B6TPW9	Receptor-like serine/threonine-protein kinase (EC 2.7.11.1)	GO:0006468 | GO:0048544 | GO:0016310 | GO:0051707	protein phosphorylation | recognition of pollen | phosphorylation | response to other organism	GO:0016020	membrane	GO:0005524 | GO:0004672 | GO:0004674 | GO:0106310 | GO:0000166 | GO:0016301 | GO:0016740	ATP binding | protein kinase activity | protein serine/threonine kinase activity | protein serine kinase activity | nucleotide binding | kinase activity | transferase activity	TraesCS7D01G444700	TraesCS7D02G444700
GO:0016310	phosphorylation	424	-0.351375	-1.45945	0.000887443	0.0291747	0.0260394	TraesCS3B03G0201700	A0A077RQ16	Receptor-like serine/threonine-protein kinase (EC 2.7.11.1)	GO:0006468 | GO:0048544 | GO:0016310 | GO:0051707	protein phosphorylation | recognition of pollen | phosphorylation | response to other organism	GO:0016020	membrane	GO:0005524 | GO:0004672 | GO:0004674 | GO:0000166 | GO:0016301 | GO:0016740	ATP binding | protein kinase activity | protein serine/threonine kinase activity | nucleotide binding | kinase activity | transferase activity	TraesCS3B01G086900	TraesCS3B02G086900
GO:0016310	phosphorylation	424	-0.351375	-1.45945	0.000887443	0.0291747	0.0260394	TraesCS3A03G0698500	A0A3B6EHX1 | A0A3B6EI49	Protein kinase domain-containing protein | Protein kinase domain-containing protein	GO:0006468 | GO:0016310	protein phosphorylation | phosphorylation	GO:0016020	membrane	GO:0005524 | GO:0004672 | GO:0004674 | GO:0005515 | GO:0000166 | GO:0016301 | GO:0016740	ATP binding | protein kinase activity | protein serine/threonine kinase activity | protein binding | nucleotide binding | kinase activity | transferase activity	TraesCS3A01G276200	TraesCS3A02G276200
GO:0016310	phosphorylation	424	-0.351375	-1.45945	0.000887443	0.0291747	0.0260394	TraesCS3D03G0116200	A0A3B6GKX3 | A0A3B6GMU4	Protein kinase domain-containing protein | Protein kinase domain-containing protein	GO:0006468 | GO:0016310	protein phosphorylation | phosphorylation	GO:0016020	membrane	GO:0005524 | GO:0004672 | GO:0005515 | GO:0000166 | GO:0016301 | GO:0016740	ATP binding | protein kinase activity | protein binding | nucleotide binding | kinase activity | transferase activity	TraesCS3D01G060400	TraesCS3D02G060400
GO:0016310	phosphorylation	424	-0.351375	-1.45945	0.000887443	0.0291747	0.0260394	TraesCS7A03G0204300	E7CWB1	Lectin receptor kinase	GO:0006468 | GO:0002229 | GO:0042742 | GO:0016310	protein phosphorylation | defense response to oomycetes | defense response to bacterium | phosphorylation	GO:0005886 | GO:0016020	plasma membrane | membrane	GO:0030246 | GO:0005524 | GO:0004672 | GO:0004675 | GO:0000166 | GO:0016301 | GO:0016740	carbohydrate binding | ATP binding | protein kinase activity | transmembrane receptor protein serine/threonine kinase activity | nucleotide binding | kinase activity | transferase activity	TraesCS7A01G085600	TraesCS7A02G085600
GO:0016310	phosphorylation	424	-0.351375	-1.45945	0.000887443	0.0291747	0.0260394	TraesCS3B03G0796000	A0A3B6FQ48	Protein kinase domain-containing protein	GO:0006468 | GO:0016310	protein phosphorylation | phosphorylation	GO:0016020	membrane	GO:0005524 | GO:0004672 | GO:0004674 | GO:0005515 | GO:0000166 | GO:0016301 | GO:0016740	ATP binding | protein kinase activity | protein serine/threonine kinase activity | protein binding | nucleotide binding | kinase activity | transferase activity	TraesCS3B01G310000	TraesCS3B02G310000
GO:0016310	phosphorylation	424	-0.351375	-1.45945	0.000887443	0.0291747	0.0260394	TraesCS1B03G1014600	A0A3B5Z3I2	Receptor-like serine/threonine-protein kinase (EC 2.7.11.1)	GO:0006468 | GO:0048544 | GO:0016310 | GO:0051707	protein phosphorylation | recognition of pollen | phosphorylation | response to other organism	GO:0016020	membrane	GO:0005524 | GO:0004672 | GO:0004674 | GO:0106310 | GO:0000166 | GO:0016301 | GO:0016740	ATP binding | protein kinase activity | protein serine/threonine kinase activity | protein serine kinase activity | nucleotide binding | kinase activity | transferase activity	TraesCS1B01G372400	TraesCS1B02G372400
GO:0016310	phosphorylation	424	-0.351375	-1.45945	0.000887443	0.0291747	0.0260394	TraesCS3D03G1166900	A0A3B6H797	Protein kinase domain-containing protein	GO:0006468 | GO:0007166 | GO:0016310	protein phosphorylation | cell surface receptor signaling pathway | phosphorylation	GO:0005886 | GO:0016020	plasma membrane | membrane	GO:0005524 | GO:0004672 | GO:0005509 | GO:0030247 | GO:0000166 | GO:0016301 | GO:0016740	ATP binding | protein kinase activity | calcium ion binding | polysaccharide binding | nucleotide binding | kinase activity | transferase activity	TraesCS3D01G527500	TraesCS3D02G527500
GO:0016310	phosphorylation	424	-0.351375	-1.45945	0.000887443	0.0291747	0.0260394	TraesCS4B03G0179500	W5E910	SNF1-type serine-threonine protein kinase	GO:0006468 | GO:0035556 | GO:0016310	protein phosphorylation | intracellular signal transduction | phosphorylation	GO:0005634	nucleus	GO:0005524 | GO:0004672 | GO:0004674 | GO:0000166 | GO:0016301 | GO:0016740	ATP binding | protein kinase activity | protein serine/threonine kinase activity | nucleotide binding | kinase activity | transferase activity	TraesCS4B01G079300	TraesCS4B02G079300
GO:0016310	phosphorylation	424	-0.351375	-1.45945	0.000887443	0.0291747	0.0260394	TraesCS4D03G0174000	A0A3B6JFV6	Protein kinase domain-containing protein	GO:0006468 | GO:0016310	protein phosphorylation | phosphorylation	NA	NA	GO:0005524 | GO:0004672 | GO:0004674 | GO:0000166 | GO:0016301 | GO:0016740	ATP binding | protein kinase activity | protein serine/threonine kinase activity | nucleotide binding | kinase activity | transferase activity	TraesCS4D01G089100	TraesCS4D02G089100
[truncated: 52 more rows]

## Sheet: crown_24hDEA_Lak_vs_Fer_BP
Supplementary Data Sheet 5. The results of gene ontology (GO) biological process (BP) gene enrichment using clusterProfiler. The freezing-tolerant cultivar "Lakaja DS" was compared to the freezing-susceptible "KWS Ferrum". The expression of these genes was assessed in crown tissue of winter wheat after 24 hours of deacclimation (24hDEA). Depicted are the results, where p.adjust < 0.05. Correspond…
[truncated: 121 more rows]

[truncated: 9 more sheets: crown_1wDEA_Lak_vs_Fer_BP, crown_24hREA_Lak_vs_Fer_BP, crown_2wREA_Lak_vs_Fer_BP, leaf_7wCA_Lak_vs_Fer_BP, leaf_8wCA_Lak_vs_Fer_BP, leaf_24hDEA_Lak_vs_Fer_BP, leaf_1wDEA_Lak_vs_Fer_BP, leaf_24hREA_Lak_vs_Fer_BP, leaf_2wREA_Lak_vs_Fer_BP]
