# Supplementary material for: Deacclimation and reacclimation processes in winter wheat: novel perspectives from time-series transcriptome analysis
Source: Front Plant Sci. 2024 May 14;15:1395830. doi: 10.3389/fpls.2024.1395830 (PMC11130478; doi:10.3389/fpls.2024.1395830)
Supplement: Supplementary file 1 [file DataSheet_1.zip › Supplementary Table 1 Refseq_v2.1_Correspondences.xlsx]

## Sheet: Supplementary Table 1
Table 1. List of IWGSC RefSeq v2.1 high confidence (HC) genes and their corresponding UniProt IDs, UniProt descriptions, gene ontology (GO) IDs, GO descriptions, RefSeq v1.0 and RefSeq v1.1 IDs. BP – biological process; CC – cellular component; MF – molecular function; NA – unknown.
IWGSC RefSeq v2.1 HC gene ID	UniProt ID	UniProt description	GO ID BP	GO BP description	GO ID CC	GO CC description	GO ID MF	GO MF description	IWGSC RefSeq v1.0 HC gene ID	IWGSC RefSeq v1.1 HC gene ID
TraesCS1A03G0000200	A0A3B5XSR0	Uncharacterized protein | TraesCS1A03G0000200	NA	NA	NA	NA	NA	NA	TraesCS1A01G000100	TraesCS1A02G000100
TraesCS1A03G0000400	A0A3B5XSZ4	Uncharacterized protein | TraesCS1A03G0000400	NA	NA	NA	NA	NA	NA	TraesCS1A01G000200	TraesCS1A02G000200
TraesCS1A03G0000600	A0A3B5XT07	Uncharacterized protein | TraesCS1A03G0000600	NA	NA	NA	NA	NA	NA	TraesCS1A01G000300	TraesCS1A02G000300
TraesCS1A03G0000800	A0A341Y9B6	Uncharacterized protein | TraesCS1A03G0000800	NA	NA	NA	NA	NA	NA	TraesCS1A01G000400	TraesCS1A02G000400
TraesCS1A03G0001000	A0A3B5XSI4	Protein TAR1	GO:0043457	regulation of cellular respiration	NA	NA	NA	NA	TraesCS1A01G000500	TraesCS1A02G000500
TraesCS1A03G0001200	A0A3B5XSR6	Uncharacterized protein | TraesCS1A03G0001200	NA	NA	NA	NA	NA	NA	TraesCS1A01G000600	TraesCS1A02G000600
TraesCS1A03G0001300	A0A341ZL95	Protein TAR1	GO:0043457	regulation of cellular respiration	NA	NA	NA	NA	TraesCS1A01G000700	TraesCS1A02G000700
TraesCS1A03G0001400	A0A3B5XT09	Protein TAR1	GO:0043457	regulation of cellular respiration	NA	NA	NA	NA	TraesCS1A01G000800	TraesCS1A02G000800
TraesCS1A03G0001500	A0A3B5XTZ2	Uncharacterized protein | TraesCS1A03G0001500	NA	NA	NA	NA	NA	NA	TraesCS1A01G000900	TraesCS1A02G000900
TraesCS1A03G0001700	A0A3B5XSS3	Uncharacterized protein | TraesCS1A03G0001700	NA	NA	NA	NA	NA	NA	TraesCS1A01G001100	TraesCS1A02G001100
TraesCS1A03G0001800	A0A3B5XSJ3	Uncharacterized protein | TraesCS1A03G0001800	NA	NA	NA	NA	NA	NA	TraesCS1A01G001000	TraesCS1A02G001000
TraesCS1A03G0002100	A0A3B5XT03	Uncharacterized protein | TraesCS1A03G0002100	NA	NA	NA	NA	NA	NA	TraesCS1A01G001200	TraesCS1A02G001200
TraesCS1A03G0002200	A0A3B5XTZ6	Uncharacterized protein | TraesCS1A03G0002200	NA	NA	NA	NA	NA	NA	TraesCS1A01G001400	TraesCS1A02G001400
TraesCS1A03G0002400	A0A3B5XT14	Protein TAR1	GO:0043457	regulation of cellular respiration	NA	NA	NA	NA	TraesCS1A01G001300	TraesCS1A02G001300
TraesCS1A03G0002800	A0A3B5XSJ8	Protein TAR1	GO:0043457	regulation of cellular respiration	NA	NA	NA	NA	TraesCS1A01G001500	TraesCS1A02G001500
TraesCS1A03G0002900	A0A3B5XSS8	Uncharacterized protein | TraesCS1A03G0002900	NA	NA	NA	NA	NA	NA	TraesCS1A01G001600	TraesCS1A02G001600
TraesCS1A03G0003200	A0A3B5XT08	Uncharacterized protein | TraesCS1A03G0003200	NA	NA	NA	NA	NA	NA	TraesCS1A01G001700	TraesCS1A02G001700
TraesCS1A03G0004000	A0A3B5XT20	50S ribosomal protein L28; chloroplastic	GO:0006412	translation	GO:0005840 | GO:0005762 | GO:1990904	ribosome | mitochondrial large ribosomal subunit | ribonucleoprotein complex	GO:0003735	structural constituent of ribosome	TraesCS1A01G001800	TraesCS1A02G001800
TraesCS1A03G0004200	A0A3B5XSK3 | A0A3B5XSK9 | A0A3B5XST4 | A0A3B5XST8 | A0A3B5XT12 | A0A3B5XT15 | A0A3B5XT26 | A0A3B5XT31 | A0A3B5XU02 | A0A3B5XU07	Peroxisomal membrane protein PEX14 (Peroxin-14) | Peroxisomal membrane protein PEX14 (Peroxin-14) | Peroxisomal membrane protein PEX14 (Peroxin-14) | Peroxisomal membrane protein PEX14 (Peroxin-14) | Peroxisomal membrane protein PEX14 (Peroxin-14) | Peroxisomal membrane protein PEX14 (Peroxin-14) | Peroxisomal membrane protein PEX14 (Peroxin-14) | Peroxisomal membrane protein PEX14 (Peroxin-14) |…	GO:0016560 | GO:0015031	protein import into peroxisome matrix; docking | protein transport	GO:0005778 | GO:0016020 | GO:0005777 | GO:1990429	peroxisomal membrane | membrane | peroxisome | peroxisomal importomer complex	GO:0005515 | GO:0005102	protein binding | signaling receptor binding	TraesCS1A01G001900	TraesCS1A02G001900
TraesCS1A03G0004300	A0A3B5XU12	RING-type domain-containing protein	GO:0010182	sugar mediated signaling pathway	GO:0016020	membrane	GO:0004842	ubiquitin-protein transferase activity	TraesCS1A01G002000	TraesCS1A02G002000
TraesCS1A03G0004400	A0A3B5XSL2	Uncharacterized protein | TraesCS1A03G0004400	NA	NA	NA	NA	NA	NA	TraesCS1A01G002100	TraesCS1A02G002100
TraesCS1A03G0004500	A0A3B5XSU1	Uncharacterized protein | TraesCS1A03G0004500	NA	NA	NA	NA	NA	NA	TraesCS1A01G002200	TraesCS1A02G002200
TraesCS1A03G0004900	A0A3B5XT19	Uncharacterized protein | TraesCS1A03G0004900	NA	NA	NA	NA	NA	NA	TraesCS1A01G002300	TraesCS1A02G002300
TraesCS1A03G0005000	A0A3B5XT37	Cytochrome P450	NA	NA	GO:0016020	membrane	GO:0020037 | GO:0004497 | GO:0005506 | GO:0016705	heme binding | monooxygenase activity | iron ion binding | oxidoreductase activity; acting on paired donors; with incorporation or reduction of molecular oxygen	TraesCS1A01G002400	TraesCS1A02G002400
TraesCS1A03G0005200	A0A3B5XU17	Phospholipid-transporting ATPase (EC 7.6.2.1)	GO:0045332 | GO:0015914	phospholipid translocation | phospholipid transport	GO:0005886 | GO:0016020	plasma membrane | membrane	GO:0005524 | GO:0016887 | GO:0000287 | GO:0000166 | GO:0140326 | GO:0005215	ATP binding | ATP hydrolysis activity | magnesium ion binding | nucleotide binding | ATPase-coupled intramembrane lipid transporter activity | transporter activity	TraesCS1A01G002500	TraesCS1A02G002500
TraesCS1A03G0005600	A0A3B5XSL7	Histone deacetylase interacting domain-containing protein	GO:0006355 | GO:0000122	regulation of DNA-templated transcription | negative regulation of transcription by RNA polymerase II	GO:0005634 | GO:0000785 | GO:0000118	nucleus | chromatin | histone deacetylase complex	GO:0003714	transcription corepressor activity	TraesCS1A01G002700	TraesCS1A02G002700
TraesCS1A03G0006700	A0A3B5XSU6	3'-5' exonuclease domain-containing protein	GO:0006139	nucleobase-containing compound metabolic process	GO:0005634 | GO:0005737	nucleus | cytoplasm	GO:0003676 | GO:0008408	nucleic acid binding | 3'-5' exonuclease activity	TraesCS1A01G002800	TraesCS1A02G002800
TraesCS1A03G0007600	A0A3B6U319	Leucine-rich repeat-containing N-terminal plant-type domain-containing protein	NA	NA	GO:0016020	membrane	GO:0005515	protein binding	TraesCSU01G173700	TraesCSU02G173700
TraesCS1A03G0007700	Unknown_TraesCS1A03G0007700	Unknown_TraesCS1A03G0007700	NA	NA	NA	NA	GO:0016788	hydrolase activity; acting on ester bonds	TraesCSU01G173600	TraesCSU02G173600
TraesCS1A03G0007800	A0A3B6UCX1	GDSL esterase/lipase	NA	NA	NA	NA	GO:0016788	hydrolase activity; acting on ester bonds	TraesCSU01G260300	TraesCSU02G260300
TraesCS1A03G0007900	Unknown_TraesCS1A03G0007900	Unknown_TraesCS1A03G0007900	NA	NA	NA	NA	NA	NA	TraesCSU01G219900	TraesCSU02G219900
TraesCS1A03G0008100	Unknown_TraesCS1A03G0008100	Unknown_TraesCS1A03G0008100	NA	NA	NA	NA	NA	NA	TraesCS1A01G274000	TraesCS1A02G274000
TraesCS1A03G0008200	Unknown_TraesCS1A03G0008200	Unknown_TraesCS1A03G0008200	NA	NA	NA	NA	NA	NA	TraesCS1A01G042600	TraesCS1A02G042600
TraesCS1A03G0008300	A0A341VDW3	Uncharacterized protein | TraesCS1A03G0008300	NA	NA	NA	NA	GO:0016410 | GO:0016747	N-acyltransferase activity | acyltransferase activity; transferring groups other than amino-acyl groups	TraesCS4A01G377700	TraesCS4A02G377700
TraesCS1A03G0008400	A0A341VDW3	Uncharacterized protein | TraesCS1A03G0008400	NA	NA	NA	NA	GO:0016410 | GO:0016747	N-acyltransferase activity | acyltransferase activity; transferring groups other than amino-acyl groups	TraesCS5A01G334800	TraesCS5A02G334800
TraesCS1A03G0008500	A0A341VDW3	Uncharacterized protein | TraesCS1A03G0008500	NA	NA	NA	NA	GO:0016410 | GO:0016747	N-acyltransferase activity | acyltransferase activity; transferring groups other than amino-acyl groups	TraesCS6A01G082600	TraesCS6A02G082600
TraesCS1A03G0008600	A0A341VDW3	Uncharacterized protein | TraesCS1A03G0008600	NA	NA	NA	NA	GO:0016410 | GO:0016747	N-acyltransferase activity | acyltransferase activity; transferring groups other than amino-acyl groups	TraesCS7A01G565400	TraesCS7A02G565400
TraesCS1A03G0009000	A0A3B5XT24 | A0A3B5XT43	Protein kinase domain-containing protein | Protein kinase domain-containing protein	GO:0006468 | GO:0016310	protein phosphorylation | phosphorylation	NA	NA	GO:0005524 | GO:0004672 | GO:0004674 | GO:0000166 | GO:0016301 | GO:0016740	ATP binding | protein kinase activity | protein serine/threonine kinase activity | nucleotide binding | kinase activity | transferase activity	TraesCS1A01G002900	TraesCS1A02G002900
TraesCS1A03G0009200	A0A3B5XU22	NB-ARC domain-containing protein	GO:0006952	defense response	NA	NA	NA	NA	TraesCS1A01G003000	TraesCS1A02G003000
TraesCS1A03G0009700	A0A3B5XSM2	AAA+ ATPase domain-containing protein	GO:0006952 | GO:0051707	defense response | response to other organism	NA	NA	GO:0005524 | GO:0043531	ATP binding | ADP binding	TraesCS1A01G003100	TraesCS1A02G003100
TraesCS1A03G0009800	A0A3B5XSV1	GB1/RHD3-type G domain-containing protein	GO:0016320	endoplasmic reticulum membrane fusion	GO:0005783 | GO:0016020	endoplasmic reticulum | membrane	GO:0005525 | GO:0003924	GTP binding | GTPase activity	TraesCS1A01G003200	TraesCS1A02G003200
TraesCS1A03G0010100	A0A3B5XT29	Sey1/RHD3-like three-helix bundle domain-containing protein	GO:0016320	endoplasmic reticulum membrane fusion	GO:0005783 | GO:0016020	endoplasmic reticulum | membrane	GO:0003924	GTPase activity	TraesCS1A01G003300	TraesCS1A02G003300
TraesCS1A03G0010400	A0A3B5XT49	Uncharacterized protein | TraesCS1A03G0010400	NA	NA	NA	NA	GO:0016410 | GO:0016747	N-acyltransferase activity | acyltransferase activity; transferring groups other than amino-acyl groups	TraesCS1A01G003400	TraesCS1A02G003400
TraesCS1A03G0010900	A0A3B5XU27	Uncharacterized protein | TraesCS1A03G0010900	NA	NA	NA	NA	NA	NA	TraesCS1A01G003500	TraesCS1A02G003500
TraesCS1A03G0011000	A0A3B5XSM8	NB-ARC domain-containing protein	GO:0006952	defense response	NA	NA	GO:0043531	ADP binding	TraesCS1A01G003546	TraesCS1A02G003546
TraesCS1A03G0011100	A0A3B5XSV7	Protein kinase domain-containing protein	GO:0006468 | GO:0007166 | GO:0016310	protein phosphorylation | cell surface receptor signaling pathway | phosphorylation	GO:0005886 | GO:0016020	plasma membrane | membrane	GO:0005524 | GO:0004672 | GO:0005509 | GO:0030247 | GO:0000166 | GO:0016301 | GO:0016740	ATP binding | protein kinase activity | calcium ion binding | polysaccharide binding | nucleotide binding | kinase activity | transferase activity	TraesCS1A01G003600	TraesCS1A02G003600
TraesCS1A03G0011500	A0A3B5XT35	ATPase inhibitor	GO:0032780	negative regulation of ATP-dependent activity	GO:0005739 | GO:0005747	mitochondrion | mitochondrial respiratory chain complex I	GO:0042030	ATPase inhibitor activity	TraesCS1A01G003700	TraesCS1A02G003700
TraesCS1A03G0012100	A0A3B5XT55	AAA+ ATPase domain-containing protein	GO:0006950	response to stress	GO:0016020	membrane	GO:0005524 | GO:0016887 | GO:0000166	ATP binding | ATP hydrolysis activity | nucleotide binding	TraesCS1A01G003800	TraesCS1A02G003800
TraesCS1A03G0012500	A0A3B5XU32	Protein kinase domain-containing protein	GO:0006468	protein phosphorylation	NA	NA	GO:0005524 | GO:0004672	ATP binding | protein kinase activity	TraesCS1A01G003900	TraesCS1A02G003900
TraesCS1A03G0012700	A0A3B5XSN2	NB-ARC domain-containing protein	GO:0006952 | GO:0051707	defense response | response to other organism	NA	NA	GO:0043531	ADP binding	TraesCS1A01G004000	TraesCS1A02G004000
TraesCS1A03G0012900	A0A3B5XSW0	Stripe rust resistance protein Yr10	GO:0006952 | GO:0051707	defense response | response to other organism	NA	NA	GO:0005524 | GO:0043531	ATP binding | ADP binding	TraesCS1A01G004100	TraesCS1A02G004100
TraesCS1A03G0013000	A0A3B5XT42	NB-ARC domain-containing protein	GO:0006952 | GO:0051707	defense response | response to other organism	NA	NA	GO:0043531	ADP binding	TraesCS1A01G004126	TraesCS1A02G004126
TraesCS1A03G0013100	W5AND3	Association with the SNF1 complex (ASC) domain-containing protein	GO:0009744 | GO:0043562	response to sucrose | cellular response to nitrogen levels	GO:0005737	cytoplasm	GO:0005515	protein binding	TraesCS1A01G004200	TraesCS1A02G004200
TraesCS1A03G0013200	A0A3B5XU36	Neprosin domain-containing protein	NA	NA	NA	NA	NA	NA	TraesCS1A01G004300	TraesCS1A02G004300
TraesCS1A03G0013400	A0A3B5XSN7	Homeobox domain-containing protein	NA	NA	GO:0005634	nucleus	GO:0003677 | GO:0003682	DNA binding | chromatin binding	TraesCS1A01G004400	TraesCS1A02G004400
TraesCS1A03G0013600	A0A3B5XSW4	Homeobox domain-containing protein	NA	NA	GO:0005634	nucleus	GO:0003677 | GO:0003682	DNA binding | chromatin binding	TraesCS1A01G004500	TraesCS1A02G004500
TraesCS1A03G0013800	A0A3B5XT47	Homeobox domain-containing protein	NA	NA	GO:0005634	nucleus	GO:0003677 | GO:0003682	DNA binding | chromatin binding	TraesCS1A01G004600	TraesCS1A02G004600
TraesCS1A03G0013900	A0A3B5XT69	Neprosin domain-containing protein	NA	NA	NA	NA	NA	NA	TraesCS1A01G004700	TraesCS1A02G004700
TraesCS1A03G0014300	A0A341NEY6	Protein kinase domain-containing protein	GO:0006468 | GO:0007166 | GO:0016310	protein phosphorylation | cell surface receptor signaling pathway | phosphorylation	GO:0005886 | GO:0016020	plasma membrane | membrane	GO:0005524 | GO:0004672 | GO:0005509 | GO:0030247 | GO:0000166 | GO:0016301 | GO:0016740	ATP binding | protein kinase activity | calcium ion binding | polysaccharide binding | nucleotide binding | kinase activity | transferase activity	TraesCS1A01G004800	TraesCS1A02G004800
TraesCS1A03G0014400	A0A341NEY6	Protein kinase domain-containing protein	GO:0006468 | GO:0007166 | GO:0016310	protein phosphorylation | cell surface receptor signaling pathway | phosphorylation	GO:0005886 | GO:0016020	plasma membrane | membrane	GO:0005524 | GO:0004672 | GO:0005509 | GO:0030247 | GO:0000166 | GO:0016301 | GO:0016740	ATP binding | protein kinase activity | calcium ion binding | polysaccharide binding | nucleotide binding | kinase activity | transferase activity	TraesCSU01G185200	TraesCSU02G185200
TraesCS1A03G0014500	A0A3B5XSP2	F-box domain-containing protein	GO:0031146	SCF-dependent proteasomal ubiquitin-dependent protein catabolic process	GO:0019005	SCF ubiquitin ligase complex	NA	NA	TraesCS1A01G004900	TraesCS1A02G004900
TraesCS1A03G0014600	A0A3B5XSW8	Protein kinase domain-containing protein	GO:0006468	protein phosphorylation	GO:0016020	membrane	GO:0005524 | GO:0004672 | GO:0005515 | GO:0000166	ATP binding | protein kinase activity | protein binding | nucleotide binding	TraesCS1A01G005000	TraesCS1A02G005000
TraesCS1A03G0014800	A0A3B5XT53	Charged multivesicular body protein 5	GO:0006900 | GO:0032511 | GO:0007034	vesicle budding from membrane | late endosome to vacuole transport via multivesicular body sorting pathway | vacuolar transport	GO:0005771 | GO:0005768	multivesicular body | endosome	NA	NA	TraesCS1A01G005100	TraesCS1A02G005100
TraesCS1A03G0014900	A0A3B5XT73	Protein kinase domain-containing protein	GO:0006468 | GO:0051716	protein phosphorylation | cellular response to stimulus	GO:0016020	membrane	GO:0005524 | GO:0004672 | GO:0005515	ATP binding | protein kinase activity | protein binding	TraesCS1A01G005200	TraesCS1A02G005200
TraesCS1A03G0015100	A0A3B5XU48	F-box domain-containing protein	GO:0031146	SCF-dependent proteasomal ubiquitin-dependent protein catabolic process	GO:0019005	SCF ubiquitin ligase complex	GO:0005515	protein binding	TraesCS1A01G005300	TraesCS1A02G005300
TraesCS1A03G0015200	Unknown_TraesCS1A03G0015200	Unknown_TraesCS1A03G0015200	NA	NA	NA	NA	NA	NA	TraesCS1A01G005315	TraesCS1A02G005315
TraesCS1A03G0015300	Unknown_TraesCS1A03G0015300	Unknown_TraesCS1A03G0015300	NA	NA	NA	NA	NA	NA	TraesCS1A01G005368	TraesCS1A02G005368
TraesCS1A03G0015500	Unknown_TraesCS1A03G0015500	Unknown_TraesCS1A03G0015500	NA	NA	NA	NA	NA	NA	TraesCS1A01G005387	TraesCS1A02G005387
TraesCS1A03G0015600	A0A3B5XSP7	Exonuclease domain-containing protein	NA	NA	NA	NA	GO:0003676 | GO:0008408	nucleic acid binding | 3'-5' exonuclease activity	TraesCS1A01G005400	TraesCS1A02G005400
TraesCS1A03G0015700	A0A3B5XSX3	Uncharacterized protein | TraesCS1A03G0015700	NA	NA	NA	NA	NA	NA	TraesCS1A01G005500	TraesCS1A02G005500
TraesCS1A03G0016000	A0A3B5XSQ3 | A0A3B5XSX6 | A0A3B5XT60 | A0A3B5XT65 | A0A3B5XT78 | A0A3B5XU53	TATA box binding protein associated factor (TAF) histone-like fold domain-containing protein | TATA box binding protein associated factor (TAF) histone-like fold domain-containing protein | TATA box binding protein associated factor (TAF) histone-like fold domain-containing protein | TATA box binding protein associated factor (TAF) histone-like fold domain-containing protein | TATA box binding pr…	GO:0051123 | GO:0006367 | GO:0045893	RNA polymerase II preinitiation complex assembly | transcription initiation at RNA polymerase II promoter | positive regulation of DNA-templated transcription	GO:0000124 | GO:0005669 | GO:0046695 | GO:0005634	SAGA complex | transcription factor TFIID complex | SLIK (SAGA-like) complex | nucleus	GO:0046982 | GO:0003713 | GO:0016251	protein heterodimerization activity | transcription coactivator activity | RNA polymerase II general transcription initiation factor activity	TraesCS1A01G005600	TraesCS1A02G005600
TraesCS1A03G0016200	A0A3B5XT84	RING-type E3 ubiquitin transferase (EC 2.3.2.27)	GO:0016567 | GO:0006325 | GO:0010216 | GO:0043170 | GO:0044027	protein ubiquitination | chromatin organization | maintenance of DNA methylation | macromolecule metabolic process | hypermethylation of CpG island	GO:0005634 | GO:0043231	nucleus | intracellular membrane-bounded organelle	GO:0003677 | GO:0061630 | GO:0046872 | GO:0016740 | GO:0004842	DNA binding | ubiquitin protein ligase activity | metal ion binding | transferase activity | ubiquitin-protein transferase activity	TraesCS1A01G005700	TraesCS1A02G005700
TraesCS1A03G0016300	A0A3B5XSQ8 | A0A3B5XU57	RRM domain-containing protein | RRM domain-containing protein	NA	NA	NA	NA	GO:0003723 | GO:0003676	RNA binding | nucleic acid binding	TraesCS1A01G005800	TraesCS1A02G005800
TraesCS1A03G0016400	A0A3B5XSY1	Charged multivesicular body protein 5	GO:0006900 | GO:0032511 | GO:0007034	vesicle budding from membrane | late endosome to vacuole transport via multivesicular body sorting pathway | vacuolar transport	GO:0005771 | GO:0005768	multivesicular body | endosome	NA	NA	TraesCS1A01G005900	TraesCS1A02G005900
TraesCS1A03G0016500	A0A3B5XT70	Protein kinase domain-containing protein	GO:0006468	protein phosphorylation	GO:0005886 | GO:0016020	plasma membrane | membrane	GO:0005524 | GO:0004672 | GO:0005515 | GO:0000166	ATP binding | protein kinase activity | protein binding | nucleotide binding	TraesCS1A01G006000	TraesCS1A02G006000
TraesCS1A03G0016700	A0A3B5XT89	Neprosin domain-containing protein	NA	NA	NA	NA	NA	NA	TraesCS1A01G006100	TraesCS1A02G006100
TraesCS1A03G0017100	A0A3B5XU62	Protein kinase domain-containing protein	GO:0006468 | GO:0051716	protein phosphorylation | cellular response to stimulus	GO:0016020	membrane	GO:0005524 | GO:0004672 | GO:0005515 | GO:0000166	ATP binding | protein kinase activity | protein binding | nucleotide binding	TraesCS1A01G006200	TraesCS1A02G006200
TraesCS1A03G0017200	A0A3B5XSR2	Protein kinase domain-containing protein	GO:0006468 | GO:0051716	protein phosphorylation | cellular response to stimulus	GO:0016020	membrane	GO:0005524 | GO:0004672 | GO:0005515 | GO:0000166	ATP binding | protein kinase activity | protein binding | nucleotide binding	TraesCS1A01G006300	TraesCS1A02G006300
TraesCS1A03G0017400	A0A3B5XSY5	F-box domain-containing protein	GO:0031146	SCF-dependent proteasomal ubiquitin-dependent protein catabolic process	GO:0019005	SCF ubiquitin ligase complex	GO:0005515	protein binding	TraesCS1A01G006400	TraesCS1A02G006400
TraesCS1A03G0017500	A0A3B5XT75	Protein kinase domain-containing protein	GO:0006468 | GO:0051716	protein phosphorylation | cellular response to stimulus	GO:0016020	membrane	GO:0005524 | GO:0004672 | GO:0005515 | GO:0000166	ATP binding | protein kinase activity | protein binding | nucleotide binding	TraesCS1A01G006500	TraesCS1A02G006500
TraesCS1A03G0017700	A0A3B5XT94	NB-ARC domain-containing protein	GO:0006952 | GO:0051707	defense response | response to other organism	GO:0016020	membrane	GO:0043531	ADP binding	TraesCS1A01G006700	TraesCS1A02G006700
TraesCS1A03G0018400	A0A3B5XU67	Protein kinase domain-containing protein	GO:0006468 | GO:0051716	protein phosphorylation | cellular response to stimulus	GO:0016020	membrane	GO:0005524 | GO:0004672 | GO:0005515 | GO:0000166	ATP binding | protein kinase activity | protein binding | nucleotide binding	TraesCS1A01G006800	TraesCS1A02G006800
TraesCS1A03G0018600	A0A3B5XSR7	Protein kinase domain-containing protein	GO:0006468 | GO:0009755 | GO:0051716	protein phosphorylation | hormone-mediated signaling pathway | cellular response to stimulus	GO:0005886 | GO:0016020	plasma membrane | membrane	GO:0005524 | GO:0004672 | GO:0005515 | GO:0000166 | GO:0038023	ATP binding | protein kinase activity | protein binding | nucleotide binding | signaling receptor activity	TraesCS1A01G006900	TraesCS1A02G006900
TraesCS1A03G0018800	A0A3B5XSZ0	Protein kinase domain-containing protein	GO:0006468 | GO:0009755 | GO:0051716	protein phosphorylation | hormone-mediated signaling pathway | cellular response to stimulus	GO:0005886 | GO:0016020	plasma membrane | membrane	GO:0005524 | GO:0004672 | GO:0005515 | GO:0000166 | GO:0038023	ATP binding | protein kinase activity | protein binding | nucleotide binding | signaling receptor activity	TraesCS1A01G007000	TraesCS1A02G007000
TraesCS1A03G0018900	A0A3B5XT80	Protein kinase domain-containing protein	GO:0006468 | GO:0009755 | GO:0051716	protein phosphorylation | hormone-mediated signaling pathway | cellular response to stimulus	GO:0005886 | GO:0016020	plasma membrane | membrane	GO:0005524 | GO:0004672 | GO:0005515 | GO:0000166 | GO:0038023	ATP binding | protein kinase activity | protein binding | nucleotide binding | signaling receptor activity	TraesCS1A01G007100	TraesCS1A02G007100
TraesCS1A03G0019200	Unknown_TraesCS1A03G0019200	Unknown_TraesCS1A03G0019200	NA	NA	NA	NA	NA	NA	TraesCS1A01G007200	TraesCS1A02G007200
TraesCS1A03G0019300	Unknown_TraesCS1A03G0019300	Unknown_TraesCS1A03G0019300	NA	NA	NA	NA	NA	NA	TraesCS1A01G007236	TraesCS1A02G007236
TraesCS1A03G0019600	Unknown_TraesCS1A03G0019600	Unknown_TraesCS1A03G0019600	NA	NA	NA	NA	GO:0045735	nutrient reservoir activity	TraesCS1A01G007300	TraesCS1A02G007300
TraesCS1A03G0019800	Unknown_TraesCS1A03G0019800	Unknown_TraesCS1A03G0019800	NA	NA	NA	NA	NA	NA	TraesCS1A01G007344	TraesCS1A02G007344
TraesCS1A03G0020400	B6UKM9	Gamma gliadin-A3 (Gamma gliadin-A4) (Gamma-gliadin) (Gamma-gliadin 6a) (Gamma-gliadin 6b)	NA	NA	NA	NA	GO:0045735	nutrient reservoir activity	TraesCS1A01G007400	TraesCS1A02G007400
TraesCS1A03G0020500	B6UKM9	Gamma gliadin-A3 (Gamma gliadin-A4) (Gamma-gliadin) (Gamma-gliadin 6a) (Gamma-gliadin 6b)	NA	NA	NA	NA	GO:0045735	nutrient reservoir activity	TraesCS1A01G007405	TraesCS1A02G007405
TraesCS1A03G0020600	A0A3B5XSZ5	Peptidyl-prolyl cis-trans isomerase (PPIase) (EC 5.2.1.8)	GO:0006457 | GO:0000413	protein folding | protein peptidyl-prolyl isomerization	GO:0005737	cytoplasm	GO:0003755 | GO:0016018 | GO:0016853	peptidyl-prolyl cis-trans isomerase activity | cyclosporin A binding | isomerase activity	TraesCS1A01G007500	TraesCS1A02G007500
TraesCS1A03G0020700	A0A3B5XT83	Uncharacterized protein | TraesCS1A03G0020700	NA	NA	NA	NA	NA	NA	TraesCS1A01G007600	TraesCS1A02G007600
TraesCS1A03G0020800	A0A3B5XTA4	Bifunctional inhibitor/plant lipid transfer protein/seed storage helical domain-containing protein	NA	NA	NA	NA	GO:0045735	nutrient reservoir activity	TraesCS1A01G007700	TraesCS1A02G007700
TraesCS1A03G0020900	A0A3B5XU77	Transmembrane protein	NA	NA	GO:0016020	membrane	NA	NA	TraesCS1A01G007800	TraesCS1A02G007800
TraesCS1A03G0021200	A0A3B5XSS6	Uncharacterized protein | TraesCS1A03G0021200	NA	NA	GO:0016020	membrane	NA	NA	TraesCS1A01G007900	TraesCS1A02G007900
TraesCS1A03G0021300	Unknown_TraesCS1A03G0021300	Unknown_TraesCS1A03G0021300	NA	NA	NA	NA	NA	NA	TraesCS1A01G007934	TraesCS1A02G007934
TraesCS1A03G0021500	Unknown_TraesCS1A03G0021500	Unknown_TraesCS1A03G0021500	NA	NA	NA	NA	GO:0045735	nutrient reservoir activity	TraesCS1A01G008000	TraesCS1A02G008000
TraesCS1A03G0022100	Q15J16	Powdery mildew resistance protein PM3CS	GO:0006952 | GO:0051707	defense response | response to other organism	NA	NA	GO:0005524 | GO:0043531	ATP binding | ADP binding	TraesCS1A01G008100	TraesCS1A02G008100
TraesCS1A03G0022200	W5FNT7	CHCH domain-containing protein	NA	NA	NA	NA	NA	NA	TraesCS1A01G008200	TraesCS1A02G008200
TraesCS1A03G0022300	A0A3B5XTA9	Uncharacterized protein | TraesCS1A03G0022300	GO:0006952 | GO:0051707	defense response | response to other organism	NA	NA	GO:0005524 | GO:0043531	ATP binding | ADP binding	TraesCS1A01G008300	TraesCS1A02G008300
TraesCS1A03G0022500	A0A3B5XU80	NB-ARC domain-containing protein	GO:0006952 | GO:0051707	defense response | response to other organism	NA	NA	GO:0043531	ADP binding	TraesCS1A01G008353	TraesCS1A02G008353
TraesCS1A03G0023500	A0A3B5XST2	Fe2OG dioxygenase domain-containing protein	NA	NA	NA	NA	GO:0016491 | GO:0046872	oxidoreductase activity | metal ion binding	TraesCS1A01G008400	TraesCS1A02G008400
TraesCS1A03G0023600	A0A3B5XT05	Acetyltransferase	NA	NA	NA	NA	GO:0016747	acyltransferase activity; transferring groups other than amino-acyl groups	TraesCS1A01G008500	TraesCS1A02G008500
TraesCS1A03G0023800	A0A3B5XT93	Terpene synthase	GO:0016102	diterpenoid biosynthetic process	NA	NA	GO:0016829 | GO:0000287 | GO:0010333 | GO:0046872	lyase activity | magnesium ion binding | terpene synthase activity | metal ion binding	TraesCS1A01G008600	TraesCS1A02G008600
TraesCS1A03G0023900	A0A3B5XTB4	Uncharacterized protein | TraesCS1A03G0023900	NA	NA	NA	NA	NA	NA	TraesCS1A01G008700	TraesCS1A02G008700
TraesCS1A03G0024000	A0A3B5XU84	Dirigent protein	GO:0071704 | GO:0044249	organic substance metabolic process | cellular biosynthetic process	GO:0048046 | GO:0005576	apoplast | extracellular region	NA	NA	TraesCS1A01G008800	TraesCS1A02G008800
TraesCS1A03G0024300	A0A3B5XST6	Thionin-like protein	NA	NA	NA	NA	NA	NA	TraesCS1A01G008900	TraesCS1A02G008900
TraesCS1A03G0024500	A0A3B5XT11 | A0A3B5XT98 | A0A3B5XTB9	Uncharacterized protein | TraesCS1A03G0024500 | Uncharacterized protein | TraesCS1A03G0024500 | Uncharacterized protein | TraesCS1A03G0024500	NA	NA	NA	NA	GO:0005515	protein binding	TraesCS1A01G009000	TraesCS1A02G009000
TraesCS1A03G0024600	A0A3B5XU88	CHCH domain-containing protein	NA	NA	NA	NA	NA	NA	TraesCS1A01G009100	TraesCS1A02G009100
TraesCS1A03G0024700	W5FNT7	CHCH domain-containing protein	NA	NA	NA	NA	NA	NA	TraesCS1A01G009200	TraesCS1A02G009200
TraesCS1A03G0024800	A0A3B5XT17	Powdery mildew resistance protein PM3 variant	GO:0006952 | GO:0051707	defense response | response to other organism	NA	NA	GO:0005524 | GO:0043531	ATP binding | ADP binding	TraesCS1A01G009300	TraesCS1A02G009300
TraesCS1A03G0024900	A0A3B5XTA0	Uncharacterized protein | TraesCS1A03G0024900	GO:0006952 | GO:0051707	defense response | response to other organism	NA	NA	GO:0005524 | GO:0043531	ATP binding | ADP binding	TraesCS1A01G009320	TraesCS1A02G009320
TraesCS1A03G0025200	A0A3B5XTC4	Powdery mildew resistance protein	GO:0006952 | GO:0051707	defense response | response to other organism	NA	NA	GO:0005524 | GO:0043531	ATP binding | ADP binding	TraesCS1A01G009400	TraesCS1A02G009400
TraesCS1A03G0025600	A0A3B5XU94	Protein kinase domain-containing protein	GO:0006468 | GO:0016310	protein phosphorylation | phosphorylation	GO:0005634 | GO:0016020 | GO:0005886	nucleus | membrane | plasma membrane	GO:0005524 | GO:0003700 | GO:0004672 | GO:0005515 | GO:0000166 | GO:0016301 | GO:0016740	ATP binding | DNA-binding transcription factor activity | protein kinase activity | protein binding | nucleotide binding | kinase activity | transferase activity	TraesCS1A01G009500	TraesCS1A02G009500
TraesCS1A03G0026100	A0A3B5XSU7	NB-ARC domain-containing protein	GO:0006952 | GO:0051707	defense response | response to other organism	NA	NA	GO:0043531	ADP binding	TraesCS1A01G009600	TraesCS1A02G009600
TraesCS1A03G0026200	A0A3B5XT22	Bowman-Birk serine protease inhibitors family domain-containing protein	NA	NA	NA	NA	NA	NA	TraesCS1A01G009700	TraesCS1A02G009700
TraesCS1A03G0027200	A0A3B5XTA5	Uncharacterized protein | TraesCS1A03G0027200	GO:0006952 | GO:0051707	defense response | response to other organism	GO:0005634	nucleus	GO:0005524 | GO:0003723 | GO:0043531 | GO:0003729	ATP binding | RNA binding | ADP binding | mRNA binding	TraesCS1A01G009900	TraesCS1A02G009900
TraesCS1A03G0027300	A0A3B5XTD1	Uncharacterized protein | TraesCS1A03G0027300	NA	NA	NA	NA	NA	NA	TraesCS1A01G010000	TraesCS1A02G010000
TraesCS1A03G0027400	A0A3B5XU99	Uncharacterized protein | TraesCS1A03G0027400	NA	NA	NA	NA	NA	NA	TraesCS1A01G010100	TraesCS1A02G010100
TraesCS1A03G0027600	A0A3B5XSV3	Glycoside hydrolase family 5 domain-containing protein	GO:0005975 | GO:0071704 | GO:0051017 | GO:0007015 | GO:0007163 | GO:0016477 | GO:0008152	carbohydrate metabolic process | organic substance metabolic process | actin filament bundle assembly | actin filament organization | establishment or maintenance of cell polarity | cell migration | metabolic process	GO:0005737 | GO:0015629	cytoplasm | actin cytoskeleton	GO:0004553 | GO:0051015 | GO:0016985 | GO:0016798	hydrolase activity; hydrolyzing O-glycosyl compounds | actin filament binding | mannan endo-1;4-beta-mannosidase activity | hydrolase activity; acting on glycosyl bonds	TraesCS1A01G010200	TraesCS1A02G010200
TraesCS1A03G0027700	W5FNT7	CHCH domain-containing protein	NA	NA	NA	NA	NA	NA	TraesCS1A01G010300	TraesCS1A02G010300
TraesCS1A03G0027800	A0A3B5XTB0	Powdery mildew resistance protein PM3 variant	GO:0006952 | GO:0051707	defense response | response to other organism	NA	NA	GO:0005524 | GO:0043531 | GO:0005515	ATP binding | ADP binding | protein binding	TraesCS1A01G010400	TraesCS1A02G010400
TraesCS1A03G0027900	A0A3B5XTD6	Glycosyltransferase 2-like domain-containing protein	GO:0071555	cell wall organization	GO:0005794 | GO:0000139 | GO:0016020	Golgi apparatus | Golgi membrane | membrane	GO:0016757 | GO:0051753	glycosyltransferase activity | mannan synthase activity	TraesCS1A01G010500	TraesCS1A02G010500
TraesCS1A03G0028000	A0A3B5XUA5	Dirigent protein	GO:0009699	phenylpropanoid biosynthetic process	GO:0048046 | GO:0005576	apoplast | extracellular region	NA	NA	TraesCS1A01G010600	TraesCS1A02G010600
TraesCS1A03G0028100	A0A3B5XSV8	Uncharacterized protein | TraesCS1A03G0028100	GO:0070475 | GO:0042254	rRNA base methylation | ribosome biogenesis	GO:0000123 | GO:0005730 | GO:0032040	histone acetyltransferase complex | nucleolus | small-subunit processome	GO:0019843 | GO:0070037 | GO:0003723	rRNA binding | rRNA (pseudouridine) methyltransferase activity | RNA binding	TraesCS1A01G010700	TraesCS1A02G010700
TraesCS1A03G0028200	A0A3B5XT36	Dirigent protein	GO:0009699	phenylpropanoid biosynthetic process	GO:0048046 | GO:0005576	apoplast | extracellular region	GO:0030246	carbohydrate binding	TraesCS1A01G010800	TraesCS1A02G010800
TraesCS1A03G0028300	Unknown_TraesCS1A03G0028300	Unknown_TraesCS1A03G0028300	NA	NA	NA	NA	NA	NA	TraesCS1A01G010900	TraesCS1A02G010900
TraesCS1A03G0028500	Unknown_TraesCS1A03G0028500	Unknown_TraesCS1A03G0028500	NA	NA	NA	NA	NA	NA	TraesCS1A01G010905	TraesCS1A02G010905
TraesCS1A03G0028600	A0A3B5XTB6	30S ribosomal protein S19; chloroplastic	GO:0006412 | GO:0000028	translation | ribosomal small subunit assembly	GO:0005840 | GO:0005763 | GO:1990904 | GO:0022627	ribosome | mitochondrial small ribosomal subunit | ribonucleoprotein complex | cytosolic small ribosomal subunit	GO:0003735	structural constituent of ribosome	TraesCS1A01G011100	TraesCS1A02G011100
TraesCS1A03G0028700	A0A3B5XTE1 | A0A3B5XUB0	Serine/threonine-protein kinase 19 | Serine/threonine-protein kinase 19	GO:0006468	protein phosphorylation	NA	NA	GO:0004674	protein serine/threonine kinase activity	TraesCS1A01G011200	TraesCS1A02G011200
TraesCS1A03G0029000	A0A3B5XSW2	Jacalin-type lectin domain-containing protein	NA	NA	NA	NA	GO:0030246	carbohydrate binding	TraesCS1A01G011300	TraesCS1A02G011300
TraesCS1A03G0029300	A0A3B5XT40	DUF1664 domain-containing protein	NA	NA	NA	NA	NA	NA	TraesCS1A01G011400	TraesCS1A02G011400
TraesCS1A03G0029400	A0A3B5XTC2	Cytochrome c oxidase assembly factor 3 mitochondrial coiled-coil domain-containing protein	NA	NA	GO:0016020	membrane	NA	NA	TraesCS1A01G011500	TraesCS1A02G011500
TraesCS1A03G0029500	A0A3B5XTE8	Cytochrome c oxidase assembly factor 3 mitochondrial coiled-coil domain-containing protein	NA	NA	GO:0016020	membrane	NA	NA	TraesCS1A01G011600	TraesCS1A02G011600
TraesCS1A03G0029600	A0A3B5XUB6	RING-type domain-containing protein	NA	NA	GO:0016020	membrane	NA	NA	TraesCS1A01G011700	TraesCS1A02G011700
TraesCS1A03G0029700	A0A3B5XSW7	Formin-like protein	GO:0045010 | GO:0030036	actin nucleation | actin cytoskeleton organization	GO:0016020	membrane	GO:0051015 | GO:0003779	actin filament binding | actin binding	TraesCS1A01G011800	TraesCS1A02G011800
TraesCS1A03G0029800	A0A3B5XT48	Protein kinase domain-containing protein	GO:0006468 | GO:0007166	protein phosphorylation | cell surface receptor signaling pathway	GO:0005886 | GO:0016020	plasma membrane | membrane	GO:0005524 | GO:0004672 | GO:0005509 | GO:0030247 | GO:0000166	ATP binding | protein kinase activity | calcium ion binding | polysaccharide binding | nucleotide binding	TraesCS1A01G011900	TraesCS1A02G011900
TraesCS1A03G0029900	A0A3B5XTC6	Protein kinase domain-containing protein	GO:0006468 | GO:0007166 | GO:0016310	protein phosphorylation | cell surface receptor signaling pathway | phosphorylation	GO:0005886 | GO:0016020	plasma membrane | membrane	GO:0005524 | GO:0004672 | GO:0005509 | GO:0004674 | GO:0000166 | GO:0016301 | GO:0016740	ATP binding | protein kinase activity | calcium ion binding | protein serine/threonine kinase activity | nucleotide binding | kinase activity | transferase activity	TraesCS1A01G012000	TraesCS1A02G012000
TraesCS1A03G0030000	A0A3B5XTF3	Protein kinase domain-containing protein	GO:0006468 | GO:0007166	protein phosphorylation | cell surface receptor signaling pathway	GO:0005886	plasma membrane	GO:0005524 | GO:0004672	ATP binding | protein kinase activity	TraesCS1A01G012100	TraesCS1A02G012100
TraesCS1A03G0031000	A0A3B5XUC3	Uncharacterized protein | TraesCS1A03G0031000	GO:0007166	cell surface receptor signaling pathway	NA	NA	NA	NA	TraesCS1A01G012200	TraesCS1A02G012200
TraesCS1A03G0031200	A0A3B5XSX2	Uncharacterized protein | TraesCS1A03G0031200	NA	NA	GO:0016020	membrane	NA	NA	TraesCS1A01G012300	TraesCS1A02G012300
TraesCS1A03G0031300	Unknown_TraesCS1A03G0031300	Unknown_TraesCS1A03G0031300	NA	NA	NA	NA	GO:0005515	protein binding	TraesCS1A01G012400	TraesCS1A02G012400
TraesCS1A03G0031500	A0A3B5XSX8 | A0A3B5XTD0 | A0A3B5XTF8 | A0A3B5XUC8	CNH domain-containing protein | CNH domain-containing protein | CNH domain-containing protein | CNH domain-containing protein	GO:0006886 | GO:0016192 | GO:0034058 | GO:0006914	intracellular protein transport | vesicle-mediated transport | endosomal vesicle fusion | autophagy	GO:0005737 | GO:0043231 | GO:0016020	cytoplasm | intracellular membrane-bounded organelle | membrane	NA	NA	TraesCS1A01G012500	TraesCS1A02G012500
TraesCS1A03G0031600	A0A3B5XT61	Leucine-rich repeat-containing N-terminal plant-type domain-containing protein	GO:0043248	proteasome assembly	GO:0005634 | GO:0005829	nucleus | cytosol	GO:0005515	protein binding	TraesCS1A01G012600	TraesCS1A02G012600
TraesCS1A03G0031900	A0A3B5XTD5	Uncharacterized protein | TraesCS1A03G0031900	NA	NA	NA	NA	GO:0003824	catalytic activity	TraesCS1A01G012700	TraesCS1A02G012700
TraesCS1A03G0032000	A0A3B5XTG2	Uncharacterized protein | TraesCS1A03G0032000	NA	NA	NA	NA	GO:0003824	catalytic activity	TraesCS1A01G012800	TraesCS1A02G012800
TraesCS1A03G0032100	A0A3B5XUD3	Uncharacterized protein | TraesCS1A03G0032100	NA	NA	NA	NA	GO:0003824	catalytic activity	TraesCS1A01G012900	TraesCS1A02G012900
TraesCS1A03G0032200	A0A3B5XSY2	NB-ARC domain-containing protein	GO:0006952 | GO:0051707	defense response | response to other organism	NA	NA	GO:0005524 | GO:0043531	ATP binding | ADP binding	TraesCS1A01G013000	TraesCS1A02G013000
TraesCS1A03G0032400	A0A3B5XT68	MADS-box domain-containing protein	GO:0006357 | GO:0006351 | GO:0006355	regulation of transcription by RNA polymerase II | DNA-templated transcription | regulation of DNA-templated transcription	GO:0005634	nucleus	GO:0003677 | GO:0046983 | GO:0000981 | GO:0000978	DNA binding | protein dimerization activity | DNA-binding transcription factor activity; RNA polymerase II-specific | RNA polymerase II cis-regulatory region sequence-specific DNA binding	TraesCS1A01G013100	TraesCS1A02G013100
TraesCS1A03G0032500	A0A3B5XTE0	PGG domain-containing protein	NA	NA	GO:0016020	membrane	GO:0005515	protein binding	TraesCS1A01G013200	TraesCS1A02G013200
TraesCS1A03G0033100	A0A3B5XTG8	Uncharacterized protein | TraesCS1A03G0033100	NA	NA	NA	NA	NA	NA	TraesCS1A01G013300	TraesCS1A02G013300
TraesCS1A03G0033200	A0A3B5XUD8	Uncharacterized protein | TraesCS1A03G0033200	NA	NA	NA	NA	NA	NA	TraesCS1A01G013400	TraesCS1A02G013400
TraesCS1A03G0033300	A0A3B5XSY9	Uncharacterized protein | TraesCS1A03G0033300	NA	NA	NA	NA	NA	NA	TraesCS1A01G013500	TraesCS1A02G013500
TraesCS1A03G0033600	Q8L698	Defensin	GO:0006952	defense response	NA	NA	NA	NA	TraesCS1A01G013600	TraesCS1A02G013600
TraesCS1A03G0033800	A0A3B5XTE5	U-box domain-containing protein	GO:0016567 | GO:0000209 | GO:0043161 | GO:0006515 | GO:0071218 | GO:0045862	protein ubiquitination | protein polyubiquitination | proteasome-mediated ubiquitin-dependent protein catabolic process | protein quality control for misfolded or incompletely synthesized proteins | cellular response to misfolded protein | positive regulation of proteolysis	GO:0005737	cytoplasm	GO:0061630 | GO:0004842 | GO:0051087 | GO:0005515	ubiquitin protein ligase activity | ubiquitin-protein transferase activity | chaperone binding | protein binding	TraesCS1A01G013700	TraesCS1A02G013700
TraesCS1A03G0033900	A0A3B5XSZ3 | A0A3B5XT79 | A0A3B5XTH3 | A0A3B5XUE4	methionine S-methyltransferase (EC 2.1.1.12) | methionine S-methyltransferase (EC 2.1.1.12) | methionine S-methyltransferase (EC 2.1.1.12) | methionine S-methyltransferase (EC 2.1.1.12)	GO:0032259 | GO:0009058	methylation | biosynthetic process	NA	NA	GO:0003824 | GO:0008168 | GO:0030170 | GO:0030732 | GO:0016740	catalytic activity | methyltransferase activity | pyridoxal phosphate binding | methionine S-methyltransferase activity | transferase activity	TraesCS1A01G013800	TraesCS1A02G013800
TraesCS1A03G0034000	A0A3B5XTF2	glutathione transferase (EC 2.5.1.18)	GO:0042221 | GO:0006749 | GO:0009636	response to chemical | glutathione metabolic process | response to toxic substance	GO:0005737	cytoplasm	GO:0004364 | GO:0043295	glutathione transferase activity | glutathione binding	TraesCS1A01G013900	TraesCS1A02G013900
TraesCS1A03G0034100	W4ZWJ1	Defensin	GO:0006952	defense response	NA	NA	NA	NA	TraesCS1A01G014000	TraesCS1A02G014000
TraesCS1A03G0034200	A0A3B5XUE9	Knottin scorpion toxin-like domain-containing protein	GO:0006952	defense response	NA	NA	NA	NA	TraesCS1A01G014100	TraesCS1A02G014100
TraesCS1A03G0034400	A0A3B5XSZ9	F-box associated domain-containing protein	NA	NA	NA	NA	NA	NA	TraesCS1A01G014200	TraesCS1A02G014200
TraesCS1A03G0034600	A0A3B5XT85	C2 domain-containing protein	NA	NA	GO:0016020	membrane	NA	NA	TraesCS1A01G014300	TraesCS1A02G014300
TraesCS1A03G0034700	A0A3B5XTF7	Protein kinase domain-containing protein	GO:0006468	protein phosphorylation	GO:0016020	membrane	GO:0005524 | GO:0004672	ATP binding | protein kinase activity	TraesCS1A01G014400	TraesCS1A02G014400
TraesCS1A03G0034800	A0A3B5XTI4	Receptor-like serine/threonine-protein kinase (EC 2.7.11.1)	GO:0006468 | GO:0048544 | GO:0016310 | GO:0051707	protein phosphorylation | recognition of pollen | phosphorylation | response to other organism	GO:0016020	membrane	GO:0005524 | GO:0004672 | GO:0004674 | GO:0106310 | GO:0000166 | GO:0016301 | GO:0016740	ATP binding | protein kinase activity | protein serine/threonine kinase activity | protein serine kinase activity | nucleotide binding | kinase activity | transferase activity	TraesCS1A01G014500	TraesCS1A02G014500
TraesCS1A03G0035100	A0A3B5XUF3	Uncharacterized protein | TraesCS1A03G0035100	NA	NA	NA	NA	NA	NA	TraesCS1A01G014700	TraesCS1A02G014700
TraesCS1A03G0035200	W4ZXA3	Defensin	GO:0006952	defense response	NA	NA	NA	NA	TraesCS1A01G014800	TraesCS1A02G014800
TraesCS1A03G0036100	A0A3B5XT90	Receptor-like serine/threonine-protein kinase (EC 2.7.11.1)	GO:0006468 | GO:0048544 | GO:0016310 | GO:0051707	protein phosphorylation | recognition of pollen | phosphorylation | response to other organism	GO:0016020	membrane	GO:0005524 | GO:0004672 | GO:0004674 | GO:0106310 | GO:0000166 | GO:0016301 | GO:0016740	ATP binding | protein kinase activity | protein serine/threonine kinase activity | protein serine kinase activity | nucleotide binding | kinase activity | transferase activity	TraesCS1A01G014900	TraesCS1A02G014900
TraesCS1A03G0036200	A0A3B5XTG1	Receptor-like serine/threonine-protein kinase (EC 2.7.11.1)	GO:0006468 | GO:0048544 | GO:0016310 | GO:0051707	protein phosphorylation | recognition of pollen | phosphorylation | response to other organism	GO:0016020	membrane	GO:0005524 | GO:0004672 | GO:0004674 | GO:0106310 | GO:0000166 | GO:0016301 | GO:0016740	ATP binding | protein kinase activity | protein serine/threonine kinase activity | protein serine kinase activity | nucleotide binding | kinase activity | transferase activity	TraesCS1A01G015000	TraesCS1A02G015000
TraesCS1A03G0036900	A0A3B5XTJ0	CR-type domain-containing protein	NA	NA	NA	NA	NA	NA	TraesCS1A01G015100	TraesCS1A02G015100
TraesCS1A03G0037000	A0A3B5XT10 | A0A3B5XUF8	CAP-Gly domain-containing protein | CAP-Gly domain-containing protein	GO:0006457 | GO:0043161 | GO:0000226 | GO:0007021 | GO:0007023	protein folding | proteasome-mediated ubiquitin-dependent protein catabolic process | microtubule cytoskeleton organization | tubulin complex assembly | post-chaperonin tubulin folding pathway	GO:0005737	cytoplasm	GO:0043014 | GO:0005515	alpha-tubulin binding | protein binding	TraesCS1A01G015200	TraesCS1A02G015200
TraesCS1A03G0037100	A0A3B5XT95	Uncharacterized protein | TraesCS1A03G0037100	GO:0006357 | GO:0016192	regulation of transcription by RNA polymerase II | vesicle-mediated transport	GO:0016592	mediator complex	GO:0005525 | GO:0003924 | GO:0003712	GTP binding | GTPase activity | transcription coregulator activity	TraesCS1A01G015300	TraesCS1A02G015300
TraesCS1A03G0037200	A0A3B5XTG6	Uncharacterized protein | TraesCS1A03G0037200	GO:0006952	defense response	NA	NA	NA	NA	TraesCS1A01G015378	TraesCS1A02G015378
TraesCS1A03G0037300	A0A3B5XTJ5	Uncharacterized protein | TraesCS1A03G0037300	GO:0016192	vesicle-mediated transport	GO:0005768	endosome	GO:0005525 | GO:0003924	GTP binding | GTPase activity	TraesCS1A01G015400	TraesCS1A02G015400
TraesCS1A03G0037500	A0A3B5XUG2	NADH:flavin oxidoreductase/NADH oxidase N-terminal domain-containing protein	GO:0006633 | GO:0031408 | GO:0006631	fatty acid biosynthetic process | oxylipin biosynthetic process | fatty acid metabolic process	NA	NA	GO:0016491 | GO:0010181	oxidoreductase activity | FMN binding	TraesCS1A01G015500	TraesCS1A02G015500
TraesCS1A03G0037600	A0A3B5XT16	NADH:flavin oxidoreductase/NADH oxidase N-terminal domain-containing protein	GO:0006633 | GO:0031408 | GO:0006631	fatty acid biosynthetic process | oxylipin biosynthetic process | fatty acid metabolic process	NA	NA	GO:0016491 | GO:0010181	oxidoreductase activity | FMN binding	TraesCS1A01G015600	TraesCS1A02G015600
TraesCS1A03G0037700	R9UC19	12-oxophytodienoic acid reductase 1-A2a	GO:0006633 | GO:0031408 | GO:0006631	fatty acid biosynthetic process | oxylipin biosynthetic process | fatty acid metabolic process	NA	NA	GO:0016491 | GO:0010181	oxidoreductase activity | FMN binding	TraesCS1A01G015700	TraesCS1A02G015700
TraesCS1A03G0037800	A0A3B5XTH2	NADH:flavin oxidoreductase/NADH oxidase N-terminal domain-containing protein	GO:0006633 | GO:0031408 | GO:0006631	fatty acid biosynthetic process | oxylipin biosynthetic process | fatty acid metabolic process	NA	NA	GO:0016491 | GO:0010181	oxidoreductase activity | FMN binding	TraesCS1A01G015800	TraesCS1A02G015800
TraesCS1A03G0037900	A0A3B5XTJ9	Receptor-like serine/threonine-protein kinase (EC 2.7.11.1)	GO:0006468 | GO:0048544 | GO:0016310 | GO:0051707	protein phosphorylation | recognition of pollen | phosphorylation | response to other organism	GO:0016020	membrane	GO:0005524 | GO:0004672 | GO:0004674 | GO:0106310 | GO:0000166 | GO:0016301 | GO:0016740	ATP binding | protein kinase activity | protein serine/threonine kinase activity | protein serine kinase activity | nucleotide binding | kinase activity | transferase activity	TraesCS1A01G015900	TraesCS1A02G015900
TraesCS1A03G0038100	A0A3B5XUG7	non-specific serine/threonine protein kinase (EC 2.7.11.1)	GO:0006468 | GO:0048544 | GO:0016310 | GO:0051707	protein phosphorylation | recognition of pollen | phosphorylation | response to other organism	GO:0016020	membrane	GO:0005524 | GO:0004672 | GO:0004674 | GO:0000166 | GO:0016301 | GO:0016740	ATP binding | protein kinase activity | protein serine/threonine kinase activity | nucleotide binding | kinase activity | transferase activity	TraesCS1A01G016000	TraesCS1A02G016000
TraesCS1A03G0038300	A0A3B5XT21	Receptor-like serine/threonine-protein kinase (EC 2.7.11.1)	GO:0006468 | GO:0048544 | GO:0016310 | GO:0051707	protein phosphorylation | recognition of pollen | phosphorylation | response to other organism	GO:0016020	membrane	GO:0005524 | GO:0004672 | GO:0004674 | GO:0106310 | GO:0000166 | GO:0016301 | GO:0016740	ATP binding | protein kinase activity | protein serine/threonine kinase activity | protein serine kinase activity | nucleotide binding | kinase activity | transferase activity	TraesCS1A01G016100	TraesCS1A02G016100
TraesCS1A03G0038700	A0A3B5XTH6	Rx N-terminal domain-containing protein	GO:0006952	defense response	NA	NA	NA	NA	TraesCS1A01G016203	TraesCS1A02G016203
TraesCS1A03G0038800	A0A3B5XTA6	NB-ARC domain-containing protein	GO:0006952 | GO:0051707	defense response | response to other organism	NA	NA	GO:0005524 | GO:0043531	ATP binding | ADP binding	TraesCS1A01G016200	TraesCS1A02G016200
TraesCS1A03G0038900	A0A3B5XTK5	Protein kinase domain-containing protein	GO:0006468 | GO:0007166 | GO:0016310	protein phosphorylation | cell surface receptor signaling pathway | phosphorylation	GO:0005886 | GO:0016020	plasma membrane | membrane	GO:0005524 | GO:0004672 | GO:0005509 | GO:0030247 | GO:0004674 | GO:0000166 | GO:0016301 | GO:0016740	ATP binding | protein kinase activity | calcium ion binding | polysaccharide binding | protein serine/threonine kinase activity | nucleotide binding | kinase activity | transferase activity	TraesCS1A01G016300	TraesCS1A02G016300
TraesCS1A03G0039100	A0A3B5XUH1	NB-ARC domain-containing protein	GO:0006952 | GO:0051707	defense response | response to other organism	NA	NA	GO:0005524 | GO:0043531	ATP binding | ADP binding	TraesCS1A01G016400	TraesCS1A02G016400
TraesCS1A03G0039200	A0A3B5XT27	Uncharacterized protein | TraesCS1A03G0039200	NA	NA	NA	NA	NA	NA	TraesCS1A01G016500	TraesCS1A02G016500
TraesCS1A03G0039300	Unknown_TraesCS1A03G0039300	Unknown_TraesCS1A03G0039300	NA	NA	NA	NA	NA	NA	TraesCS1A01G016600	TraesCS1A02G016600
TraesCS1A03G0039400	A0A3B5XTB1	glutathione transferase (EC 2.5.1.18)	GO:0006749 | GO:0042221	glutathione metabolic process | response to chemical	GO:0005737	cytoplasm	GO:0004364 | GO:0016740	glutathione transferase activity | transferase activity	TraesCS1A01G016800	TraesCS1A02G016800
TraesCS1A03G0039500	A0A3B5XTI3 | A0A3B5XTK9 | A0A3B5XUH4	Phosphatidate cytidylyltransferase (EC 2.7.7.41) | Phosphatidate cytidylyltransferase (EC 2.7.7.41) | phosphatidate cytidylyltransferase (EC 2.7.7.41)	GO:0016024 | GO:0006629 | GO:0008654	CDP-diacylglycerol biosynthetic process | lipid metabolic process | phospholipid biosynthetic process	GO:0016020 | GO:0005789	membrane | endoplasmic reticulum membrane	GO:0004605 | GO:0016772 | GO:0016740 | GO:0016779	phosphatidate cytidylyltransferase activity | transferase activity; transferring phosphorus-containing groups | transferase activity | nucleotidyltransferase activity	TraesCS1A01G016900	TraesCS1A02G016900
TraesCS1A03G0039600	A0A3B5XT33	RRM domain-containing protein	GO:0000398	mRNA splicing; via spliceosome	GO:0005737 | GO:0005654 | GO:0061574 | GO:0005634	cytoplasm | nucleoplasm | ASAP complex | nucleus	GO:0003723 | GO:0003676	RNA binding | nucleic acid binding	TraesCS1A01G017000	TraesCS1A02G017000
TraesCS1A03G0039700	A0A3B5XTB5	Uncharacterized protein | TraesCS1A03G0039700	NA	NA	NA	NA	NA	NA	TraesCS1A01G017100	TraesCS1A02G017100
TraesCS1A03G0039800	A0A3B5XTI8	Receptor-like serine/threonine-protein kinase (EC 2.7.11.1)	GO:0006468 | GO:0016310 | GO:0051707	protein phosphorylation | phosphorylation | response to other organism	GO:0016020	membrane	GO:0005524 | GO:0004672 | GO:0004674 | GO:0106310 | GO:0000166 | GO:0016301 | GO:0016740	ATP binding | protein kinase activity | protein serine/threonine kinase activity | protein serine kinase activity | nucleotide binding | kinase activity | transferase activity	TraesCS1A01G017200	TraesCS1A02G017200
TraesCS1A03G0040000	A0A3B5XTL4	glutathione transferase (EC 2.5.1.18)	GO:0006749 | GO:0042221	glutathione metabolic process | response to chemical	GO:0005737	cytoplasm	GO:0004364 | GO:0016740	glutathione transferase activity | transferase activity	TraesCS1A01G017300	TraesCS1A02G017300
TraesCS1A03G0040400	A0A1D5S5A1	glutathione transferase (EC 2.5.1.18)	GO:0006749 | GO:0042221	glutathione metabolic process | response to chemical	GO:0005737	cytoplasm	GO:0004364 | GO:0016740	glutathione transferase activity | transferase activity	TraesCS1A01G017400	TraesCS1A02G017400
TraesCS1A03G0040500	A0A3B5XT38	Uncharacterized protein | TraesCS1A03G0040500	NA	NA	GO:0016020	membrane	NA	NA	TraesCS1A01G017500	TraesCS1A02G017500
TraesCS1A03G0040800	A0A3B5XTC0	Ubiquitin-like protease family profile domain-containing protein	NA	NA	NA	NA	NA	NA	TraesCS1A01G017600	TraesCS1A02G017600
TraesCS1A03G0040900	A0A3B5XTJ2	Protein kinase domain-containing protein	GO:0006468 | GO:0007166 | GO:0016310	protein phosphorylation | cell surface receptor signaling pathway | phosphorylation	GO:0005886 | GO:0016020	plasma membrane | membrane	GO:0005524 | GO:0004672 | GO:0005509 | GO:0030247 | GO:0004674 | GO:0000166 | GO:0016301 | GO:0016740	ATP binding | protein kinase activity | calcium ion binding | polysaccharide binding | protein serine/threonine kinase activity | nucleotide binding | kinase activity | transferase activity	TraesCS1A01G017700	TraesCS1A02G017700
TraesCS1A03G0041800	A0A3B5XTL9	NB-ARC domain-containing protein	GO:0006952 | GO:0051707	defense response | response to other organism	NA	NA	GO:0005524 | GO:0043531	ATP binding | ADP binding	TraesCS1A01G017800	TraesCS1A02G017800
TraesCS1A03G0041900	A0A3B5XUI2	Protein kinase domain-containing protein	GO:0006468 | GO:0016310	protein phosphorylation | phosphorylation	GO:0016020	membrane	GO:0005524 | GO:0004672 | GO:0030247 | GO:0000166 | GO:0016301 | GO:0016740	ATP binding | protein kinase activity | polysaccharide binding | nucleotide binding | kinase activity | transferase activity	TraesCS1A01G017900	TraesCS1A02G017900
TraesCS1A03G0042000	A0A3B5XT41	Protein kinase domain-containing protein	GO:0006468 | GO:0016310	protein phosphorylation | phosphorylation	GO:0016020	membrane	GO:0005524 | GO:0004672 | GO:0030247 | GO:0000166 | GO:0016301 | GO:0016740	ATP binding | protein kinase activity | polysaccharide binding | nucleotide binding | kinase activity | transferase activity	TraesCS1A01G018000	TraesCS1A02G018000
TraesCS1A03G0042200	A0A3B5XTC5	Receptor-like serine/threonine-protein kinase (EC 2.7.11.1)	GO:0006468 | GO:0048544 | GO:0016310 | GO:0051707	protein phosphorylation | recognition of pollen | phosphorylation | response to other organism	GO:0016020	membrane	GO:0005524 | GO:0004672 | GO:0004674 | GO:0106310 | GO:0000166 | GO:0016301 | GO:0016740	ATP binding | protein kinase activity | protein serine/threonine kinase activity | protein serine kinase activity | nucleotide binding | kinase activity | transferase activity	TraesCS1A01G018100	TraesCS1A02G018100
TraesCS1A03G0042500	A0A3B5XTJ7	Uncharacterized protein | TraesCS1A03G0042500	NA	NA	NA	NA	NA	NA	TraesCS1A01G018200	TraesCS1A02G018200
TraesCS1A03G0042600	A0A3B5XTM4	Dirigent protein	GO:0009699	phenylpropanoid biosynthetic process	GO:0048046 | GO:0005576	apoplast | extracellular region	NA	NA	TraesCS1A01G018300	TraesCS1A02G018300
TraesCS1A03G0042800	A0A3B5XUI6	NB-ARC domain-containing protein	GO:0006952 | GO:0051707	defense response | response to other organism	NA	NA	GO:0005524 | GO:0043531	ATP binding | ADP binding	TraesCS1A01G018400	TraesCS1A02G018400
TraesCS1A03G0042900	A0A3B5XT45	Protein kinase domain-containing protein	GO:0006468 | GO:0016310	protein phosphorylation | phosphorylation	GO:0016020	membrane	GO:0005524 | GO:0004672 | GO:0030247 | GO:0000166 | GO:0016301 | GO:0016740	ATP binding | protein kinase activity | polysaccharide binding | nucleotide binding | kinase activity | transferase activity	TraesCS1A01G018500	TraesCS1A02G018500
TraesCS1A03G0043100	A0A3B5XTC9 | A0A3B5XTK2	Protein kinase domain-containing protein | Protein kinase domain-containing protein	GO:0006468 | GO:0016310	protein phosphorylation | phosphorylation	GO:0016020	membrane	GO:0005524 | GO:0004672 | GO:0000166 | GO:0016301 | GO:0016740	ATP binding | protein kinase activity | nucleotide binding | kinase activity | transferase activity	TraesCS1A01G018600	TraesCS1A02G018600
TraesCS1A03G0043200	A0A3B5XTM9	Trichome birefringence-like N-terminal domain-containing protein	GO:1990937	xylan acetylation	GO:0005794 | GO:0000139 | GO:0016020	Golgi apparatus | Golgi membrane | membrane	GO:0016740 | GO:0016413 | GO:1990538	transferase activity | O-acetyltransferase activity | xylan O-acetyltransferase activity	TraesCS1A01G018700	TraesCS1A02G018700
TraesCS1A03G0043400	A0A3B5XT50 | A0A3B5XUJ1	DUF4220 domain-containing protein | DUF4220 domain-containing protein	NA	NA	GO:0016020	membrane	NA	NA	TraesCS1A01G018800	TraesCS1A02G018800
TraesCS1A03G0043500	A0A3B5XTD2	C2H2-type domain-containing protein	GO:0006357	regulation of transcription by RNA polymerase II	GO:0005667 | GO:0031519	transcription regulator complex | PcG protein complex	GO:0000981 | GO:0000978	DNA-binding transcription factor activity; RNA polymerase II-specific | RNA polymerase II cis-regulatory region sequence-specific DNA binding	TraesCS1A01G018900	TraesCS1A02G018900
TraesCS1A03G0043600	A0A1D5T1X1	V-type proton ATPase proteolipid subunit	GO:1902600 | GO:0006811	proton transmembrane transport | ion transport	GO:0016020 | GO:0005774 | GO:0033179 | GO:0033177 | GO:0005773	membrane | vacuolar membrane | proton-transporting V-type ATPase; V0 domain | proton-transporting two-sector ATPase complex; proton-transporting domain | vacuole	GO:0015078 | GO:0046961	proton transmembrane transporter activity | proton-transporting ATPase activity; rotational mechanism	TraesCS1A01G019000	TraesCS1A02G019000
TraesCS1A03G0043800	A0A3B5XTN3	F-box domain-containing protein	NA	NA	NA	NA	GO:0005515	protein binding	TraesCS1A01G019100	TraesCS1A02G019100
TraesCS1A03G0044000	A0A3B5XUJ5	FHA domain-containing protein	NA	NA	NA	NA	GO:0003729 | GO:0005515	mRNA binding | protein binding	TraesCS1A01G019200	TraesCS1A02G019200
TraesCS1A03G0044200	A0A3B5XT52	3'-5' exonuclease domain-containing protein	GO:0006139	nucleobase-containing compound metabolic process	GO:0005634 | GO:0005737	nucleus | cytoplasm	GO:0003676 | GO:0008408	nucleic acid binding | 3'-5' exonuclease activity	TraesCS1A01G019300	TraesCS1A02G019300
TraesCS1A03G0044800	A0A3B5XTD7	F-box domain-containing protein	NA	NA	NA	NA	GO:0005515	protein binding	TraesCS1A01G019400	TraesCS1A02G019400
TraesCS1A03G0045000	A0A3B5XTL2	Glycosyltransferase (EC 2.4.1.-)	NA	NA	NA	NA	GO:0008194 | GO:0016740 | GO:0016757 | GO:0035251	UDP-glycosyltransferase activity | transferase activity | glycosyltransferase activity | UDP-glucosyltransferase activity	TraesCS1A01G019500	TraesCS1A02G019500
TraesCS1A03G0045100	A0A3B5XTN7	Glycosyltransferase (EC 2.4.1.-)	NA	NA	NA	NA	GO:0008194 | GO:0016740 | GO:0016757 | GO:0035251	UDP-glycosyltransferase activity | transferase activity | glycosyltransferase activity | UDP-glucosyltransferase activity	TraesCS1A01G019600	TraesCS1A02G019600
TraesCS1A03G0045300	A0A3B5XUK1	WAT1-related protein	GO:0031123 | GO:0071076 | GO:0055085	RNA 3'-end processing | RNA 3' uridylation | transmembrane transport	GO:0016020 | GO:0005886	membrane | plasma membrane	GO:0022857 | GO:0016779 | GO:0050265	transmembrane transporter activity | nucleotidyltransferase activity | RNA uridylyltransferase activity	TraesCS1A01G019700	TraesCS1A02G019700
TraesCS1A03G0045500	A0A3B5XT57	WAT1-related protein	GO:0031123 | GO:0071076 | GO:0055085	RNA 3'-end processing | RNA 3' uridylation | transmembrane transport	GO:0016020 | GO:0005886	membrane | plasma membrane	GO:0022857 | GO:0016779 | GO:0050265	transmembrane transporter activity | nucleotidyltransferase activity | RNA uridylyltransferase activity	TraesCS1A01G019800	TraesCS1A02G019800
TraesCS1A03G0045600	A0A3B5XTE2	Cytochrome P450	NA	NA	GO:0016020	membrane	GO:0020037 | GO:0004497 | GO:0005506 | GO:0016705 | GO:0046872 | GO:0016491	heme binding | monooxygenase activity | iron ion binding | oxidoreductase activity; acting on paired donors; with incorporation or reduction of molecular oxygen | metal ion binding | oxidoreductase activity	TraesCS1A01G019900	TraesCS1A02G019900
TraesCS1A03G0045700	A0A3B5XTL7	Uncharacterized protein | TraesCS1A03G0045700	GO:0006952 | GO:0035821	defense response | modulation of process of another organism	GO:0005576	extracellular region	GO:0090729	toxin activity	TraesCS1A01G020000	TraesCS1A02G020000
TraesCS1A03G0045800	A0A3B5XTP2 | A0A3B5XUK5	Uncharacterized protein | TraesCS1A03G0045800 | Uncharacterized protein | TraesCS1A03G0045800	GO:0006952 | GO:0035821	defense response | modulation of process of another organism	GO:0005576	extracellular region	GO:0090729	toxin activity	TraesCS1A01G020100	TraesCS1A02G020100
TraesCS1A03G0045900	A0A3B5XT59	NB-ARC domain-containing protein	GO:0006952	defense response	NA	NA	GO:0043531	ADP binding	TraesCS1A01G020153	TraesCS1A02G020153
TraesCS1A03G0046000	A0A3B5XTE6	WAT1-related protein	GO:0055085	transmembrane transport	GO:0005886 | GO:0016020	plasma membrane | membrane	GO:0022857	transmembrane transporter activity	TraesCS1A01G020200	TraesCS1A02G020200
TraesCS1A03G0046100	A0A3B5XTM3	BRX domain-containing protein	NA	NA	GO:0005634	nucleus	NA	NA	TraesCS1A01G020300	TraesCS1A02G020300
TraesCS1A03G0046200	Q5EWZ0	Putative chromosome condensation factor	NA	NA	NA	NA	GO:0046872	metal ion binding	TraesCS1A01G020400	TraesCS1A02G020400
TraesCS1A03G0046300	A0A3B5XT63 | Q5EWZ1	Actin | Actin	NA	NA	GO:0005856	cytoskeleton	GO:0005524 | GO:0000166	ATP binding | nucleotide binding	TraesCS1A01G020500	TraesCS1A02G020500
TraesCS1A03G0046500	A0A3B5XTF0	J domain-containing protein	NA	NA	GO:0005783	endoplasmic reticulum	NA	NA	TraesCS1A01G020600	TraesCS1A02G020600
TraesCS1A03G0046600	A0A3B5XTM7	SAC domain-containing protein	GO:0046856	phosphatidylinositol dephosphorylation	GO:0016020 | GO:0005783	membrane | endoplasmic reticulum	GO:0016791 | GO:0043812	phosphatase activity | phosphatidylinositol-4-phosphate phosphatase activity	TraesCS1A01G020700	TraesCS1A02G020700
TraesCS1A03G0046900	A0A3B5XTQ3	Cytochrome P450	NA	NA	GO:0016020	membrane	GO:0020037 | GO:0004497 | GO:0005506 | GO:0016705 | GO:0046872 | GO:0016491	heme binding | monooxygenase activity | iron ion binding | oxidoreductase activity; acting on paired donors; with incorporation or reduction of molecular oxygen | metal ion binding | oxidoreductase activity	TraesCS1A01G020800	TraesCS1A02G020800
TraesCS1A03G0047100	A0A3B5XUL3	Bowman-Birk serine protease inhibitors family domain-containing protein	NA	NA	NA	NA	NA	NA	TraesCS1A01G020900	TraesCS1A02G020900
TraesCS1A03G0047200	A0A3B5XT66	Bowman-Birk serine protease inhibitors family domain-containing protein	GO:0010466 | GO:0010951	negative regulation of peptidase activity | negative regulation of endopeptidase activity	GO:0005576	extracellular region	GO:0004867 | GO:0030414	serine-type endopeptidase inhibitor activity | peptidase inhibitor activity	TraesCS1A01G021000	TraesCS1A02G021000
TraesCS1A03G0047300	A0A3B5XTF4	Uncharacterized protein | TraesCS1A03G0047300	NA	NA	NA	NA	GO:0016747	acyltransferase activity; transferring groups other than amino-acyl groups	TraesCS1A01G021100	TraesCS1A02G021100
TraesCS1A03G0047400	A0A3B5XTN2	Mechanosensitive ion channel protein	GO:0006820 | GO:0055085 | GO:0006811 | GO:0034220	anion transport | transmembrane transport | ion transport | ion transmembrane transport	GO:0005886 | GO:0016020	plasma membrane | membrane	GO:0008381	mechanosensitive ion channel activity	TraesCS1A01G021200	TraesCS1A02G021200
TraesCS1A03G0047600	A0A3B5XTQ8	Zinc finger GRF-type domain-containing protein	NA	NA	NA	NA	NA	NA	TraesCS1A01G021300	TraesCS1A02G021300
TraesCS1A03G0047800	A0A3B5XUL8	Bowman-Birk serine protease inhibitors family domain-containing protein	GO:0010466 | GO:0010951	negative regulation of peptidase activity | negative regulation of endopeptidase activity	GO:0005576	extracellular region	GO:0004867 | GO:0030414	serine-type endopeptidase inhibitor activity | peptidase inhibitor activity	TraesCS1A01G021400	TraesCS1A02G021400
TraesCS1A03G0048100	A0A3B5XT71	Uncharacterized protein | TraesCS1A03G0048100	GO:0006355	regulation of DNA-templated transcription	GO:0005634	nucleus	GO:0003677 | GO:0000987	DNA binding | cis-regulatory region sequence-specific DNA binding	TraesCS1A01G021500	TraesCS1A02G021500
TraesCS1A03G0048800	A0A3B5XTG0	Cytochrome P450	NA	NA	GO:0016020	membrane	GO:0020037 | GO:0004497 | GO:0005506 | GO:0016705 | GO:0046872 | GO:0016491	heme binding | monooxygenase activity | iron ion binding | oxidoreductase activity; acting on paired donors; with incorporation or reduction of molecular oxygen | metal ion binding | oxidoreductase activity	TraesCS1A01G021600	TraesCS1A02G021600
TraesCS1A03G0048900	A0A3B5XTN8	Uncharacterized protein | TraesCS1A03G0048900	GO:0006952 | GO:0051707	defense response | response to other organism	NA	NA	GO:0005524 | GO:0043531	ATP binding | ADP binding	TraesCS1A01G021700	TraesCS1A02G021700
TraesCS1A03G0049000	A0A3B5XTR3	Disease resistance protein RPM1	GO:0006952 | GO:0051707	defense response | response to other organism	NA	NA	GO:0005524 | GO:0043531	ATP binding | ADP binding	TraesCS1A01G021800	TraesCS1A02G021800
TraesCS1A03G0049100	A0A3B5XUM3	NADP-dependent oxidoreductase domain-containing protein	NA	NA	GO:0005829	cytosol	GO:0016491 | GO:0004032	oxidoreductase activity | alditol:NADP+ 1-oxidoreductase activity	TraesCS1A01G021900	TraesCS1A02G021900
TraesCS1A03G0049300	A0A3B5XT76	Bowman-Birk serine protease inhibitors family domain-containing protein	GO:0010466 | GO:0010951	negative regulation of peptidase activity | negative regulation of endopeptidase activity	GO:0005576	extracellular region	GO:0004867 | GO:0030414	serine-type endopeptidase inhibitor activity | peptidase inhibitor activity	TraesCS1A01G022000	TraesCS1A02G022000
TraesCS1A03G0049900	A0A3B5XTG5	Uncharacterized protein | TraesCS1A03G0049900	GO:0009611 | GO:0010466	response to wounding | negative regulation of peptidase activity	NA	NA	GO:0004867 | GO:0030414	serine-type endopeptidase inhibitor activity | peptidase inhibitor activity	TraesCS1A01G022100	TraesCS1A02G022100
TraesCS1A03G0050000	A0A3B5XTP3	Uncharacterized protein | TraesCS1A03G0050000	GO:0009611 | GO:0010466	response to wounding | negative regulation of peptidase activity	NA	NA	GO:0004867 | GO:0030414	serine-type endopeptidase inhibitor activity | peptidase inhibitor activity	TraesCS1A01G022200	TraesCS1A02G022200
TraesCS1A03G0050100	A0A3B5XTR7	Uncharacterized protein | TraesCS1A03G0050100	GO:0009611 | GO:0010466	response to wounding | negative regulation of peptidase activity	NA	NA	GO:0004867 | GO:0030414	serine-type endopeptidase inhibitor activity | peptidase inhibitor activity	TraesCS1A01G022300	TraesCS1A02G022300
TraesCS1A03G0050200	A0A3B5XUM8	Uncharacterized protein | TraesCS1A03G0050200	NA	NA	GO:0016020	membrane	GO:0016757 | GO:0016740	glycosyltransferase activity | transferase activity	TraesCS1A01G022400	TraesCS1A02G022400
TraesCS1A03G0050800	A0A3B5XT82	Uncharacterized protein | TraesCS1A03G0050800	NA	NA	NA	NA	NA	NA	TraesCS1A01G022500	TraesCS1A02G022500
TraesCS1A03G0051100	A0A3B5XTG9	Uncharacterized protein | TraesCS1A03G0051100	GO:0006886 | GO:0015031 | GO:0031204 | GO:0006605	intracellular protein transport | protein transport | post-translational protein targeting to membrane; translocation | protein targeting	GO:0016020 | GO:0071261 | GO:0005789	membrane | Ssh1 translocon complex | endoplasmic reticulum membrane	GO:0008320	protein transmembrane transporter activity	TraesCS1A01G022600	TraesCS1A02G022600
TraesCS1A03G0051900	A0A3B5XTP8	DUF4220 domain-containing protein	NA	NA	GO:0016020	membrane	NA	NA	TraesCS1A01G022700	TraesCS1A02G022700
TraesCS1A03G0052000	A0A3B5XTR9	Uncharacterized protein | TraesCS1A03G0052000	NA	NA	GO:0016020	membrane	NA	NA	TraesCS1A01G022800	TraesCS1A02G022800
TraesCS1A03G0052400	A0A3B5XUN3	FBD domain-containing protein	NA	NA	NA	NA	NA	NA	TraesCS1A01G022900	TraesCS1A02G022900
TraesCS1A03G0052600	A0A3B5XT86	Integral membrane protein	NA	NA	GO:0016020	membrane	NA	NA	TraesCS1A01G023000	TraesCS1A02G023000
TraesCS1A03G0052700	A0A3B5XTH4	Uncharacterized protein | TraesCS1A03G0052700	NA	NA	GO:0016020	membrane	NA	NA	TraesCS1A01G023100	TraesCS1A02G023100
TraesCS1A03G0053000	Unknown_TraesCS1A03G0053000	Unknown_TraesCS1A03G0053000	GO:0009451	RNA modification	NA	NA	GO:0003723 | GO:0005515	RNA binding | protein binding	TraesCS1A01G023205	TraesCS1A02G023205
TraesCS1A03G0053100	A0A3B5XTQ2	Sulfotransferase (EC 2.8.2.-)	GO:0051923	sulfation	GO:0005737	cytoplasm	GO:0008146 | GO:0016740	sulfotransferase activity | transferase activity	TraesCS1A01G023200	TraesCS1A02G023200
TraesCS1A03G0053300	A0A3B5XUN7	Root cap protein 1	NA	NA	NA	NA	NA	NA	TraesCS1A01G023300	TraesCS1A02G023300
TraesCS1A03G0053400	Unknown_TraesCS1A03G0053400	Unknown_TraesCS1A03G0053400	NA	NA	NA	NA	NA	NA	TraesCS1A01G023400	TraesCS1A02G023400
TraesCS1A03G0053600	A0A3B5XTQ7	Uncharacterized protein | TraesCS1A03G0053600	NA	NA	NA	NA	GO:0005515	protein binding	TraesCS1A01G023500	TraesCS1A02G023500
TraesCS1A03G0053800	A0A3B5XTT1	NB-ARC domain-containing protein	NA	NA	NA	NA	NA	NA	TraesCS1A01G023600	TraesCS1A02G023600
TraesCS1A03G0053900	A0A3B5XUP3	Uncharacterized protein | TraesCS1A03G0053900	NA	NA	NA	NA	NA	NA	TraesCS1A01G023700	TraesCS1A02G023700
TraesCS1A03G0054100	A0A3B5XT97 | A0A3B5XTI0	Rab-GAP TBC domain-containing protein | Rab-GAP TBC domain-containing protein	GO:0090630	activation of GTPase activity	NA	NA	GO:0005096	GTPase activator activity	TraesCS1A01G023800	TraesCS1A02G023800
TraesCS1A03G0054200	A0A3B5XTR2	DUF6598 domain-containing protein	NA	NA	NA	NA	NA	NA	TraesCS1A01G023900	TraesCS1A02G023900
TraesCS1A03G0054700	A0A3B5XTT5	DUF6598 domain-containing protein	NA	NA	NA	NA	NA	NA	TraesCS1A01G024000	TraesCS1A02G024000
TraesCS1A03G0054800	A0A3B5XUP8	Beta-galactosidase (EC 3.2.1.23)	GO:0005975 | GO:0008152	carbohydrate metabolic process | metabolic process	GO:0048046 | GO:0005773	apoplast | vacuole	GO:0004553 | GO:0004565 | GO:0016798 | GO:0016787	hydrolase activity; hydrolyzing O-glycosyl compounds | beta-galactosidase activity | hydrolase activity; acting on glycosyl bonds | hydrolase activity	TraesCS1A01G024100	TraesCS1A02G024100
TraesCS1A03G0054900	Unknown_TraesCS1A03G0054900	Unknown_TraesCS1A03G0054900	NA	NA	NA	NA	NA	NA	TraesCS1A01G024200	TraesCS1A02G024200
TraesCS1A03G0055000	A0A3B5XTR8	DUF6598 domain-containing protein	NA	NA	NA	NA	NA	NA	TraesCS1A01G024300	TraesCS1A02G024300
TraesCS1A03G0055800	A0A3B5XTU0 | A0A3B5XUQ3	Protein kinase domain-containing protein | Protein kinase domain-containing protein	GO:0006468 | GO:0016310 | GO:0009755	protein phosphorylation | phosphorylation | hormone-mediated signaling pathway	GO:0016020 | GO:0005886	membrane | plasma membrane	GO:0005524 | GO:0004672 | GO:0005515 | GO:0000166 | GO:0016301 | GO:0016740 | GO:0004674 | GO:0038023	ATP binding | protein kinase activity | protein binding | nucleotide binding | kinase activity | transferase activity | protein serine/threonine kinase activity | signaling receptor activity	TraesCS1A01G024400	TraesCS1A02G024400
TraesCS1A03G0056400	A0A3B5XTA7	Transcription initiation factor IIA subunit 2	GO:0051123 | GO:0006367	RNA polymerase II preinitiation complex assembly | transcription initiation at RNA polymerase II promoter	GO:0016020 | GO:0005672 | GO:0005634	membrane | transcription factor TFIIA complex | nucleus	GO:0017025 | GO:0016251	TBP-class protein binding | RNA polymerase II general transcription initiation factor activity	TraesCS1A01G024500	TraesCS1A02G024500
TraesCS1A03G0056500	A0A3B5XTI9	Drought induced 19 protein type zinc-binding domain-containing protein	NA	NA	NA	NA	NA	NA	TraesCS1A01G024600	TraesCS1A02G024600
TraesCS1A03G0056600	A0A3B5XTS3	tRNA pseudouridine(55) synthase (EC 5.4.99.25)	GO:0009451 | GO:0001522 | GO:0006400 | GO:0006396 | GO:1990481 | GO:0008033	RNA modification | pseudouridine synthesis | tRNA modification | RNA processing | mRNA pseudouridine synthesis | tRNA processing	GO:0005739	mitochondrion	GO:0003723 | GO:0009982	RNA binding | pseudouridine synthase activity	TraesCS1A01G024700	TraesCS1A02G024700
TraesCS1A03G0056700	A0A341NHT1	Subtilisin inhibitor 1	GO:0009611 | GO:0010466	response to wounding | negative regulation of peptidase activity	NA	NA	GO:0004867 | GO:0030414	serine-type endopeptidase inhibitor activity | peptidase inhibitor activity	TraesCS1A01G024800	TraesCS1A02G024800
TraesCS1A03G0057300	A0A3B5XUQ8	Subtilisin inhibitor 1	GO:0009611 | GO:0010466	response to wounding | negative regulation of peptidase activity	NA	NA	GO:0004867 | GO:0030414	serine-type endopeptidase inhibitor activity | peptidase inhibitor activity	TraesCS1A01G024900	TraesCS1A02G024900
TraesCS1A03G0057400	A0A3B5XTB2	Uncharacterized protein | TraesCS1A03G0057400	GO:0009611 | GO:0010466	response to wounding | negative regulation of peptidase activity	NA	NA	GO:0004867 | GO:0030414	serine-type endopeptidase inhibitor activity | peptidase inhibitor activity	TraesCS1A01G025000	TraesCS1A02G025000
TraesCS1A03G0057500	A0A3B5XTJ4 | A0A3B5XTS8	Large ribosomal subunit protein uL22c | Large ribosomal subunit protein uL22c	GO:0006412 | GO:0042255	translation | ribosome assembly	GO:0005840 | GO:0015934 | GO:1990904 | GO:0005762	ribosome | large ribosomal subunit | ribonucleoprotein complex | mitochondrial large ribosomal subunit	GO:0003735	structural constituent of ribosome	TraesCS1A01G025100	TraesCS1A02G025100
TraesCS1A03G0057600	A0A3B5XTV0	Uncharacterized protein | TraesCS1A03G0057600	NA	NA	GO:0016020	membrane	NA	NA	TraesCS1A01G025200	TraesCS1A02G025200
TraesCS1A03G0057700	A0A341NHT1	Subtilisin inhibitor 1	GO:0009611 | GO:0010466	response to wounding | negative regulation of peptidase activity	NA	NA	GO:0004867 | GO:0030414	serine-type endopeptidase inhibitor activity | peptidase inhibitor activity	TraesCS1A01G025300	TraesCS1A02G025300
TraesCS1A03G0057900	A0A3B5XTB7	Helicase ATP-binding domain-containing protein	NA	NA	NA	NA	GO:0005524 | GO:0003723 | GO:0003676 | GO:0003724 | GO:0000166	ATP binding | RNA binding | nucleic acid binding | RNA helicase activity | nucleotide binding	TraesCS1A01G025400	TraesCS1A02G025400
TraesCS1A03G0058100	A0A3B5XTK0	Uncharacterized protein | TraesCS1A03G0058100	GO:0006952 | GO:0051707	defense response | response to other organism	NA	NA	GO:0005524 | GO:0043531	ATP binding | ADP binding	TraesCS1A01G025500	TraesCS1A02G025500
TraesCS1A03G0059400	A0A3B5XTT3	Disease resistance protein RPM1	GO:0006952 | GO:0051707	defense response | response to other organism	NA	NA	GO:0005524 | GO:0043531	ATP binding | ADP binding	TraesCS1A01G025600	TraesCS1A02G025600
TraesCS1A03G0059500	A0A3B5XTV4	RING-type E3 ubiquitin transferase BRCA1	GO:0050896	response to stimulus	GO:0043231	intracellular membrane-bounded organelle	GO:0046872	metal ion binding	TraesCS1A01G025700	TraesCS1A02G025700
TraesCS1A03G0059600	A0A3B5XUR8	Fe2OG dioxygenase domain-containing protein	NA	NA	NA	NA	GO:0016491 | GO:0046872	oxidoreductase activity | metal ion binding	TraesCS1A01G025800	TraesCS1A02G025800
TraesCS1A03G0059700	A0A3B5XTC1 | A0A3B5XTK3	non-specific serine/threonine protein kinase (EC 2.7.11.1) | non-specific serine/threonine protein kinase (EC 2.7.11.1)	GO:0006468 | GO:0035556	protein phosphorylation | intracellular signal transduction	GO:0005737	cytoplasm	GO:0005524 | GO:0004672 | GO:0004674	ATP binding | protein kinase activity | protein serine/threonine kinase activity	TraesCS1A01G025900	TraesCS1A02G025900
TraesCS1A03G0059900	A0A3B5XTT8	DUF868 domain-containing protein	NA	NA	NA	NA	NA	NA	TraesCS1A01G026000	TraesCS1A02G026000
TraesCS1A03G0060100	A0A3B5XTV9	Uncharacterized protein | TraesCS1A03G0060100	NA	NA	NA	NA	NA	NA	TraesCS1A01G026100	TraesCS1A02G026100
TraesCS1A03G0060600	A0A3B5XUS4	Uncharacterized protein | TraesCS1A03G0060600	GO:0006952 | GO:0051707 | GO:0050832	defense response | response to other organism | defense response to fungus	NA	NA	GO:0005524 | GO:0043531	ATP binding | ADP binding	TraesCS1A01G026200	TraesCS1A02G026200
TraesCS1A03G0060800	A0A3B5XTC7	Uncharacterized protein | TraesCS1A03G0060800	GO:0006952 | GO:0051707	defense response | response to other organism	GO:0005758	mitochondrial intermembrane space	GO:0005524 | GO:0043531	ATP binding | ADP binding	TraesCS1A01G026300	TraesCS1A02G026300
TraesCS1A03G0061000	A0A3B5XTK8	RGH1	GO:0006952 | GO:0051707	defense response | response to other organism	NA	NA	GO:0005524 | GO:0043531	ATP binding | ADP binding	TraesCS1A01G026400	TraesCS1A02G026400
TraesCS1A03G0061200	A0A3B5XTU3	Strictosidine synthase conserved region domain-containing protein	GO:0009058	biosynthetic process	GO:0005773	vacuole	GO:0016844 | GO:0016787	strictosidine synthase activity | hydrolase activity	TraesCS1A01G026500	TraesCS1A02G026500
TraesCS1A03G0061300	A0A3B5XTW4	Uncharacterized protein | TraesCS1A03G0061300	NA	NA	NA	NA	NA	NA	TraesCS1A01G026600	TraesCS1A02G026600
TraesCS1A03G0061400	A0A341YAV3	Subtilisin-chymotrypsin inhibitor-2A	GO:0009611 | GO:0010466	response to wounding | negative regulation of peptidase activity	NA	NA	GO:0004867 | GO:0030414	serine-type endopeptidase inhibitor activity | peptidase inhibitor activity	TraesCS1A01G026700	TraesCS1A02G026700
TraesCS1A03G0061500	A0A341YAV3	Subtilisin-chymotrypsin inhibitor-2A	GO:0009611 | GO:0010466	response to wounding | negative regulation of peptidase activity	NA	NA	GO:0004867 | GO:0030414	serine-type endopeptidase inhibitor activity | peptidase inhibitor activity	TraesCS2B01G084400	TraesCS2B02G084400
TraesCS1A03G0061600	A0A3B5XTD4	Uncharacterized protein | TraesCS1A03G0061600	GO:0009611 | GO:0010466	response to wounding | negative regulation of peptidase activity	NA	NA	GO:0004867 | GO:0030414	serine-type endopeptidase inhibitor activity | peptidase inhibitor activity	TraesCS1A01G026800	TraesCS1A02G026800
TraesCS1A03G0061700	A0A3B5XTL3	FBD domain-containing protein	NA	NA	NA	NA	NA	NA	TraesCS1A01G026900	TraesCS1A02G026900
TraesCS1A03G0062100	A0A3B5XTU8	Uncharacterized protein | TraesCS1A03G0062100	NA	NA	GO:0016020	membrane	NA	NA	TraesCS1A01G027000	TraesCS1A02G027000
TraesCS1A03G0062500	A0A3B5XTW9	Plastocyanin-like domain-containing protein	NA	NA	NA	NA	GO:0016491 | GO:0005507	oxidoreductase activity | copper ion binding	TraesCS1A01G027100	TraesCS1A02G027100
TraesCS1A03G0062700	A0A3B5XUT6	General transcription and DNA repair factor IIH subunit TFB5	GO:0070816 | GO:0006366 | GO:0006289 | GO:0006367 | GO:0006294 | GO:0006281 | GO:0006974	phosphorylation of RNA polymerase II C-terminal domain | transcription by RNA polymerase II | nucleotide-excision repair | transcription initiation at RNA polymerase II promoter | nucleotide-excision repair; preincision complex assembly | DNA repair | cellular response to DNA damage stimulus	GO:0000439 | GO:0005675 | GO:0005634	transcription factor TFIIH core complex | transcription factor TFIIH holo complex | nucleus	NA	NA	TraesCS1A01G027200	TraesCS1A02G027200
TraesCS1A03G0062800	A0A3B5XTD8	Uncharacterized protein | TraesCS1A03G0062800	GO:0006508 | GO:0051603	proteolysis | proteolysis involved in protein catabolic process	GO:0005615 | GO:0005764	extracellular space | lysosome	GO:0004197 | GO:0008234 | GO:0016787 | GO:0008233	cysteine-type endopeptidase activity | cysteine-type peptidase activity | hydrolase activity | peptidase activity	TraesCS1A01G027300	TraesCS1A02G027300
TraesCS1A03G0063300	A0A3B5XTL8	DUF6598 domain-containing protein	NA	NA	NA	NA	NA	NA	TraesCS1A01G027400	TraesCS1A02G027400
TraesCS1A03G0063400	A0A3B5XTV3	DUF6598 domain-containing protein	GO:0034355	NAD salvage	GO:0005829	cytosol	GO:0004516	nicotinate phosphoribosyltransferase activity	TraesCS1A01G027500	TraesCS1A02G027500
TraesCS1A03G0063500	A0A3B5XTX3	Tr-type G domain-containing protein	GO:0006414	translational elongation	GO:1990904 | GO:0005829	ribonucleoprotein complex | cytosol	GO:0005525 | GO:0003746 | GO:0003924 | GO:0043022 | GO:0000166	GTP binding | translation elongation factor activity | GTPase activity | ribosome binding | nucleotide binding	TraesCS1A01G027600	TraesCS1A02G027600
TraesCS1A03G0064000	A0A3B5XUU1	DUF6598 domain-containing protein	GO:0034355	NAD salvage	GO:0005829	cytosol	GO:0004516	nicotinate phosphoribosyltransferase activity	TraesCS1A01G027700	TraesCS1A02G027700
TraesCS1A03G0064100	A0A3B5XTE3	DUF6598 domain-containing protein	GO:0034355	NAD salvage	GO:0005829	cytosol	GO:0004516	nicotinate phosphoribosyltransferase activity	TraesCS1A01G027800	TraesCS1A02G027800
TraesCS1A03G0064300	A0A3B5XTM2	DUF6598 domain-containing protein	NA	NA	NA	NA	NA	NA	TraesCS1A01G027900	TraesCS1A02G027900
TraesCS1A03G0064500	A0A3B5XTV8	DUF6598 domain-containing protein	NA	NA	NA	NA	NA	NA	TraesCS1A01G028000	TraesCS1A02G028000
TraesCS1A03G0064700	A0A3B5XTX8	Subtilisin-chymotrypsin inhibitor-2A	GO:0009611 | GO:0010466	response to wounding | negative regulation of peptidase activity	NA	NA	GO:0004867 | GO:0030414	serine-type endopeptidase inhibitor activity | peptidase inhibitor activity	TraesCS1A01G028100	TraesCS1A02G028100
TraesCS1A03G0064800	A0A341ZE11	Subtilisin-chymotrypsin inhibitor-2A	GO:0009611 | GO:0010466	response to wounding | negative regulation of peptidase activity	NA	NA	GO:0004867 | GO:0030414	serine-type endopeptidase inhibitor activity | peptidase inhibitor activity	TraesCS1A01G028200	TraesCS1A02G028200
TraesCS1A03G0064900	A0A3B5XTE7	Uncharacterized protein | TraesCS1A03G0064900	GO:0009611 | GO:0010466	response to wounding | negative regulation of peptidase activity	NA	NA	GO:0004867 | GO:0030414	serine-type endopeptidase inhibitor activity | peptidase inhibitor activity	TraesCS1A01G028300	TraesCS1A02G028300
TraesCS1A03G0065000	A0A3B5XTM6	RGH1	GO:0006952 | GO:0051707	defense response | response to other organism	NA	NA	GO:0005524 | GO:0043531	ATP binding | ADP binding	TraesCS1A01G028400	TraesCS1A02G028400
TraesCS1A03G0065300	A0A3B5XTW2	RGH1	GO:0006952 | GO:0051707	defense response | response to other organism	NA	NA	GO:0005524 | GO:0043531	ATP binding | ADP binding	TraesCS1A01G028500	TraesCS1A02G028500
TraesCS1A03G0065500	A0A3B5XTY3	Uncharacterized protein | TraesCS1A03G0065500	GO:0006952 | GO:0051707	defense response | response to other organism	GO:0005758	mitochondrial intermembrane space	GO:0005524 | GO:0043531	ATP binding | ADP binding	TraesCS1A01G028600	TraesCS1A02G028600
TraesCS1A03G0065600	A0A3B5XUV1	Uncharacterized protein | TraesCS1A03G0065600	GO:0006952 | GO:0051707	defense response | response to other organism	GO:0005758	mitochondrial intermembrane space	GO:0005524 | GO:0043531	ATP binding | ADP binding	TraesCS1A01G028700	TraesCS1A02G028700
TraesCS1A03G0065900	A0A3B5XTF1	RGH1	GO:0006952 | GO:0051707	defense response | response to other organism	NA	NA	GO:0005524 | GO:0043531	ATP binding | ADP binding	TraesCS1A01G028900	TraesCS1A02G028900
TraesCS1A03G0066000	A0A3B5XTN1	Uncharacterized protein | TraesCS1A03G0066000	NA	NA	NA	NA	NA	NA	TraesCS1A01G029000	TraesCS1A02G029000
TraesCS1A03G0066200	A0A3B5XTY8 | A0A3B5XTW7	NB-ARC domain-containing protein | RGH1	GO:0006952 | GO:0051707	defense response | response to other organism	NA	NA	GO:0043531 | GO:0005524	ADP binding | ATP binding	TraesCS1A01G029100	TraesCS1A02G029100
TraesCS1A03G0066300	A0A3B5XUV6	PUM-HD domain-containing protein	GO:0006417 | GO:0010608	regulation of translation | post-transcriptional regulation of gene expression	GO:0005737	cytoplasm	GO:0003723 | GO:0003729	RNA binding | mRNA binding	TraesCS1A01G029200	TraesCS1A02G029200
TraesCS1A03G0066600	A0A3B5XTF6	Hyperosmolality-gated Ca2+ permeable channel	GO:0098655 | GO:0006811	cation transmembrane transport | ion transport	GO:0005886 | GO:0016020	plasma membrane | membrane	GO:0005227	calcium activated cation channel activity	TraesCS1A01G029300	TraesCS1A02G029300
TraesCS1A03G0066700	A0A3B5XTN6	Uncharacterized protein | TraesCS1A03G0066700	NA	NA	NA	NA	NA	NA	TraesCS1A01G029400	TraesCS1A02G029400
TraesCS1A03G0067100	A0A3B5XTX1	Acetyltransferase	NA	NA	NA	NA	GO:0016747	acyltransferase activity; transferring groups other than amino-acyl groups	TraesCS1A01G029500	TraesCS1A02G029500
TraesCS1A03G0067300	A0A3B5XTZ3	Uncharacterized protein | TraesCS1A03G0067300	NA	NA	NA	NA	NA	NA	TraesCS1A01G029600	TraesCS1A02G029600
TraesCS1A03G0067400	A0A3B5XUW2	Rx N-terminal domain-containing protein	GO:0006952	defense response	NA	NA	GO:0005524	ATP binding	TraesCS1A01G029700	TraesCS1A02G029700
TraesCS1A03G0067500	A0A3B5XTG3	RING-type E3 ubiquitin transferase (EC 2.3.2.27)	GO:0016567	protein ubiquitination	GO:0005737	cytoplasm	GO:0061630 | GO:0046872	ubiquitin protein ligase activity | metal ion binding	TraesCS1A01G029800	TraesCS1A02G029800
TraesCS1A03G0068000	A0A3B5XTP1	Protein DETOXIFICATION (Multidrug and toxic compound extrusion protein)	GO:0055085 | GO:1990961	transmembrane transport | xenobiotic detoxification by transmembrane export across the plasma membrane	GO:0016020	membrane	GO:0015297 | GO:0042910 | GO:0022857	antiporter activity | xenobiotic transmembrane transporter activity | transmembrane transporter activity	TraesCS1A01G029900	TraesCS1A02G029900
TraesCS1A03G0068100	A0A3B5XTX5	Uncharacterized protein | TraesCS1A03G0068100	NA	NA	GO:0009535 | GO:0016020	chloroplast thylakoid membrane | membrane	NA	NA	TraesCS1A01G030000	TraesCS1A02G030000
TraesCS1A03G0068200	A0A3B5XTZ8	NAD(P)-binding domain-containing protein	NA	NA	NA	NA	GO:0016491	oxidoreductase activity	TraesCS1A01G030100	TraesCS1A02G030100
TraesCS1A03G0068300	A0A3B5XUW8	Uncharacterized protein | TraesCS1A03G0068300	GO:0006355	regulation of DNA-templated transcription	GO:0005634	nucleus	GO:0003700 | GO:0043565	DNA-binding transcription factor activity | sequence-specific DNA binding	TraesCS1A01G030200	TraesCS1A02G030200
TraesCS1A03G0068500	A0A3B5XTG7	Uncharacterized protein | TraesCS1A03G0068500	GO:0006355	regulation of DNA-templated transcription	GO:0005634	nucleus	GO:0003700 | GO:0043565	DNA-binding transcription factor activity | sequence-specific DNA binding	TraesCS1A01G030300	TraesCS1A02G030300
TraesCS1A03G0068800	A0A3B5XTP6	Jasmonate O-methyltransferase	GO:0032259	methylation	NA	NA	GO:0008168 | GO:0008757	methyltransferase activity | S-adenosylmethionine-dependent methyltransferase activity	TraesCS1A01G030400	TraesCS1A02G030400
TraesCS1A03G0069000	A0A3B5XTY2	ATP-dependent RNA helicase (EC 3.6.4.13)	GO:0042254	ribosome biogenesis	GO:0005634	nucleus	GO:0005524 | GO:0003723 | GO:0003676 | GO:0003724 | GO:0016787 | GO:0000166 | GO:0004386	ATP binding | RNA binding | nucleic acid binding | RNA helicase activity | hydrolase activity | nucleotide binding | helicase activity	TraesCS1A01G030500	TraesCS1A02G030500
TraesCS1A03G0069100	A0A3B5XU04	Rab5-interacting protein	GO:0097250 | GO:0006996	mitochondrial respirasome assembly | organelle organization	GO:0016020 | GO:0005783 | GO:0005789	membrane | endoplasmic reticulum | endoplasmic reticulum membrane	NA	NA	TraesCS1A01G030600	TraesCS1A02G030600
TraesCS1A03G0069300	A0A3B5XUX3	PGR5-like protein 1A; chloroplastic	GO:0009773	photosynthetic electron transport in photosystem I	GO:0009535 | GO:0016020	chloroplast thylakoid membrane | membrane	GO:0016730	oxidoreductase activity; acting on iron-sulfur proteins as donors	TraesCS1A01G030700	TraesCS1A02G030700
TraesCS1A03G0070300	A0A3B5XTH1 | A0A3B5XTY7 | A0A3B5XTQ1	Protein kinase domain-containing protein | Protein kinase domain-containing protein | Protein kinase domain-containing protein	GO:0006468 | GO:0016310 | GO:0002229 | GO:0042742	protein phosphorylation | phosphorylation | defense response to oomycetes | defense response to bacterium	GO:0005886	plasma membrane	GO:0005524 | GO:0004672 | GO:0004674 | GO:0000166 | GO:0016301 | GO:0016740 | GO:0004675	ATP binding | protein kinase activity | protein serine/threonine kinase activity | nucleotide binding | kinase activity | transferase activity | transmembrane receptor protein serine/threonine kinase activity	TraesCS1A01G030900	TraesCS1A02G030900
TraesCS1A03G0070400	A0A3B5XU09	Nucleotide-diphospho-sugar transferase domain-containing protein	NA	NA	NA	NA	NA	NA	TraesCS1A01G031000	TraesCS1A02G031000
TraesCS1A03G0070500	A0A3B5XUX7	Cysteine proteinase	GO:0006508 | GO:0051603	proteolysis | proteolysis involved in protein catabolic process	GO:0005615 | GO:0005764	extracellular space | lysosome	GO:0004197 | GO:0008234 | GO:0016787 | GO:0008233	cysteine-type endopeptidase activity | cysteine-type peptidase activity | hydrolase activity | peptidase activity	TraesCS1A01G031100	TraesCS1A02G031100
TraesCS1A03G0070800	A0A3B5XTH5	Protein kinase domain-containing protein	GO:0006468 | GO:0016310	protein phosphorylation | phosphorylation	NA	NA	GO:0005524 | GO:0004672 | GO:0004674 | GO:0000166 | GO:0016301 | GO:0016740	ATP binding | protein kinase activity | protein serine/threonine kinase activity | nucleotide binding | kinase activity | transferase activity	TraesCS1A01G031200	TraesCS1A02G031200
TraesCS1A03G0070900	A0A3B5XTQ5	Uncharacterized protein | TraesCS1A03G0070900	GO:0055085 | GO:0006857	transmembrane transport | oligopeptide transport	GO:0016020	membrane	GO:0022857	transmembrane transporter activity	TraesCS1A01G031300	TraesCS1A02G031300
TraesCS1A03G0071100	A0A3B5XTZ1	Uncharacterized protein | TraesCS1A03G0071100	NA	NA	NA	NA	NA	NA	TraesCS1A01G031400	TraesCS1A02G031400
TraesCS1A03G0071500	A0A3B5XU13	Nucleotide-diphospho-sugar transferase domain-containing protein	NA	NA	NA	NA	NA	NA	TraesCS1A01G031500	TraesCS1A02G031500
TraesCS1A03G0071700	A0A3B5XUY4	Restorer of fertility-like protein	NA	NA	NA	NA	GO:0005515	protein binding	TraesCS1A01G031600	TraesCS1A02G031600
TraesCS1A03G0071800	A0A3B5XTI1	Restorer of fertility-like protein	NA	NA	NA	NA	GO:0005515	protein binding	TraesCS1A01G031700	TraesCS1A02G031700
TraesCS1A03G0071900	A0A3B5XTR1	Protein kinase domain-containing protein	GO:0006468 | GO:0016310	protein phosphorylation | phosphorylation	GO:0016020	membrane	GO:0005524 | GO:0004672 | GO:0004674 | GO:0005515 | GO:0000166 | GO:0016301 | GO:0016740	ATP binding | protein kinase activity | protein serine/threonine kinase activity | protein binding | nucleotide binding | kinase activity | transferase activity	TraesCS1A01G031800	TraesCS1A02G031800
TraesCS1A03G0072000	A0A3B5XTZ7	Protein kinase domain-containing protein	GO:0006468 | GO:0016310	protein phosphorylation | phosphorylation	GO:0016020	membrane	GO:0005524 | GO:0004672 | GO:0004674 | GO:0005515 | GO:0000166 | GO:0016301 | GO:0016740	ATP binding | protein kinase activity | protein serine/threonine kinase activity | protein binding | nucleotide binding | kinase activity | transferase activity	TraesCS1A01G031900	TraesCS1A02G031900
TraesCS1A03G0072200	A0A3B5XU18	O-methyltransferase domain-containing protein	GO:0032259 | GO:0019438	methylation | aromatic compound biosynthetic process	NA	NA	GO:0046983 | GO:0008168 | GO:0008757 | GO:0008171	protein dimerization activity | methyltransferase activity | S-adenosylmethionine-dependent methyltransferase activity | O-methyltransferase activity	TraesCS1A01G032000	TraesCS1A02G032000
TraesCS1A03G0072300	A0A3B5XUY9	Chalcone synthase	GO:0009058 | GO:0009813 | GO:0030639	biosynthetic process | flavonoid biosynthetic process | polyketide biosynthetic process	NA	NA	GO:0016747 | GO:0016746 | GO:0016740	acyltransferase activity; transferring groups other than amino-acyl groups | acyltransferase activity | transferase activity	TraesCS1A01G032100	TraesCS1A02G032100
TraesCS1A03G0072400	A0A3B5XTI6	O-methyltransferase domain-containing protein	GO:0032259 | GO:0019438	methylation | aromatic compound biosynthetic process	NA	NA	GO:0046983 | GO:0008168 | GO:0008757 | GO:0008171	protein dimerization activity | methyltransferase activity | S-adenosylmethionine-dependent methyltransferase activity | O-methyltransferase activity	TraesCS1A01G032200	TraesCS1A02G032200
TraesCS1A03G0072500	A0A3B5XTR5	Chalcone synthase	GO:0009058 | GO:0009813 | GO:0030639	biosynthetic process | flavonoid biosynthetic process | polyketide biosynthetic process	NA	NA	GO:0016747 | GO:0016746 | GO:0016740	acyltransferase activity; transferring groups other than amino-acyl groups | acyltransferase activity | transferase activity	TraesCS1A01G032300	TraesCS1A02G032300
TraesCS1A03G0072600	A0A3B5XU01	O-methyltransferase domain-containing protein	GO:0032259 | GO:0019438	methylation | aromatic compound biosynthetic process	NA	NA	GO:0046983 | GO:0008168 | GO:0008757 | GO:0008171	protein dimerization activity | methyltransferase activity | S-adenosylmethionine-dependent methyltransferase activity | O-methyltransferase activity	TraesCS1A01G032400	TraesCS1A02G032400
TraesCS1A03G0072700	A0A3B5XU24	Uncharacterized protein | TraesCS1A03G0072700	NA	NA	NA	NA	NA	NA	TraesCS1A01G032500	TraesCS1A02G032500
TraesCS1A03G0073200	A0A3B5XTJ1 | A0A3B5XUZ6	Uncharacterized protein | TraesCS1A03G0073200 | Isopenicillin N synthase-like Fe(2+) 2OG dioxygenase domain-containing protein	NA	NA	NA	NA	NA	NA	TraesCS1A01G032600	TraesCS1A02G032600
TraesCS1A03G0073300	A0A3B5XTS1 | A0A3B5XU06	Replication protein A subunit | Replication protein A subunit	GO:0006281 | GO:0006310 | GO:0006260 | GO:0006974 | GO:0000724 | GO:0007004 | GO:0006289 | GO:0051321 | GO:0006268	DNA repair | DNA recombination | DNA replication | cellular response to DNA damage stimulus | double-strand break repair via homologous recombination | telomere maintenance via telomerase | nucleotide-excision repair | meiotic cell cycle | DNA unwinding involved in DNA replication	GO:0005634 | GO:0005662	nucleus | DNA replication factor A complex	GO:0008270 | GO:0003677 | GO:0003676 | GO:0046872 | GO:0003684 | GO:0043047	zinc ion binding | DNA binding | nucleic acid binding | metal ion binding | damaged DNA binding | single-stranded telomeric DNA binding	TraesCS1A01G032700	TraesCS1A02G032700
TraesCS1A03G0073400	A0A3B5XU31	Tyrosine decarboxylase	GO:0006520 | GO:0019752 | GO:1901564	cellular amino acid metabolic process | carboxylic acid metabolic process | organonitrogen compound metabolic process	GO:0005737	cytoplasm	GO:0003824 | GO:0016831 | GO:0030170 | GO:0016830 | GO:0016829	catalytic activity | carboxy-lyase activity | pyridoxal phosphate binding | carbon-carbon lyase activity | lyase activity	TraesCS1A01G032800	TraesCS1A02G032800
TraesCS1A03G0073500	A0A3B5XV01	Protein DETOXIFICATION (Multidrug and toxic compound extrusion protein)	GO:0055085 | GO:1990961	transmembrane transport | xenobiotic detoxification by transmembrane export across the plasma membrane	GO:0016020	membrane	GO:0022857 | GO:0015297 | GO:0042910	transmembrane transporter activity | antiporter activity | xenobiotic transmembrane transporter activity	TraesCS1A01G032900	TraesCS1A02G032900
TraesCS1A03G0073700	A0A3B5XTJ6	Uncharacterized protein | TraesCS1A03G0073700	GO:0006405 | GO:0000972	RNA export from nucleus | transcription-dependent tethering of RNA polymerase II gene DNA at nuclear periphery	GO:0005643	nuclear pore	GO:0003723 | GO:0043130 | GO:0005515	RNA binding | ubiquitin binding | protein binding	TraesCS1A01G033000	TraesCS1A02G033000
TraesCS1A03G0073800	A0A3B5XTS4	F-box domain-containing protein	GO:0031146	SCF-dependent proteasomal ubiquitin-dependent protein catabolic process	GO:0019005	SCF ubiquitin ligase complex	GO:0005515	protein binding	TraesCS1A01G033100	TraesCS1A02G033100
TraesCS1A03G0074000	A0A3B5XU10	Uncharacterized protein | TraesCS1A03G0074000	NA	NA	GO:0000139 | GO:0016020 | GO:0005794	Golgi membrane | membrane | Golgi apparatus	GO:0016757 | GO:0016763 | GO:0016740	glycosyltransferase activity | pentosyltransferase activity | transferase activity	TraesCS1A01G033200	TraesCS1A02G033200
TraesCS1A03G0074600	Unknown_TraesCS1A03G0074600	Unknown_TraesCS1A03G0074600	NA	NA	NA	NA	NA	NA	TraesCS1A01G033288	TraesCS1A02G033288
TraesCS1A03G0075000	A0A3B5XU35	Mitochondrial import inner membrane translocase subunit	GO:0015031	protein transport	GO:0005739 | GO:0005743	mitochondrion | mitochondrial inner membrane	NA	NA	TraesCS1A01G033300	TraesCS1A02G033300
TraesCS1A03G0075300	A0A3B5XV06	Uncharacterized protein | TraesCS1A03G0075300	NA	NA	NA	NA	NA	NA	TraesCS1A01G033400	TraesCS1A02G033400
TraesCS1A03G0075700	Unknown_TraesCS1A03G0075700	Unknown_TraesCS1A03G0075700	NA	NA	NA	NA	NA	NA	TraesCS1A01G033501	TraesCS1A02G033501
TraesCS1A03G0076000	A0A3B5XTK1	Uncharacterized protein | TraesCS1A03G0076000	GO:0045037 | GO:0003333	protein import into chloroplast stroma | amino acid transmembrane transport	GO:0009707 | GO:0016020	chloroplast outer membrane | membrane	GO:0015171 | GO:0022857	amino acid transmembrane transporter activity | transmembrane transporter activity	TraesCS1A01G033500	TraesCS1A02G033500
TraesCS1A03G0076400	A0A3B5XU15	Outer envelope pore protein 16; chloroplastic	GO:0045037 | GO:0003333	protein import into chloroplast stroma | amino acid transmembrane transport	GO:0009707 | GO:0016020	chloroplast outer membrane | membrane	GO:0015171 | GO:0022857	amino acid transmembrane transporter activity | transmembrane transporter activity	TraesCS1A01G033600	TraesCS1A02G033600
TraesCS1A03G0076600	A0A3B5XU40	protein-serine/threonine phosphatase (EC 3.1.3.16)	GO:0006470	protein dephosphorylation	NA	NA	GO:0017018 | GO:0004722 | GO:0016787 | GO:0004721	myosin phosphatase activity | protein serine/threonine phosphatase activity | hydrolase activity | phosphoprotein phosphatase activity	TraesCS1A01G033700	TraesCS1A02G033700
TraesCS1A03G0076700	A0A3B5XV12	Pectin acetylesterase (EC 3.1.1.-)	GO:0071555	cell wall organization	GO:0005576	extracellular region	GO:0016787 | GO:0052793	hydrolase activity | pectin acetylesterase activity	TraesCS1A01G033800	TraesCS1A02G033800
TraesCS1A03G0077000	A0A3B5XTK6	Protein kinase domain-containing protein	NA	NA	NA	NA	NA	NA	TraesCS1A01G033900	TraesCS1A02G033900
TraesCS1A03G0077600	A0A3B5XTT4	Plastocyanin-like domain-containing protein	NA	NA	GO:0016020	membrane	GO:0016491	oxidoreductase activity	TraesCS1A01G034000	TraesCS1A02G034000
TraesCS1A03G0078000	A0A3B5XU21	Hyperosmolality-gated Ca2+ permeable channel	GO:0098655 | GO:0006811	cation transmembrane transport | ion transport	GO:0005886 | GO:0016020	plasma membrane | membrane	GO:0005227	calcium activated cation channel activity	TraesCS1A01G034100	TraesCS1A02G034100
TraesCS1A03G0078100	A0A3B5XU44	TF-B3 domain-containing protein	NA	NA	GO:0005634	nucleus	GO:0003677	DNA binding	TraesCS1A01G034200	TraesCS1A02G034200
TraesCS1A03G0078200	A0A3B5XTL1 | A0A3B5XV17	RING-type domain-containing protein | RING-type domain-containing protein	NA	NA	NA	NA	GO:0016740 | GO:0005515	transferase activity | protein binding	TraesCS1A01G034300	TraesCS1A02G034300
TraesCS1A03G0078400	A0A3B5XTT9	Uncharacterized protein | TraesCS1A03G0078400	NA	NA	NA	NA	NA	NA	TraesCS1A01G034400	TraesCS1A02G034400
TraesCS1A03G0079100	A0A3B5XU26	QWRF motif-containing protein 3	GO:0051225	spindle assembly	GO:0005737 | GO:0005880	cytoplasm | nuclear microtubule	GO:0008017	microtubule binding	TraesCS1A01G034500	TraesCS1A02G034500
TraesCS1A03G0079200	A0A3B5XU49	Uncharacterized protein | TraesCS1A03G0079200	GO:0006629	lipid metabolic process	NA	NA	GO:0008374	O-acyltransferase activity	TraesCS1A01G034600	TraesCS1A02G034600
TraesCS1A03G0079600	A0A3B5XV22	Uncharacterized protein | TraesCS1A03G0079600	GO:0006629	lipid metabolic process	NA	NA	NA	NA	TraesCS1A01G034700	TraesCS1A02G034700
TraesCS1A03G0080200	A0A3B5XTL5	GRF-type domain-containing protein	NA	NA	NA	NA	GO:0008270 | GO:0046872	zinc ion binding | metal ion binding	TraesCS1A01G034800	TraesCS1A02G034800
TraesCS1A03G0080500	A0A3B5XTU4	Cytochrome P450	GO:0016125 | GO:0016126	sterol metabolic process | sterol biosynthetic process	GO:0016020	membrane	GO:0016491 | GO:0020037 | GO:0004497 | GO:0005506 | GO:0016705 | GO:0046872	oxidoreductase activity | heme binding | monooxygenase activity | iron ion binding | oxidoreductase activity; acting on paired donors; with incorporation or reduction of molecular oxygen | metal ion binding	TraesCS1A01G034900	TraesCS1A02G034900
TraesCS1A03G0080900	A0A3B5XU30	Nuclear pore complex protein NUP43	NA	NA	GO:0031080	nuclear pore outer ring	GO:0005515	protein binding	TraesCS1A01G035000	TraesCS1A02G035000
TraesCS1A03G0081200	A0A3B5XU54	ENTH domain-containing protein	GO:0072583 | GO:0048268 | GO:0051179 | GO:0006897 | GO:0006900	clathrin-dependent endocytosis | clathrin coat assembly | localization | endocytosis | vesicle budding from membrane	GO:0005794 | GO:0005905 | GO:0030136 | GO:0031410	Golgi apparatus | clathrin-coated pit | clathrin-coated vesicle | cytoplasmic vesicle	GO:0030276 | GO:0005543 | GO:0005545 | GO:0000149 | GO:0005546 | GO:0032050	clathrin binding | phospholipid binding | 1-phosphatidylinositol binding | SNARE binding | phosphatidylinositol-4;5-bisphosphate binding | clathrin heavy chain binding	TraesCS1A01G035100	TraesCS1A02G035100
TraesCS1A03G0081500	A0A3B5XV27	Dof zinc finger protein	GO:0006355	regulation of DNA-templated transcription	GO:0005634	nucleus	GO:0003677 | GO:0003700 | GO:0046872	DNA binding | DNA-binding transcription factor activity | metal ion binding	TraesCS1A01G035200	TraesCS1A02G035200
TraesCS1A03G0081600	A0A3B5XTM0	Uncharacterized protein | TraesCS1A03G0081600	NA	NA	NA	NA	NA	NA	TraesCS1A01G035300	TraesCS1A02G035300
TraesCS1A03G0081700	A0A3B5XTU9	Myb/SANT-like domain-containing protein	NA	NA	NA	NA	NA	NA	TraesCS1A01G035400	TraesCS1A02G035400
TraesCS1A03G0081900	A0A3B5XTM5 | A0A3B5XU38 | A0A3B5XU59 | A0A3B5XV33	Uncharacterized protein | TraesCS1A03G0081900 | Uncharacterized protein | TraesCS1A03G0081900 | Uncharacterized protein | TraesCS1A03G0081900 | Uncharacterized protein | TraesCS1A03G0081900	NA	NA	NA	NA	NA	NA	TraesCS1A01G035500	TraesCS1A02G035500
TraesCS1A03G0082100	A0A3B5XTV6	Gnk2-homologous domain-containing protein	NA	NA	NA	NA	NA	NA	TraesCS1A01G035600	TraesCS1A02G035600
TraesCS1A03G0083200	A0A3B5XU42	Protein kinase domain-containing protein	GO:0006468 | GO:0007166 | GO:0016310	protein phosphorylation | cell surface receptor signaling pathway | phosphorylation	GO:0005886 | GO:0016020	plasma membrane | membrane	GO:0005524 | GO:0004672 | GO:0005509 | GO:0030247 | GO:0004674 | GO:0000166 | GO:0016301 | GO:0016740	ATP binding | protein kinase activity | calcium ion binding | polysaccharide binding | protein serine/threonine kinase activity | nucleotide binding | kinase activity | transferase activity	TraesCS1A01G035700	TraesCS1A02G035700
TraesCS1A03G0083300	Unknown_TraesCS1A03G0083300	Unknown_TraesCS1A03G0083300	NA	NA	NA	NA	NA	NA	TraesCS1A01G035800	TraesCS1A02G035800
TraesCS1A03G0083400	A0A3B5XV37	Uncharacterized protein | TraesCS1A03G0083400	GO:0006952 | GO:0051707	defense response | response to other organism	NA	NA	GO:0005524 | GO:0043531	ATP binding | ADP binding	TraesCS1A01G035900	TraesCS1A02G035900
TraesCS1A03G0084000	A0A3B5XTN0	Uncharacterized protein | TraesCS1A03G0084000	GO:0006355	regulation of DNA-templated transcription	GO:0005634	nucleus	GO:0003700	DNA-binding transcription factor activity	TraesCS1A01G036000	TraesCS1A02G036000
TraesCS1A03G0084400	A0A3B5XTW1 | A0A3B5XU47	ACT domain-containing protein ACR (Protein ACT DOMAIN REPEATS) | ACT domain-containing protein ACR (Protein ACT DOMAIN REPEATS)	NA	NA	NA	NA	GO:0016597	amino acid binding	TraesCS1A01G036100	TraesCS1A02G036100
TraesCS1A03G0084800	A0A3B5XU69	Chalcone-flavonone isomerase family protein	GO:0006631	fatty acid metabolic process	GO:0009570	chloroplast stroma	GO:0005504 | GO:0016872	fatty acid binding | intramolecular lyase activity	TraesCS1A01G036200	TraesCS1A02G036200
TraesCS1A03G0085000	A0A3B5XV42	Galectin domain-containing protein	GO:0006486 | GO:0044238 | GO:0009059 | GO:1901137	protein glycosylation | primary metabolic process | macromolecule biosynthetic process | carbohydrate derivative biosynthetic process	GO:0016020 | GO:0000139 | GO:0005794	membrane | Golgi membrane | Golgi apparatus	GO:0030246 | GO:0016757 | GO:0016758 | GO:0008378 | GO:0016740	carbohydrate binding | glycosyltransferase activity | hexosyltransferase activity | galactosyltransferase activity | transferase activity	TraesCS1A01G036300	TraesCS1A02G036300
TraesCS1A03G0085200	A0A3B5XTN5	F-box domain-containing protein	NA	NA	NA	NA	GO:0005515	protein binding	TraesCS1A01G036400	TraesCS1A02G036400
TraesCS1A03G0085300	A0A3B5XTW5	F-box domain-containing protein	NA	NA	NA	NA	GO:0005515	protein binding	TraesCS1A01G036500	TraesCS1A02G036500
TraesCS1A03G0087000	A0A3B5XU52	Uncharacterized protein | TraesCS1A03G0087000	GO:0048367 | GO:0008285	shoot system development | negative regulation of cell population proliferation	GO:0005886	plasma membrane	NA	NA	TraesCS1A01G036600	TraesCS1A02G036600
TraesCS1A03G0087100	A0A3B5XU74	Zerumbone synthase	NA	NA	NA	NA	NA	NA	TraesCS1A01G036700	TraesCS1A02G036700
TraesCS1A03G0087200	A0A3B5XV47	DUF295 domain-containing protein	NA	NA	NA	NA	GO:0005515	protein binding	TraesCS1A01G036800	TraesCS1A02G036800
TraesCS1A03G0088000	A0A3B5XTP0	Uncharacterized protein | TraesCS1A03G0088000	NA	NA	NA	NA	NA	NA	TraesCS1A01G036900	TraesCS1A02G036900
TraesCS1A03G0088200	A0A3B5XTW8	DUF4283 domain-containing protein	GO:0000244	spliceosomal tri-snRNP complex assembly	GO:0071013 | GO:0005682	catalytic step 2 spliceosome | U5 snRNP	GO:0030620 | GO:0030619 | GO:0097157 | GO:0017070 | GO:0030623	U2 snRNA binding | U1 snRNA binding | pre-mRNA intronic binding | U6 snRNA binding | U5 snRNA binding	TraesCS1A01G037000	TraesCS1A02G037000
TraesCS1A03G0088700	A0A3B5XU56	F-box domain-containing protein	NA	NA	NA	NA	GO:0005515	protein binding	TraesCS1A01G037100	TraesCS1A02G037100
TraesCS1A03G0088900	A0A3B5XU78	Uncharacterized protein | TraesCS1A03G0088900	GO:0031087	deadenylation-independent decapping of nuclear-transcribed mRNA	GO:0016020 | GO:0000932	membrane | P-body	NA	NA	TraesCS1A01G037200	TraesCS1A02G037200
TraesCS1A03G0089000	A0A3B5XV53	Thaumatin-like protein	GO:0006952	defense response	NA	NA	NA	NA	TraesCS1A01G037300	TraesCS1A02G037300
TraesCS1A03G0089100	A0A3B5XTP5 | A0A3B5XTX4	Cation/H+ exchanger domain-containing protein | Cation/H+ exchanger domain-containing protein	GO:0055085 | GO:0006812 | GO:0006885	transmembrane transport | cation transport | regulation of pH	GO:0016020 | GO:0009941 | GO:0012505	membrane | chloroplast envelope | endomembrane system	GO:0015299	solute:proton antiporter activity	TraesCS1A01G037400	TraesCS1A02G037400
TraesCS1A03G0089300	A0A3B5XU61	Uncharacterized protein | TraesCS1A03G0089300	NA	NA	NA	NA	NA	NA	TraesCS1A01G037500	TraesCS1A02G037500
TraesCS1A03G0089400	A0A3B5XU83	3-ketoacyl-CoA synthase (EC 2.3.1.-)	GO:0006633	fatty acid biosynthetic process	GO:0016020	membrane	GO:0016747 | GO:0016746 | GO:0016740	acyltransferase activity; transferring groups other than amino-acyl groups | acyltransferase activity | transferase activity	TraesCS1A01G037600	TraesCS1A02G037600
TraesCS1A03G0089500	A0A3B5XV58	Phenylalanine ammonia-lyase (EC 4.3.1.24)	GO:0006559 | GO:0009800 | GO:0009698	L-phenylalanine catabolic process | cinnamic acid biosynthetic process | phenylpropanoid metabolic process	GO:0005737	cytoplasm	GO:0003824 | GO:0045548 | GO:0016841 | GO:0016829	catalytic activity | phenylalanine ammonia-lyase activity | ammonia-lyase activity | lyase activity	TraesCS1A01G037700	TraesCS1A02G037700
TraesCS1A03G0089700	A0A3B5XTQ0	Phenylalanine ammonia-lyase (EC 4.3.1.24)	GO:0006559 | GO:0009800 | GO:0009698	L-phenylalanine catabolic process | cinnamic acid biosynthetic process | phenylpropanoid metabolic process	GO:0005737	cytoplasm	GO:0003824 | GO:0045548 | GO:0016841 | GO:0016829	catalytic activity | phenylalanine ammonia-lyase activity | ammonia-lyase activity | lyase activity	TraesCS1A01G037800	TraesCS1A02G037800
TraesCS1A03G0090000	A0A3B5XTX9	Uncharacterized protein | TraesCS1A03G0090000	NA	NA	NA	NA	NA	NA	TraesCS1A01G037900	TraesCS1A02G037900
TraesCS1A03G0090400	A0A3B5XU66	Uncharacterized protein | TraesCS1A03G0090400	NA	NA	NA	NA	NA	NA	TraesCS1A01G038000	TraesCS1A02G038000
TraesCS1A03G0090500	A0A3B5XU87	Histone H2A	NA	NA	GO:0005634 | GO:0000786 | GO:0005694	nucleus | nucleosome | chromosome	GO:0003677 | GO:0030527 | GO:0046982	DNA binding | structural constituent of chromatin | protein heterodimerization activity	TraesCS1A01G038100	TraesCS1A02G038100
TraesCS1A03G0090800	A0A3B5XV63	Histone H2A	NA	NA	GO:0005634 | GO:0000786 | GO:0005694	nucleus | nucleosome | chromosome	GO:0003677 | GO:0030527 | GO:0046982	DNA binding | structural constituent of chromatin | protein heterodimerization activity	TraesCS1A01G038200	TraesCS1A02G038200
TraesCS1A03G0090900	A0A3B5XTQ6	inorganic diphosphatase (EC 3.6.1.1)	GO:0006796	phosphate-containing compound metabolic process	GO:0005737 | GO:0005829	cytoplasm | cytosol	GO:0000287 | GO:0004427 | GO:0046872 | GO:0016787	magnesium ion binding | inorganic diphosphate phosphatase activity | metal ion binding | hydrolase activity	TraesCS1A01G038300	TraesCS1A02G038300
TraesCS1A03G0091000	Unknown_TraesCS1A03G0091000	Unknown_TraesCS1A03G0091000	NA	NA	NA	NA	GO:0008270 | GO:0003677 | GO:0003950	zinc ion binding | DNA binding | NAD+ ADP-ribosyltransferase activity	TraesCS1A01G038400	TraesCS1A02G038400
TraesCS1A03G0091500	A0A3B5XU90	Ubiquitin-like protease family profile domain-containing protein	NA	NA	NA	NA	NA	NA	TraesCS1A01G038500	TraesCS1A02G038500
TraesCS1A03G0091600	A0A3B5XV68	NB-ARC domain-containing protein	GO:0006952	defense response	NA	NA	NA	NA	TraesCS1A01G038600	TraesCS1A02G038600
TraesCS1A03G0091700	A0A3B5XTR0	Uncharacterized protein | TraesCS1A03G0091700	NA	NA	NA	NA	NA	NA	TraesCS1A01G038800	TraesCS1A02G038800
TraesCS1A03G0091800	A0A3B5XTY9	Uncharacterized protein | TraesCS1A03G0091800	NA	NA	NA	NA	NA	NA	TraesCS1A01G038828	TraesCS1A02G038828
TraesCS1A03G0093200	A0A3B5XU79	Knottin scorpion toxin-like domain-containing protein	NA	NA	NA	NA	NA	NA	TraesCS1A01G039000	TraesCS1A02G039000
TraesCS1A03G0093300	A0A3B5XTR4 | A0A3B5XTZ4 | A0A3B5XU85 | A0A3B5XU95 | A0A3B5XV72	TF-B3 domain-containing protein | TF-B3 domain-containing protein | Aminotransferase-like plant mobile domain-containing protein | TF-B3 domain-containing protein | TF-B3 domain-containing protein	NA	NA	GO:0005634	nucleus	GO:0003677	DNA binding	TraesCS1A01G039100	TraesCS1A02G039100
TraesCS1A03G0093500	A0A3B5XUA0	Morc S5 domain-containing protein	GO:0002833 | GO:0031349 | GO:0032103	positive regulation of response to biotic stimulus | positive regulation of defense response | positive regulation of response to external stimulus	GO:0005634	nucleus	GO:0004519 | GO:0016887	endonuclease activity | ATP hydrolysis activity	TraesCS1A01G039200	TraesCS1A02G039200
TraesCS1A03G0093700	A0A3B5XV77	Inositol polyphosphate-related phosphatase domain-containing protein	GO:0046855 | GO:0046856	inositol phosphate dephosphorylation | phosphatidylinositol dephosphorylation	NA	NA	GO:0003824 | GO:0016791 | GO:0004445 | GO:0016787 | GO:0004439 | GO:0034485	catalytic activity | phosphatase activity | inositol-polyphosphate 5-phosphatase activity | hydrolase activity | phosphatidylinositol-4;5-bisphosphate 5-phosphatase activity | phosphatidylinositol-3;4;5-trisphosphate 5-phosphatase activity	TraesCS1A01G039300	TraesCS1A02G039300
TraesCS1A03G0094000	A0A3B5XTS0 | A0A3B5XTZ9	Protein HGH1 N-terminal domain-containing protein | Protein HGH1 N-terminal domain-containing protein	NA	NA	NA	NA	NA	NA	TraesCS1A01G039400	TraesCS1A02G039400
TraesCS1A03G0094800	A0A3B5XU89	Knottin scorpion toxin-like domain-containing protein	NA	NA	NA	NA	NA	NA	TraesCS1A01G039600	TraesCS1A02G039600
TraesCS1A03G0095200	A0A3B5XUA4	ABC transmembrane type-1 domain-containing protein	GO:0055085	transmembrane transport	GO:0016020	membrane	GO:0005524 | GO:0042626 | GO:0140359 | GO:0016887 | GO:0000166	ATP binding | ATPase-coupled transmembrane transporter activity | ABC-type transporter activity | ATP hydrolysis activity | nucleotide binding	TraesCS1A01G039700	TraesCS1A02G039700
TraesCS1A03G0095400	A0A3B5XV84	3-ketoacyl-CoA synthase (EC 2.3.1.-)	GO:0006633	fatty acid biosynthetic process	GO:0016020	membrane	GO:0016747 | GO:0016746 | GO:0016740	acyltransferase activity; transferring groups other than amino-acyl groups | acyltransferase activity | transferase activity	TraesCS1A01G039800	TraesCS1A02G039800
TraesCS1A03G0095500	A0A3B5XTS5	DUF4220 domain-containing protein	NA	NA	GO:0016020	membrane	NA	NA	TraesCS1A01G039900	TraesCS1A02G039900
TraesCS1A03G0095600	A0A3B5XU03	Late embryogenesis abundant protein LEA-2 subgroup domain-containing protein	NA	NA	GO:0016020	membrane	NA	NA	TraesCS1A01G040000	TraesCS1A02G040000
TraesCS1A03G0095700	A0A3B5XU93	C2H2-type domain-containing protein	NA	NA	NA	NA	NA	NA	TraesCS1A01G040100	TraesCS1A02G040100
TraesCS1A03G0096200	A0A3B5XUA9	C2H2-type domain-containing protein	NA	NA	NA	NA	NA	NA	TraesCS1A01G040200	TraesCS1A02G040200
TraesCS1A03G0096300	A0A3B5XV89	C2H2-type domain-containing protein	NA	NA	NA	NA	NA	NA	TraesCS1A01G040300	TraesCS1A02G040300
TraesCS1A03G0096400	A0A3B5XTT0	Uncharacterized protein | TraesCS1A03G0096400	NA	NA	NA	NA	GO:0008270 | GO:0003723 | GO:0003676	zinc ion binding | RNA binding | nucleic acid binding	TraesCS1A01G040400	TraesCS1A02G040400
TraesCS1A03G0096600	A0A3B5XU08	MRPL25 domain-containing protein	NA	NA	NA	NA	NA	NA	TraesCS1A01G040500	TraesCS1A02G040500
TraesCS1A03G0096700	A0A3B5XU98	Glucose-6-phosphate isomerase (EC 5.3.1.9)	GO:0006094 | GO:0006096 | GO:0051156 | GO:1901135	gluconeogenesis | glycolytic process | glucose 6-phosphate metabolic process | carbohydrate derivative metabolic process	GO:0005829	cytosol	GO:0097367 | GO:0004347 | GO:0048029 | GO:0016853	carbohydrate derivative binding | glucose-6-phosphate isomerase activity | monosaccharide binding | isomerase activity	TraesCS1A01G040600	TraesCS1A02G040600
TraesCS1A03G0096800	A0A3B5XUB4	Rx N-terminal domain-containing protein	GO:0006952 | GO:0051707	defense response | response to other organism	NA	NA	GO:0005524	ATP binding	TraesCS1A01G040700	TraesCS1A02G040700
TraesCS1A03G0096900	A0A3B5XV94	Powder tolerance-related protein	NA	NA	NA	NA	NA	NA	TraesCS1A01G040800	TraesCS1A02G040800
TraesCS1A03G0097100	A0A3B5XTT6	3-ketoacyl-CoA synthase (EC 2.3.1.-)	GO:0006633	fatty acid biosynthetic process	GO:0016020	membrane	GO:0016747 | GO:0016746 | GO:0016740	acyltransferase activity; transferring groups other than amino-acyl groups | acyltransferase activity | transferase activity	TraesCS1A01G040900	TraesCS1A02G040900
TraesCS1A03G0097300	A0A341NID8	Uncharacterized protein | TraesCS1A03G0097300	NA	NA	NA	NA	NA	NA	TraesCS1A01G041000	TraesCS1A02G041000
TraesCS1A03G0098000	A0A3B5XUA3	NB-ARC domain-containing protein	GO:0006952 | GO:0051707	defense response | response to other organism	NA	NA	GO:0043531	ADP binding	TraesCS1A01G041100	TraesCS1A02G041100
TraesCS1A03G0098200	A0A3B5XUB9	Subtilisin-chymotrypsin inhibitor-2A	GO:0009611 | GO:0010466	response to wounding | negative regulation of peptidase activity	NA	NA	GO:0004867 | GO:0030414	serine-type endopeptidase inhibitor activity | peptidase inhibitor activity	TraesCS1A01G041200	TraesCS1A02G041200
TraesCS1A03G0098300	A0A3B5XV99	Uncharacterized protein | TraesCS1A03G0098300	GO:0009611 | GO:0010466	response to wounding | negative regulation of peptidase activity	NA	NA	GO:0004867 | GO:0030414	serine-type endopeptidase inhibitor activity | peptidase inhibitor activity	TraesCS1A01G041300	TraesCS1A02G041300
TraesCS1A03G0098700	A0A3B5XTU1	Subtilisin-chymotrypsin inhibitor-2A	GO:0009611 | GO:0010466	response to wounding | negative regulation of peptidase activity	NA	NA	GO:0004867 | GO:0030414	serine-type endopeptidase inhibitor activity | peptidase inhibitor activity	TraesCS1A01G041400	TraesCS1A02G041400
TraesCS1A03G0098800	A0A3B5XU19	Uncharacterized protein | TraesCS1A03G0098800	GO:0009611 | GO:0010466	response to wounding | negative regulation of peptidase activity	NA	NA	GO:0004867 | GO:0030414	serine-type endopeptidase inhibitor activity | peptidase inhibitor activity	TraesCS1A01G041500	TraesCS1A02G041500
TraesCS1A03G0098900	A0A3B5XUA8	Uncharacterized protein | TraesCS1A03G0098900	GO:0009611 | GO:0010466	response to wounding | negative regulation of peptidase activity	NA	NA	GO:0004867 | GO:0030414	serine-type endopeptidase inhibitor activity | peptidase inhibitor activity	TraesCS1A01G041600	TraesCS1A02G041600
TraesCS1A03G0099000	A0A3B5XUC4	Uncharacterized protein | TraesCS1A03G0099000	NA	NA	NA	NA	GO:0016747	acyltransferase activity; transferring groups other than amino-acyl groups	TraesCS1A01G041700	TraesCS1A02G041700
TraesCS1A03G0099100	A0A3B5XVA5	DUF6598 domain-containing protein	NA	NA	NA	NA	NA	NA	TraesCS1A01G041800	TraesCS1A02G041800
TraesCS1A03G0099400	A0A3B5XTU5	DUF6598 domain-containing protein	GO:0034355	NAD salvage	GO:0005829	cytosol	GO:0004516	nicotinate phosphoribosyltransferase activity	TraesCS1A01G041900	TraesCS1A02G041900
TraesCS1A03G0099500	A0A341SHI7	Zinc finger GRF-type domain-containing protein	NA	NA	GO:0016020	membrane	NA	NA	TraesCS1A01G042000	TraesCS1A02G042000
TraesCS1A03G0099800	A0A3B5XUB3	DUF6598 domain-containing protein	NA	NA	NA	NA	NA	NA	TraesCS1A01G042100	TraesCS1A02G042100
TraesCS1A03G0100400	A0A3B5XUC7	Uncharacterized protein | TraesCS1A03G0100400	GO:0017148	negative regulation of translation	NA	NA	GO:0030598	rRNA N-glycosylase activity	TraesCS1A01G042200	TraesCS1A02G042200
TraesCS1A03G0100600	Unknown_TraesCS1A03G0100600	Unknown_TraesCS1A03G0100600	NA	NA	NA	NA	NA	NA	TraesCS1A01G042300	TraesCS1A02G042300
TraesCS1A03G0100800	A0A3B5XTV1	Germin-like protein	NA	NA	GO:0048046 | GO:0005576	apoplast | extracellular region	GO:0030145 | GO:0046872	manganese ion binding | metal ion binding	TraesCS1A01G042400	TraesCS1A02G042400
TraesCS1A03G0100900	A0A3B5XU28	J domain-containing protein	NA	NA	GO:0005783	endoplasmic reticulum	NA	NA	TraesCS1A01G042500	TraesCS1A02G042500
TraesCS1A03G0101600	A0A3B5XUD2	Uncharacterized protein | TraesCS1A03G0101600	GO:0006355	regulation of DNA-templated transcription	GO:0005634	nucleus	GO:0003700 | GO:0043565 | GO:0003677	DNA-binding transcription factor activity | sequence-specific DNA binding | DNA binding	TraesCS1A01G042700	TraesCS1A02G042700
TraesCS1A03G0102200	A0A3B5XVB2	Uncharacterized protein | TraesCS1A03G0102200	NA	NA	NA	NA	NA	NA	TraesCS1A01G042800	TraesCS1A02G042800
TraesCS1A03G0102900	A0A3B5XTV5	SET domain-containing protein	GO:0034968 | GO:0016571 | GO:0006338	histone lysine methylation | histone methylation | chromatin remodeling	GO:0005634 | GO:0005694	nucleus | chromosome	GO:0008270 | GO:0018024 | GO:0005515 | GO:0003690 | GO:0042054	zinc ion binding | histone-lysine N-methyltransferase activity | protein binding | double-stranded DNA binding | histone methyltransferase activity	TraesCS1A01G042900	TraesCS1A02G042900
TraesCS1A03G0103000	A0A3B5XU33	Uncharacterized protein | TraesCS1A03G0103000	GO:0016117	carotenoid biosynthetic process	NA	NA	GO:0009974	zeinoxanthin epsilon hydroxylase activity	TraesCS1A01G043000	TraesCS1A02G043000
TraesCS1A03G0103100	A0A3B5XUC1	PPC domain-containing protein	GO:0006355	regulation of DNA-templated transcription	GO:0005634	nucleus	GO:0003700 | GO:0003680	DNA-binding transcription factor activity | minor groove of adenine-thymine-rich DNA binding	TraesCS1A01G043100	TraesCS1A02G043100
TraesCS1A03G0103400	A0A3B5XUD6	Coiled-coil domain-containing protein	GO:0000398 | GO:0008380	mRNA splicing; via spliceosome | RNA splicing	GO:0071014 | GO:0005684	post-mRNA release spliceosomal complex | U2-type spliceosomal complex	NA	NA	TraesCS1A01G043200	TraesCS1A02G043200
TraesCS1A03G0103600	A0A3B5XVB7	Uncharacterized protein | TraesCS1A03G0103600	NA	NA	NA	NA	NA	NA	TraesCS1A01G043300	TraesCS1A02G043300
TraesCS1A03G0103700	A0A3B5XTW0	Uncharacterized protein | TraesCS1A03G0103700	NA	NA	NA	NA	GO:0005515	protein binding	TraesCS1A01G043400	TraesCS1A02G043400
TraesCS1A03G0104100	A0A3B5XU37	ENT domain-containing protein	GO:0050832	defense response to fungus	GO:0005634	nucleus	NA	NA	TraesCS1A01G043500	TraesCS1A02G043500
TraesCS1A03G0104200	A0A3B5XUC6	Elongin-A	GO:0006368 | GO:0006807 | GO:0043170 | GO:0044238	transcription elongation by RNA polymerase II promoter | nitrogen compound metabolic process | macromolecule metabolic process | primary metabolic process	GO:0005634 | GO:0070449	nucleus | elongin complex	NA	NA	TraesCS1A01G043600	TraesCS1A02G043600
TraesCS1A03G0104300	A0A3B5XUE0	Alginate lyase 2 domain-containing protein	NA	NA	NA	NA	NA	NA	TraesCS1A01G043700	TraesCS1A02G043700
TraesCS1A03G0104400	A0A3B5XVC2	Transcription elongation factor 1 homolog	GO:0006368	transcription elongation by RNA polymerase II promoter	GO:0008023 | GO:0005634	transcription elongation factor complex | nucleus	GO:0046872 | GO:0000993	metal ion binding | RNA polymerase II complex binding	TraesCS1A01G043800	TraesCS1A02G043800
TraesCS1A03G0104500	A0A3B5XTW6	Laccase (EC 1.10.3.2) (Benzenediol:oxygen oxidoreductase) (Diphenol oxidase) (Urishiol oxidase)	GO:0046274	lignin catabolic process	GO:0048046 | GO:0005576	apoplast | extracellular region	GO:0016491 | GO:0005507 | GO:0052716 | GO:0046872	oxidoreductase activity | copper ion binding | hydroquinone:oxygen oxidoreductase activity | metal ion binding	TraesCS1A01G043900	TraesCS1A02G043900
TraesCS1A03G0105600	A0A3B5XU41	Uncharacterized protein | TraesCS1A03G0105600	GO:0016567 | GO:0045732	protein ubiquitination | positive regulation of protein catabolic process	NA	NA	GO:0005515	protein binding	TraesCS1A01G044000	TraesCS1A02G044000
TraesCS1A03G0105800	A0A3B5XUD1	Uncharacterized protein | TraesCS1A03G0105800	GO:0016567 | GO:0045732	protein ubiquitination | positive regulation of protein catabolic process	NA	NA	NA	NA	TraesCS1A01G044100	TraesCS1A02G044100
TraesCS1A03G0105900	A0A3B5XUE5	Uncharacterized protein | TraesCS1A03G0105900	GO:0006606 | GO:0090114 | GO:0015031	protein import into nucleus | COPII-coated vesicle budding | protein transport	GO:0030127 | GO:0031080	COPII vesicle coat | nuclear pore outer ring	GO:0005198 | GO:0005515	structural molecule activity | protein binding	TraesCS1A01G044200	TraesCS1A02G044200
TraesCS1A03G0106100	A0A3B5XVC6	Uncharacterized protein | TraesCS1A03G0106100	NA	NA	NA	NA	NA	NA	TraesCS1A01G044300	TraesCS1A02G044300
TraesCS1A03G0106400	A0A3B5XTX2	PGG domain-containing protein	NA	NA	GO:0016020	membrane	GO:0005515	protein binding	TraesCS1A01G044400	TraesCS1A02G044400
TraesCS1A03G0106500	A0A3B5XU46 | A0A3B5XUD5	YTH domain-containing family protein | YTH domain-containing family protein	GO:0043488 | GO:0061157	regulation of mRNA stability | mRNA destabilization	GO:0005737	cytoplasm	GO:0003723 | GO:1990247 | GO:0003729	RNA binding | N6-methyladenosine-containing RNA binding | mRNA binding	TraesCS1A01G044500	TraesCS1A02G044500
TraesCS1A03G0106600	A0A3B5XUE8	7;8-dihydroneopterin aldolase (EC 4.1.2.25)	GO:0046654 | GO:0046656 | GO:0006760	tetrahydrofolate biosynthetic process | folic acid biosynthetic process | folic acid-containing compound metabolic process	GO:0005737	cytoplasm	GO:0004150 | GO:0003824 | GO:0016829	dihydroneopterin aldolase activity | catalytic activity | lyase activity	TraesCS1A01G044600	TraesCS1A02G044600
TraesCS1A03G0107000	A0A3B5XVC9	DUF569 domain-containing protein	NA	NA	NA	NA	NA	NA	TraesCS1A01G044700	TraesCS1A02G044700
TraesCS1A03G0107200	A0A3B5XTX6	Uncharacterized protein | TraesCS1A03G0107200	GO:0055085 | GO:1902559	transmembrane transport | 3'-phospho-5'-adenylyl sulfate transmembrane transport	GO:0005789 | GO:0000139 | GO:0016020	endoplasmic reticulum membrane | Golgi membrane | membrane	GO:0022857 | GO:0015297 | GO:0046964	transmembrane transporter activity | antiporter activity | 3'-phosphoadenosine 5'-phosphosulfate transmembrane transporter activity	TraesCS1A01G044800	TraesCS1A02G044800
TraesCS1A03G0107300	A0A3B5XU51	MIKC-type MADS-box transcription factor	GO:0006355 | GO:0006357 | GO:0045944 | GO:0006351	regulation of DNA-templated transcription | regulation of transcription by RNA polymerase II | positive regulation of transcription by RNA polymerase II | DNA-templated transcription	GO:0005634	nucleus	GO:0003677 | GO:0046983 | GO:0003700 | GO:0000981 | GO:0000977 | GO:0000978	DNA binding | protein dimerization activity | DNA-binding transcription factor activity | DNA-binding transcription factor activity; RNA polymerase II-specific | RNA polymerase II transcription regulatory region sequence-specific DNA binding | RNA polymerase II cis-regulatory region sequence-specific DNA binding	TraesCS1A01G044900	TraesCS1A02G044900
TraesCS1A03G0107400	A0A3B5XUD9	MIKC-type MADS-box transcription factor	GO:0006355 | GO:0006357 | GO:0045944 | GO:0006351	regulation of DNA-templated transcription | regulation of transcription by RNA polymerase II | positive regulation of transcription by RNA polymerase II | DNA-templated transcription	GO:0005634	nucleus	GO:0003677 | GO:0046983 | GO:0003700 | GO:0000981 | GO:0000977 | GO:0000978	DNA binding | protein dimerization activity | DNA-binding transcription factor activity | DNA-binding transcription factor activity; RNA polymerase II-specific | RNA polymerase II transcription regulatory region sequence-specific DNA binding | RNA polymerase II cis-regulatory region sequence-specific DNA binding	TraesCS1A01G045000	TraesCS1A02G045000
TraesCS1A03G0107500	A0A3B5XUF0	F-box domain-containing protein	NA	NA	NA	NA	GO:0005515	protein binding	TraesCS1A01G045100	TraesCS1A02G045100
TraesCS1A03G0108300	A0A3B5XTY0 | A0A3B5XVD4	Protein-tyrosine-phosphatase MKP1 | Protein-tyrosine-phosphatase MKP1	GO:0006470 | GO:0016311 | GO:0009809	protein dephosphorylation | dephosphorylation | lignin biosynthetic process	NA	NA	GO:0008138 | GO:0016791 | GO:0016616 | GO:0045551 | GO:0016787 | GO:0004721	protein tyrosine/serine/threonine phosphatase activity | phosphatase activity | oxidoreductase activity; acting on the CH-OH group of donors; NAD or NADP as acceptor | cinnamyl-alcohol dehydrogenase activity | hydrolase activity | phosphoprotein phosphatase activity	TraesCS1A01G045300	TraesCS1A02G045300
TraesCS1A03G0108500	A0A3B5XU58	Beta-hexosaminidase (EC 3.2.1.52)	GO:0005975 | GO:0008152 | GO:0030203	carbohydrate metabolic process | metabolic process | glycosaminoglycan metabolic process	GO:0016020	membrane	GO:0004553 | GO:0004563 | GO:0102148 | GO:0016798 | GO:0016787	hydrolase activity; hydrolyzing O-glycosyl compounds | beta-N-acetylhexosaminidase activity | N-acetyl-beta-D-galactosaminidase activity | hydrolase activity; acting on glycosyl bonds | hydrolase activity	TraesCS1A01G045400	TraesCS1A02G045400
TraesCS1A03G0108700	A0A3B5XUE3	Uncharacterized protein | TraesCS1A03G0108700	NA	NA	NA	NA	NA	NA	TraesCS1A01G045500	TraesCS1A02G045500
TraesCS1A03G0108800	A0A3B5XUF4	Uncharacterized protein | TraesCS1A03G0108800	NA	NA	NA	NA	NA	NA	TraesCS1A01G045600	TraesCS1A02G045600
TraesCS1A03G0109100	A0A3B5XVD9	Dehydroascorbate reductase	GO:0010731 | GO:0098869 | GO:0033355 | GO:0042221	protein glutathionylation | cellular oxidant detoxification | ascorbate glutathione cycle | response to chemical	NA	NA	GO:0004364 | GO:0045174	glutathione transferase activity | glutathione dehydrogenase (ascorbate) activity	TraesCS1A01G045700	TraesCS1A02G045700
TraesCS1A03G0109300	A0A3B5XTY5	Cupin type-1 domain-containing protein	NA	NA	NA	NA	GO:0045735	nutrient reservoir activity	TraesCS1A01G045800	TraesCS1A02G045800
TraesCS1A03G0110000	A0A3B5XU63	Zinc finger GRF-type domain-containing protein	NA	NA	NA	NA	NA	NA	TraesCS1A01G045900	TraesCS1A02G045900
TraesCS1A03G0110100	A0A3B5XUE7	Glucan endo-1;3-beta-D-glucosidase	GO:0005975 | GO:0008152	carbohydrate metabolic process | metabolic process	GO:0005886	plasma membrane	GO:0004553 | GO:0016798 | GO:0016787	hydrolase activity; hydrolyzing O-glycosyl compounds | hydrolase activity; acting on glycosyl bonds | hydrolase activity	TraesCS1A01G046000	TraesCS1A02G046000
TraesCS1A03G0110200	A0A3B5XUF7 | A0A3B5XVE3	DUF4378 domain-containing protein | DUF4378 domain-containing protein	NA	NA	NA	NA	NA	NA	TraesCS1A01G046100	TraesCS1A02G046100
TraesCS1A03G0110900	Unknown_TraesCS1A03G0110900	Unknown_TraesCS1A03G0110900	NA	NA	NA	NA	NA	NA	TraesCS1A01G046300	TraesCS1A02G046300
TraesCS1A03G0111400	A0A3B5XU70	Trichome birefringence-like N-terminal domain-containing protein	GO:1990937	xylan acetylation	GO:0005794 | GO:0000139 | GO:0016020	Golgi apparatus | Golgi membrane | membrane	GO:0016740 | GO:0016413 | GO:1990538	transferase activity | O-acetyltransferase activity | xylan O-acetyltransferase activity	TraesCS1A01G046400	TraesCS1A02G046400
TraesCS1A03G0111500	Unknown_TraesCS1A03G0111500	Unknown_TraesCS1A03G0111500	GO:0071569	protein ufmylation	NA	NA	GO:0061666	UFM1 ligase activity	TraesCS1A01G046500	TraesCS1A02G046500
TraesCS1A03G0111700	A0A3B5XVE8	Uncharacterized protein | TraesCS1A03G0111700	GO:0034976 | GO:0032434 | GO:1990592 | GO:0071569	response to endoplasmic reticulum stress | regulation of proteasomal ubiquitin-dependent protein catabolic process | protein K69-linked ufmylation | protein ufmylation	GO:0005789	endoplasmic reticulum membrane	GO:0061666 | GO:0071568 | GO:0016740	UFM1 ligase activity | UFM1 transferase activity | transferase activity	TraesCS1A01G046600	TraesCS1A02G046600
TraesCS1A03G0111900	A0A3B5XTZ5	Uncharacterized protein | TraesCS1A03G0111900	NA	NA	NA	NA	NA	NA	TraesCS1A01G046700	TraesCS1A02G046700
TraesCS1A03G0112200	Unknown_TraesCS1A03G0112200	Unknown_TraesCS1A03G0112200	GO:0003352	regulation of cilium movement	NA	NA	NA	NA	TraesCS1A01G046800	TraesCS1A02G046800
TraesCS1A03G0112400	A0A3B5XUF6	Membrane-associated kinase regulator 4	NA	NA	GO:0005886	plasma membrane	GO:0019210	kinase inhibitor activity	TraesCS1A01G046900	TraesCS1A02G046900
TraesCS1A03G0112500	A0A3B5XUG5	Cation-transporting P-type ATPase N-terminal domain-containing protein	GO:0006874 | GO:0034220 | GO:0070588 | GO:0006816	cellular calcium ion homeostasis | ion transmembrane transport | calcium ion transmembrane transport | calcium ion transport	GO:0016020	membrane	GO:0005524 | GO:0005388 | GO:0015662 | GO:0016887 | GO:0005516 | GO:0000166 | GO:0005215	ATP binding | P-type calcium transporter activity | P-type ion transporter activity | ATP hydrolysis activity | calmodulin binding | nucleotide binding | transporter activity	TraesCS1A01G047000	TraesCS1A02G047000
TraesCS1A03G0112900	A0A3B5XVF3	Uncharacterized protein | TraesCS1A03G0112900	NA	NA	NA	NA	NA	NA	TraesCS1A01G047100	TraesCS1A02G047100
TraesCS1A03G0114300	A0A3B5XU00 | A0A3B5XU76 | A0A3B5XUF9	Potassium transporter | Potassium transporter | Potassium transporter	GO:0071805 | GO:0006811 | GO:0006813	potassium ion transmembrane transport | ion transport | potassium ion transport	GO:0016020	membrane	GO:0015079	potassium ion transmembrane transporter activity	TraesCS1A01G047200	TraesCS1A02G047200
TraesCS1A03G0114500	A0A3B5XUG9	Cytochrome P450	NA	NA	GO:0016020	membrane	GO:0020037 | GO:0004497 | GO:0005506 | GO:0016705 | GO:0046872 | GO:0016491	heme binding | monooxygenase activity | iron ion binding | oxidoreductase activity; acting on paired donors; with incorporation or reduction of molecular oxygen | metal ion binding | oxidoreductase activity	TraesCS1A01G047300	TraesCS1A02G047300
TraesCS1A03G0114600	A0A3B5XVF8	Uncharacterized protein | TraesCS1A03G0114600	NA	NA	GO:0016020	membrane	NA	NA	TraesCS1A01G047400	TraesCS1A02G047400
TraesCS1A03G0114700	A0A3B5XU05	DUF6598 domain-containing protein	NA	NA	NA	NA	NA	NA	TraesCS1A01G047500	TraesCS1A02G047500
TraesCS1A03G0115000	A0A3B5XU81	Glycosyltransferase	NA	NA	NA	NA	GO:0008194 | GO:0016740 | GO:0035251	UDP-glycosyltransferase activity | transferase activity | UDP-glucosyltransferase activity	TraesCS1A01G047700	TraesCS1A02G047700
TraesCS1A03G0115500	A0A3B5XUG3	Protein kinase domain-containing protein	GO:0006468 | GO:0002229 | GO:0042742 | GO:0016310	protein phosphorylation | defense response to oomycetes | defense response to bacterium | phosphorylation	GO:0005886 | GO:0016020	plasma membrane | membrane	GO:0030246 | GO:0005524 | GO:0004672 | GO:0004675 | GO:0000166 | GO:0016301 | GO:0016740	carbohydrate binding | ATP binding | protein kinase activity | transmembrane receptor protein serine/threonine kinase activity | nucleotide binding | kinase activity | transferase activity	TraesCS1A01G048000	TraesCS1A02G048000
TraesCS1A03G0115600	A0A3B5XUH3	Protein kinase domain-containing protein	GO:0006468 | GO:0002229 | GO:0042742 | GO:0016310	protein phosphorylation | defense response to oomycetes | defense response to bacterium | phosphorylation	GO:0005886 | GO:0016020	plasma membrane | membrane	GO:0030246 | GO:0005524 | GO:0004672 | GO:0004675 | GO:0000166 | GO:0016301 | GO:0016740	carbohydrate binding | ATP binding | protein kinase activity | transmembrane receptor protein serine/threonine kinase activity | nucleotide binding | kinase activity | transferase activity	TraesCS1A01G048100	TraesCS1A02G048100
TraesCS1A03G0116200	A0A3B5XVG2	DUF6598 domain-containing protein	NA	NA	NA	NA	NA	NA	TraesCS1A01G048200	TraesCS1A02G048200
TraesCS1A03G0116400	A0A3B5XU11	Tr-type G domain-containing protein	GO:0042256	mature ribosome assembly	GO:1990904 | GO:0005829	ribonucleoprotein complex | cytosol	GO:0005525 | GO:0003924 | GO:0043022 | GO:0000166	GTP binding | GTPase activity | ribosome binding | nucleotide binding	TraesCS1A01G048300	TraesCS1A02G048300
TraesCS1A03G0116800	A0A3B5XU86	Uncharacterized protein | TraesCS1A03G0116800	NA	NA	NA	NA	GO:0005515	protein binding	TraesCS1A01G048400	TraesCS1A02G048400
TraesCS1A03G0116900	A0A3B5XUG6	Uncharacterized protein | TraesCS1A03G0116900	NA	NA	NA	NA	GO:0005515	protein binding	TraesCS1A01G048500	TraesCS1A02G048500
TraesCS1A03G0117000	Unknown_TraesCS1A03G0117000	Unknown_TraesCS1A03G0117000	GO:0016973	poly(A)+ mRNA export from nucleus	GO:0005643	nuclear pore	NA	NA	TraesCS1A01G048600	TraesCS1A02G048600
TraesCS1A03G0117100	A0A3B5XVG8	Bifunctional inhibitor/plant lipid transfer protein/seed storage helical domain-containing protein	GO:0006869	lipid transport	NA	NA	GO:0008289	lipid binding	TraesCS1A01G048700	TraesCS1A02G048700
TraesCS1A03G0117200	A0A3B5XU16	Uncharacterized protein | TraesCS1A03G0117200	NA	NA	NA	NA	NA	NA	TraesCS1A01G048800	TraesCS1A02G048800
TraesCS1A03G0117300	A0A3B5XU92	Uncharacterized protein | TraesCS1A03G0117300	NA	NA	NA	NA	NA	NA	TraesCS1A01G048900	TraesCS1A02G048900
TraesCS1A03G0118200	A0A3B5XUH0	Uncharacterized protein | TraesCS1A03G0118200	NA	NA	NA	NA	NA	NA	TraesCS1A01G049000	TraesCS1A02G049000
TraesCS1A03G0118300	A0A3B5XUI0	BURP domain-containing protein	NA	NA	NA	NA	NA	NA	TraesCS1A01G049100	TraesCS1A02G049100
TraesCS1A03G0118600	A0A3B5XVH4	NADH:quinone oxidoreductase/Mrp antiporter membrane subunit domain-containing protein	NA	NA	GO:0016020 | GO:0009536	membrane | plastid	NA	NA	TraesCS1A01G049200	TraesCS1A02G049200
TraesCS1A03G0118800	A0A3B5XU20 | A0A3B5XU97 | A0A3B5XUH5	Nuclear pore complex protein | Nuclear pore complex protein | Nuclear pore complex protein	GO:0006355 | GO:0006406 | GO:0006606 | GO:0000973 | GO:0015031 | GO:0051028	regulation of DNA-templated transcription | mRNA export from nucleus | protein import into nucleus | post-transcriptional tethering of RNA polymerase II gene DNA at nuclear periphery | protein transport | mRNA transport	GO:0005643 | GO:0031965 | GO:0031080 | GO:0005634 | GO:0016020 | GO:0005635	nuclear pore | nuclear membrane | nuclear pore outer ring | nucleus | membrane | nuclear envelope	GO:0017056	structural constituent of nuclear pore	TraesCS1A01G049300	TraesCS1A02G049300
TraesCS1A03G0118900	A0A3B5XUI5	Uncharacterized protein | TraesCS1A03G0118900	NA	NA	NA	NA	NA	NA	TraesCS1A01G049400	TraesCS1A02G049400
TraesCS1A03G0119000	A0A3B5XVH8	Uncharacterized protein | TraesCS1A03G0119000	NA	NA	NA	NA	NA	NA	TraesCS1A01G049500	TraesCS1A02G049500
TraesCS1A03G0119600	A0A3B5XU25 | A0A3B5XUA1	ABC transporter domain-containing protein | ABC transporter domain-containing protein	GO:0055085	transmembrane transport	GO:0016020	membrane	GO:0005524 | GO:0140359 | GO:0016887 | GO:0000166 | GO:0042626	ATP binding | ABC-type transporter activity | ATP hydrolysis activity | nucleotide binding | ATPase-coupled transmembrane transporter activity	TraesCS1A01G049600	TraesCS1A02G049600
TraesCS1A03G0120100	A0A3B5XUH9 | A0A3B5XUI9	Arginine/serine-rich splicing factor | Peptidyl-prolyl cis-trans isomerase (PPIase) (EC 5.2.1.8)	GO:0000398	mRNA splicing; via spliceosome	GO:0005634 | GO:0016607	nucleus | nuclear speck	GO:0008270 | GO:0003723 | GO:0003676 | GO:0003755 | GO:0016853 | GO:0003729	zinc ion binding | RNA binding | nucleic acid binding | peptidyl-prolyl cis-trans isomerase activity | isomerase activity | mRNA binding	TraesCS1A01G049700	TraesCS1A02G049700
TraesCS1A03G0121000	A0A3B5XVI3	Glucan endo-1;3-beta-D-glucosidase	GO:0005975 | GO:0008152	carbohydrate metabolic process | metabolic process	GO:0005886	plasma membrane	GO:0004553 | GO:0016798 | GO:0016787	hydrolase activity; hydrolyzing O-glycosyl compounds | hydrolase activity; acting on glycosyl bonds | hydrolase activity	TraesCS1A01G049800	TraesCS1A02G049800
TraesCS1A03G0121300	A0A3B5XU29	Uncharacterized protein | TraesCS1A03G0121300	NA	NA	NA	NA	NA	NA	TraesCS1A01G049900	TraesCS1A02G049900
TraesCS1A03G0121400	A0A3B5XUA6	Uncharacterized protein | TraesCS1A03G0121400	NA	NA	NA	NA	NA	NA	TraesCS1A01G050000	TraesCS1A02G050000
TraesCS1A03G0121700	A0A3B5XUI3 | A0A3B5XUJ2	Enoyl reductase (ER) domain-containing protein | Enoyl reductase (ER) domain-containing protein	GO:0046294 | GO:0071704	formaldehyde catabolic process | organic substance metabolic process	GO:0005829	cytosol	GO:0008270 | GO:0016491 | GO:0004024 | GO:0051903 | GO:0046872	zinc ion binding | oxidoreductase activity | alcohol dehydrogenase activity; zinc-dependent | S-(hydroxymethyl)glutathione dehydrogenase activity | metal ion binding	TraesCS1A01G050100	TraesCS1A02G050100
TraesCS1A03G0121800	A0A3B5XVI9	Aromatic-L-amino-acid decarboxylase	GO:0006520 | GO:0034440 | GO:0019752 | GO:1901564	cellular amino acid metabolic process | lipid oxidation | carboxylic acid metabolic process | organonitrogen compound metabolic process	GO:0005737	cytoplasm	GO:0003824 | GO:0016831 | GO:0030170 | GO:0016702 | GO:0016830 | GO:0016829	catalytic activity | carboxy-lyase activity | pyridoxal phosphate binding | oxidoreductase activity; acting on single donors with incorporation of molecular oxygen; incorporation of two atoms of oxygen | carbon-carbon lyase activity | lyase activity	TraesCS1A01G050200	TraesCS1A02G050200
TraesCS1A03G0122000	A0A3B5XU34	Pentacotripeptide-repeat region of PRORP domain-containing protein	NA	NA	NA	NA	GO:0005515	protein binding	TraesCS1A01G050300	TraesCS1A02G050300
TraesCS1A03G0122200	A0A3B5XUB1	Bidirectional sugar transporter SWEET	GO:0008643 | GO:0034219	carbohydrate transport | carbohydrate transmembrane transport	GO:0005886 | GO:0016020	plasma membrane | membrane	GO:0051119	sugar transmembrane transporter activity	TraesCS1A01G050400	TraesCS1A02G050400
TraesCS1A03G0122300	A0A3B5XUI7	Uncharacterized protein | TraesCS1A03G0122300	NA	NA	NA	NA	NA	NA	TraesCS1A01G050500	TraesCS1A02G050500
TraesCS1A03G0122800	W4ZVB1	Defensin	GO:0006952	defense response	NA	NA	NA	NA	TraesCS1A01G050600	TraesCS1A02G050600
TraesCS1A03G0122900	W4ZVX9	Defensin	GO:0006952	defense response	NA	NA	NA	NA	TraesCS1A01G050700	TraesCS1A02G050700
TraesCS1A03G0123300	A0A3B5XU39	Knottin scorpion toxin-like domain-containing protein	GO:0006952	defense response	NA	NA	NA	NA	TraesCS1A01G050800	TraesCS1A02G050800
TraesCS1A03G0123400	A0A060AJ86	Defensin	GO:0006952	defense response	NA	NA	NA	NA	TraesCS1A01G050900	TraesCS1A02G050900
TraesCS1A03G0123500	A0A3B5XUJ0	FBD domain-containing protein	NA	NA	NA	NA	NA	NA	TraesCS1A01G051000	TraesCS1A02G051000
TraesCS1A03G0123900	A0A3B5XUK3	F-box domain-containing protein	GO:0031146	SCF-dependent proteasomal ubiquitin-dependent protein catabolic process	GO:0019005	SCF ubiquitin ligase complex	NA	NA	TraesCS1A01G051100	TraesCS1A02G051100
TraesCS1A03G0124000	A0A3B5XVJ8	Uncharacterized protein | TraesCS1A03G0124000	NA	NA	NA	NA	NA	NA	TraesCS1A01G051200	TraesCS1A02G051200
TraesCS1A03G0125000	A0A3B5XU45 | A0A3B5XUC0	Uncharacterized protein | TraesCS1A03G0125000 | Uncharacterized protein | TraesCS1A03G0125000	GO:0007131	reciprocal meiotic recombination	NA	NA	NA	NA	TraesCS1A01G051300	TraesCS1A02G051300
TraesCS1A03G0125200	A0A3B5XUJ6	NAB domain-containing protein	NA	NA	GO:0110165	cellular anatomical entity	GO:0003779	actin binding	TraesCS1A01G051400	TraesCS1A02G051400
TraesCS1A03G0126000	A0A3B5XUK9	Co-chaperone protein p23	GO:0006457 | GO:0051131	protein folding | chaperone-mediated protein complex assembly	GO:0005634 | GO:0005829 | GO:0005737	nucleus | cytosol | cytoplasm	GO:0051087 | GO:0051879	chaperone binding | Hsp90 protein binding	TraesCS1A01G051500	TraesCS1A02G051500
TraesCS1A03G0127300	A0A3B5XVK3	F-box domain-containing protein	NA	NA	NA	NA	GO:0005515	protein binding	TraesCS1A01G051600	TraesCS1A02G051600
TraesCS1A03G0127500	A0A3B5XU50	Rhodopsin	NA	NA	NA	NA	NA	NA	TraesCS1A01G051700	TraesCS1A02G051700
TraesCS1A03G0127600	A0A3B5XUC5	Uncharacterized protein | TraesCS1A03G0127600	GO:0010044	response to aluminum ion	GO:0005886 | GO:0016020	plasma membrane | membrane	NA	NA	TraesCS1A01G051800	TraesCS1A02G051800
TraesCS1A03G0127800	A0A3B5XUK0	Uncharacterized protein | TraesCS1A03G0127800	NA	NA	NA	NA	NA	NA	TraesCS1A01G051900	TraesCS1A02G051900
TraesCS1A03G0127900	A0A3B5XUL4	Homeobox domain-containing protein	GO:0099402 | GO:0006355	plant organ development | regulation of DNA-templated transcription	GO:0005634	nucleus	GO:0003677 | GO:0003700	DNA binding | DNA-binding transcription factor activity	TraesCS1A01G052000	TraesCS1A02G052000
TraesCS1A03G0128500	A0A3B5XVK8	Calreticulin	GO:0006457 | GO:0030433	protein folding | ubiquitin-dependent ERAD pathway	GO:0005789 | GO:0005783	endoplasmic reticulum membrane | endoplasmic reticulum	GO:0051082 | GO:0005509	unfolded protein binding | calcium ion binding	TraesCS1A01G052100	TraesCS1A02G052100
TraesCS1A03G0128600	A0A3B5XU55 | A0A3B5XUD0 | A0A3B5XUK4	MHD1 domain-containing protein | MHD1 domain-containing protein | MHD1 domain-containing protein	NA	NA	NA	NA	NA	NA	TraesCS1A01G052200	TraesCS1A02G052200
TraesCS1A03G0129100	A0A3B5XUL7	GDSL esterase/lipase LIP-4	NA	NA	NA	NA	GO:0016788	hydrolase activity; acting on ester bonds	TraesCS1A01G052300	TraesCS1A02G052300
TraesCS1A03G0129300	A0A3B5XVL4	Uncharacterized protein | TraesCS1A03G0129300	NA	NA	NA	NA	GO:0004842	ubiquitin-protein transferase activity	TraesCS1A01G052400	TraesCS1A02G052400
TraesCS1A03G0129600	A0A3B5XU60	CASP-like protein	NA	NA	GO:0005886 | GO:0016020	plasma membrane | membrane	NA	NA	TraesCS1A01G052500	TraesCS1A02G052500
TraesCS1A03G0129800	A0A3B5XUD7	Germin-like protein	NA	NA	GO:0048046 | GO:0005576	apoplast | extracellular region	GO:0030145 | GO:0046872	manganese ion binding | metal ion binding	TraesCS1A01G052600	TraesCS1A02G052600
TraesCS1A03G0129900	A0A3B5XUK6	Germin-like protein	NA	NA	GO:0048046 | GO:0005576	apoplast | extracellular region	GO:0030145 | GO:0046872	manganese ion binding | metal ion binding	TraesCS1A01G052700	TraesCS1A02G052700
TraesCS1A03G0130000	A0A3B5XUM1 | A0A3B5XVL9	CASP-like protein | CASP-like protein	NA	NA	GO:0016020 | GO:0005886	membrane | plasma membrane	NA	NA	TraesCS1A01G052800	TraesCS1A02G052800
TraesCS1A03G0130100	A0A3B5XU65	Germin-like protein	NA	NA	GO:0048046 | GO:0005576	apoplast | extracellular region	GO:0030145 | GO:0046872	manganese ion binding | metal ion binding	TraesCS1A01G052900	TraesCS1A02G052900
TraesCS1A03G0130200	Unknown_TraesCS1A03G0130200	Unknown_TraesCS1A03G0130200	NA	NA	NA	NA	NA	NA	TraesCS1A01G053000	TraesCS1A02G053000
TraesCS1A03G0130400	A0A3B5XUE2	Germin-like protein	NA	NA	GO:0048046 | GO:0005576	apoplast | extracellular region	GO:0030145 | GO:0046872	manganese ion binding | metal ion binding	TraesCS1A01G053100	TraesCS1A02G053100
TraesCS1A03G0132700	A0A3B5XUL2	Uncharacterized protein | TraesCS1A03G0132700	NA	NA	NA	NA	NA	NA	TraesCS1A01G053200	TraesCS1A02G053200
TraesCS1A03G0133000	A0A3B5XUM7	Uncharacterized protein | TraesCS1A03G0133000	NA	NA	NA	NA	NA	NA	TraesCS1A01G053300	TraesCS1A02G053300
TraesCS1A03G0133100	A0A3B5XVM4	DUF295 domain-containing protein	NA	NA	NA	NA	GO:0005515	protein binding	TraesCS1A01G053400	TraesCS1A02G053400
TraesCS1A03G0133300	A0A3B5XU68	Uncharacterized protein | TraesCS1A03G0133300	NA	NA	NA	NA	NA	NA	TraesCS1A01G053500	TraesCS1A02G053500
TraesCS1A03G0133400	Unknown_TraesCS1A03G0133400	Unknown_TraesCS1A03G0133400	NA	NA	NA	NA	GO:0005515	protein binding	TraesCS1A01G053600	TraesCS1A02G053600
TraesCS1A03G0133500	A0A3B5XUL9	THIF-type NAD/FAD binding fold domain-containing protein	GO:0016567 | GO:0006511 | GO:0006974	protein ubiquitination | ubiquitin-dependent protein catabolic process | cellular response to DNA damage stimulus	GO:0005634 | GO:0005737	nucleus | cytoplasm	GO:0008641 | GO:0016874 | GO:0004839	ubiquitin-like modifier activating enzyme activity | ligase activity | ubiquitin activating enzyme activity	TraesCS1A01G053700	TraesCS1A02G053700
TraesCS1A03G0133600	A0A3B5XUN2	Uncharacterized protein | TraesCS1A03G0133600	NA	NA	NA	NA	NA	NA	TraesCS1A01G053800	TraesCS1A02G053800
TraesCS1A03G0133900	A0A3B5XVM9	SRR1-like domain-containing protein	GO:0007017	microtubule-based process	GO:0005634 | GO:0005737	nucleus | cytoplasm	NA	NA	TraesCS1A01G054000	TraesCS1A02G054000
TraesCS1A03G0134500	A0A3B5XU73	DUF3741 domain-containing protein	NA	NA	NA	NA	NA	NA	TraesCS1A01G054200	TraesCS1A02G054200
TraesCS1A03G0134700	Unknown_TraesCS1A03G0134700	Unknown_TraesCS1A03G0134700	NA	NA	GO:0031011	Ino80 complex	NA	NA	TraesCS1A01G054300	TraesCS1A02G054300
TraesCS1A03G0134800	A0A3B5XUM4 | A0A3B5XUN8 | A0A3B5XVN4	Kinesin motor domain-containing protein | Kinesin motor domain-containing protein | Kinesin motor domain-containing protein	GO:0007018 | GO:0051231 | GO:0000070 | GO:0090307	microtubule-based movement | spindle elongation | mitotic sister chromatid segregation | mitotic spindle assembly	GO:0005874 | GO:0005819 | GO:0072686 | GO:0005876	microtubule | spindle | mitotic spindle | spindle microtubule	GO:0005524 | GO:0008017 | GO:0003777 | GO:0000166 | GO:0003774 | GO:0008574	ATP binding | microtubule binding | microtubule motor activity | nucleotide binding | cytoskeletal motor activity | plus-end-directed microtubule motor activity	TraesCS1A01G054400	TraesCS1A02G054400
TraesCS1A03G0135000	A0A3B5XU82	Pentacotripeptide-repeat region of PRORP domain-containing protein	NA	NA	NA	NA	GO:0005515	protein binding	TraesCS1A01G054500	TraesCS1A02G054500
TraesCS1A03G0135100	A0A3B5XUF5	Uncharacterized protein | TraesCS1A03G0135100	NA	NA	NA	NA	NA	NA	TraesCS1A01G054600	TraesCS1A02G054600
TraesCS1A03G0135200	A0A3B5XUM9	Restorer of fertility-like protein	NA	NA	NA	NA	GO:0005515	protein binding	TraesCS1A01G054700	TraesCS1A02G054700
TraesCS1A03G0135300	A0A3B5XUP2	Pentacotripeptide-repeat region of PRORP domain-containing protein	NA	NA	NA	NA	GO:0005515	protein binding	TraesCS1A01G054800	TraesCS1A02G054800
TraesCS1A03G0135500	A0A3B5XU91 | A0A3B5XVN9	C2H2-type domain-containing protein | C2H2-type domain-containing protein	GO:0006357	regulation of transcription by RNA polymerase II	GO:0005634 | GO:0005730	nucleus | nucleolus	GO:0003700 | GO:0080084	DNA-binding transcription factor activity | 5S rDNA binding	TraesCS1A01G054900	TraesCS1A02G054900
TraesCS1A03G0135600	A0A3B5XUG0	Uncharacterized protein | TraesCS1A03G0135600	NA	NA	GO:0016020	membrane	NA	NA	TraesCS1A01G055000	TraesCS1A02G055000
TraesCS1A03G0135700	A0A3B5XUN4	Secreted protein	NA	NA	NA	NA	NA	NA	TraesCS1A01G055100	TraesCS1A02G055100
TraesCS1A03G0135800	A0A3B5XUP7	MARVEL domain-containing protein	NA	NA	GO:0016020	membrane	NA	NA	TraesCS1A01G055200	TraesCS1A02G055200
TraesCS1A03G0136100	A0A3B5XVP4	ENTH domain-containing protein	GO:0006897	endocytosis	GO:0005886 | GO:0005794 | GO:0005768 | GO:0030125 | GO:0031410 | GO:0030136	plasma membrane | Golgi apparatus | endosome | clathrin vesicle coat | cytoplasmic vesicle | clathrin-coated vesicle	GO:0030276 | GO:0005543	clathrin binding | phospholipid binding	TraesCS1A01G055300	TraesCS1A02G055300
TraesCS1A03G0136200	A0A3B5XU96 | A0A3B5XUG4	Ribonuclease II/R domain-containing protein | Ribonuclease II/R domain-containing protein	GO:0090501 | GO:0006635	RNA phosphodiester bond hydrolysis | fatty acid beta-oxidation	GO:0005739	mitochondrion	GO:0003723 | GO:0004540 | GO:0004300	RNA binding | ribonuclease activity | enoyl-CoA hydratase activity	TraesCS1A01G055400	TraesCS1A02G055400
TraesCS1A03G0136500	A0A3B5XUN9	Pentacotripeptide-repeat region of PRORP domain-containing protein	NA	NA	NA	NA	GO:0005515	protein binding	TraesCS1A01G055500	TraesCS1A02G055500
TraesCS1A03G0136600	A0A3B5XUQ2	Pentacotripeptide-repeat region of PRORP domain-containing protein	NA	NA	NA	NA	GO:0005515	protein binding	TraesCS1A01G055600	TraesCS1A02G055600
TraesCS1A03G0136700	A0A3B5XVP9	Uncharacterized protein | TraesCS1A03G0136700	NA	NA	GO:0016020	membrane	NA	NA	TraesCS1A01G055700	TraesCS1A02G055700
TraesCS1A03G0136900	A0A3B5XUA2	Pentacotripeptide-repeat region of PRORP domain-containing protein	NA	NA	NA	NA	GO:0005515	protein binding	TraesCS1A01G055800	TraesCS1A02G055800
TraesCS1A03G0137100	A0A3B5XUG8	Glucan endo-1;3-beta-D-glucosidase	GO:0005975 | GO:0008152	carbohydrate metabolic process | metabolic process	GO:0005886	plasma membrane	GO:0004553 | GO:0016798 | GO:0016787	hydrolase activity; hydrolyzing O-glycosyl compounds | hydrolase activity; acting on glycosyl bonds | hydrolase activity	TraesCS1A01G055900	TraesCS1A02G055900
TraesCS1A03G0137200	A0A3B5XUP5	Pentacotripeptide-repeat region of PRORP domain-containing protein	NA	NA	NA	NA	GO:0005515	protein binding	TraesCS1A01G056000	TraesCS1A02G056000
TraesCS1A03G0137400	A0A3B5XVQ4	Pentacotripeptide-repeat region of PRORP domain-containing protein	NA	NA	GO:0016020	membrane	GO:0005515	protein binding	TraesCS1A01G056105	TraesCS1A02G056105
TraesCS1A03G0137600	A0A3B5XUQ7	Protein ABIL1	NA	NA	GO:0110165	cellular anatomical entity	NA	NA	TraesCS1A01G056100	TraesCS1A02G056100
TraesCS1A03G0137800	A0A3B5XUA7	Uncharacterized protein | TraesCS1A03G0137800	NA	NA	NA	NA	NA	NA	TraesCS1A01G056200	TraesCS1A02G056200
TraesCS1A03G0138000	A0A3B5XUH2	Uncharacterized protein | TraesCS1A03G0138000	NA	NA	GO:0016020	membrane	NA	NA	TraesCS1A01G056400	TraesCS1A02G056400
TraesCS1A03G0138200	A0A3B5XUQ0 | A0A3B5XUR4	F-box domain-containing protein | F-box domain-containing protein	GO:0031146	SCF-dependent proteasomal ubiquitin-dependent protein catabolic process	GO:0019005	SCF ubiquitin ligase complex	GO:0005515	protein binding	TraesCS1A01G056500	TraesCS1A02G056500
TraesCS1A03G0138300	A0A3B5XVQ8	Inosine/uridine-preferring nucleoside hydrolase domain-containing protein	GO:0006152 | GO:0008152 | GO:1901564 | GO:0006139	purine nucleoside catabolic process | metabolic process | organonitrogen compound metabolic process | nucleobase-containing compound metabolic process	GO:0005829	cytosol	GO:0016799 | GO:0008477 | GO:0016798 | GO:0016787	hydrolase activity; hydrolyzing N-glycosyl compounds | purine nucleosidase activity | hydrolase activity; acting on glycosyl bonds | hydrolase activity	TraesCS1A01G056600	TraesCS1A02G056600
TraesCS1A03G0138700	A0A3B5XUB2	HMA domain-containing protein	NA	NA	NA	NA	NA	NA	TraesCS1A01G056700	TraesCS1A02G056700
TraesCS1A03G0138800	A0A3B5XUH6	HMA domain-containing protein	NA	NA	NA	NA	NA	NA	TraesCS1A01G056800	TraesCS1A02G056800
TraesCS1A03G0138900	A0A3B5XUQ5	Uncharacterized protein | TraesCS1A03G0138900	NA	NA	GO:0016020	membrane	NA	NA	TraesCS1A01G056900	TraesCS1A02G056900
TraesCS1A03G0139300	A0A3B5XUR9	Adenylate isopentenyltransferase	GO:0006400 | GO:0009691	tRNA modification | cytokinin biosynthetic process	GO:0005739	mitochondrion	GO:0052381	tRNA dimethylallyltransferase activity	TraesCS1A01G057000	TraesCS1A02G057000
TraesCS1A03G0139400	A0A3B5XVR4	F-box domain-containing protein	NA	NA	NA	NA	GO:0005515	protein binding	TraesCS1A01G057100	TraesCS1A02G057100
TraesCS1A03G0139500	A0A3B5XUB7 | A0A3B5XUI1	Glutamyl-tRNA reductase (EC 1.2.1.70) | Glutamyl-tRNA reductase (EC 1.2.1.70)	GO:0006782 | GO:0033014 | GO:0006779	protoporphyrinogen IX biosynthetic process | tetrapyrrole biosynthetic process | porphyrin-containing compound biosynthetic process	NA	NA	GO:0050661 | GO:0008883 | GO:0016491	NADP binding | glutamyl-tRNA reductase activity | oxidoreductase activity	TraesCS1A01G057200	TraesCS1A02G057200
TraesCS1A03G0139600	A0A3B5XUR0	Pentacotripeptide-repeat region of PRORP domain-containing protein	NA	NA	NA	NA	GO:0005515	protein binding	TraesCS1A01G057300	TraesCS1A02G057300
TraesCS1A03G0139800	A0A3B5XUS3	Pentacotripeptide-repeat region of PRORP domain-containing protein	NA	NA	NA	NA	GO:0005515	protein binding	TraesCS1A01G057400	TraesCS1A02G057400
TraesCS1A03G0139900	A0A3B5XVR9	ABC-2 type transporter domain-containing protein	NA	NA	GO:0016020	membrane	NA	NA	TraesCS1A01G057500	TraesCS1A02G057500
TraesCS1A03G0140000	A0A3B5XUC2	Neprosin domain-containing protein	NA	NA	GO:0016020	membrane	NA	NA	TraesCS1A01G057600	TraesCS1A02G057600
TraesCS1A03G0140400	A0A3B5XUI4	Uncharacterized protein | TraesCS1A03G0140400	NA	NA	NA	NA	NA	NA	TraesCS1A01G057700	TraesCS1A02G057700
TraesCS1A03G0140600	A0A3B5XUR5	F-box domain-containing protein	NA	NA	NA	NA	GO:0005515	protein binding	TraesCS1A01G057800	TraesCS1A02G057800
TraesCS1A03G0140800	A0A3B5XUS8	Remorin C-terminal domain-containing protein	NA	NA	NA	NA	NA	NA	TraesCS1A01G057900	TraesCS1A02G057900
TraesCS1A03G0141000	A0A3B5XVS4	Uncharacterized protein | TraesCS1A03G0141000	NA	NA	NA	NA	NA	NA	TraesCS1A01G058000	TraesCS1A02G058000
TraesCS1A03G0141100	Unknown_TraesCS1A03G0141100	Unknown_TraesCS1A03G0141100	GO:0006468 | GO:0007166	protein phosphorylation | cell surface receptor signaling pathway	NA	NA	GO:0005524 | GO:0004672	ATP binding | protein kinase activity	TraesCS1A01G058100	TraesCS1A02G058100
TraesCS1A03G0141200	A0A3B5XUC9	Protein kinase domain-containing protein	GO:0006468 | GO:0007166 | GO:0016310	protein phosphorylation | cell surface receptor signaling pathway | phosphorylation	GO:0005886 | GO:0016020	plasma membrane | membrane	GO:0005524 | GO:0004672 | GO:0005509 | GO:0030247 | GO:0004674 | GO:0000166 | GO:0016301 | GO:0016740	ATP binding | protein kinase activity | calcium ion binding | polysaccharide binding | protein serine/threonine kinase activity | nucleotide binding | kinase activity | transferase activity	TraesCS1A01G058200	TraesCS1A02G058200
TraesCS1A03G0141300	A0A3B5XUI8	Ribosomal protein L10	GO:0006412	translation	GO:0015934	large ribosomal subunit	GO:0003735	structural constituent of ribosome	TraesCS1A01G058300	TraesCS1A02G058300
TraesCS1A03G0141400	A0A3B5XUS0 | A0A3B5XUT3 | A0A3B5XVS9	AP2/ERF domain-containing protein | AP2/ERF domain-containing protein | AP2/ERF domain-containing protein	GO:0006355 | GO:0006351	regulation of DNA-templated transcription | DNA-templated transcription	GO:0005634	nucleus	GO:0003677 | GO:0003700	DNA binding | DNA-binding transcription factor activity	TraesCS1A01G058400	TraesCS1A02G058400
TraesCS1A03G0142100	A0A3B5XUD4	RecA family profile 1 domain-containing protein	GO:0006357 | GO:0000724 | GO:0006281 | GO:0006807 | GO:0043170 | GO:0044238	regulation of transcription by RNA polymerase II | double-strand break repair via homologous recombination | DNA repair | nitrogen compound metabolic process | macromolecule metabolic process | primary metabolic process	GO:0005634 | GO:0033063 | GO:0005657	nucleus | Rad51B-Rad51C-Rad51D-XRCC2 complex | replication fork	GO:0003677 | GO:0005524 | GO:0000981 | GO:0140664 | GO:0003697 | GO:0003690 | GO:0008094 | GO:0000400	DNA binding | ATP binding | DNA-binding transcription factor activity; RNA polymerase II-specific | ATP-dependent DNA damage sensor activity | single-stranded DNA binding | double-stranded DNA binding | ATP-dependent activity; acting on DNA | four-way junction DNA binding	TraesCS1A01G058500	TraesCS1A02G058500
TraesCS1A03G0142200	A0A3B5XUJ3 | A0A3B5XUS5 | A0A3B5XUT8	Uncharacterized protein | TraesCS1A03G0142200 | Uncharacterized protein | TraesCS1A03G0142200 | Uncharacterized protein | TraesCS1A03G0142200	NA	NA	NA	NA	GO:0008017	microtubule binding	TraesCS1A01G058600	TraesCS1A02G058600
TraesCS1A03G0142300	A0A3B5XVT4	Sugar phosphate transporter domain-containing protein	GO:0055085	transmembrane transport	GO:0016020 | GO:0005794	membrane | Golgi apparatus	GO:0015297	antiporter activity	TraesCS1A01G058700	TraesCS1A02G058700
TraesCS1A03G0142700	A0A3B5XUE1	Amino acid transporter transmembrane domain-containing protein	GO:0003333 | GO:0006865	amino acid transmembrane transport | amino acid transport	GO:0005886 | GO:0016020	plasma membrane | membrane	GO:0015171	amino acid transmembrane transporter activity	TraesCS1A01G058800	TraesCS1A02G058800
TraesCS1A03G0142800	A0A3B5XUJ8 | A0A3B5XUT0	Carbohydrate kinase FGGY C-terminal domain-containing protein | Carbohydrate kinase FGGY C-terminal domain-containing protein	GO:0005975 | GO:0016310 | GO:0046835 | GO:0005997	carbohydrate metabolic process | phosphorylation | carbohydrate phosphorylation | xylulose metabolic process	GO:0005829	cytosol	GO:0016301 | GO:0016773 | GO:0019150 | GO:0004856	kinase activity | phosphotransferase activity; alcohol group as acceptor | D-ribulokinase activity | xylulokinase activity	TraesCS1A01G058900	TraesCS1A02G058900
TraesCS1A03G0143300	A0A3B5XUU4	Uncharacterized protein | TraesCS1A03G0143300	NA	NA	NA	NA	NA	NA	TraesCS1A01G059000	TraesCS1A02G059000
TraesCS1A03G0143500	A0A3B5XVT9	Patatin (EC 3.1.1.-)	GO:0006629 | GO:0016042	lipid metabolic process | lipid catabolic process	NA	NA	GO:0004620 | GO:0047372 | GO:0016787 | GO:0016298	phospholipase activity | acylglycerol lipase activity | hydrolase activity | lipase activity	TraesCS1A01G059100	TraesCS1A02G059100
TraesCS1A03G0143800	Unknown_TraesCS1A03G0143800	Unknown_TraesCS1A03G0143800	GO:0055085	transmembrane transport	GO:0016020	membrane	GO:0022857 | GO:0015205	transmembrane transporter activity | nucleobase transmembrane transporter activity	TraesCS1A01G059200	TraesCS1A02G059200
TraesCS1A03G0144300	A0A3B5XUK2	Neprosin domain-containing protein	NA	NA	NA	NA	NA	NA	TraesCS1A01G059300	TraesCS1A02G059300
TraesCS1A03G0144400	A0A3B5XUT4	Uncharacterized protein | TraesCS1A03G0144400	NA	NA	NA	NA	NA	NA	TraesCS1A01G059400	TraesCS1A02G059400
TraesCS1A03G0144700	Unknown_TraesCS1A03G0144700	Unknown_TraesCS1A03G0144700	GO:0006511	ubiquitin-dependent protein catabolic process	NA	NA	GO:0061630 | GO:0004842	ubiquitin protein ligase activity | ubiquitin-protein transferase activity	TraesCS1A01G059500	TraesCS1A02G059500
TraesCS1A03G0144800	A0A3B5XVU4	PWWP domain-containing protein	NA	NA	NA	NA	NA	NA	TraesCS1A01G059600	TraesCS1A02G059600
TraesCS1A03G0144900	A0A3B5XUJ9	RRM domain-containing protein	NA	NA	NA	NA	NA	NA	TraesCS1A01G059700	TraesCS1A02G059700
TraesCS1A03G0145000	A0A3B5XUK8	Uncharacterized protein | TraesCS1A03G0145000	NA	NA	NA	NA	NA	NA	TraesCS1A01G059800	TraesCS1A02G059800
TraesCS1A03G0145500	A0A3B5XUT9	Myb/SANT-like domain-containing protein	NA	NA	NA	NA	NA	NA	TraesCS1A01G059900	TraesCS1A02G059900
TraesCS1A03G0145800	A0A3B5XUV5	Uncharacterized protein | TraesCS1A03G0145800	NA	NA	NA	NA	NA	NA	TraesCS1A01G060000	TraesCS1A02G060000
TraesCS1A03G0146000	A0A3B5XVU9	GPI-anchor transamidase	GO:0006508 | GO:0051225 | GO:0016255 | GO:0006506	proteolysis | spindle assembly | attachment of GPI anchor to protein | GPI anchor biosynthetic process	GO:0005737 | GO:0005880 | GO:0042765 | GO:0016020	cytoplasm | nuclear microtubule | GPI-anchor transamidase complex | membrane	GO:0008017 | GO:0008233 | GO:0003923 | GO:0016787 | GO:0008234	microtubule binding | peptidase activity | GPI-anchor transamidase activity | hydrolase activity | cysteine-type peptidase activity	TraesCS1A01G060100	TraesCS1A02G060100
TraesCS1A03G0146100	A0A3B5XUK7	C2H2-type domain-containing protein	GO:0010044 | GO:0010447	response to aluminum ion | response to acidic pH	NA	NA	NA	NA	TraesCS1A01G060200	TraesCS1A02G060200
TraesCS1A03G0146200	A0A3B5XUL5	Uncharacterized protein | TraesCS1A03G0146200	NA	NA	NA	NA	NA	NA	TraesCS1A01G060300	TraesCS1A02G060300
TraesCS1A03G0146500	A0A3B5XUU5	Uncharacterized protein | TraesCS1A03G0146500	NA	NA	NA	NA	NA	NA	TraesCS1A01G060400	TraesCS1A02G060400
TraesCS1A03G0146700	A0A3B5XUW4	Pentacotripeptide-repeat region of PRORP domain-containing protein	NA	NA	NA	NA	GO:0005515	protein binding	TraesCS1A01G060500	TraesCS1A02G060500
TraesCS1A03G0146900	A0A3B5XUL1 | A0A3B5XVV4	Interactor of constitutive active ROPs 2; chloroplastic | Interactor of constitutive active ROPs 2; chloroplastic	NA	NA	NA	NA	NA	NA	TraesCS1A01G060600	TraesCS1A02G060600
TraesCS1A03G0147100	A0A3B5XUM0	Ribosome biogenesis regulatory protein	GO:0000055 | GO:0000447 | GO:0042254 | GO:0042273	ribosomal large subunit export from nucleus | endonucleolytic cleavage in ITS1 to separate SSU-rRNA from 5.8S rRNA and LSU-rRNA from tricistronic rRNA transcript (SSU-rRNA; 5.8S rRNA; LSU-rRNA) | ribosome biogenesis | ribosomal large subunit biogenesis	GO:0005634 | GO:0005730 | GO:0030687	nucleus | nucleolus | preribosome; large subunit precursor	NA	NA	TraesCS1A01G060700	TraesCS1A02G060700
TraesCS1A03G0147200	A0A3B5XUU9	RING-type E3 ubiquitin transferase (EC 2.3.2.27)	GO:0006511 | GO:0007275 | GO:0016567	ubiquitin-dependent protein catabolic process | multicellular organism development | protein ubiquitination	GO:0005737	cytoplasm	GO:0008270 | GO:0061630 | GO:0046872 | GO:0016740	zinc ion binding | ubiquitin protein ligase activity | metal ion binding | transferase activity	TraesCS1A01G060800	TraesCS1A02G060800
TraesCS1A03G0147400	A0A3B5XUX1	Uncharacterized protein | TraesCS1A03G0147400	NA	NA	NA	NA	NA	NA	TraesCS1A01G060900	TraesCS1A02G060900
TraesCS1A03G0147500	A0A3B5XVV9	Cathepsin propeptide inhibitor domain-containing protein	NA	NA	NA	NA	NA	NA	TraesCS1A01G061000	TraesCS1A02G061000
TraesCS1A03G0147700	A0A3B5XUL6	Uncharacterized protein | TraesCS1A03G0147700	NA	NA	NA	NA	NA	NA	TraesCS1A01G061100	TraesCS1A02G061100
TraesCS1A03G0147800	A0A3B5XUM5	Uncharacterized protein | TraesCS1A03G0147800	NA	NA	NA	NA	NA	NA	TraesCS1A01G061200	TraesCS1A02G061200
TraesCS1A03G0147900	A0A3B5XUV4	Uncharacterized protein | TraesCS1A03G0147900	NA	NA	NA	NA	NA	NA	TraesCS1A01G061300	TraesCS1A02G061300
TraesCS1A03G0148000	A0A3B5XUX4	Cathepsin propeptide inhibitor domain-containing protein	NA	NA	NA	NA	NA	NA	TraesCS1A01G061400	TraesCS1A02G061400
TraesCS1A03G0148200	A0A3B5XVW5	Protein kinase domain-containing protein	GO:0006468 | GO:0007166 | GO:0016310	protein phosphorylation | cell surface receptor signaling pathway | phosphorylation	GO:0005886	plasma membrane	GO:0005524 | GO:0004672 | GO:0004674 | GO:0000166 | GO:0016301 | GO:0016740	ATP binding | protein kinase activity | protein serine/threonine kinase activity | nucleotide binding | kinase activity | transferase activity	TraesCS1A01G061500	TraesCS1A02G061500
TraesCS1A03G0148700	A0A3B5XUM2	Glycosyltransferase (EC 2.4.1.-)	NA	NA	NA	NA	GO:0008194 | GO:0016740 | GO:0016757 | GO:0035251	UDP-glycosyltransferase activity | transferase activity | glycosyltransferase activity | UDP-glucosyltransferase activity	TraesCS1A01G061600	TraesCS1A02G061600
TraesCS1A03G0148800	A0A3B5XUN0 | A0A3B5XUV9	Glycosyltransferase (EC 2.4.1.-) | Glycosyltransferase (EC 2.4.1.-)	NA	NA	NA	NA	GO:0008194 | GO:0016740 | GO:0016757 | GO:0035251	UDP-glycosyltransferase activity | transferase activity | glycosyltransferase activity | UDP-glucosyltransferase activity	TraesCS1A01G061700	TraesCS1A02G061700
TraesCS1A03G0149000	A0A3B5XUX9	MADS-box domain-containing protein	GO:0006357 | GO:0006351 | GO:0006355	regulation of transcription by RNA polymerase II | DNA-templated transcription | regulation of DNA-templated transcription	GO:0005634	nucleus	GO:0003677 | GO:0046983 | GO:0000981 | GO:0000978	DNA binding | protein dimerization activity | DNA-binding transcription factor activity; RNA polymerase II-specific | RNA polymerase II cis-regulatory region sequence-specific DNA binding	TraesCS1A01G061800	TraesCS1A02G061800
TraesCS1A03G0149800	A0A3B5XVX0	GRF-type domain-containing protein	NA	NA	GO:0016020	membrane	NA	NA	TraesCS1A01G061900	TraesCS1A02G061900
TraesCS1A03G0150200	A0A341NIV5	Uncharacterized protein | TraesCS1A03G0150200	NA	NA	GO:0016020	membrane	NA	NA	TraesCS1A01G062000	TraesCS1A02G062000
TraesCS1A03G0150700	A0A3B5XUN5	Senescence-associated protein	GO:0009734	auxin-activated signaling pathway	GO:0016020 | GO:0009506 | GO:0005886	membrane | plasmodesma | plasma membrane	NA	NA	TraesCS1A01G062100	TraesCS1A02G062100
TraesCS1A03G0151200	A0A3B5XUW1	LOB domain-containing protein	NA	NA	NA	NA	NA	NA	TraesCS1A01G062200	TraesCS1A02G062200
TraesCS1A03G0151500	A0A3B5XUY3	4'-phosphopantetheinyl transferase domain-containing protein	GO:0019878	lysine biosynthetic process via aminoadipic acid	GO:0005829	cytosol	GO:0000287 | GO:0008897 | GO:0016740	magnesium ion binding | holo-[acyl-carrier-protein] synthase activity | transferase activity	TraesCS1A01G062400	TraesCS1A02G062400
TraesCS1A03G0151700	A0A3B5XVX5	Bifunctional inhibitor/plant lipid transfer protein/seed storage helical domain-containing protein	NA	NA	NA	NA	NA	NA	TraesCS1A01G062500	TraesCS1A02G062500
TraesCS1A03G0151800	A0A3B5XUN1	Bifunctional inhibitor/plant lipid transfer protein/seed storage helical domain-containing protein	NA	NA	NA	NA	NA	NA	TraesCS1A01G062600	TraesCS1A02G062600
TraesCS1A03G0151900	A0A3B5XUP0	Bifunctional inhibitor/plant lipid transfer protein/seed storage helical domain-containing protein	NA	NA	NA	NA	NA	NA	TraesCS1A01G062700	TraesCS1A02G062700
TraesCS1A03G0152000	A0A3B5XUW6	Uncharacterized protein | TraesCS1A03G0152000	NA	NA	NA	NA	NA	NA	TraesCS1A01G062800	TraesCS1A02G062800
TraesCS1A03G0152100	A0A3B5XUY8	Bifunctional inhibitor/plant lipid transfer protein/seed storage helical domain-containing protein	NA	NA	NA	NA	NA	NA	TraesCS1A01G062900	TraesCS1A02G062900
TraesCS1A03G0152300	A0A3B5XVX9	Myb/SANT-like domain-containing protein	NA	NA	NA	NA	NA	NA	TraesCS1A01G063000	TraesCS1A02G063000
TraesCS1A03G0152800	A0A3B5XUN6	Bifunctional inhibitor/plant lipid transfer protein/seed storage helical domain-containing protein	NA	NA	NA	NA	NA	NA	TraesCS1A01G063100	TraesCS1A02G063100
TraesCS1A03G0152900	A0A3B5XUP4	Uncharacterized protein | TraesCS1A03G0152900	NA	NA	NA	NA	NA	NA	TraesCS1A01G063200	TraesCS1A02G063200
TraesCS1A03G0153700	A0A3B5XUX0	FBD domain-containing protein	NA	NA	NA	NA	GO:0005515	protein binding	TraesCS1A01G063300	TraesCS1A02G063300
TraesCS1A03G0153800	A0A3B5XUZ3	F-box domain-containing protein	NA	NA	NA	NA	GO:0005515	protein binding	TraesCS1A01G063400	TraesCS1A02G063400
TraesCS1A03G0154200	Unknown_TraesCS1A03G0154200	Unknown_TraesCS1A03G0154200	NA	NA	NA	NA	GO:0008270	zinc ion binding	TraesCS1A01G063500	TraesCS1A02G063500
TraesCS1A03G0154300	A0A3B5XUP1 | A0A3B5XUP9 | A0A3B5XUX5	UBC core domain-containing protein | UBC core domain-containing protein | UBC core domain-containing protein	GO:0006974 | GO:0000209	cellular response to DNA damage stimulus | protein polyubiquitination	GO:0005634	nucleus	GO:0061631 | GO:0016740	ubiquitin conjugating enzyme activity | transferase activity	TraesCS1A01G063600	TraesCS1A02G063600
TraesCS1A03G0155400	A0A3B5XUZ8	Uncharacterized protein | TraesCS1A03G0155400	NA	NA	NA	NA	NA	NA	TraesCS1A01G063800	TraesCS1A02G063800
TraesCS1A03G0155800	A0A3B5XVY9	Glycosyltransferases (EC 2.4.-.-)	GO:0005975 | GO:0071555 | GO:0009834 | GO:0010417	carbohydrate metabolic process | cell wall organization | plant-type secondary cell wall biogenesis | glucuronoxylan biosynthetic process	GO:0016020 | GO:0000139 | GO:0005794	membrane | Golgi membrane | Golgi apparatus	GO:0015018 | GO:0042285 | GO:0016740 | GO:0016757	galactosylgalactosylxylosylprotein 3-beta-glucuronosyltransferase activity | xylosyltransferase activity | transferase activity | glycosyltransferase activity	TraesCS1A01G064000	TraesCS1A02G064000
TraesCS1A03G0156300	A0A3B5XUP6	DUF4005 domain-containing protein	NA	NA	NA	NA	GO:0005515	protein binding	TraesCS1A01G064100	TraesCS1A02G064100
TraesCS1A03G0156700	A0A3B5XUY0 | A0A3B5XUQ4 | A0A3B5XV03	RRM domain-containing protein | Uncharacterized protein | TraesCS1A03G0156700 | RRM domain-containing protein	NA	NA	NA	NA	GO:0003723	RNA binding	TraesCS1A01G064200	TraesCS1A02G064200
TraesCS1A03G0157100	A0A3B5XVZ3	RRM domain-containing protein	NA	NA	NA	NA	NA	NA	TraesCS1A01G064300	TraesCS1A02G064300
TraesCS1A03G0157600	A0A3B5XUQ1	RRM domain-containing protein	NA	NA	NA	NA	NA	NA	TraesCS1A01G064400	TraesCS1A02G064400
TraesCS1A03G0157800	A0A3B5XUY2 | A0A3B5XUQ9	RRM domain-containing protein | RRM domain-containing protein	NA	NA	NA	NA	NA	NA	TraesCS1A01G064500	TraesCS1A02G064500
TraesCS1A03G0157900	A0A3B5XV08	RRM domain-containing protein	NA	NA	NA	NA	GO:0003723 | GO:0003676	RNA binding | nucleic acid binding	TraesCS1A01G064600	TraesCS1A02G064600
TraesCS1A03G0158400	A0A3B5XVZ7	DUF295 domain-containing protein	NA	NA	NA	NA	NA	NA	TraesCS1A01G064700	TraesCS1A02G064700
TraesCS1A03G0158700	A0A3B5XUY7 | A0A3B5XUQ6 | A0A3B5XUR3	alpha;alpha-trehalose-phosphate synthase (UDP-forming) (EC 2.4.1.15) | Uncharacterized protein | TraesCS1A03G0158700 | Uncharacterized protein | TraesCS1A03G0158700	GO:0005992 | GO:0070413 | GO:0005991	trehalose biosynthetic process | trehalose metabolism in response to stress | trehalose metabolic process	NA	NA	GO:0003824 | GO:0004805 | GO:0003825 | GO:0016740 | GO:0016757 | GO:0016758	catalytic activity | trehalose-phosphatase activity | alpha;alpha-trehalose-phosphate synthase (UDP-forming) activity | transferase activity | glycosyltransferase activity | hexosyltransferase activity	TraesCS1A01G064800	TraesCS1A02G064800
TraesCS1A03G0158800	A0A3B5XV13 | A0A3B5XW02	Major facilitator superfamily (MFS) profile domain-containing protein | Major facilitator superfamily (MFS) profile domain-containing protein	GO:0055085 | GO:0015749 | GO:0008643	transmembrane transport | monosaccharide transmembrane transport | carbohydrate transport	GO:0016020	membrane	GO:0022857 | GO:0015144 | GO:0015293 | GO:0015145	transmembrane transporter activity | carbohydrate transmembrane transporter activity | symporter activity | monosaccharide transmembrane transporter activity	TraesCS1A01G064900	TraesCS1A02G064900
TraesCS1A03G0159000	A0A3B5XUR1	Importin N-terminal domain-containing protein	GO:0006606	protein import into nucleus	GO:0005634 | GO:0005737	nucleus | cytoplasm	GO:0008139 | GO:0061608	nuclear localization sequence binding | nuclear import signal receptor activity	TraesCS1A01G065000	TraesCS1A02G065000
TraesCS1A03G0159700	A0A3B5XUR7	Secreted protein	NA	NA	NA	NA	NA	NA	TraesCS1A01G065200	TraesCS1A02G065200
TraesCS1A03G0160100	A0A3B5XUZ2 | A0A3B5XV18	Uncharacterized protein | TraesCS1A03G0160100 | Uncharacterized protein | TraesCS1A03G0160100	GO:0043161	proteasome-mediated ubiquitin-dependent protein catabolic process	GO:0080008	Cul4-RING E3 ubiquitin ligase complex	GO:0005515	protein binding	TraesCS1A01G065300	TraesCS1A02G065300
TraesCS1A03G0160500	A0A3B5XW07	Peptidase S59 domain-containing protein	GO:0006606 | GO:0051028 | GO:0000973 | GO:0006405 | GO:0006913 | GO:0015031 | GO:0034398	protein import into nucleus | mRNA transport | post-transcriptional tethering of RNA polymerase II gene DNA at nuclear periphery | RNA export from nucleus | nucleocytoplasmic transport | protein transport | telomere tethering at nuclear periphery	GO:0005643 | GO:0044614 | GO:0005634	nuclear pore | nuclear pore cytoplasmic filaments | nucleus	GO:0017056 | GO:0003723 | GO:0008139	structural constituent of nuclear pore | RNA binding | nuclear localization sequence binding	TraesCS1A01G065400	TraesCS1A02G065400
TraesCS1A03G0160600	A0A3B5XUR6	Uncharacterized protein | TraesCS1A03G0160600	NA	NA	NA	NA	NA	NA	TraesCS1A01G065500	TraesCS1A02G065500
TraesCS1A03G0161400	A0A3B5XUS2	Importin N-terminal domain-containing protein	GO:0006886 | GO:0006606	intracellular protein transport | protein import into nucleus	GO:0005634 | GO:0005737	nucleus | cytoplasm	GO:0031267 | GO:0008139 | GO:0061608	small GTPase binding | nuclear localization sequence binding | nuclear import signal receptor activity	TraesCS1A01G065600	TraesCS1A02G065600
TraesCS1A03G0162100	A0A3B5XUS1 | A0A3B5XUS7 | A0A3B5XUZ7 | A0A3B5XV02 | A0A3B5XV23 | A0A3B5XV28 | A0A3B5XW12	E3 SUMO-protein ligase SIZ1 | E3 SUMO-protein ligase SIZ1 | E3 SUMO-protein ligase SIZ1 | E3 SUMO-protein ligase SIZ1 | E3 SUMO-protein ligase SIZ1 | SP-RING-type domain-containing protein | E3 SUMO-protein ligase SIZ1	GO:0016925	protein sumoylation	NA	NA	GO:0008270 | GO:0061665 | GO:0046872 | GO:0016740 | GO:0019789	zinc ion binding | SUMO ligase activity | metal ion binding | transferase activity | SUMO transferase activity	TraesCS1A01G065700	TraesCS1A02G065700
TraesCS1A03G0162200	A0A3B5XW16	Uncharacterized protein | TraesCS1A03G0162200	NA	NA	NA	NA	NA	NA	TraesCS1A01G065800	TraesCS1A02G065800
TraesCS1A03G0162300	A0A3B5XUS6	Uncharacterized protein | TraesCS1A03G0162300	NA	NA	NA	NA	NA	NA	TraesCS1A01G065900	TraesCS1A02G065900
TraesCS1A03G0162400	A0A3B5XUT1	Condensin complex subunit 1 C-terminal domain-containing protein	NA	NA	GO:0005634	nucleus	NA	NA	TraesCS1A01G066000	TraesCS1A02G066000
TraesCS1A03G0162500	A0A3B5XV32	Cupin type-1 domain-containing protein	NA	NA	NA	NA	GO:0045735	nutrient reservoir activity	TraesCS1A01G066100	TraesCS1A02G066100
TraesCS1A03G0162800	A0A3B5XW21	Protein kinase domain-containing protein	GO:0006468 | GO:0002229 | GO:0042742 | GO:0016310	protein phosphorylation | defense response to oomycetes | defense response to bacterium | phosphorylation	GO:0005886 | GO:0016020	plasma membrane | membrane	GO:0030246 | GO:0005524 | GO:0004672 | GO:0004675 | GO:0000166 | GO:0016301 | GO:0016740	carbohydrate binding | ATP binding | protein kinase activity | transmembrane receptor protein serine/threonine kinase activity | nucleotide binding | kinase activity | transferase activity	TraesCS1A01G066200	TraesCS1A02G066200
TraesCS1A03G0163200	A0A3B5XUT2	Galectin domain-containing protein	GO:0006486 | GO:0044238 | GO:0009059 | GO:1901137	protein glycosylation | primary metabolic process | macromolecule biosynthetic process | carbohydrate derivative biosynthetic process	GO:0016020 | GO:0000139 | GO:0005794	membrane | Golgi membrane | Golgi apparatus	GO:0030246 | GO:0016757 | GO:0016758 | GO:0008378 | GO:0016740	carbohydrate binding | glycosyltransferase activity | hexosyltransferase activity | galactosyltransferase activity | transferase activity	TraesCS1A01G066300	TraesCS1A02G066300
TraesCS1A03G0163300	A0A3B5YTF6	Dihydrolipoyl dehydrogenase (EC 1.8.1.4)	GO:0045454	cell redox homeostasis	GO:0005739 | GO:0045252	mitochondrion | oxoglutarate dehydrogenase complex	GO:0016491 | GO:0050660 | GO:0004148 | GO:0016668 | GO:0000166	oxidoreductase activity | flavin adenine dinucleotide binding | dihydrolipoyl dehydrogenase activity | oxidoreductase activity; acting on a sulfur group of donors; NAD(P) as acceptor | nucleotide binding	TraesCS1A01G066400	TraesCS1A02G066400
TraesCS1A03G0163500	A0A3B5XV11	Pentacotripeptide-repeat region of PRORP domain-containing protein	NA	NA	NA	NA	GO:0005515	protein binding	TraesCS1A01G066500	TraesCS1A02G066500
TraesCS1A03G0163600	A0A3B5XV38	Pentacotripeptide-repeat region of PRORP domain-containing protein	NA	NA	NA	NA	GO:0005515	protein binding	TraesCS1A01G066521	TraesCS1A02G066521
TraesCS1A03G0163800	A0A3B5XW27	Restorer of fertility-like protein	NA	NA	NA	NA	GO:0005515	protein binding	TraesCS1A01G066600	TraesCS1A02G066600
TraesCS1A03G0164000	A0A3B5XUT7	Protein kinase domain-containing protein	GO:0006468 | GO:0016310	protein phosphorylation | phosphorylation	NA	NA	GO:0005524 | GO:0004672 | GO:0004674 | GO:0000166 | GO:0016301 | GO:0016740	ATP binding | protein kinase activity | protein serine/threonine kinase activity | nucleotide binding | kinase activity | transferase activity	TraesCS1A01G066700	TraesCS1A02G066700
TraesCS1A03G0164300	A0A3B5XUU0 | A0A3B5XV16	Isovaleryl-CoA dehydrogenase | Isovaleryl-CoA dehydrogenase	GO:0006552 | GO:1901565	leucine catabolic process | organonitrogen compound catabolic process	GO:0005739	mitochondrion	GO:0050660 | GO:0003995 | GO:0016627 | GO:0016491 | GO:0008470 | GO:0003824	flavin adenine dinucleotide binding | acyl-CoA dehydrogenase activity | oxidoreductase activity; acting on the CH-CH group of donors | oxidoreductase activity | isovaleryl-CoA dehydrogenase activity | catalytic activity	TraesCS1A01G066800	TraesCS1A02G066800
TraesCS1A03G0164500	A0A3B5XV43	AAA+ ATPase domain-containing protein	NA	NA	NA	NA	GO:0005524 | GO:0000166	ATP binding | nucleotide binding	TraesCS1A01G066900	TraesCS1A02G066900
TraesCS1A03G0164600	A0A3B5XW32	Pentacotripeptide-repeat region of PRORP domain-containing protein	NA	NA	NA	NA	GO:0005515	protein binding	TraesCS1A01G067000	TraesCS1A02G067000
TraesCS1A03G0164700	A0A3B5XUU2	Uncharacterized protein | TraesCS1A03G0164700	NA	NA	NA	NA	NA	NA	TraesCS1A01G067100	TraesCS1A02G067100
TraesCS1A03G0164800	A0A3B5XUU3	Uncharacterized protein | TraesCS1A03G0164800	GO:0006355 | GO:0006457 | GO:0006353	regulation of DNA-templated transcription | protein folding | DNA-templated transcription termination	NA	NA	GO:0003690	double-stranded DNA binding	TraesCS1A01G067200	TraesCS1A02G067200
TraesCS1A03G0165000	A0A3B5XV21 | A0A3B5XV48 | A0A3B5XW36	S1 motif domain-containing protein | S1 motif domain-containing protein | S1 motif domain-containing protein	GO:0006364 | GO:0006396	rRNA processing | RNA processing	GO:0005634 | GO:0005730 | GO:0032040	nucleus | nucleolus | small-subunit processome	GO:0003676 | GO:0003723 | GO:0005515	nucleic acid binding | RNA binding | protein binding	TraesCS1A01G067300	TraesCS1A02G067300
TraesCS1A03G0165100	A0A3B5XUU7	Restorer of fertility-like protein	GO:0010256	endomembrane system organization	NA	NA	GO:0005515	protein binding	TraesCS1A01G067400	TraesCS1A02G067400
TraesCS1A03G0165200	A0A3B5XUU8	Pentacotripeptide-repeat region of PRORP domain-containing protein	NA	NA	NA	NA	GO:0005515	protein binding	TraesCS1A01G067462	TraesCS1A02G067462
TraesCS1A03G0165300	A0A3B5XV26	Restorer of fertility-like protein	NA	NA	NA	NA	GO:0005515	protein binding	TraesCS1A01G067472	TraesCS1A02G067472
TraesCS1A03G0165400	A0A3B5XV52	Pentacotripeptide-repeat region of PRORP domain-containing protein	NA	NA	NA	NA	GO:0005515	protein binding	TraesCS1A01G067500	TraesCS1A02G067500
TraesCS1A03G0165900	A0A3B5XW41	Restorer of fertility-like protein	NA	NA	NA	NA	GO:0005515	protein binding	TraesCS1A01G067600	TraesCS1A02G067600
TraesCS1A03G0166000	A0A3B5XUV2	Pentacotripeptide-repeat region of PRORP domain-containing protein	NA	NA	NA	NA	GO:0005515	protein binding	TraesCS1A01G067700	TraesCS1A02G067700
TraesCS1A03G0166100	A0A3B5XUV3	Pentacotripeptide-repeat region of PRORP domain-containing protein	NA	NA	NA	NA	GO:0005515	protein binding	TraesCS1A01G067800	TraesCS1A02G067800
TraesCS1A03G0166300	A0A1D5T4S5 | A0A3B5XV57	Senescence-associated protein | Tetraspanin	GO:0009734	auxin-activated signaling pathway	GO:0016020 | GO:0009506 | GO:0005886	membrane | plasmodesma | plasma membrane	NA	NA	TraesCS1A01G067900	TraesCS1A02G067900
TraesCS1A03G0166400	A0A3B5XW47	Uncharacterized protein | TraesCS1A03G0166400	NA	NA	NA	NA	NA	NA	TraesCS1A01G068000	TraesCS1A02G068000
TraesCS1A03G0166600	A0A3B5XUV7	Uncharacterized protein | TraesCS1A03G0166600	NA	NA	NA	NA	NA	NA	TraesCS1A01G068100	TraesCS1A02G068100
TraesCS1A03G0167100	A0A3B5XUV8	B box-type domain-containing protein	NA	NA	NA	NA	NA	NA	TraesCS1A01G068200	TraesCS1A02G068200
TraesCS1A03G0167300	A0A3B5XV36 | A0A3B5XV62 | A0A3B5XW52	SANT domain-containing protein | SANT domain-containing protein | SANT domain-containing protein	NA	NA	NA	NA	GO:0003677	DNA binding	TraesCS1A01G068300	TraesCS1A02G068300
TraesCS1A03G0167500	A0A3B5XUW3	Yippee domain-containing protein	NA	NA	NA	NA	NA	NA	TraesCS1A01G068400	TraesCS1A02G068400
TraesCS1A03G0167600	A0A3B5XUW0	Yippee domain-containing protein	NA	NA	NA	NA	NA	NA	TraesCS1A01G068500	TraesCS1A02G068500
TraesCS1A03G0167700	A0A3B5XV40	Uncharacterized protein | TraesCS1A03G0167700	GO:0005975 | GO:0008152	carbohydrate metabolic process | metabolic process	GO:0016020	membrane	GO:0004553 | GO:0016798 | GO:0016787	hydrolase activity; hydrolyzing O-glycosyl compounds | hydrolase activity; acting on glycosyl bonds | hydrolase activity	TraesCS1A01G068600	TraesCS1A02G068600
TraesCS1A03G0167900	A0A3B5XV67	Uncharacterized protein | TraesCS1A03G0167900	NA	NA	NA	NA	NA	NA	TraesCS1A01G068700	TraesCS1A02G068700
TraesCS1A03G0168500	A0A3B5XW57	Zinc finger GRF-type domain-containing protein	NA	NA	GO:0016020	membrane	NA	NA	TraesCS1A01G068800	TraesCS1A02G068800
TraesCS1A03G0168600	A0A3B5XUW7	Uncharacterized protein | TraesCS1A03G0168600	NA	NA	GO:0016020 | GO:0005737	membrane | cytoplasm	GO:0016881	acid-amino acid ligase activity	TraesCS1A01G068900	TraesCS1A02G068900
TraesCS1A03G0168800	A0A3B5XUW5	Uncharacterized protein | TraesCS1A03G0168800	NA	NA	NA	NA	NA	NA	TraesCS1A01G069000	TraesCS1A02G069000
TraesCS1A03G0169800	A0A3B5XV44	DUF6598 domain-containing protein	NA	NA	NA	NA	NA	NA	TraesCS1A01G069100	TraesCS1A02G069100
TraesCS1A03G0169900	A0A3B5XV73	DUF6598 domain-containing protein	NA	NA	NA	NA	NA	NA	TraesCS1A01G069200	TraesCS1A02G069200
TraesCS1A03G0170400	A0A3B5XUX2 | A0A3B5XW63	Phosphoinositide phospholipase C (EC 3.1.4.11) | Phosphoinositide phospholipase C (EC 3.1.4.11)	GO:0007165 | GO:0006629 | GO:0016042 | GO:0035556 | GO:0048015 | GO:0051209	signal transduction | lipid metabolic process | lipid catabolic process | intracellular signal transduction | phosphatidylinositol-mediated signaling | release of sequestered calcium ion into cytosol	GO:0005886 | GO:0016020	plasma membrane | membrane	GO:0008081 | GO:0004435 | GO:0016787	phosphoric diester hydrolase activity | phosphatidylinositol phospholipase C activity | hydrolase activity	TraesCS1A01G069300	TraesCS1A02G069300
TraesCS1A03G0170500	A0A3B5XUW9	Uncharacterized protein | TraesCS1A03G0170500	GO:0006886 | GO:0043001 | GO:0034067 | GO:0016192	intracellular protein transport | Golgi to plasma membrane protein transport | protein localization to Golgi apparatus | vesicle-mediated transport	GO:0005794	Golgi apparatus	GO:0005525 | GO:0003924 | GO:0000166	GTP binding | GTPase activity | nucleotide binding	TraesCS1A01G069400	TraesCS1A02G069400
TraesCS1A03G0170600	A0A3B5XV50	DUF3741 domain-containing protein	NA	NA	NA	NA	NA	NA	TraesCS1A01G069500	TraesCS1A02G069500
TraesCS1A03G0170700	A0A3B5XV79	C3H1-type domain-containing protein	GO:0051171 | GO:0060255 | GO:0080090	regulation of nitrogen compound metabolic process | regulation of macromolecule metabolic process | regulation of primary metabolic process	NA	NA	GO:0046872 | GO:0005515	metal ion binding | protein binding	TraesCS1A01G069600	TraesCS1A02G069600
TraesCS1A03G0170900	A0A3B5XW66	RRP15-like protein	GO:0006364 | GO:0000470 | GO:0000460	rRNA processing | maturation of LSU-rRNA | maturation of 5.8S rRNA	GO:0030687	preribosome; large subunit precursor	NA	NA	TraesCS1A01G069700	TraesCS1A02G069700
TraesCS1A03G0171000	A0A3B5XUX8	F-box domain-containing protein	NA	NA	NA	NA	GO:0005515	protein binding	TraesCS1A01G069800	TraesCS1A02G069800
TraesCS1A03G0171300	A0A3B5XUX6	Uncharacterized protein | TraesCS1A03G0171300	NA	NA	GO:0016020	membrane	NA	NA	TraesCS1A01G069900	TraesCS1A02G069900
TraesCS1A03G0171500	A0A3B5XV55	RING-type E3 ubiquitin transferase (EC 2.3.2.27)	GO:0006511 | GO:0007275 | GO:0016567	ubiquitin-dependent protein catabolic process | multicellular organism development | protein ubiquitination	GO:0005737	cytoplasm	GO:0008270 | GO:0061630 | GO:0046872 | GO:0016740	zinc ion binding | ubiquitin protein ligase activity | metal ion binding | transferase activity	TraesCS1A01G070000	TraesCS1A02G070000
TraesCS1A03G0171600	A0A3B5XV83	No apical meristem-associated C-terminal domain-containing protein	NA	NA	NA	NA	NA	NA	TraesCS1A01G070100	TraesCS1A02G070100
TraesCS1A03G0172200	A0A3B5XW71	Fe2OG dioxygenase domain-containing protein	NA	NA	NA	NA	GO:0016491 | GO:0046872 | GO:0016706	oxidoreductase activity | metal ion binding | 2-oxoglutarate-dependent dioxygenase activity	TraesCS1A01G070200	TraesCS1A02G070200
TraesCS1A03G0172300	A0A3B5XUY5	J domain-containing protein	GO:0006457 | GO:0051085	protein folding | chaperone cofactor-dependent protein refolding	GO:0005783 | GO:0005829	endoplasmic reticulum | cytosol	GO:0051082 | GO:0051087	unfolded protein binding | chaperone binding	TraesCS1A01G070300	TraesCS1A02G070300
TraesCS1A03G0172500	A0A3B5XUY1 | A0A3B5XV60	WRKY domain-containing protein | WRKY domain-containing protein	GO:0006355 | GO:0050896	regulation of DNA-templated transcription | response to stimulus	GO:0005634	nucleus	GO:0003700 | GO:0043565 | GO:0003677	DNA-binding transcription factor activity | sequence-specific DNA binding | DNA binding	TraesCS1A01G070400	TraesCS1A02G070400
TraesCS1A03G0172600	A0A3B5XV88	Aminotransferase class I/classII domain-containing protein	GO:0006520 | GO:0009058 | GO:0006572	cellular amino acid metabolic process | biosynthetic process | tyrosine catabolic process	NA	NA	GO:0003824 | GO:0030170 | GO:0008483 | GO:0004838	catalytic activity | pyridoxal phosphate binding | transaminase activity | L-tyrosine:2-oxoglutarate aminotransferase activity	TraesCS1A01G070500	TraesCS1A02G070500
TraesCS1A03G0172700	A0A3B5XW77	Protein kinase domain-containing protein	GO:0006468 | GO:0016310	protein phosphorylation | phosphorylation	GO:0016020	membrane	GO:0005524 | GO:0004672 | GO:0004674 | GO:0000166 | GO:0016301 | GO:0016740	ATP binding | protein kinase activity | protein serine/threonine kinase activity | nucleotide binding | kinase activity | transferase activity	TraesCS1A01G070600	TraesCS1A02G070600
TraesCS1A03G0172800	A0A3B5XUZ1	BTB domain-containing protein	GO:0016567 | GO:0009628	protein ubiquitination | response to abiotic stimulus	GO:0110165	cellular anatomical entity	GO:0005515	protein binding	TraesCS1A01G070700	TraesCS1A02G070700
TraesCS1A03G0173200	A0A3B5XUY6	BTB domain-containing protein	GO:0016567 | GO:0009628	protein ubiquitination | response to abiotic stimulus	GO:0110165	cellular anatomical entity	GO:0005515	protein binding	TraesCS1A01G070800	TraesCS1A02G070800
TraesCS1A03G0173600	A0A3B5XUZ0 | A0A3B5XUZ5 | A0A3B5XV65 | A0A3B5XV93 | A0A3B5XW82	DUF547 domain-containing protein | DUF547 domain-containing protein | DUF547 domain-containing protein | DUF547 domain-containing protein | DUF547 domain-containing protein	NA	NA	NA	NA	NA	NA	TraesCS1A01G070900	TraesCS1A02G070900
TraesCS1A03G0173700	A0A3B5XV70	BTB domain-containing protein	GO:0016567 | GO:0009628	protein ubiquitination | response to abiotic stimulus	GO:0110165	cellular anatomical entity	GO:0005515	protein binding	TraesCS1A01G071000	TraesCS1A02G071000
TraesCS1A03G0174000	A0A3B5XV97	UVB-resistance protein UVR8 homologue	GO:0034260	negative regulation of GTPase activity	GO:0016020	membrane	GO:0003677 | GO:0031267	DNA binding | small GTPase binding	TraesCS1A01G071100	TraesCS1A02G071100
TraesCS1A03G0174100	A0A3B5XW87	Uncharacterized protein | TraesCS1A03G0174100	GO:0034260	negative regulation of GTPase activity	GO:0016020	membrane	GO:0031267	small GTPase binding	TraesCS1A01G071200	TraesCS1A02G071200
TraesCS1A03G0174700	A0A3B5XUZ9	AAA+ ATPase domain-containing protein	NA	NA	GO:0005737	cytoplasm	GO:0005524 | GO:0016887	ATP binding | ATP hydrolysis activity	TraesCS1A01G071300	TraesCS1A02G071300
TraesCS1A03G0174800	A0A3B5XUZ4 | A0A3B5XV75	Glycosyltransferase (EC 2.4.1.-) | Glycosyltransferase (EC 2.4.1.-)	NA	NA	GO:0005737	cytoplasm	GO:0008194 | GO:0016740 | GO:0016757 | GO:0080043 | GO:0080044 | GO:0035251	UDP-glycosyltransferase activity | transferase activity | glycosyltransferase activity | quercetin 3-O-glucosyltransferase activity | quercetin 7-O-glucosyltransferase activity | UDP-glucosyltransferase activity	TraesCS1A01G071400	TraesCS1A02G071400
TraesCS1A03G0174900	A0A3B5XVA3	Mitochondrial pyruvate carrier	GO:0006850	mitochondrial pyruvate transmembrane transport	GO:0005743 | GO:0016020 | GO:0005739	mitochondrial inner membrane | membrane | mitochondrion	GO:0050833	pyruvate transmembrane transporter activity	TraesCS1A01G071500	TraesCS1A02G071500
TraesCS1A03G0175100	A0A3B5XW92	Uncharacterized protein | TraesCS1A03G0175100	NA	NA	NA	NA	NA	NA	TraesCS1A01G071600	TraesCS1A02G071600
TraesCS1A03G0175200	A0A3B5XV04	Protein kinase domain-containing protein	GO:0006468 | GO:0007166	protein phosphorylation | cell surface receptor signaling pathway	GO:0005886 | GO:0016020	plasma membrane | membrane	GO:0005524 | GO:0004672 | GO:0000166	ATP binding | protein kinase activity | nucleotide binding	TraesCS1A01G071657	TraesCS1A02G071657
TraesCS1A03G0175300	A0A3B5XV00	prolycopene isomerase (EC 5.2.1.13)	GO:0016117 | GO:0016116	carotenoid biosynthetic process | carotenoid metabolic process	GO:0031969 | GO:0016020 | GO:0009507 | GO:0009536	chloroplast membrane | membrane | chloroplast | plastid	GO:0016491 | GO:0050660 | GO:0046608	oxidoreductase activity | flavin adenine dinucleotide binding | carotenoid isomerase activity	TraesCS1A01G071700	TraesCS1A02G071700
TraesCS1A03G0175400	A0A3B5XV80	Metal tolerance protein 1-like	GO:0055085 | GO:0006812 | GO:0071577	transmembrane transport | cation transport | zinc ion transmembrane transport	GO:0005886 | GO:0016020 | GO:0005774 | GO:0005773	plasma membrane | membrane | vacuolar membrane | vacuole	GO:0008324 | GO:0005385	cation transmembrane transporter activity | zinc ion transmembrane transporter activity	TraesCS1A01G071800	TraesCS1A02G071800
TraesCS1A03G0175800	A0A3B5XVA9 | A0A3B5XW96	Glutamate--cysteine ligase (EC 6.3.2.2) | Glutamate--cysteine ligase (EC 6.3.2.2)	GO:0006750 | GO:0042398	glutathione biosynthetic process | cellular modified amino acid biosynthetic process	GO:0016020 | GO:0009507 | GO:0009536	membrane | chloroplast | plastid	GO:0005524 | GO:0003824 | GO:0004357 | GO:0000166 | GO:0016874	ATP binding | catalytic activity | glutamate-cysteine ligase activity | nucleotide binding | ligase activity	TraesCS1A01G072000	TraesCS1A02G072000
TraesCS1A03G0176100	A0A3B5XV10	Endoglucanase (EC 3.2.1.4)	GO:0030245 | GO:0005975 | GO:0010344 | GO:0019915 | GO:0050826 | GO:0000272 | GO:0008152	cellulose catabolic process | carbohydrate metabolic process | seed oilbody biogenesis | lipid storage | response to freezing | polysaccharide catabolic process | metabolic process	GO:0012511	monolayer-surrounded lipid storage body	GO:0008810 | GO:0004553 | GO:0016798 | GO:0016787	cellulase activity | hydrolase activity; hydrolyzing O-glycosyl compounds | hydrolase activity; acting on glycosyl bonds | hydrolase activity	TraesCS1A01G072100	TraesCS1A02G072100
TraesCS1A03G0176200	A0A3B5XV05	acetylornithine transaminase (EC 2.6.1.11)	GO:0006526 | GO:0009089 | GO:0006525	arginine biosynthetic process | lysine biosynthetic process via diaminopimelate | arginine metabolic process	NA	NA	GO:0003824 | GO:0030170 | GO:0008483 | GO:0008836 | GO:0003992 | GO:0042802	catalytic activity | pyridoxal phosphate binding | transaminase activity | diaminopimelate decarboxylase activity | N2-acetyl-L-ornithine:2-oxoglutarate 5-aminotransferase activity | identical protein binding	TraesCS1A01G072200	TraesCS1A02G072200
TraesCS1A03G0176800	A0A3B5XV85	Endoglucanase (EC 3.2.1.4)	GO:0030245 | GO:0005975 | GO:0010344 | GO:0019915 | GO:0050826 | GO:0000272 | GO:0008152	cellulose catabolic process | carbohydrate metabolic process | seed oilbody biogenesis | lipid storage | response to freezing | polysaccharide catabolic process | metabolic process	GO:0012511	monolayer-surrounded lipid storage body	GO:0008810 | GO:0004553 | GO:0016798 | GO:0016787	cellulase activity | hydrolase activity; hydrolyzing O-glycosyl compounds | hydrolase activity; acting on glycosyl bonds | hydrolase activity	TraesCS1A01G072300	TraesCS1A02G072300
TraesCS1A03G0177300	A0A3B5XVB5	BTB domain-containing protein	GO:0016567 | GO:0009628	protein ubiquitination | response to abiotic stimulus	GO:0110165	cellular anatomical entity	GO:0005515	protein binding	TraesCS1A01G072400	TraesCS1A02G072400
TraesCS1A03G0177400	A0A3B5XWA0	BTB domain-containing protein	GO:0016567	protein ubiquitination	NA	NA	NA	NA	TraesCS1A01G072500	TraesCS1A02G072500
TraesCS1A03G0177500	Q53UC7	BZIP transcription factor (Basic region/leucine zipper protein)	GO:0045893 | GO:0006355	positive regulation of DNA-templated transcription | regulation of DNA-templated transcription	GO:0005634	nucleus	GO:0003700 | GO:0000976 | GO:0003677	DNA-binding transcription factor activity | transcription cis-regulatory region binding | DNA binding	TraesCS1A01G072600	TraesCS1A02G072600
TraesCS1A03G0177600	Unknown_TraesCS1A03G0177600	Unknown_TraesCS1A03G0177600	GO:0006355	regulation of DNA-templated transcription	GO:0005634	nucleus	GO:0003677 | GO:0000981	DNA binding | DNA-binding transcription factor activity; RNA polymerase II-specific	TraesCS1A01G072700	TraesCS1A02G072700
TraesCS1A03G0177700	A0A3B5XV90	Uncharacterized protein | TraesCS1A03G0177700	GO:0006355 | GO:0006357	regulation of DNA-templated transcription | regulation of transcription by RNA polymerase II	GO:0005634	nucleus	GO:0003677 | GO:0000981 | GO:0000978	DNA binding | DNA-binding transcription factor activity; RNA polymerase II-specific | RNA polymerase II cis-regulatory region sequence-specific DNA binding	TraesCS1A01G072800	TraesCS1A02G072800
TraesCS1A03G0177800	A0A3B5XVB8	BTB domain-containing protein	GO:0016567 | GO:0009628	protein ubiquitination | response to abiotic stimulus	GO:0110165	cellular anatomical entity	GO:0005515	protein binding	TraesCS1A01G072900	TraesCS1A02G072900
TraesCS1A03G0178200	A0A3B5XWA6	Pentacotripeptide-repeat region of PRORP domain-containing protein	NA	NA	NA	NA	GO:0005515	protein binding	TraesCS1A01G072982	TraesCS1A02G072982
TraesCS1A03G0178300	A0A3B5XV20	Pentacotripeptide-repeat region of PRORP domain-containing protein	NA	NA	NA	NA	GO:0005515	protein binding	TraesCS1A01G072986	TraesCS1A02G072986
TraesCS1A03G0178400	A0A3B5XV14 | A0A3B5XV95	Beta-carotene isomerase D27-like C-terminal domain-containing protein | Beta-carotene isomerase D27-like C-terminal domain-containing protein	NA	NA	NA	NA	GO:0005506	iron ion binding	TraesCS1A01G073000	TraesCS1A02G073000
TraesCS1A03G0178500	Unknown_TraesCS1A03G0178500	Unknown_TraesCS1A03G0178500	NA	NA	NA	NA	NA	NA	TraesCS1A01G073100	TraesCS1A02G073100
TraesCS1A03G0178600	A0A3B5XWB0	Leucine-rich repeat-containing N-terminal plant-type domain-containing protein	NA	NA	GO:0016020	membrane	GO:0005515	protein binding	TraesCS1A01G073200	TraesCS1A02G073200
TraesCS1A03G0178800	A0A3B5XV19 | A0A3B5XV25	Cysteine-rich receptor-like protein kinase | Cysteine-rich receptor-like protein kinase	GO:0006468 | GO:0016310	protein phosphorylation | phosphorylation	GO:0016020 | GO:0005886	membrane | plasma membrane	GO:0005524 | GO:0004672 | GO:0004674 | GO:0000166 | GO:0016301 | GO:0016740	ATP binding | protein kinase activity | protein serine/threonine kinase activity | nucleotide binding | kinase activity | transferase activity	TraesCS1A01G073300	TraesCS1A02G073300
TraesCS1A03G0179100	A0A3B5XVA0 | A0A3B5XVC8	RNA-polymerase II-associated protein 3-like C-terminal domain-containing protein | RNA-polymerase II-associated protein 3-like C-terminal domain-containing protein	NA	NA	NA	NA	GO:0005515	protein binding	TraesCS1A01G073400	TraesCS1A02G073400
TraesCS1A03G0179400	A0A3B5XV24 | A0A3B5XV29 | A0A3B5XWB6	Beta-carotene isomerase D27-like C-terminal domain-containing protein | Uncharacterized protein | TraesCS1A03G0179400 | Uncharacterized protein | TraesCS1A03G0179400	NA	NA	GO:0016020	membrane	GO:0005506	iron ion binding	TraesCS1A01G073500	TraesCS1A02G073500
TraesCS1A03G0179500	A0A3B5XVA4	Restorer of fertility-like protein	NA	NA	NA	NA	GO:0005515	protein binding	TraesCS1A01G073600	TraesCS1A02G073600
TraesCS1A03G0179600	A0A3B5XVD3	Pentacotripeptide-repeat region of PRORP domain-containing protein	NA	NA	NA	NA	GO:0005515	protein binding	TraesCS1A01G073700	TraesCS1A02G073700
TraesCS1A03G0179700	A0A3B5XWB9	Pentacotripeptide-repeat region of PRORP domain-containing protein	NA	NA	NA	NA	GO:0005515	protein binding	TraesCS1A01G073800	TraesCS1A02G073800
TraesCS1A03G0179800	A0A3B5XV34	Annexin	GO:0006950	response to stress	GO:0005737	cytoplasm	GO:0005509 | GO:0005544	calcium ion binding | calcium-dependent phospholipid binding	TraesCS1A01G073900	TraesCS1A02G073900
TraesCS1A03G0179900	A0A3B5XV30	Pentacotripeptide-repeat region of PRORP domain-containing protein	NA	NA	NA	NA	GO:0005515	protein binding	TraesCS1A01G074000	TraesCS1A02G074000
TraesCS1A03G0180000	A0A3B5XVA8	Protein BIG GRAIN 1-like	GO:0009734	auxin-activated signaling pathway	GO:0005886 | GO:0016020	plasma membrane | membrane	NA	NA	TraesCS1A01G074100	TraesCS1A02G074100
TraesCS1A03G0180100	A0A3B5XVD8	F-box domain-containing protein	NA	NA	NA	NA	GO:0005515	protein binding	TraesCS1A01G074200	TraesCS1A02G074200
TraesCS1A03G0180200	A0A3B5XWC4	F-box domain-containing protein	NA	NA	NA	NA	GO:0005515	protein binding	TraesCS1A01G074300	TraesCS1A02G074300
TraesCS1A03G0180300	Unknown_TraesCS1A03G0180300	Unknown_TraesCS1A03G0180300	NA	NA	NA	NA	GO:0003676	nucleic acid binding	TraesCS1A01G074400	TraesCS1A02G074400
TraesCS1A03G0181200	A0A3B5XVB1	Uncharacterized protein | TraesCS1A03G0181200	NA	NA	GO:0016020	membrane	NA	NA	TraesCS1A01G074800	TraesCS1A02G074800
TraesCS1A03G0181500	A0A3B5XVE4	Pentacotripeptide-repeat region of PRORP domain-containing protein	GO:0000963 | GO:0008380	mitochondrial RNA processing | RNA splicing	GO:0005739	mitochondrion	GO:0005515 | GO:0003729	protein binding | mRNA binding	TraesCS1A01G074900	TraesCS1A02G074900
TraesCS1A03G0181600	A0A3B5XWD0	Long-chain-fatty-acid--CoA ligase (EC 6.2.1.3)	GO:0009698 | GO:0006631 | GO:0010143 | GO:0010025 | GO:0006629 | GO:0001676	phenylpropanoid metabolic process | fatty acid metabolic process | cutin biosynthetic process | wax biosynthetic process | lipid metabolic process | long-chain fatty acid metabolic process	GO:0016020 | GO:0005783	membrane | endoplasmic reticulum	GO:0005524 | GO:0016207 | GO:0106290 | GO:0004467 | GO:0000166 | GO:0016874	ATP binding | 4-coumarate-CoA ligase activity | trans-cinnamate-CoA ligase activity | long-chain fatty acid-CoA ligase activity | nucleotide binding | ligase activity	TraesCS1A01G075000	TraesCS1A02G075000
TraesCS1A03G0182400	A0A3B5XV46	Agenet domain-containing protein	NA	NA	NA	NA	NA	NA	TraesCS1A01G075100	TraesCS1A02G075100
TraesCS1A03G0183000	A0A3B5XV41	Uncharacterized protein | TraesCS1A03G0183000	NA	NA	NA	NA	NA	NA	TraesCS1A01G075200	TraesCS1A02G075200
TraesCS1A03G0183700	W4ZYJ4	F-box domain-containing protein	NA	NA	NA	NA	GO:0005515	protein binding	TraesCS1A01G075300	TraesCS1A02G075300
TraesCS1A03G0184800	W4ZYJ4	F-box domain-containing protein	NA	NA	NA	NA	GO:0005515	protein binding	TraesCS1A01G075400	TraesCS1A02G075400
TraesCS1A03G0185100	A0A3B5XWD5	SRP54-type proteins GTP-binding domain-containing protein	GO:0006614 | GO:0006616	SRP-dependent cotranslational protein targeting to membrane | SRP-dependent cotranslational protein targeting to membrane; translocation	GO:0016020 | GO:0005829 | GO:0005786 | GO:0048500	membrane | cytosol | signal recognition particle; endoplasmic reticulum targeting | signal recognition particle	GO:0005525 | GO:0003924 | GO:0008312 | GO:0030942 | GO:0000166	GTP binding | GTPase activity | 7S RNA binding | endoplasmic reticulum signal peptide binding | nucleotide binding	TraesCS1A01G075500	TraesCS1A02G075500
TraesCS1A03G0185400	A0A3B5XV51	Formin-like protein	NA	NA	NA	NA	GO:0004721	phosphoprotein phosphatase activity	TraesCS1A01G075600	TraesCS1A02G075600
TraesCS1A03G0185500	A0A3B5XV45 | A0A3B5XVC1 | A0A3B5XVF4	Sugar phosphate transporter domain-containing protein | Sugar phosphate transporter domain-containing protein | Sugar phosphate transporter domain-containing protein	GO:0055085 | GO:0015718 | GO:0015748 | GO:1905039	transmembrane transport | monocarboxylic acid transport | organophosphate ester transport | carboxylic acid transmembrane transport	GO:0016020 | GO:0005794 | GO:0031969	membrane | Golgi apparatus | chloroplast membrane	GO:0022857 | GO:0015297 | GO:0008514 | GO:0015605 | GO:0046943	transmembrane transporter activity | antiporter activity | organic anion transmembrane transporter activity | organophosphate ester transmembrane transporter activity | carboxylic acid transmembrane transporter activity	TraesCS1A01G075700	TraesCS1A02G075700
TraesCS1A03G0185600	A0A3B5XV49 | A0A3B5XV56 | A0A3B5XWD9	TF-B3 domain-containing protein | TF-B3 domain-containing protein | TF-B3 domain-containing protein	NA	NA	GO:0005634	nucleus	GO:0003677	DNA binding	TraesCS1A01G075800	TraesCS1A02G075800
TraesCS1A03G0185700	A0A3B5XVC5	EamA domain-containing protein	NA	NA	GO:0016020	membrane	NA	NA	TraesCS1A01G075900	TraesCS1A02G075900
TraesCS1A03G0185800	A0A3B5XVF9	O-fucosyltransferase family protein	GO:0006004	fucose metabolic process	GO:0005737	cytoplasm	GO:0016740	transferase activity	TraesCS1A01G076000	TraesCS1A02G076000
TraesCS1A03G0186000	A0A3B5XV61 | A0A3B5XWE4	Nitrogen regulatory protein P-II | Nitrogen regulatory protein P-II homolog	GO:0006886 | GO:0006808	intracellular protein transport | regulation of nitrogen utilization	GO:0005829	cytosol	GO:0003924 | GO:0030234 | GO:0005524	GTPase activity | enzyme regulator activity | ATP binding	TraesCS1A01G076100	TraesCS1A02G076100
TraesCS1A03G0186100	A0A3B5XV54	Uncharacterized protein | TraesCS1A03G0186100	GO:0006355	regulation of DNA-templated transcription	GO:0005634	nucleus	GO:0003700 | GO:0043565 | GO:0003677	DNA-binding transcription factor activity | sequence-specific DNA binding | DNA binding	TraesCS1A01G076200	TraesCS1A02G076200
TraesCS1A03G0186400	A0A3B5XVD1	Uncharacterized protein | TraesCS1A03G0186400	NA	NA	NA	NA	NA	NA	TraesCS1A01G076300	TraesCS1A02G076300
TraesCS1A03G0186500	A0A3B5XVG5 | A0A3B5XWF0	Ultraviolet-B receptor UVR8 | Uncharacterized protein | TraesCS1A03G0186500	NA	NA	NA	NA	NA	NA	TraesCS1A01G076400	TraesCS1A02G076400
TraesCS1A03G0186700	A0A3B5XV66	NB-ARC domain-containing protein	GO:0006952 | GO:0051707	defense response | response to other organism	NA	NA	GO:0005524 | GO:0043531	ATP binding | ADP binding	TraesCS1A01G076500	TraesCS1A02G076500
TraesCS1A03G0187200	A0A3B5XV59	Cytochrome P450	NA	NA	GO:0016020	membrane	GO:0020037 | GO:0004497 | GO:0005506 | GO:0016705 | GO:0046872 | GO:0016491	heme binding | monooxygenase activity | iron ion binding | oxidoreductase activity; acting on paired donors; with incorporation or reduction of molecular oxygen | metal ion binding | oxidoreductase activity	TraesCS1A01G076700	TraesCS1A02G076700
TraesCS1A03G0187300	A0A3B5XVD6	Uncharacterized protein | TraesCS1A03G0187300	NA	NA	NA	NA	NA	NA	TraesCS1A01G076800	TraesCS1A02G076800
TraesCS1A03G0187800	A0A3B5XVH0 | A0A3B5XWF5	Uncharacterized protein | TraesCS1A03G0187800 | Uncharacterized protein | TraesCS1A03G0187800	GO:0006355 | GO:0007623	regulation of DNA-templated transcription | circadian rhythm	NA	NA	NA	NA	TraesCS1A01G076900	TraesCS1A02G076900
TraesCS1A03G0187900	A0A3B5XV71	GDSL esterase/lipase	NA	NA	NA	NA	GO:0016788	hydrolase activity; acting on ester bonds	TraesCS1A01G077000	TraesCS1A02G077000
TraesCS1A03G0188100	A0A3B5XV64	Uncharacterized protein | TraesCS1A03G0188100	NA	NA	NA	NA	NA	NA	TraesCS1A01G077100	TraesCS1A02G077100
TraesCS1A03G0188200	A0A3B5XVE1 | A0A3B5XVH5	non-specific serine/threonine protein kinase (EC 2.7.11.1) | non-specific serine/threonine protein kinase (EC 2.7.11.1)	GO:0006468 | GO:0016310 | GO:0007165	protein phosphorylation | phosphorylation | signal transduction	GO:0005737	cytoplasm	GO:0005524 | GO:0004672 | GO:0004674 | GO:0000166 | GO:0016301 | GO:0016740	ATP binding | protein kinase activity | protein serine/threonine kinase activity | nucleotide binding | kinase activity | transferase activity	TraesCS1A01G077200	TraesCS1A02G077200
TraesCS1A03G0188500	A0A3B5XWG0	DUF4220 domain-containing protein	GO:0031146	SCF-dependent proteasomal ubiquitin-dependent protein catabolic process	GO:0005634 | GO:0016020 | GO:0019005	nucleus | membrane | SCF ubiquitin ligase complex	NA	NA	TraesCS1A01G077300	TraesCS1A02G077300
TraesCS1A03G0189300	A0A3B5XV76	Uncharacterized protein | TraesCS1A03G0189300	NA	NA	NA	NA	NA	NA	TraesCS1A01G077400	TraesCS1A02G077400
TraesCS1A03G0189700	A0A3B5XV69	protein-serine/threonine phosphatase (EC 3.1.3.16)	GO:0006470	protein dephosphorylation	NA	NA	GO:0017018 | GO:0046872 | GO:0004722 | GO:0043169 | GO:0016787 | GO:0004721	myosin phosphatase activity | metal ion binding | protein serine/threonine phosphatase activity | cation binding | hydrolase activity | phosphoprotein phosphatase activity	TraesCS1A01G077500	TraesCS1A02G077500
TraesCS1A03G0189800	Unknown_TraesCS1A03G0189800	Unknown_TraesCS1A03G0189800	GO:0070940	dephosphorylation of RNA polymerase II C-terminal domain	NA	NA	GO:0008420 | GO:0043175	RNA polymerase II CTD heptapeptide repeat phosphatase activity | RNA polymerase core enzyme binding	TraesCS1A01G077600	TraesCS1A02G077600
TraesCS1A03G0190000	A0A3B5XVH9 | A0A3B5XWG5	Peroxidase (EC 1.11.1.7) | Peroxidase (EC 1.11.1.7)	GO:0006979 | GO:0042744 | GO:0098869	response to oxidative stress | hydrogen peroxide catabolic process | cellular oxidant detoxification	GO:0005576 | GO:0009505	extracellular region | plant-type cell wall	GO:0020037 | GO:0046872 | GO:0004601 | GO:0140825 | GO:0016491	heme binding | metal ion binding | peroxidase activity | lactoperoxidase activity | oxidoreductase activity	TraesCS1A01G077700	TraesCS1A02G077700
TraesCS1A03G0190200	A0A3B5XV81	Amino acid transporter transmembrane domain-containing protein	GO:0003333 | GO:0006865	amino acid transmembrane transport | amino acid transport	GO:0005886 | GO:0016020	plasma membrane | membrane	GO:0015171	amino acid transmembrane transporter activity	TraesCS1A01G077800	TraesCS1A02G077800
TraesCS1A03G0190300	A0A3B5XV74	Peroxidase (EC 1.11.1.7)	GO:0006979 | GO:0042744 | GO:0098869	response to oxidative stress | hydrogen peroxide catabolic process | cellular oxidant detoxification	GO:0005576 | GO:0009505	extracellular region | plant-type cell wall	GO:0020037 | GO:0046872 | GO:0004601 | GO:0140825 | GO:0016491	heme binding | metal ion binding | peroxidase activity | lactoperoxidase activity | oxidoreductase activity	TraesCS1A01G077900	TraesCS1A02G077900
TraesCS1A03G0190400	A0A3B5XVF0	Peroxidase (EC 1.11.1.7)	GO:0006979 | GO:0042744 | GO:0098869	response to oxidative stress | hydrogen peroxide catabolic process | cellular oxidant detoxification	GO:0005576 | GO:0009505	extracellular region | plant-type cell wall	GO:0020037 | GO:0046872 | GO:0004601 | GO:0140825 | GO:0016491	heme binding | metal ion binding | peroxidase activity | lactoperoxidase activity | oxidoreductase activity	TraesCS1A01G078000	TraesCS1A02G078000
TraesCS1A03G0190900	A0A3B5XVI4	Peroxidase (EC 1.11.1.7)	GO:0006979 | GO:0042744 | GO:0098869	response to oxidative stress | hydrogen peroxide catabolic process | cellular oxidant detoxification	GO:0005576 | GO:0009505	extracellular region | plant-type cell wall	GO:0020037 | GO:0046872 | GO:0004601 | GO:0140825 | GO:0016491	heme binding | metal ion binding | peroxidase activity | lactoperoxidase activity | oxidoreductase activity	TraesCS1A01G078100	TraesCS1A02G078100
TraesCS1A03G0191000	A0A3B5XWH0	Peroxidase (EC 1.11.1.7)	GO:0006979 | GO:0042744 | GO:0098869	response to oxidative stress | hydrogen peroxide catabolic process | cellular oxidant detoxification	GO:0005576 | GO:0009505	extracellular region | plant-type cell wall	GO:0020037 | GO:0046872 | GO:0004601 | GO:0140825 | GO:0016491	heme binding | metal ion binding | peroxidase activity | lactoperoxidase activity | oxidoreductase activity	TraesCS1A01G078200	TraesCS1A02G078200
TraesCS1A03G0191100	Unknown_TraesCS1A03G0191100	Unknown_TraesCS1A03G0191100	NA	NA	NA	NA	NA	NA	TraesCS1A01G078300	TraesCS1A02G078300
TraesCS1A03G0191400	A0A3B5XV78	Peroxidase (EC 1.11.1.7)	GO:0006979 | GO:0042744 | GO:0098869	response to oxidative stress | hydrogen peroxide catabolic process | cellular oxidant detoxification	GO:0005576 | GO:0009505	extracellular region | plant-type cell wall	GO:0020037 | GO:0046872 | GO:0004601 | GO:0140825 | GO:0016491	heme binding | metal ion binding | peroxidase activity | lactoperoxidase activity | oxidoreductase activity	TraesCS1A01G078400	TraesCS1A02G078400
TraesCS1A03G0191900	A0A3B5XVF5	F-box domain-containing protein	NA	NA	NA	NA	GO:0005515	protein binding	TraesCS1A01G078500	TraesCS1A02G078500
TraesCS1A03G0192600	A0A3B5XVJ0	Peroxidase (EC 1.11.1.7)	GO:0006979 | GO:0042744 | GO:0098869	response to oxidative stress | hydrogen peroxide catabolic process | cellular oxidant detoxification	GO:0005576 | GO:0009505	extracellular region | plant-type cell wall	GO:0020037 | GO:0046872 | GO:0004601 | GO:0140825 | GO:0016491	heme binding | metal ion binding | peroxidase activity | lactoperoxidase activity | oxidoreductase activity	TraesCS1A01G078600	TraesCS1A02G078600
TraesCS1A03G0192800	A0A3B5XV91 | A0A3B5XWH5	Uncharacterized protein | TraesCS1A03G0192800 | Uncharacterized protein | TraesCS1A03G0192800	NA	NA	GO:0016020	membrane	GO:0016709	oxidoreductase activity; acting on paired donors; with incorporation or reduction of molecular oxygen; NAD(P)H as one donor; and incorporation of one atom of oxygen	TraesCS1A01G078700	TraesCS1A02G078700
TraesCS1A03G0193000	A0A3B5XV82	glutathione transferase (EC 2.5.1.18)	GO:0042221 | GO:0006749 | GO:0009636	response to chemical | glutathione metabolic process | response to toxic substance	GO:0005737	cytoplasm	GO:0004364 | GO:0043295	glutathione transferase activity | glutathione binding	TraesCS1A01G078800	TraesCS1A02G078800
TraesCS1A03G0193100	A0A3B5XVG0	glutathione transferase (EC 2.5.1.18)	GO:0042221 | GO:0006749 | GO:0009636	response to chemical | glutathione metabolic process | response to toxic substance	GO:0005737	cytoplasm	GO:0004364 | GO:0043295	glutathione transferase activity | glutathione binding	TraesCS1A01G078900	TraesCS1A02G078900
TraesCS1A03G0193200	A0A3B5XVJ5	Lecithin-cholesterol acyltransferase-like 1	GO:0006629	lipid metabolic process	NA	NA	GO:0008374	O-acyltransferase activity	TraesCS1A01G079000	TraesCS1A02G079000
TraesCS1A03G0193300	A0A3B5XWI0	AB hydrolase-1 domain-containing protein	GO:0006629	lipid metabolic process	NA	NA	GO:0008374	O-acyltransferase activity	TraesCS1A01G079100	TraesCS1A02G079100
TraesCS1A03G0193400	A0A3B5XV96	Uncharacterized protein | TraesCS1A03G0193400	GO:0006629	lipid metabolic process	NA	NA	NA	NA	TraesCS1A01G079200	TraesCS1A02G079200
TraesCS1A03G0193500	A0A3B5XV87	BHLH domain-containing protein	GO:0006355 | GO:0009960	regulation of DNA-templated transcription | endosperm development	NA	NA	GO:0046983 | GO:0003700	protein dimerization activity | DNA-binding transcription factor activity	TraesCS1A01G079300	TraesCS1A02G079300
TraesCS1A03G0193600	A0A3B5XVG4	Peroxidase (EC 1.11.1.7)	GO:0006979 | GO:0042744 | GO:0098869	response to oxidative stress | hydrogen peroxide catabolic process | cellular oxidant detoxification	GO:0005576 | GO:0009505	extracellular region | plant-type cell wall	GO:0020037 | GO:0046872 | GO:0004601 | GO:0140825 | GO:0016491	heme binding | metal ion binding | peroxidase activity | lactoperoxidase activity | oxidoreductase activity	TraesCS1A01G079400	TraesCS1A02G079400
TraesCS1A03G0193700	A0A3B5XVK0	Peroxidase (EC 1.11.1.7)	GO:0006979 | GO:0042744 | GO:0098869	response to oxidative stress | hydrogen peroxide catabolic process | cellular oxidant detoxification	GO:0005576 | GO:0009505	extracellular region | plant-type cell wall	GO:0020037 | GO:0046872 | GO:0004601 | GO:0140825 | GO:0016491	heme binding | metal ion binding | peroxidase activity | lactoperoxidase activity | oxidoreductase activity	TraesCS1A01G079500	TraesCS1A02G079500
TraesCS1A03G0193800	A0A3B5XWI5	PORR domain-containing protein	NA	NA	NA	NA	GO:0003723	RNA binding	TraesCS1A01G079600	TraesCS1A02G079600
TraesCS1A03G0193900	A0A3B5XV92 | A0A3B5XVA1	Protein kinase domain-containing protein | Protein kinase domain-containing protein	GO:0006468 | GO:0016310	protein phosphorylation | phosphorylation	NA	NA	GO:0005524 | GO:0004672 | GO:0004674 | GO:0000166 | GO:0016301 | GO:0016740	ATP binding | protein kinase activity | protein serine/threonine kinase activity | nucleotide binding | kinase activity | transferase activity	TraesCS1A01G079700	TraesCS1A02G079700
TraesCS1A03G0194000	A0A3B5XVG9	Uncharacterized protein | TraesCS1A03G0194000	NA	NA	NA	NA	NA	NA	TraesCS1A01G079800	TraesCS1A02G079800
TraesCS1A03G0194200	A0A077RYQ1	Histone H4	GO:0006334	nucleosome assembly	GO:0005634 | GO:0000786 | GO:0005694	nucleus | nucleosome | chromosome	GO:0003677 | GO:0030527 | GO:0046982	DNA binding | structural constituent of chromatin | protein heterodimerization activity	TraesCS1A01G079900	TraesCS1A02G079900
TraesCS1A03G0194500	A0A3B5XVK4	Germin-like protein	GO:0010497 | GO:2000280	plasmodesmata-mediated intercellular transport | regulation of root development	GO:0009506 | GO:0048046 | GO:0005576	plasmodesma | apoplast | extracellular region	GO:0030145 | GO:0046872	manganese ion binding | metal ion binding	TraesCS1A01G080000	TraesCS1A02G080000
TraesCS1A03G0194600	A0A3B5XWJ0	Zinc finger PHD-type domain-containing protein	NA	NA	NA	NA	NA	NA	TraesCS1A01G080100	TraesCS1A02G080100
TraesCS1A03G0194700	A0A3B5XVA7	SWIM-type domain-containing protein	NA	NA	NA	NA	NA	NA	TraesCS1A01G080200	TraesCS1A02G080200
TraesCS1A03G0194800	A0A3B5XV98	Prokaryotic-type class I peptide chain release factors domain-containing protein	GO:0006415	translational termination	NA	NA	GO:0016149 | GO:0003747	translation release factor activity; codon specific | translation release factor activity	TraesCS1A01G080300	TraesCS1A02G080300
TraesCS1A03G0194900	A0A3B5XVH3	BTB domain-containing protein	GO:0016567 | GO:0009628	protein ubiquitination | response to abiotic stimulus	GO:0110165	cellular anatomical entity	GO:0005515	protein binding	TraesCS1A01G080400	TraesCS1A02G080400
TraesCS1A03G0195000	A0A3B5XVK9 | A0A3B5XWJ5	non-specific serine/threonine protein kinase (EC 2.7.11.1) | non-specific serine/threonine protein kinase (EC 2.7.11.1)	GO:0007165 | GO:0006468 | GO:0016310 | GO:0050896	signal transduction | protein phosphorylation | phosphorylation | response to stimulus	NA	NA	GO:0005524 | GO:0004672 | GO:0004674 | GO:0000166 | GO:0016301 | GO:0016740 | GO:0106310	ATP binding | protein kinase activity | protein serine/threonine kinase activity | nucleotide binding | kinase activity | transferase activity | protein serine kinase activity	TraesCS1A01G080500	TraesCS1A02G080500
TraesCS1A03G0195200	A0A0D3R0L8	non-specific serine/threonine protein kinase (EC 2.7.11.1)	GO:0007165 | GO:0006468 | GO:0016310 | GO:0050896	signal transduction | protein phosphorylation | phosphorylation | response to stimulus	NA	NA	GO:0005524 | GO:0004672 | GO:0004674 | GO:0000166 | GO:0016301 | GO:0016740	ATP binding | protein kinase activity | protein serine/threonine kinase activity | nucleotide binding | kinase activity | transferase activity	TraesCS1A01G080600	TraesCS1A02G080600
TraesCS1A03G0195700	A0A3B5XVA2	non-specific serine/threonine protein kinase (EC 2.7.11.1)	GO:0007165 | GO:0006468 | GO:0016310 | GO:0050896	signal transduction | protein phosphorylation | phosphorylation | response to stimulus	NA	NA	GO:0005524 | GO:0004672 | GO:0004674 | GO:0000166 | GO:0016301 | GO:0016740 | GO:0106310	ATP binding | protein kinase activity | protein serine/threonine kinase activity | nucleotide binding | kinase activity | transferase activity | protein serine kinase activity	TraesCS1A01G080700	TraesCS1A02G080700
TraesCS1A03G0196100	A0A3B5XVI0	Uncharacterized protein | TraesCS1A03G0196100	NA	NA	NA	NA	NA	NA	TraesCS1A01G081000	TraesCS1A02G081000
TraesCS1A03G0196400	A0A3B5XVL3	Uncharacterized protein | TraesCS1A03G0196400	NA	NA	NA	NA	NA	NA	TraesCS1A01G081100	TraesCS1A02G081100
TraesCS1A03G0197100	A0A3B5XWJ8	Acyl transferase 4	NA	NA	NA	NA	GO:0016410 | GO:0016747	N-acyltransferase activity | acyltransferase activity; transferring groups other than amino-acyl groups	TraesCS1A01G081200	TraesCS1A02G081200
TraesCS1A03G0197600	A0A3B5XVC0	Uncharacterized protein | TraesCS1A03G0197600	GO:0055085	transmembrane transport	GO:0005886 | GO:0016020	plasma membrane | membrane	GO:0005524 | GO:0042626 | GO:0140359 | GO:0016887 | GO:0000166	ATP binding | ATPase-coupled transmembrane transporter activity | ABC-type transporter activity | ATP hydrolysis activity | nucleotide binding	TraesCS1A01G081300	TraesCS1A02G081300
TraesCS1A03G0197700	A0A3B5XVB0	Diacylglycerol acyltransferase	NA	NA	NA	NA	NA	NA	TraesCS1A01G081400	TraesCS1A02G081400
TraesCS1A03G0197900	A0A3B5XVI5	Reticulon-like protein	GO:0009617	response to bacterium	GO:0005789 | GO:0016020 | GO:0005783	endoplasmic reticulum membrane | membrane | endoplasmic reticulum	NA	NA	TraesCS1A01G081500	TraesCS1A02G081500
TraesCS1A03G0198400	A0A3B5XVL8	Uncharacterized protein | TraesCS1A03G0198400	NA	NA	GO:0016020	membrane	NA	NA	TraesCS1A01G081600	TraesCS1A02G081600
TraesCS1A03G0198500	A0A3B5XWK4	Uncharacterized protein | TraesCS1A03G0198500	NA	NA	GO:0016020	membrane	NA	NA	TraesCS1A01G081700	TraesCS1A02G081700
TraesCS1A03G0199100	A0A3B5XVC7	Zinc finger GRF-type domain-containing protein	NA	NA	NA	NA	NA	NA	TraesCS1A01G081800	TraesCS1A02G081800
TraesCS1A03G0199400	A0A3B5XVB4	Uncharacterized protein | TraesCS1A03G0199400	NA	NA	GO:0016020	membrane	NA	NA	TraesCS1A01G081900	TraesCS1A02G081900
TraesCS1A03G0200200	A0A3B5XVJ2	Aspartic proteinase	GO:0006508 | GO:0006629 | GO:0002938	proteolysis | lipid metabolic process | tRNA guanine ribose methylation	NA	NA	GO:0004190 | GO:0009020 | GO:0016787 | GO:0008233	aspartic-type endopeptidase activity | tRNA (guanosine-2'-O-)-methyltransferase activity | hydrolase activity | peptidase activity	TraesCS1A01G082000	TraesCS1A02G082000
TraesCS1A03G0200300	A0A3B5XVM3	Uncharacterized protein | TraesCS1A03G0200300	NA	NA	GO:0016020	membrane	NA	NA	TraesCS1A01G082100	TraesCS1A02G082100
TraesCS1A03G0200400	A0A3B5XWK9	Thioesterase domain-containing protein	GO:0042372	phylloquinone biosynthetic process	GO:0005777	peroxisome	GO:0061522 | GO:0016787	1;4-dihydroxy-2-naphthoyl-CoA thioesterase activity | hydrolase activity	TraesCS1A01G082200	TraesCS1A02G082200
TraesCS1A03G0200500	A0A3B5XVD2	Uncharacterized protein | TraesCS1A03G0200500	NA	NA	NA	NA	NA	NA	TraesCS1A01G082300	TraesCS1A02G082300
TraesCS1A03G0200600	A0A3B5XVB9	chitinase (EC 3.2.1.14)	GO:0005975 | GO:0000272 | GO:0006032 | GO:0016998 | GO:0008152	carbohydrate metabolic process | polysaccharide catabolic process | chitin catabolic process | cell wall macromolecule catabolic process | metabolic process	NA	NA	GO:0004568 | GO:0016798	chitinase activity | hydrolase activity; acting on glycosyl bonds	TraesCS1A01G082400	TraesCS1A02G082400
TraesCS1A03G0200700	A0A1D5S3R9 | A0A3B5XVJ7	Uncharacterized protein | TraesCS1A03G0200700 | Uncharacterized protein | TraesCS1A03G0200700	GO:0009651 | GO:0009737 | GO:0009409	response to salt stress | response to abscisic acid | response to cold	GO:0016020	membrane	NA	NA	TraesCS1A01G082500	TraesCS1A02G082500
TraesCS1A03G0200900	Unknown_TraesCS1A03G0200900	Unknown_TraesCS1A03G0200900	GO:0006338	chromatin remodeling	GO:0000228	nuclear chromosome	NA	NA	TraesCS1A01G082600	TraesCS1A02G082600
TraesCS1A03G0201000	A0A3B5XVC4 | A0A3B5XVD7	Auxin-responsive protein | Auxin-responsive protein	GO:0006355 | GO:0009734 | GO:0009733	regulation of DNA-templated transcription | auxin-activated signaling pathway | response to auxin	GO:0005634	nucleus	GO:0005515	protein binding	TraesCS1A01G082700	TraesCS1A02G082700
TraesCS1A03G0201200	A0A3B5XVK2	DUF4283 domain-containing protein	NA	NA	NA	NA	NA	NA	TraesCS1A01G082800	TraesCS1A02G082800
TraesCS1A03G0201600	A0A3B5XVN3	Uncharacterized protein | TraesCS1A03G0201600	NA	NA	NA	NA	NA	NA	TraesCS1A01G082900	TraesCS1A02G082900
TraesCS1A03G0201700	A0A3B5XWL7	BHLH domain-containing protein	GO:0006355 | GO:0009686 | GO:0016102	regulation of DNA-templated transcription | gibberellin biosynthetic process | diterpenoid biosynthetic process	GO:0009507 | GO:0005634	chloroplast | nucleus	GO:0046983 | GO:0003700 | GO:0000287 | GO:0010333	protein dimerization activity | DNA-binding transcription factor activity | magnesium ion binding | terpene synthase activity	TraesCS1A01G083000	TraesCS1A02G083000
TraesCS1A03G0202100	A0A3B5XVD0 | A0A3B5XVE2	Uncharacterized protein | TraesCS1A03G0202100 | Uncharacterized protein | TraesCS1A03G0202100	GO:0010119 | GO:0006355	regulation of stomatal movement | regulation of DNA-templated transcription	GO:0005634	nucleus	GO:0003677 | GO:0000976	DNA binding | transcription cis-regulatory region binding	TraesCS1A01G083100	TraesCS1A02G083100
TraesCS1A03G0202600	A0A3B5XVK7	Uncharacterized protein | TraesCS1A03G0202600	NA	NA	NA	NA	NA	NA	TraesCS1A01G083300	TraesCS1A02G083300
TraesCS1A03G0202700	A0A3B5XVN7	RRM domain-containing protein	GO:0008380 | GO:0006396	RNA splicing | RNA processing	GO:0005634 | GO:0005737 | GO:0035145	nucleus | cytoplasm | exon-exon junction complex	GO:0003723 | GO:0003676 | GO:0003729	RNA binding | nucleic acid binding | mRNA binding	TraesCS1A01G083400	TraesCS1A02G083400
TraesCS1A03G0202800	A0A3B5XWM1	Agenet domain-containing protein	NA	NA	GO:0005634 | GO:0005737	nucleus | cytoplasm	NA	NA	TraesCS1A01G083500	TraesCS1A02G083500
TraesCS1A03G0203000	A0A3B5XVE7	Signal recognition particle 14 kDa protein (SRP14)	GO:0006614 | GO:0045047	SRP-dependent cotranslational protein targeting to membrane | protein targeting to ER	GO:0005786 | GO:0048500 | GO:0005737 | GO:1990904	signal recognition particle; endoplasmic reticulum targeting | signal recognition particle | cytoplasm | ribonucleoprotein complex	GO:0008312 | GO:0030942 | GO:0003723	7S RNA binding | endoplasmic reticulum signal peptide binding | RNA binding	TraesCS1A01G083600	TraesCS1A02G083600
TraesCS1A03G0203200	A0A3B5XVD5	Uncharacterized protein | TraesCS1A03G0203200	NA	NA	NA	NA	NA	NA	TraesCS1A01G083700	TraesCS1A02G083700
TraesCS1A03G0203500	A0A3B5XVL2	Uncharacterized protein | TraesCS1A03G0203500	NA	NA	NA	NA	GO:0016491	oxidoreductase activity	TraesCS1A01G083800	TraesCS1A02G083800
TraesCS1A03G0203700	A0A3B5XVP3	Uncharacterized protein | TraesCS1A03G0203700	NA	NA	NA	NA	NA	NA	TraesCS1A01G083900	TraesCS1A02G083900
TraesCS1A03G0204700	A0A3B5XWM6	Uncharacterized protein | TraesCS1A03G0204700	NA	NA	NA	NA	GO:0016747	acyltransferase activity; transferring groups other than amino-acyl groups	TraesCS1A01G084000	TraesCS1A02G084000
TraesCS1A03G0204800	A0A3B5XVF2	tRNA/rRNA methyltransferase SpoU type domain-containing protein	GO:0006396 | GO:0001510	RNA processing | RNA methylation	NA	NA	GO:0003723 | GO:0008173	RNA binding | RNA methyltransferase activity	TraesCS1A01G084100	TraesCS1A02G084100
TraesCS1A03G0204900	A0A3B5XVE0	RING-type domain-containing protein	NA	NA	NA	NA	NA	NA	TraesCS1A01G084200	TraesCS1A02G084200
TraesCS1A03G0205200	A0A3B5XVL6	Uncharacterized protein | TraesCS1A03G0205200	GO:0006355 | GO:0032502 | GO:0006353 | GO:0009658	regulation of DNA-templated transcription | developmental process | DNA-templated transcription termination | chloroplast organization	GO:0009507	chloroplast	GO:0003690	double-stranded DNA binding	TraesCS1A01G084300	TraesCS1A02G084300
TraesCS1A03G0205300	A0A3B5XWN1	Phosphoglycerate mutase-like protein	NA	NA	NA	NA	GO:0003824 | GO:0016791	catalytic activity | phosphatase activity	TraesCS1A01G084500	TraesCS1A02G084500
TraesCS1A03G0205400	A0A3B5XVP7	Uncharacterized protein | TraesCS1A03G0205400	NA	NA	NA	NA	NA	NA	TraesCS1A01G084400	TraesCS1A02G084400
TraesCS1A03G0205600	A0A3B5XVF7	Uncharacterized protein | TraesCS1A03G0205600	NA	NA	NA	NA	NA	NA	TraesCS1A01G084600	TraesCS1A02G084600
TraesCS1A03G0205900	A0A3B5XVE6	3'-5' exonuclease domain-containing protein	GO:0006139	nucleobase-containing compound metabolic process	GO:0005634 | GO:0005737	nucleus | cytoplasm	GO:0003676 | GO:0008408	nucleic acid binding | 3'-5' exonuclease activity	TraesCS1A01G084700	TraesCS1A02G084700
TraesCS1A03G0206000	A0A3B5XVM1	Uncharacterized protein | TraesCS1A03G0206000	NA	NA	NA	NA	NA	NA	TraesCS1A01G084800	TraesCS1A02G084800
TraesCS1A03G0206200	W5AC35	Uncharacterized protein | TraesCS1A03G0206200	NA	NA	NA	NA	NA	NA	TraesCS1A01G084900	TraesCS1A02G084900
TraesCS1A03G0206300	A0A3B5XWN6	Replication protein A subunit	GO:0000724 | GO:0006281 | GO:0006310 | GO:0007004 | GO:0006260 | GO:0006289 | GO:0051321 | GO:0006268 | GO:0006974	double-strand break repair via homologous recombination | DNA repair | DNA recombination | telomere maintenance via telomerase | DNA replication | nucleotide-excision repair | meiotic cell cycle | DNA unwinding involved in DNA replication | cellular response to DNA damage stimulus	GO:0005634 | GO:0005662	nucleus | DNA replication factor A complex	GO:0008270 | GO:0003677 | GO:0003676 | GO:0003684 | GO:0043047 | GO:0046872	zinc ion binding | DNA binding | nucleic acid binding | damaged DNA binding | single-stranded telomeric DNA binding | metal ion binding	TraesCS1A01G085000	TraesCS1A02G085000
TraesCS1A03G0206800	A0A3B5XVG3	Zinc finger GRF-type domain-containing protein	NA	NA	GO:0016020	membrane	NA	NA	TraesCS1A01G085100	TraesCS1A02G085100
TraesCS1A03G0206900	A0A3B5XVF1	Uncharacterized protein | TraesCS1A03G0206900	NA	NA	NA	NA	NA	NA	TraesCS1A01G085200	TraesCS1A02G085200
TraesCS1A03G0207200	A0A3B5XVM6	Uncharacterized protein | TraesCS1A03G0207200	NA	NA	NA	NA	NA	NA	TraesCS1A01G085300	TraesCS1A02G085300
TraesCS1A03G0207300	A0A3B5XVQ9 | A0A3B5XWP1	Uncharacterized protein | TraesCS1A03G0207300 | Uncharacterized protein | TraesCS1A03G0207300	NA	NA	NA	NA	NA	NA	TraesCS1A01G085400	TraesCS1A02G085400
TraesCS1A03G0207500	A0A3B5XVG7	N-acetyltransferase domain-containing protein	NA	NA	GO:0009507	chloroplast	GO:0016747 | GO:0016407 | GO:0016740	acyltransferase activity; transferring groups other than amino-acyl groups | acetyltransferase activity | transferase activity	TraesCS1A01G085500	TraesCS1A02G085500
TraesCS1A03G0207600	A0A3B5XVF6	alanine transaminase (EC 2.6.1.2)	GO:0009058 | GO:0042853	biosynthetic process | L-alanine catabolic process	NA	NA	GO:0003824 | GO:0030170 | GO:0004021 | GO:0008483	catalytic activity | pyridoxal phosphate binding | L-alanine:2-oxoglutarate aminotransferase activity | transaminase activity	TraesCS1A01G085600	TraesCS1A02G085600
TraesCS1A03G0207700	A0A3B5XVN1	F-box domain-containing protein	NA	NA	NA	NA	GO:0005515	protein binding	TraesCS1A01G085700	TraesCS1A02G085700
TraesCS1A03G0207900	A0A3B5XVR3	Fe2OG dioxygenase domain-containing protein	NA	NA	NA	NA	GO:0016491 | GO:0046872	oxidoreductase activity | metal ion binding	TraesCS1A01G085800	TraesCS1A02G085800
TraesCS1A03G0208000	A0A3B5XWP6	FBD domain-containing protein	NA	NA	NA	NA	GO:0005515	protein binding	TraesCS1A01G085900	TraesCS1A02G085900
TraesCS1A03G0208300	A0A341NHU7	Zinc finger GRF-type domain-containing protein	NA	NA	GO:0016020	membrane	NA	NA	TraesCS1A01G086000	TraesCS1A02G086000
TraesCS1A03G0209800	A0A3B5XVG1 | A0A3B5XVN6	Carboxypeptidase (EC 3.4.16.-) | Carboxypeptidase (EC 3.4.16.-)	GO:0006508	proteolysis	NA	NA	GO:0004185 | GO:0016787 | GO:0008233 | GO:0004180	serine-type carboxypeptidase activity | hydrolase activity | peptidase activity | carboxypeptidase activity	TraesCS1A01G086100	TraesCS1A02G086100
TraesCS1A03G0209900	A0A3B5XVR8	Uncharacterized protein | TraesCS1A03G0209900	GO:0009231	riboflavin biosynthetic process	GO:0009507	chloroplast	GO:0008686	3;4-dihydroxy-2-butanone-4-phosphate synthase activity	TraesCS1A01G086200	TraesCS1A02G086200
TraesCS1A03G0210000	A0A3B5XWQ0	Cyclic nucleotide-binding domain-containing protein	GO:0055085 | GO:0006811 | GO:0034220	transmembrane transport | ion transport | ion transmembrane transport	GO:0016020	membrane	GO:0005216 | GO:0005515	ion channel activity | protein binding	TraesCS1A01G086300	TraesCS1A02G086300
TraesCS1A03G0210100	A0A3B5XVH6	Uncharacterized protein | TraesCS1A03G0210100	NA	NA	GO:0016020	membrane	NA	NA	TraesCS1A01G086400	TraesCS1A02G086400
TraesCS1A03G0210300	A0A3B5XVG6	Mitogen-activated protein kinase	GO:0006468 | GO:0035556 | GO:0016310 | GO:0000165	protein phosphorylation | intracellular signal transduction | phosphorylation | MAPK cascade	GO:0005634 | GO:0005737	nucleus | cytoplasm	GO:0005524 | GO:0004672 | GO:0004674 | GO:0004707 | GO:0000166 | GO:0016301 | GO:0016740 | GO:0106310	ATP binding | protein kinase activity | protein serine/threonine kinase activity | MAP kinase activity | nucleotide binding | kinase activity | transferase activity | protein serine kinase activity	TraesCS1A01G086500	TraesCS1A02G086500
TraesCS1A03G0210400	Unknown_TraesCS1A03G0210400	Unknown_TraesCS1A03G0210400	NA	NA	NA	NA	NA	NA	TraesCS1A01G086600	TraesCS1A02G086600
TraesCS1A03G0210500	A0A3B5XVS3	Uncharacterized protein | TraesCS1A03G0210500	GO:0009611 | GO:0010466	response to wounding | negative regulation of peptidase activity	NA	NA	GO:0004867 | GO:0030414	serine-type endopeptidase inhibitor activity | peptidase inhibitor activity	TraesCS1A01G086700	TraesCS1A02G086700
TraesCS1A03G0210600	A0A3B5XWQ5	Uncharacterized protein | TraesCS1A03G0210600	NA	NA	NA	NA	GO:0005515	protein binding	TraesCS1A01G086800	TraesCS1A02G086800
TraesCS1A03G0210700	A0A3B5XVH1 | A0A3B5XVP5	Membrane-bound O-acyltransferase C24H6.01c | Membrane-bound O-acyltransferase C24H6.01c	GO:0019432	triglyceride biosynthetic process	GO:0016020 | GO:0005783	membrane | endoplasmic reticulum	GO:0016746	acyltransferase activity	TraesCS1A01G086900	TraesCS1A02G086900
TraesCS1A03G0210800	A0A3B5XVS8	DUF1618 domain-containing protein	NA	NA	NA	NA	NA	NA	TraesCS1A01G087000	TraesCS1A02G087000
TraesCS1A03G0211100	A0A3B5XWR0	Uncharacterized protein | TraesCS1A03G0211100	NA	NA	GO:0016020	membrane	NA	NA	TraesCS1A01G087100	TraesCS1A02G087100
TraesCS1A03G0211200	A0A3B5XVI7	RNA helicase	GO:0000462	maturation of SSU-rRNA from tricistronic rRNA transcript (SSU-rRNA; 5.8S rRNA; LSU-rRNA)	GO:0005730	nucleolus	GO:0005524 | GO:0003723 | GO:0046872 | GO:0003676 | GO:0000166 | GO:0004386	ATP binding | RNA binding | metal ion binding | nucleic acid binding | nucleotide binding | helicase activity	TraesCS1A01G087200	TraesCS1A02G087200
TraesCS1A03G0211600	A0A3B5XVH7	RNA helicase	GO:0000462	maturation of SSU-rRNA from tricistronic rRNA transcript (SSU-rRNA; 5.8S rRNA; LSU-rRNA)	GO:0005730	nucleolus	GO:0003677 | GO:0005524 | GO:0003723 | GO:0046872 | GO:0003676 | GO:0000166 | GO:0004386	DNA binding | ATP binding | RNA binding | metal ion binding | nucleic acid binding | nucleotide binding | helicase activity	TraesCS1A01G087300	TraesCS1A02G087300
TraesCS1A03G0211700	A0A3B5XVQ0	Cystatin domain-containing protein	NA	NA	NA	NA	NA	NA	TraesCS1A01G087400	TraesCS1A02G087400
TraesCS1A03G0212200	A0A3B5XVT3 | A0A3B5XWR6	Alpha-mannosidase (EC 3.2.1.-) | Alpha-mannosidase (EC 3.2.1.-)	GO:0005975 | GO:0006013 | GO:0016052 | GO:0000272 | GO:0008152	carbohydrate metabolic process | mannose metabolic process | carbohydrate catabolic process | polysaccharide catabolic process | metabolic process	NA	NA	GO:0030246 | GO:0046872 | GO:0003824 | GO:0004559 | GO:0016798 | GO:0016787	carbohydrate binding | metal ion binding | catalytic activity | alpha-mannosidase activity | hydrolase activity; acting on glycosyl bonds | hydrolase activity	TraesCS1A01G087500	TraesCS1A02G087500
TraesCS1A03G0212600	A0A3B5XVJ1	Uncharacterized protein | TraesCS1A03G0212600	NA	NA	NA	NA	NA	NA	TraesCS1A01G087600	TraesCS1A02G087600
TraesCS1A03G0212800	A0A3B5XVI1	ZF-HD dimerization-type domain-containing protein	GO:0006355	regulation of DNA-templated transcription	GO:0005634	nucleus	GO:0003700 | GO:0000976	DNA-binding transcription factor activity | transcription cis-regulatory region binding	TraesCS1A01G087700	TraesCS1A02G087700
TraesCS1A03G0213300	A0A3B5XVQ5	Chromatin-remodeling complex ATPase	GO:0045944 | GO:0006338	positive regulation of transcription by RNA polymerase II | chromatin remodeling	GO:0005634	nucleus	GO:0003677 | GO:0005524 | GO:0140658 | GO:0042393 | GO:0008094 | GO:0000166	DNA binding | ATP binding | ATP-dependent chromatin remodeler activity | histone binding | ATP-dependent activity; acting on DNA | nucleotide binding	TraesCS1A01G087900	TraesCS1A02G087900
TraesCS1A03G0213700	A0A1D5S273 | A0A3B5XVI6 | A0A3B5XVJ6 | A0A3B5XWS0	Serine/threonine-protein phosphatase (EC 3.1.3.16) | Serine/threonine-protein phosphatase (EC 3.1.3.16) | Serine/threonine-protein phosphatase (EC 3.1.3.16) | Serine/threonine-protein phosphatase (EC 3.1.3.16)	GO:0009742	brassinosteroid mediated signaling pathway	GO:0005634	nucleus	GO:0017018 | GO:0046872 | GO:0016787 | GO:0004721 | GO:0005515 | GO:0004722	myosin phosphatase activity | metal ion binding | hydrolase activity | phosphoprotein phosphatase activity | protein binding | protein serine/threonine phosphatase activity	TraesCS1A01G088000	TraesCS1A02G088000
TraesCS1A03G0214000	A0A3B5XVR0 | A0A3B5XVU3	RING-type domain-containing protein | RING-type domain-containing protein	NA	NA	NA	NA	GO:0016740 | GO:0005515	transferase activity | protein binding	TraesCS1A01G088100	TraesCS1A02G088100
TraesCS1A03G0214200	A0A3B5XWS5	General transcription and DNA repair factor IIH helicase subunit XPD (EC 3.6.4.12)	GO:0006366 | GO:0006139 | GO:0006289 | GO:0000717 | GO:0033683 | GO:0045951 | GO:0006974 | GO:0032508	transcription by RNA polymerase II | nucleobase-containing compound metabolic process | nucleotide-excision repair | nucleotide-excision repair; DNA duplex unwinding | nucleotide-excision repair; DNA incision | positive regulation of mitotic recombination | cellular response to DNA damage stimulus | DNA duplex unwinding	GO:0005634	nucleus	GO:0003677 | GO:0005524 | GO:0004386 | GO:0003676 | GO:0003684 | GO:0016818 | GO:0003678 | GO:0000166 | GO:0016787	DNA binding | ATP binding | helicase activity | nucleic acid binding | damaged DNA binding | hydrolase activity; acting on acid anhydrides; in phosphorus-containing anhydrides | DNA helicase activity | nucleotide binding | hydrolase activity	TraesCS1A01G088200	TraesCS1A02G088200
TraesCS1A03G0214400	A0A3B5XVK1	Uncharacterized protein | TraesCS1A03G0214400	NA	NA	NA	NA	GO:0016747	acyltransferase activity; transferring groups other than amino-acyl groups	TraesCS1A01G088300	TraesCS1A02G088300
TraesCS1A03G0214500	A0A3B5XVI8	Uncharacterized protein | TraesCS1A03G0214500	NA	NA	NA	NA	GO:0016747	acyltransferase activity; transferring groups other than amino-acyl groups	TraesCS1A01G088400	TraesCS1A02G088400
TraesCS1A03G0215100	A0A3B5XVR6	Sucrose-phosphatase (EC 3.1.3.24)	GO:0005986	sucrose biosynthetic process	NA	NA	GO:0000287 | GO:0050307 | GO:0016787 | GO:0003824	magnesium ion binding | sucrose-phosphate phosphatase activity | hydrolase activity | catalytic activity	TraesCS1A01G088600	TraesCS1A02G088600
TraesCS1A03G0215200	A0A3B5XVU8	cellulase (EC 3.2.1.4)	GO:0030245 | GO:0005975 | GO:0000272 | GO:0008152	cellulose catabolic process | carbohydrate metabolic process | polysaccharide catabolic process | metabolic process	NA	NA	GO:0008810 | GO:0004553 | GO:0016798 | GO:0016787	cellulase activity | hydrolase activity; hydrolyzing O-glycosyl compounds | hydrolase activity; acting on glycosyl bonds | hydrolase activity	TraesCS1A01G088700	TraesCS1A02G088700
TraesCS1A03G0215300	A0A3B5XWT0	t-SNARE coiled-coil homology domain-containing protein	GO:0006886 | GO:0006906 | GO:0048278 | GO:0006887 | GO:0016192 | GO:0015031	intracellular protein transport | vesicle fusion | vesicle docking | exocytosis | vesicle-mediated transport | protein transport	GO:0005886 | GO:0016020 | GO:0012505 | GO:0031201 | GO:0110165	plasma membrane | membrane | endomembrane system | SNARE complex | cellular anatomical entity	GO:0000149 | GO:0005484	SNARE binding | SNAP receptor activity	TraesCS1A01G088800	TraesCS1A02G088800
TraesCS1A03G0215400	A0A3B5XVK6	G domain-containing protein	NA	NA	GO:0016020	membrane	GO:0005525	GTP binding	TraesCS1A01G088900	TraesCS1A02G088900
TraesCS1A03G0216000	A0A3B5XVJ4	RAB6-interacting golgin	NA	NA	NA	NA	NA	NA	TraesCS1A01G089000	TraesCS1A02G089000
TraesCS1A03G0216600	A0A3B5XVS1 | A0A3B5XVV1	PWWP domain-containing protein | PWWP domain-containing protein	NA	NA	NA	NA	NA	NA	TraesCS1A01G089100	TraesCS1A02G089100
TraesCS1A03G0216700	A0A3B5XWT5	DUF6598 domain-containing protein	NA	NA	NA	NA	NA	NA	TraesCS1A01G089200	TraesCS1A02G089200
TraesCS1A03G0217000	A0A3B5XVL1	DUF6598 domain-containing protein	NA	NA	NA	NA	NA	NA	TraesCS1A01G089300	TraesCS1A02G089300
TraesCS1A03G0217300	A0A3B5XVJ9	DUF6598 domain-containing protein	NA	NA	NA	NA	NA	NA	TraesCS1A01G089400	TraesCS1A02G089400
TraesCS1A03G0217500	A0A3B5XVS7	Fe2OG dioxygenase domain-containing protein	NA	NA	NA	NA	GO:0016491 | GO:0046872	oxidoreductase activity | metal ion binding	TraesCS1A01G089500	TraesCS1A02G089500
TraesCS1A03G0217700	A0A3B5XVV5	Fe2OG dioxygenase domain-containing protein	NA	NA	NA	NA	GO:0016491 | GO:0046872	oxidoreductase activity | metal ion binding	TraesCS1A01G089600	TraesCS1A02G089600
TraesCS1A03G0217800	A0A3B5XWT9	G-patch domain-containing protein	GO:0000390 | GO:0006807 | GO:0043170 | GO:0044238	spliceosomal complex disassembly | nitrogen compound metabolic process | macromolecule metabolic process | primary metabolic process	GO:0071008	U2-type post-mRNA release spliceosomal complex	GO:0003676	nucleic acid binding	TraesCS1A01G089700	TraesCS1A02G089700
TraesCS1A03G0217900	A0A3B5XVL7	Glycosyl transferase CAP10 domain-containing protein	NA	NA	GO:0016020	membrane	NA	NA	TraesCS1A01G089800	TraesCS1A02G089800
TraesCS1A03G0218100	A0A1D6RH05 | A0A1D6RH06	Cullin family profile domain-containing protein | Cullin family profile domain-containing protein	GO:0006511 | GO:0016567	ubiquitin-dependent protein catabolic process | protein ubiquitination	GO:0031461	cullin-RING ubiquitin ligase complex	GO:0031625	ubiquitin protein ligase binding	TraesCS1A01G089900	TraesCS1A02G089900
TraesCS1A03G0218200	A0A3B5XVL0 | A0A3B5XVM2 | A0A3B5XVW1 | A0A3B5XWU5	Cullin family profile domain-containing protein | Cullin family profile domain-containing protein | Cullin family profile domain-containing protein | Cullin family profile domain-containing protein	GO:0006511 | GO:0016567	ubiquitin-dependent protein catabolic process | protein ubiquitination	GO:0031461	cullin-RING ubiquitin ligase complex	GO:0031625	ubiquitin protein ligase binding	TraesCS1A01G090000	TraesCS1A02G090000
TraesCS1A03G0218400	W5AC69	EF-hand domain-containing protein	GO:0000226 | GO:0030865 | GO:0035303	microtubule cytoskeleton organization | cortical cytoskeleton organization | regulation of dephosphorylation	GO:0005737	cytoplasm	GO:0005509	calcium ion binding	TraesCS1A01G090100	TraesCS1A02G090100
TraesCS1A03G0218500	A0A3B5XVW6	Myb/SANT-like domain-containing protein	NA	NA	NA	NA	NA	NA	TraesCS1A01G090200	TraesCS1A02G090200
TraesCS1A03G0218600	A0A3B5XWU9	Anaphase-promoting complex subunit 7	GO:0006749 | GO:0016567 | GO:0045842 | GO:0051301	glutathione metabolic process | protein ubiquitination | positive regulation of mitotic metaphase/anaphase transition | cell division	GO:0005737	cytoplasm	GO:0004364 | GO:0005515	glutathione transferase activity | protein binding	TraesCS1A01G090300	TraesCS1A02G090300
TraesCS1A03G0218900	A0A3B5XVM7	Uncharacterized protein | TraesCS1A03G0218900	GO:0009058	biosynthetic process	GO:0005737	cytoplasm	GO:0003824 | GO:0016853	catalytic activity | isomerase activity	TraesCS1A01G090400	TraesCS1A02G090400
TraesCS1A03G0219000	A0A3B5XVL5	dUTPase-like domain-containing protein	GO:0006226 | GO:0046081	dUMP biosynthetic process | dUTP catabolic process	NA	NA	GO:0000287 | GO:0004170	magnesium ion binding | dUTP diphosphatase activity	TraesCS1A01G090500	TraesCS1A02G090500
TraesCS1A03G0219300	A0A3B5XVU2	Pyridoxal phosphate homeostasis protein (PLP homeostasis protein)	NA	NA	NA	NA	GO:0030170	pyridoxal phosphate binding	TraesCS1A01G090600	TraesCS1A02G090600
TraesCS1A03G0219400	A0A3B5XVX1	Uncharacterized protein | TraesCS1A03G0219400	NA	NA	GO:0016020	membrane	NA	NA	TraesCS1A01G090700	TraesCS1A02G090700
TraesCS1A03G0220000	A0A3B5XWV4	Uncharacterized protein | TraesCS1A03G0220000	NA	NA	NA	NA	NA	NA	TraesCS1A01G090800	TraesCS1A02G090800
TraesCS1A03G0220400	A0A3B5XVN2	RING-type domain-containing protein	NA	NA	NA	NA	NA	NA	TraesCS1A01G090900	TraesCS1A02G090900
TraesCS1A03G0220500	A0A3B5XVM0	Uncharacterized protein | TraesCS1A03G0220500	NA	NA	NA	NA	NA	NA	TraesCS1A01G091000	TraesCS1A02G091000
TraesCS1A03G0220900	A0A3B5XVU7	Chromatin-remodeling complex ATPase	GO:0006338	chromatin remodeling	GO:0005634	nucleus	GO:0003677 | GO:0005524 | GO:0140658 | GO:0031491 | GO:0000166 | GO:0016787 | GO:0008094	DNA binding | ATP binding | ATP-dependent chromatin remodeler activity | nucleosome binding | nucleotide binding | hydrolase activity | ATP-dependent activity; acting on DNA	TraesCS1A01G091100	TraesCS1A02G091100
TraesCS1A03G0221000	A0A3B5XVX6 | A0A3B5XWW1	DRBM domain-containing protein | DRBM domain-containing protein	NA	NA	NA	NA	GO:0003725 | GO:0003723	double-stranded RNA binding | RNA binding	TraesCS1A01G091200	TraesCS1A02G091200
TraesCS1A03G0221400	A0A3B5XVN8	Transport inhibitor response 1-like protein	GO:0006457 | GO:0007021 | GO:0031146	protein folding | tubulin complex assembly | SCF-dependent proteasomal ubiquitin-dependent protein catabolic process	GO:0005737 | GO:0019005	cytoplasm | SCF ubiquitin ligase complex	GO:0005515	protein binding	TraesCS1A01G091300	TraesCS1A02G091300
TraesCS1A03G0221900	A0A3B5XVM5 | A0A3B5XVV3	ATP-dependent DNA helicase (EC 3.6.4.12) | ATP-dependent DNA helicase (EC 3.6.4.12)	GO:0000724 | GO:0006281 | GO:0006310 | GO:0032508 | GO:0006268	double-strand break repair via homologous recombination | DNA repair | DNA recombination | DNA duplex unwinding | DNA unwinding involved in DNA replication	GO:0005634 | GO:0005694 | GO:0005737	nucleus | chromosome | cytoplasm	GO:0005524 | GO:0004386 | GO:0003676 | GO:0016887 | GO:0043138 | GO:0009378 | GO:0000166 | GO:0016787	ATP binding | helicase activity | nucleic acid binding | ATP hydrolysis activity | 3'-5' DNA helicase activity | four-way junction helicase activity | nucleotide binding | hydrolase activity	TraesCS1A01G091400	TraesCS1A02G091400
TraesCS1A03G0222100	A0A3B5XVY1	Carbohydrate binding module family 25 domain-containing protein	GO:0019252	starch biosynthetic process	GO:0009507 | GO:0009501 | GO:0009536	chloroplast | amyloplast | plastid	GO:0016757 | GO:2001070 | GO:0004373 | GO:0016740	glycosyltransferase activity | starch binding | glycogen (starch) synthase activity | transferase activity	TraesCS1A01G091500	TraesCS1A02G091500
TraesCS1A03G0222200	A0A3B5XWW6	HMA domain-containing protein	NA	NA	NA	NA	GO:0046872	metal ion binding	TraesCS1A01G091600	TraesCS1A02G091600
TraesCS1A03G0222400	A0A3B5XVP2	Uncharacterized protein | TraesCS1A03G0222400	GO:2000001	regulation of DNA damage checkpoint	GO:0005634	nucleus	GO:0003677 | GO:0005515	DNA binding | protein binding	TraesCS1A01G091700	TraesCS1A02G091700
TraesCS1A03G0222900	A0A3B5XVN0	Protein kinase domain-containing protein	GO:0006468 | GO:0035556 | GO:0000165	protein phosphorylation | intracellular signal transduction | MAPK cascade	GO:0005634 | GO:0005737	nucleus | cytoplasm	GO:0005524 | GO:0004672 | GO:0004674 | GO:0004707	ATP binding | protein kinase activity | protein serine/threonine kinase activity | MAP kinase activity	TraesCS1A01G091900	TraesCS1A02G091900
TraesCS1A03G0223100	A0A3B5XVV8	Protein kinase domain-containing protein	GO:0006468 | GO:0035556 | GO:0000165	protein phosphorylation | intracellular signal transduction | MAPK cascade	GO:0005634 | GO:0005737	nucleus | cytoplasm	GO:0005524 | GO:0004672 | GO:0004674 | GO:0004707	ATP binding | protein kinase activity | protein serine/threonine kinase activity | MAP kinase activity	TraesCS1A01G092000	TraesCS1A02G092000
TraesCS1A03G0223300	A0A3B5XVY6	P450	NA	NA	GO:0016020	membrane	GO:0020037 | GO:0004497 | GO:0005506 | GO:0016705 | GO:0046872 | GO:0016491	heme binding | monooxygenase activity | iron ion binding | oxidoreductase activity; acting on paired donors; with incorporation or reduction of molecular oxygen | metal ion binding | oxidoreductase activity	TraesCS1A01G092100	TraesCS1A02G092100
TraesCS1A03G0223500	A0A3B5XVP8 | A0A3B5XWX1	Thaumatin-like protein | Thaumatin-like protein	GO:0006952	defense response	NA	NA	NA	NA	TraesCS1A01G092200	TraesCS1A02G092200
TraesCS1A03G0223600	Unknown_TraesCS1A03G0223600	Unknown_TraesCS1A03G0223600	GO:0006468	protein phosphorylation	NA	NA	GO:0005524 | GO:0004672	ATP binding | protein kinase activity	TraesCS1A01G092300	TraesCS1A02G092300
TraesCS1A03G0223700	Unknown_TraesCS1A03G0223700	Unknown_TraesCS1A03G0223700	NA	NA	NA	NA	NA	NA	TraesCS1A01G092400	TraesCS1A02G092400
TraesCS1A03G0223900	A0A3B5XVZ2	Protein kinase domain-containing protein	GO:0006468 | GO:0035556 | GO:0016310 | GO:0000165	protein phosphorylation | intracellular signal transduction | phosphorylation | MAPK cascade	GO:0005634 | GO:0005737	nucleus | cytoplasm	GO:0005524 | GO:0004672 | GO:0004674 | GO:0000166 | GO:0016301 | GO:0016740 | GO:0004707	ATP binding | protein kinase activity | protein serine/threonine kinase activity | nucleotide binding | kinase activity | transferase activity | MAP kinase activity	TraesCS1A01G092500	TraesCS1A02G092500
TraesCS1A03G0224000	A0A3B5XWX6	Serpin domain-containing protein	NA	NA	GO:0005615	extracellular space	GO:0004867	serine-type endopeptidase inhibitor activity	TraesCS1A01G092600	TraesCS1A02G092600
TraesCS1A03G0224100	A0A3B5XVP1 | A0A3B5XVQ2	methenyltetrahydrofolate cyclohydrolase (EC 3.5.4.9) | methenyltetrahydrofolate cyclohydrolase (EC 3.5.4.9)	GO:0035999 | GO:0006730	tetrahydrofolate interconversion | one-carbon metabolic process	GO:0005829	cytosol	GO:0003824 | GO:0004477 | GO:0004488 | GO:0016491 | GO:0016787	catalytic activity | methenyltetrahydrofolate cyclohydrolase activity | methylenetetrahydrofolate dehydrogenase (NADP+) activity | oxidoreductase activity | hydrolase activity	TraesCS1A01G092700	TraesCS1A02G092700
TraesCS1A03G0224600	A0A3B5XVW8	Desiccation-related protein PCC13-62	NA	NA	NA	NA	NA	NA	TraesCS1A01G092800	TraesCS1A02G092800
TraesCS1A03G0224700	A0A1D5SLI4	40S ribosomal protein S4	GO:0006412	translation	GO:0005840 | GO:0022627 | GO:1990904	ribosome | cytosolic small ribosomal subunit | ribonucleoprotein complex	GO:0003735 | GO:0003723 | GO:0019843	structural constituent of ribosome | RNA binding | rRNA binding	TraesCS1A01G092900	TraesCS1A02G092900
TraesCS1A03G0224900	A0A3B5XWY1	Uncharacterized protein | TraesCS1A03G0224900	NA	NA	GO:0016020	membrane	NA	NA	TraesCS1A01G093000	TraesCS1A02G093000
TraesCS1A03G0225000	A0A3B5XVQ7	BTB domain-containing protein	GO:0016567 | GO:0009628	protein ubiquitination | response to abiotic stimulus	GO:0110165	cellular anatomical entity	GO:0005515	protein binding	TraesCS1A01G093100	TraesCS1A02G093100
TraesCS1A03G0225400	A0A3B5XVP6	Pre-rRNA-processing protein TSR2 homolog	GO:0000462 | GO:0006364	maturation of SSU-rRNA from tricistronic rRNA transcript (SSU-rRNA; 5.8S rRNA; LSU-rRNA) | rRNA processing	GO:0005634	nucleus	NA	NA	TraesCS1A01G093200	TraesCS1A02G093200
TraesCS1A03G0225800	A0A3B5XVX3	Glycoside hydrolase family 5 domain-containing protein	GO:0005975 | GO:0071704 | GO:0051017 | GO:0007015 | GO:0007163 | GO:0016477 | GO:0008152	carbohydrate metabolic process | organic substance metabolic process | actin filament bundle assembly | actin filament organization | establishment or maintenance of cell polarity | cell migration | metabolic process	GO:0005737 | GO:0015629	cytoplasm | actin cytoskeleton	GO:0004553 | GO:0051015 | GO:0016985 | GO:0016798 | GO:0016787	hydrolase activity; hydrolyzing O-glycosyl compounds | actin filament binding | mannan endo-1;4-beta-mannosidase activity | hydrolase activity; acting on glycosyl bonds | hydrolase activity	TraesCS1A01G093300	TraesCS1A02G093300
TraesCS1A03G0226000	A0A3B5XW03	Uncharacterized protein | TraesCS1A03G0226000	NA	NA	NA	NA	NA	NA	TraesCS1A01G093400	TraesCS1A02G093400
TraesCS1A03G0226300	A0A3B5XWY4	BTB domain-containing protein	GO:0016567 | GO:0009628	protein ubiquitination | response to abiotic stimulus	GO:0110165	cellular anatomical entity	GO:0005515	protein binding	TraesCS1A01G093500	TraesCS1A02G093500
TraesCS1A03G0226600	A0A3B5XVR1	Endonuclease/exonuclease/phosphatase domain-containing protein	NA	NA	NA	NA	NA	NA	TraesCS1A01G093600	TraesCS1A02G093600
TraesCS1A03G0227000	A0A3B5XVQ1	BTB domain-containing protein	GO:0016567 | GO:0009628	protein ubiquitination | response to abiotic stimulus	GO:0110165	cellular anatomical entity	GO:0005515	protein binding	TraesCS1A01G093700	TraesCS1A02G093700
TraesCS1A03G0227100	A0A3B5XVY0	REF/SRPP-like protein	NA	NA	NA	NA	NA	NA	TraesCS1A01G093800	TraesCS1A02G093800
TraesCS1A03G0227200	A0A3B5XVY5 | A0A3B5XVQ6 | A0A3B5XVR5 | A0A3B5XW08 | A0A3B5XWY9	AIG1-type G domain-containing protein | AIG1-type G domain-containing protein | AIG1-type G domain-containing protein | AIG1-type G domain-containing protein | AIG1-type G domain-containing protein	GO:0045036 | GO:0015031	protein targeting to chloroplast | protein transport	GO:0009707 | GO:0016020 | GO:0009507 | GO:0009536 | GO:0009527	chloroplast outer membrane | membrane | chloroplast | plastid | plastid outer membrane	GO:0046872 | GO:0005525 | GO:0003924 | GO:0000166 | GO:0016787	metal ion binding | GTP binding | GTPase activity | nucleotide binding | hydrolase activity	TraesCS1A01G093900	TraesCS1A02G093900
TraesCS1A03G0227400	A0A3B5XW13	BGGP Beta-1-3-galactosyl-O-glycosyl-glycoprotein	NA	NA	GO:0016020	membrane	GO:0016757 | GO:0015020 | GO:0016740	glycosyltransferase activity | glucuronosyltransferase activity | transferase activity	TraesCS1A01G094000	TraesCS1A02G094000
TraesCS1A03G0227500	A0A3B5XWZ5	RING-type E3 ubiquitin transferase	NA	NA	GO:0005737	cytoplasm	GO:0061630	ubiquitin protein ligase activity	TraesCS1A01G094100	TraesCS1A02G094100
TraesCS1A03G0228200	A0A3B5XVS0	Gelsolin-like domain-containing protein	GO:0051014	actin filament severing	GO:0005856	cytoskeleton	GO:0051015	actin filament binding	TraesCS1A01G094200	TraesCS1A02G094200
TraesCS1A03G0228400	A0A3B5XVR2	Uncharacterized protein | TraesCS1A03G0228400	GO:0006355 | GO:0006357	regulation of DNA-templated transcription | regulation of transcription by RNA polymerase II	GO:0005634	nucleus	GO:0000981 | GO:0000978 | GO:0003677	DNA-binding transcription factor activity; RNA polymerase II-specific | RNA polymerase II cis-regulatory region sequence-specific DNA binding | DNA binding	TraesCS1A01G094300	TraesCS1A02G094300
TraesCS1A03G0229000	A0A3B5XVZ0	XS domain-containing protein	GO:0080188 | GO:0031047 | GO:0060255	gene silencing by RNA-directed DNA methylation | gene silencing by RNA | regulation of macromolecule metabolic process	NA	NA	NA	NA	TraesCS1A01G094500	TraesCS1A02G094500
TraesCS1A03G0229200	A0A3B5XW18	Uncharacterized protein | TraesCS1A03G0229200	NA	NA	NA	NA	NA	NA	TraesCS1A01G094600	TraesCS1A02G094600
TraesCS1A03G0229600	A0A3B5XVS5 | A0A3B5XWZ9	Fungal lipase-like domain-containing protein | Fungal lipase-like domain-containing protein	GO:0006629	lipid metabolic process	GO:0016020	membrane	GO:0004806	triglyceride lipase activity	TraesCS1A01G094700	TraesCS1A02G094700
TraesCS1A03G0229800	A0A3B5XVR7	Pentatricopeptide repeat-containing protein	GO:0009451	RNA modification	NA	NA	GO:0003723 | GO:0005515	RNA binding | protein binding	TraesCS1A01G094800	TraesCS1A02G094800
TraesCS1A03G0230000	A0A3B5XVZ5	Phenylalanine ammonia-lyase (EC 4.3.1.24)	GO:0006559 | GO:0009800 | GO:0009698	L-phenylalanine catabolic process | cinnamic acid biosynthetic process | phenylpropanoid metabolic process	GO:0005737	cytoplasm	GO:0003824 | GO:0045548 | GO:0016841 | GO:0016829	catalytic activity | phenylalanine ammonia-lyase activity | ammonia-lyase activity | lyase activity	TraesCS1A01G094900	TraesCS1A02G094900
TraesCS1A03G0230500	A0A3B5XVS2 | A0A3B5XVT0 | A0A3B5XW23 | A0A3B5XX04	Kinesin-like protein | Kinesin-like protein | Kinesin-like protein | Kinesin-like protein	GO:0007018 | GO:0007019	microtubule-based movement | microtubule depolymerization	GO:0005874	microtubule	GO:0005524 | GO:0008017 | GO:0003777 | GO:0000166 | GO:0003774	ATP binding | microtubule binding | microtubule motor activity | nucleotide binding | cytoskeletal motor activity	TraesCS1A01G095000	TraesCS1A02G095000
TraesCS1A03G0230700	A0A3B5XW01	RING-type domain-containing protein	NA	NA	NA	NA	GO:0004842	ubiquitin-protein transferase activity	TraesCS1A01G095100	TraesCS1A02G095100
TraesCS1A03G0230800	A0A3B5XW29	Gamma-tubulin complex component	GO:0000226 | GO:0051225 | GO:0000278 | GO:0007020 | GO:0031122 | GO:0051321	microtubule cytoskeleton organization | spindle assembly | mitotic cell cycle | microtubule nucleation | cytoplasmic microtubule organization | meiotic cell cycle	GO:0005737 | GO:0005874 | GO:0000922 | GO:0000923 | GO:0000930 | GO:0005815 | GO:0005856	cytoplasm | microtubule | spindle pole | equatorial microtubule organizing center | gamma-tubulin complex | microtubule organizing center | cytoskeleton	GO:0043015 | GO:0051011	gamma-tubulin binding | microtubule minus-end binding	TraesCS1A01G095200	TraesCS1A02G095200
TraesCS1A03G0230900	A0A3B5XX11	Tubby C-terminal domain-containing protein	NA	NA	NA	NA	NA	NA	TraesCS1A01G095300	TraesCS1A02G095300
TraesCS1A03G0231000	A0A3B5XVT5	DUF6598 domain-containing protein	NA	NA	NA	NA	NA	NA	TraesCS1A01G095400	TraesCS1A02G095400
TraesCS1A03G0231200	A0A3B5XVS6 | A0A3B5XW06	Serine/threonine-protein phosphatase (EC 3.1.3.16) | Serine/threonine-protein phosphatase (EC 3.1.3.16)	NA	NA	GO:0005634 | GO:0005737	nucleus | cytoplasm	GO:0017018 | GO:0046872 | GO:0016787 | GO:0004721 | GO:0004722	myosin phosphatase activity | metal ion binding | hydrolase activity | phosphoprotein phosphatase activity | protein serine/threonine phosphatase activity	TraesCS1A01G095500	TraesCS1A02G095500
TraesCS1A03G0231700	A0A3B5XW34	WAT1-related protein	GO:0055085	transmembrane transport	GO:0005886 | GO:0016020	plasma membrane | membrane	GO:0022857	transmembrane transporter activity	TraesCS1A01G095600	TraesCS1A02G095600
TraesCS1A03G0231800	A0A3B5XX16	Uncharacterized protein | TraesCS1A03G0231800	NA	NA	NA	NA	NA	NA	TraesCS1A01G095700	TraesCS1A02G095700
TraesCS1A03G0231900	A0A3B5XVT1 | A0A3B5XVU0 | A0A3B5XW11 | A0A3B5XW39	Cytosol aminopeptidase domain-containing protein | Cytosol aminopeptidase domain-containing protein | Cytosol aminopeptidase domain-containing protein | Cytosol aminopeptidase domain-containing protein	GO:0006508 | GO:0019538	proteolysis | protein metabolic process	GO:0005737	cytoplasm	GO:0046872 | GO:0030145 | GO:0070006 | GO:0016787 | GO:0008233 | GO:0004177	metal ion binding | manganese ion binding | metalloaminopeptidase activity | hydrolase activity | peptidase activity | aminopeptidase activity	TraesCS1A01G095800	TraesCS1A02G095800
TraesCS1A03G0232000	A0A3B5XX21	DUF295 domain-containing protein	NA	NA	NA	NA	NA	NA	TraesCS1A01G095900	TraesCS1A02G095900
TraesCS1A03G0232100	A0A3B5XVU5	RRM domain-containing protein	GO:0000398	mRNA splicing; via spliceosome	GO:0005685	U1 snRNP	GO:0003723 | GO:0003676 | GO:0030619	RNA binding | nucleic acid binding | U1 snRNA binding	TraesCS1A01G096000	TraesCS1A02G096000
TraesCS1A03G0232200	A0A3B5XVT7	Mediator of RNA polymerase II transcription subunit 28	GO:0006355	regulation of DNA-templated transcription	GO:0016592	mediator complex	NA	NA	TraesCS1A01G096100	TraesCS1A02G096100
TraesCS1A03G0232300	A0A3B5XW17 | A0A3B5XW45 | A0A3B5XX26	3-hydroxyacyl-CoA dehydrogenase | Uncharacterized protein | TraesCS1A03G0232300 | Uncharacterized protein | TraesCS1A03G0232300	GO:0006631 | GO:0035970 | GO:0006635 | GO:0006629	fatty acid metabolic process | peptidyl-threonine dephosphorylation | fatty acid beta-oxidation | lipid metabolic process	GO:0005777	peroxisome	GO:0016491 | GO:0016616 | GO:0070403 | GO:0004300 | GO:0003824 | GO:0004722 | GO:0004165 | GO:0003857 | GO:0008692 | GO:0016829	oxidoreductase activity | oxidoreductase activity; acting on the CH-OH group of donors; NAD or NADP as acceptor | NAD+ binding | enoyl-CoA hydratase activity | catalytic activity | protein serine/threonine phosphatase activity | delta(3)-delta(2)-enoyl-CoA isomerase activity | 3-hydroxyacyl-CoA dehydrogenase activity | 3-hydroxybutyryl-CoA epimerase activity | lyase activity	TraesCS1A01G096200	TraesCS1A02G096200
TraesCS1A03G0232400	A0A3B5XVV0	DOG1 domain-containing protein	GO:0006351 | GO:0006355	DNA-templated transcription | regulation of DNA-templated transcription	NA	NA	GO:0003700 | GO:0043565 | GO:0003677	DNA-binding transcription factor activity | sequence-specific DNA binding | DNA binding	TraesCS1A01G096300	TraesCS1A02G096300
TraesCS1A03G0232500	A0A3B5XVU1	Aminotransferase-like plant mobile domain-containing protein	NA	NA	NA	NA	NA	NA	TraesCS1A01G096400	TraesCS1A02G096400
TraesCS1A03G0232800	A0A341P0J7 | A0A3B5XW22	Large ribosomal subunit protein uL15/eL18 domain-containing protein | Large ribosomal subunit protein uL15/eL18 domain-containing protein	GO:0006412	translation	GO:0005840 | GO:1990904 | GO:0022625 | GO:0005737 | GO:0043232	ribosome | ribonucleoprotein complex | cytosolic large ribosomal subunit | cytoplasm | intracellular non-membrane-bounded organelle	GO:0003735 | GO:0003729 | GO:0003723	structural constituent of ribosome | mRNA binding | RNA binding	TraesCS1A01G096500	TraesCS1A02G096500
TraesCS1A03G0232900	A0A3B5XX32	Histidine kinase domain-containing protein	GO:0007165 | GO:0016310 | GO:0000160 | GO:0009873	signal transduction | phosphorylation | phosphorelay signal transduction system | ethylene-activated signaling pathway	GO:0016020 | GO:0005783	membrane | endoplasmic reticulum	GO:0000155 | GO:0038199 | GO:0051740 | GO:0016772 | GO:0005515 | GO:0004672	phosphorelay sensor kinase activity | ethylene receptor activity | ethylene binding | transferase activity; transferring phosphorus-containing groups | protein binding | protein kinase activity	TraesCS1A01G096600	TraesCS1A02G096600
TraesCS1A03G0233000	A0A3B5XVV6	RNase H type-1 domain-containing protein	GO:0090502	RNA phosphodiester bond hydrolysis; endonucleolytic	NA	NA	GO:0003676 | GO:0004523	nucleic acid binding | RNA-DNA hybrid ribonuclease activity	TraesCS1A01G096700	TraesCS1A02G096700
TraesCS1A03G0233100	A0A3B5XVU6	Uncharacterized protein | TraesCS1A03G0233100	GO:0006355 | GO:0006357	regulation of DNA-templated transcription | regulation of transcription by RNA polymerase II	GO:0005634	nucleus	GO:0000981 | GO:0000978 | GO:0003677	DNA-binding transcription factor activity; RNA polymerase II-specific | RNA polymerase II cis-regulatory region sequence-specific DNA binding | DNA binding	TraesCS1A01G096800	TraesCS1A02G096800
TraesCS1A03G0233300	A0A3B5XW28	Zinc finger-XS domain-containing protein	NA	NA	NA	NA	NA	NA	TraesCS1A01G096900	TraesCS1A02G096900
TraesCS1A03G0233400	A0A3B5XW56	NAD(P)H-quinone oxidoreductase subunit S; chloroplastic	GO:0009767	photosynthetic electron transport chain	NA	NA	NA	NA	TraesCS1A01G097000	TraesCS1A02G097000
TraesCS1A03G0233500	A0A3B5XX38	RNA polymerase III subunit C4	GO:0006383	transcription by RNA polymerase III	GO:0005666 | GO:0005634	RNA polymerase III complex | nucleus	GO:0003677 | GO:0001056	DNA binding | RNA polymerase III activity	TraesCS1A01G097100	TraesCS1A02G097100
TraesCS1A03G0233600	A0A3B5XVW0	Scaffold protein Nfu/NifU N-terminal domain-containing protein	GO:0016226 | GO:0097428	iron-sulfur cluster assembly | protein maturation by iron-sulfur cluster transfer	GO:0005739	mitochondrion	GO:0005506 | GO:0051539 | GO:0051536 | GO:0005198	iron ion binding | 4 iron; 4 sulfur cluster binding | iron-sulfur cluster binding | structural molecule activity	TraesCS1A01G097200	TraesCS1A02G097200
TraesCS1A03G0233800	A0A3B5XVV2	GATA-type domain-containing protein	GO:0006355	regulation of DNA-templated transcription	NA	NA	GO:0008270 | GO:0043565	zinc ion binding | sequence-specific DNA binding	TraesCS1A01G097300	TraesCS1A02G097300
TraesCS1A03G0233900	W5AA91	Importin subunit alpha	GO:0006606 | GO:0006607 | GO:0015031	protein import into nucleus | NLS-bearing protein import into nucleus | protein transport	GO:0005634 | GO:0005737	nucleus | cytoplasm	GO:0008139 | GO:0061608 | GO:0005515	nuclear localization sequence binding | nuclear import signal receptor activity | protein binding	TraesCS1A01G097400	TraesCS1A02G097400
TraesCS1A03G0234400	A0A3B5XVV7 | A0A3B5XVW4 | A0A3B5XW62 | A0A3B5XX43	Heparan-alpha-glucosaminide N-acetyltransferase catalytic domain-containing protein | Heparan-alpha-glucosaminide N-acetyltransferase catalytic domain-containing protein | Heparan-alpha-glucosaminide N-acetyltransferase catalytic domain-containing protein | Heparan-alpha-glucosaminide N-acetyltransferase catalytic domain-containing protein	NA	NA	GO:0016020	membrane	NA	NA	TraesCS1A01G097500	TraesCS1A02G097500
TraesCS1A03G0234500	A0A3B5XW38	Uncharacterized protein | TraesCS1A03G0234500	NA	NA	NA	NA	NA	NA	TraesCS1A01G097600	TraesCS1A02G097600
TraesCS1A03G0235000	D8L9B3	Protein disulfide isomerase family protein 4-1 (Putative PDI-like protein)	GO:0006457	protein folding	GO:0005783	endoplasmic reticulum	GO:0003756 | GO:0016853	protein disulfide isomerase activity | isomerase activity	TraesCS1A01G097700	TraesCS1A02G097700
TraesCS1A03G0235400	A0A3B5XX48	Uncharacterized protein | TraesCS1A03G0235400	NA	NA	NA	NA	NA	NA	TraesCS1A01G097800	TraesCS1A02G097800
TraesCS1A03G0235600	A0A3B5XVW9	NADH-ubiquinone oxidoreductase chain 6	GO:0022900	electron transport chain	GO:0016020	membrane	GO:0008137	NADH dehydrogenase (ubiquinone) activity	TraesCS1A01G097900	TraesCS1A02G097900
TraesCS1A03G0236700	A0A3B5XVW2	Uncharacterized protein | TraesCS1A03G0236700	NA	NA	NA	NA	NA	NA	TraesCS1A01G098000	TraesCS1A02G098000
TraesCS1A03G0236800	A0A3B5XW44	HTH myb-type domain-containing protein	NA	NA	NA	NA	GO:0003677	DNA binding	TraesCS1A01G098100	TraesCS1A02G098100
TraesCS1A03G0237300	A0A3B5XW74	NADH dehydrogenase subunit 5	GO:0042773	ATP synthesis coupled electron transport	GO:0016020	membrane	GO:0008137	NADH dehydrogenase (ubiquinone) activity	TraesCS1A01G098200	TraesCS1A02G098200
TraesCS1A03G0238600	A0A341XZP5	Photosystem II cytochrome b559 N-terminal domain-containing protein	GO:0015979 | GO:0009767 | GO:0019684	photosynthesis | photosynthetic electron transport chain | photosynthesis; light reaction	GO:0016020 | GO:0009539 | GO:0009536 | GO:0009523 | GO:0009579	membrane | photosystem II reaction center | plastid | photosystem II | thylakoid	GO:0020037 | GO:0046872	heme binding | metal ion binding	TraesCS1A01G098300	TraesCS1A02G098300
TraesCS1A03G0239000	A0A3B5XVX4	Uncharacterized protein | TraesCS1A03G0239000	NA	NA	NA	NA	NA	NA	TraesCS1A01G098400	TraesCS1A02G098400
TraesCS1A03G0239100	A0A3B5XVW7	Cytochrome c assembly protein domain-containing protein	GO:0017004 | GO:0015886	cytochrome complex assembly | heme transport	GO:0016020	membrane	GO:0015232 | GO:0020037	heme transmembrane transporter activity | heme binding	TraesCS1A01G098500	TraesCS1A02G098500
TraesCS1A03G0239500	A0A3B5XW51	NADH-ubiquinone oxidoreductase chain 1	GO:0009060	aerobic respiration	GO:0005886 | GO:0016020 | GO:0005747	plasma membrane | membrane | mitochondrial respiratory chain complex I	GO:0003954	NADH dehydrogenase activity	TraesCS1A01G098600	TraesCS1A02G098600
TraesCS1A03G0239800	A0A3B5XW79	Uncharacterized protein | TraesCS1A03G0239800	NA	NA	NA	NA	NA	NA	TraesCS1A01G098700	TraesCS1A02G098700
TraesCS1A03G0240100	A0A341NT66	DUF4408 domain-containing protein	NA	NA	GO:0016020	membrane	NA	NA	TraesCS1A01G098800	TraesCS1A02G098800
TraesCS1A03G0240200	A0A3B5XVX8	CCR4-NOT transcription complex subunit 1 CAF1-binding domain-containing protein	GO:0017148 | GO:0000288	negative regulation of translation | nuclear-transcribed mRNA catabolic process; deadenylation-dependent decay	GO:0000932 | GO:0030015	P-body | CCR4-NOT core complex	GO:0060090	molecular adaptor activity	TraesCS1A01G098900	TraesCS1A02G098900
TraesCS1A03G0241000	A0A3B5XVX2 | A0A3B5XW59	Peroxisomal membrane protein | Peroxisomal membrane protein	NA	NA	GO:0016020 | GO:0005737	membrane | cytoplasm	NA	NA	TraesCS1A01G099000	TraesCS1A02G099000
TraesCS1A03G0241400	A0A3B5XW83	Uncharacterized protein | TraesCS1A03G0241400	GO:0030244 | GO:0009833 | GO:0071669	cellulose biosynthetic process | plant-type primary cell wall biogenesis | plant-type cell wall organization or biogenesis	GO:0005886 | GO:0016020	plasma membrane | membrane	GO:0051753 | GO:0016760 | GO:0016740 | GO:0016757	mannan synthase activity | cellulose synthase (UDP-forming) activity | transferase activity | glycosyltransferase activity	TraesCS1A01G099100	TraesCS1A02G099100
TraesCS1A03G0241500	A0A341NT66	DUF4408 domain-containing protein	NA	NA	GO:0016020	membrane	NA	NA	TraesCS1A01G099200	TraesCS1A02G099200
TraesCS1A03G0241600	A0A3B5XVY2	J domain-containing protein	GO:0006457 | GO:0042026	protein folding | protein refolding	GO:0005737 | GO:0005783	cytoplasm | endoplasmic reticulum	GO:0051082 | GO:0051087 | GO:0030544	unfolded protein binding | chaperone binding | Hsp70 protein binding	TraesCS1A01G099300	TraesCS1A02G099300
TraesCS1A03G0242000	A0A3B5XVX7 | A0A3B5XW64	Tubulin gamma chain | Tubulin gamma chain	GO:0007017 | GO:0007020 | GO:0031122 | GO:0000226 | GO:0007052 | GO:0000278 | GO:0000070 | GO:0000212	microtubule-based process | microtubule nucleation | cytoplasmic microtubule organization | microtubule cytoskeleton organization | mitotic spindle organization | mitotic cell cycle | mitotic sister chromatid segregation | meiotic spindle organization	GO:0005874 | GO:0000930 | GO:0110165 | GO:0005856 | GO:0005634 | GO:0005737 | GO:0005819	microtubule | gamma-tubulin complex | cellular anatomical entity | cytoskeleton | nucleus | cytoplasm | spindle	GO:0005525 | GO:0000166 | GO:0046872 | GO:0005200	GTP binding | nucleotide binding | metal ion binding | structural constituent of cytoskeleton	TraesCS1A01G099400	TraesCS1A02G099400
TraesCS1A03G0242100	A0A3B5XVY7 | A0A3B5XW88 | A0A3B5XX71	Dihydrolipoyl dehydrogenase (EC 1.8.1.4) | Dihydrolipoyl dehydrogenase (EC 1.8.1.4) | Dihydrolipoyl dehydrogenase (EC 1.8.1.4)	GO:0045454	cell redox homeostasis	GO:0005739 | GO:0045252	mitochondrion | oxoglutarate dehydrogenase complex	GO:0016491 | GO:0050660 | GO:0004148 | GO:0016668 | GO:0000166	oxidoreductase activity | flavin adenine dinucleotide binding | dihydrolipoyl dehydrogenase activity | oxidoreductase activity; acting on a sulfur group of donors; NAD(P) as acceptor | nucleotide binding	TraesCS1A01G099500	TraesCS1A02G099500
TraesCS1A03G0242700	W4ZWD3	Uncharacterized protein | TraesCS1A03G0242700	GO:0009451	RNA modification	GO:0043231	intracellular membrane-bounded organelle	GO:0003723 | GO:0005515	RNA binding | protein binding	TraesCS1A01G099600	TraesCS1A02G099600
TraesCS1A03G0242800	A0A3B5XW93	Pentacotripeptide-repeat region of PRORP domain-containing protein	NA	NA	NA	NA	GO:0005515	protein binding	TraesCS1A01G099700	TraesCS1A02G099700
TraesCS1A03G0242900	A0A3B5XX76	Uncharacterized protein | TraesCS1A03G0242900	NA	NA	NA	NA	NA	NA	TraesCS1A01G099800	TraesCS1A02G099800
TraesCS1A03G0243300	A0A1D5S189	F-box domain-containing protein	NA	NA	NA	NA	GO:0005515	protein binding	TraesCS1A01G099900	TraesCS1A02G099900
TraesCS1A03G0243400	A0A3B5XW73	F-box associated domain-containing protein	NA	NA	NA	NA	NA	NA	TraesCS1A01G100000	TraesCS1A02G100000
TraesCS1A03G0243500	A0A3B5XWA1	Dienelactone hydrolase domain-containing protein	NA	NA	NA	NA	GO:0016787	hydrolase activity	TraesCS1A01G100100	TraesCS1A02G100100
TraesCS1A03G0243600	A0A3B5XVZ6 | A0A3B5XX81	F-box domain-containing protein | F-box domain-containing protein	NA	NA	GO:0016020	membrane	GO:0005515	protein binding	TraesCS1A01G100200	TraesCS1A02G100200
TraesCS1A03G0243800	A0A3B5XVZ4	Receptor-like serine/threonine-protein kinase (EC 2.7.11.1)	GO:0006468 | GO:0048544 | GO:0016310 | GO:0051707	protein phosphorylation | recognition of pollen | phosphorylation | response to other organism	GO:0005886 | GO:0016020	plasma membrane | membrane	GO:0005524 | GO:0004672 | GO:0004674 | GO:0106310 | GO:0000166 | GO:0016301 | GO:0016740	ATP binding | protein kinase activity | protein serine/threonine kinase activity | protein serine kinase activity | nucleotide binding | kinase activity | transferase activity	TraesCS1A01G100300	TraesCS1A02G100300
TraesCS1A03G0244100	Unknown_TraesCS1A03G0244100	Unknown_TraesCS1A03G0244100	GO:0006468 | GO:0048544	protein phosphorylation | recognition of pollen	NA	NA	GO:0005524 | GO:0004672	ATP binding | protein kinase activity	TraesCS1A01G100400	TraesCS1A02G100400
TraesCS1A03G0244300	A0A3B5XX86	Pentacotripeptide-repeat region of PRORP domain-containing protein	GO:0009451	RNA modification	NA	NA	GO:0003723 | GO:0005515	RNA binding | protein binding	TraesCS1A01G100500	TraesCS1A02G100500
TraesCS1A03G0244400	A0A3B5XW00	PDZ domain-containing protein	GO:0006508	proteolysis	NA	NA	GO:0004252 | GO:0005515 | GO:0016787	serine-type endopeptidase activity | protein binding | hydrolase activity	TraesCS1A01G100600	TraesCS1A02G100600
TraesCS1A03G0244700	A0A3B5XVZ9	Uncharacterized protein | TraesCS1A03G0244700	NA	NA	NA	NA	NA	NA	TraesCS1A01G100700	TraesCS1A02G100700
TraesCS1A03G0244900	A0A3B5XW84	Uncharacterized protein | TraesCS1A03G0244900	NA	NA	NA	NA	NA	NA	TraesCS1A01G100800	TraesCS1A02G100800
TraesCS1A03G0245600	Unknown_TraesCS1A03G0245600	Unknown_TraesCS1A03G0245600	NA	NA	NA	NA	NA	NA	TraesCS1A01G101000	TraesCS1A02G101000
TraesCS1A03G0245700	A0A3B5XW05	BTB domain-containing protein	GO:0016567 | GO:0009628	protein ubiquitination | response to abiotic stimulus	GO:0110165	cellular anatomical entity	GO:0005515	protein binding	TraesCS1A01G101100	TraesCS1A02G101100
TraesCS1A03G0245800	Unknown_TraesCS1A03G0245800	Unknown_TraesCS1A03G0245800	NA	NA	NA	NA	NA	NA	TraesCS1A01G101200	TraesCS1A02G101200
TraesCS1A03G0245900	A0A3B5XW89	AAA+ ATPase domain-containing protein	GO:0098542 | GO:0006952	defense response to other organism | defense response	NA	NA	GO:0005524 | GO:0043531	ATP binding | ADP binding	TraesCS1A01G101300	TraesCS1A02G101300
TraesCS1A03G0246000	A0A3B5XWB3	Ubiquitin-like protease family profile domain-containing protein	NA	NA	NA	NA	NA	NA	TraesCS1A01G101400	TraesCS1A02G101400
TraesCS1A03G0246200	A0A3B5XX95	Plus3 domain-containing protein	NA	NA	NA	NA	NA	NA	TraesCS1A01G101500	TraesCS1A02G101500
TraesCS1A03G0246600	A0A3B5XW09	Uncharacterized protein | TraesCS1A03G0246600	GO:0006952	defense response	NA	NA	NA	NA	TraesCS1A01G101600	TraesCS1A02G101600
TraesCS1A03G0246700	A0A3B5XW10	AAA+ ATPase domain-containing protein	GO:0098542 | GO:0006952	defense response to other organism | defense response	NA	NA	GO:0005524 | GO:0043531	ATP binding | ADP binding	TraesCS1A01G101700	TraesCS1A02G101700
TraesCS1A03G0246900	A0A3B5XW97	Uncharacterized protein | TraesCS1A03G0246900	NA	NA	GO:0016020	membrane	NA	NA	TraesCS1A01G101800	TraesCS1A02G101800
TraesCS1A03G0247100	W5ABI1	Small ribosomal subunit protein mS33	NA	NA	GO:0005840 | GO:1990904 | GO:0005739	ribosome | ribonucleoprotein complex | mitochondrion	NA	NA	TraesCS1A01G101900	TraesCS1A02G101900
TraesCS1A03G0247200	A0A3B5XXA3	Uncharacterized protein | TraesCS1A03G0247200	NA	NA	NA	NA	NA	NA	TraesCS1A01G102000	TraesCS1A02G102000
TraesCS1A03G0247300	A0A3B5XW14	Late embryogenesis abundant protein LEA-2 subgroup domain-containing protein	GO:0098542	defense response to other organism	GO:0005886 | GO:0009506 | GO:0016020	plasma membrane | plasmodesma | membrane	NA	NA	TraesCS1A01G102100	TraesCS1A02G102100
TraesCS1A03G0247600	A0A3B5XW15	Coiled-coil domain-containing protein SCD2	GO:0000911	cytokinesis by cell plate formation	NA	NA	NA	NA	TraesCS1A01G102200	TraesCS1A02G102200
TraesCS1A03G0247700	Q94BM4	Na+/H+ antiporter	GO:0055085 | GO:0006812 | GO:0006885 | GO:0051453 | GO:0071805 | GO:0006814 | GO:0098719 | GO:1902600	transmembrane transport | cation transport | regulation of pH | regulation of intracellular pH | potassium ion transmembrane transport | sodium ion transport | sodium ion import across plasma membrane | proton transmembrane transport	GO:0005886 | GO:0016020	plasma membrane | membrane	GO:0015299 | GO:0015386 | GO:0015385	solute:proton antiporter activity | potassium:proton antiporter activity | sodium:proton antiporter activity	TraesCS1A01G102300	TraesCS1A02G102300
TraesCS1A03G0248200	A0A3B5XWC5 | A0A3B5XXA8	BHLH domain-containing protein | BHLH domain-containing protein	NA	NA	NA	NA	GO:0046983	protein dimerization activity	TraesCS1A01G102400	TraesCS1A02G102400
TraesCS1A03G0248900	A0A3B5XW19 | A0A3B5XW20	Dihydrodipicolinate reductase | Dihydrodipicolinate reductase C-terminal domain-containing protein	GO:0009089 | GO:0019877 | GO:0008652 | GO:0009085	lysine biosynthetic process via diaminopimelate | diaminopimelate biosynthetic process | cellular amino acid biosynthetic process | lysine biosynthetic process	GO:0009570	chloroplast stroma	GO:0008839 | GO:0016491 | GO:0070402	4-hydroxy-tetrahydrodipicolinate reductase | oxidoreductase activity | NADPH binding	TraesCS1A01G102500	TraesCS1A02G102500
TraesCS1A03G0249000	A0A3B5XWA7	asparagine--tRNA ligase (EC 6.1.1.22)	GO:0006418 | GO:0006421 | GO:0006412	tRNA aminoacylation for protein translation | asparaginyl-tRNA aminoacylation | translation	GO:0005739	mitochondrion	GO:0005524 | GO:0003676 | GO:0000166 | GO:0004812 | GO:0004816 | GO:0016874	ATP binding | nucleic acid binding | nucleotide binding | aminoacyl-tRNA ligase activity | asparagine-tRNA ligase activity | ligase activity	TraesCS1A01G102600	TraesCS1A02G102600
TraesCS1A03G0249100	A0A3B5XWD1	glutathione transferase (EC 2.5.1.18)	GO:0042221 | GO:0006749 | GO:0009636	response to chemical | glutathione metabolic process | response to toxic substance	GO:0005737	cytoplasm	GO:0004364 | GO:0043295	glutathione transferase activity | glutathione binding	TraesCS1A01G102700	TraesCS1A02G102700
TraesCS1A03G0249300	A0A3B5XXB2	glutathione transferase (EC 2.5.1.18)	GO:0042221 | GO:0006749 | GO:0009636	response to chemical | glutathione metabolic process | response to toxic substance	GO:0005737	cytoplasm	GO:0004364 | GO:0043295	glutathione transferase activity | glutathione binding	TraesCS1A01G102800	TraesCS1A02G102800
TraesCS1A03G0249400	A0A3B5XW24	glutathione transferase (EC 2.5.1.18)	GO:0042221 | GO:0006749 | GO:0009636	response to chemical | glutathione metabolic process | response to toxic substance	GO:0005737	cytoplasm	GO:0004364 | GO:0043295	glutathione transferase activity | glutathione binding	TraesCS1A01G102900	TraesCS1A02G102900
TraesCS1A03G0249500	A0A3B5XW25	glutathione transferase (EC 2.5.1.18)	GO:0042221 | GO:0006749 | GO:0009636	response to chemical | glutathione metabolic process | response to toxic substance	GO:0005737	cytoplasm	GO:0004364 | GO:0043295	glutathione transferase activity | glutathione binding	TraesCS1A01G103000	TraesCS1A02G103000
TraesCS1A03G0249700	A0A3B5XWB5	Pentacotripeptide-repeat region of PRORP domain-containing protein	NA	NA	NA	NA	GO:0005515	protein binding	TraesCS1A01G103013	TraesCS1A02G103013
TraesCS1A03G0249800	A0A3B5XWD3	Pentatricopeptide repeat-containing protein	NA	NA	NA	NA	GO:0005515	protein binding	TraesCS1A01G103014	TraesCS1A02G103014
TraesCS1A03G0249900	A0A3B5XXB8	Pentacotripeptide-repeat region of PRORP domain-containing protein	NA	NA	NA	NA	GO:0005515	protein binding	TraesCS1A01G103019	TraesCS1A02G103019
TraesCS1A03G0250300	A0A3B5XW26	Glutaredoxin domain-containing protein	NA	NA	NA	NA	NA	NA	TraesCS1A01G103100	TraesCS1A02G103100
TraesCS1A03G0250700	A0A3B5XW31	L-gulonolactone oxidase (EC 1.1.3.8)	GO:0019853	L-ascorbic acid biosynthetic process	GO:0016020	membrane	GO:0016491 | GO:0003824 | GO:0050660 | GO:0003885 | GO:0050105	oxidoreductase activity | catalytic activity | flavin adenine dinucleotide binding | D-arabinono-1;4-lactone oxidase activity | L-gulonolactone oxidase activity	TraesCS1A01G103200	TraesCS1A02G103200
TraesCS1A03G0250800	A0A3B5XWC1	Pectinesterase inhibitor domain-containing protein	NA	NA	NA	NA	GO:0004857	enzyme inhibitor activity	TraesCS1A01G103300	TraesCS1A02G103300
TraesCS1A03G0251300	Unknown_TraesCS1A03G0251300	Unknown_TraesCS1A03G0251300	NA	NA	NA	NA	GO:0005515	protein binding	TraesCS1A01G104000	TraesCS1A02G104000
TraesCS1A03G0252000	A0A3B5XWD2	Peroxidase (EC 1.11.1.7)	GO:0006979 | GO:0042744 | GO:0098869	response to oxidative stress | hydrogen peroxide catabolic process | cellular oxidant detoxification	GO:0005576	extracellular region	GO:0020037 | GO:0046872 | GO:0004601 | GO:0140825 | GO:0016491	heme binding | metal ion binding | peroxidase activity | lactoperoxidase activity | oxidoreductase activity	TraesCS1A01G104100	TraesCS1A02G104100
TraesCS1A03G0252100	A0A3B5XWE8	Peroxidase (EC 1.11.1.7)	GO:0006979 | GO:0042744 | GO:0098869	response to oxidative stress | hydrogen peroxide catabolic process | cellular oxidant detoxification	GO:0005576	extracellular region	GO:0020037 | GO:0046872 | GO:0004601 | GO:0140825 | GO:0016491	heme binding | metal ion binding | peroxidase activity | lactoperoxidase activity | oxidoreductase activity	TraesCS1A01G104200	TraesCS1A02G104200
TraesCS1A03G0252300	A0A3B5XXD0	Peroxidase (EC 1.11.1.7)	GO:0006979 | GO:0042744 | GO:0098869	response to oxidative stress | hydrogen peroxide catabolic process | cellular oxidant detoxification	GO:0005576	extracellular region	GO:0020037 | GO:0046872 | GO:0004601 | GO:0140825 | GO:0016491	heme binding | metal ion binding | peroxidase activity | lactoperoxidase activity | oxidoreductase activity	TraesCS1A01G104300	TraesCS1A02G104300
TraesCS1A03G0253000	A0A3B5XW40	Replication protein A subunit	GO:0000724 | GO:0006281 | GO:0006310 | GO:0007004 | GO:0006260 | GO:0006289 | GO:0051321 | GO:0006268 | GO:0006974	double-strand break repair via homologous recombination | DNA repair | DNA recombination | telomere maintenance via telomerase | DNA replication | nucleotide-excision repair | meiotic cell cycle | DNA unwinding involved in DNA replication | cellular response to DNA damage stimulus	GO:0005634 | GO:0005662	nucleus | DNA replication factor A complex	GO:0008270 | GO:0003677 | GO:0003676 | GO:0003684 | GO:0043047 | GO:0046872	zinc ion binding | DNA binding | nucleic acid binding | damaged DNA binding | single-stranded telomeric DNA binding | metal ion binding	TraesCS1A01G104500	TraesCS1A02G104500
TraesCS1A03G0253100	A0A3B5XW46	Uncharacterized protein | TraesCS1A03G0253100	GO:0009658	chloroplast organization	GO:0009707 | GO:0016020	chloroplast outer membrane | membrane	NA	NA	TraesCS1A01G104600	TraesCS1A02G104600
TraesCS1A03G0253200	A0A3B5XWD7	Elongator complex protein 2	GO:0002098	tRNA wobble uridine modification	GO:0033588 | GO:0005634 | GO:0005737	elongator holoenzyme complex | nucleus | cytoplasm	GO:0005515	protein binding	TraesCS1A01G104700	TraesCS1A02G104700
TraesCS1A03G0253600	Unknown_TraesCS1A03G0253600	Unknown_TraesCS1A03G0253600	NA	NA	NA	NA	NA	NA	TraesCS1A01G104800	TraesCS1A02G104800
TraesCS1A03G0253800	A0A3B5XXD5	Uncharacterized protein | TraesCS1A03G0253800	NA	NA	NA	NA	GO:0008194 | GO:0016740 | GO:0016757 | GO:0035251	UDP-glycosyltransferase activity | transferase activity | glycosyltransferase activity | UDP-glucosyltransferase activity	TraesCS1A01G104900	TraesCS1A02G104900
TraesCS1A03G0254000	A0A3B5XW43	C2 domain-containing protein	GO:0006952	defense response	NA	NA	NA	NA	TraesCS1A01G105000	TraesCS1A02G105000
TraesCS1A03G0254100	A0A3B5XW49	Uncharacterized protein | TraesCS1A03G0254100	NA	NA	NA	NA	NA	NA	TraesCS1A01G105100	TraesCS1A02G105100
TraesCS1A03G0254200	A0A3B5XWE1	Uncharacterized protein | TraesCS1A03G0254200	NA	NA	NA	NA	NA	NA	TraesCS1A01G105200	TraesCS1A02G105200
TraesCS1A03G0255000	A0A3B5XWF8	GTP diphosphokinase (EC 2.7.6.5)	GO:0016310 | GO:0015969	phosphorylation | guanosine tetraphosphate metabolic process	NA	NA	GO:0005509 | GO:0005525 | GO:0016301 | GO:0008728 | GO:0005524	calcium ion binding | GTP binding | kinase activity | GTP diphosphokinase activity | ATP binding	TraesCS1A01G105300	TraesCS1A02G105300
TraesCS1A03G0255200	W5A9E1	Ubiquitin-like domain-containing protein	GO:0006412 | GO:0016567 | GO:0019941	translation | protein ubiquitination | modification-dependent protein catabolic process	GO:0005840 | GO:1990904 | GO:0005634 | GO:0005737 | GO:0009536	ribosome | ribonucleoprotein complex | nucleus | cytoplasm | plastid	GO:0003735 | GO:0031386 | GO:0031625 | GO:0046872 | GO:0003729 | GO:0005515	structural constituent of ribosome | protein tag | ubiquitin protein ligase binding | metal ion binding | mRNA binding | protein binding	TraesCS1A01G105400	TraesCS1A02G105400
TraesCS1A03G0255300	A0A3B5XW48	Macrophage erythroblast attacher	GO:0043161	proteasome-mediated ubiquitin-dependent protein catabolic process	GO:0005737 | GO:0005634 | GO:0034657	cytoplasm | nucleus | GID complex	GO:0061630 | GO:0046872 | GO:0004364 | GO:0004842 | GO:0043295 | GO:0005515	ubiquitin protein ligase activity | metal ion binding | glutathione transferase activity | ubiquitin-protein transferase activity | glutathione binding | protein binding	TraesCS1A01G105500	TraesCS1A02G105500
TraesCS1A03G0255900	A0A3B5XW54	Dihydrolipoyl dehydrogenase (EC 1.8.1.4)	GO:0045454	cell redox homeostasis	GO:0005739 | GO:0045252	mitochondrion | oxoglutarate dehydrogenase complex	GO:0016491 | GO:0050660 | GO:0004148 | GO:0016668 | GO:0000166	oxidoreductase activity | flavin adenine dinucleotide binding | dihydrolipoyl dehydrogenase activity | oxidoreductase activity; acting on a sulfur group of donors; NAD(P) as acceptor | nucleotide binding	TraesCS1A01G105600	TraesCS1A02G105600
TraesCS1A03G0256200	A0A3B5XWE5	YTH domain-containing family protein	GO:0043488 | GO:0061157	regulation of mRNA stability | mRNA destabilization	GO:0005737	cytoplasm	GO:0003677 | GO:0003723 | GO:0003729 | GO:1990247	DNA binding | RNA binding | mRNA binding | N6-methyladenosine-containing RNA binding	TraesCS1A01G105700	TraesCS1A02G105700
TraesCS1A03G0256300	A0A3B5XWG3	Uncharacterized protein | TraesCS1A03G0256300	NA	NA	GO:0016020	membrane	GO:0016788	hydrolase activity; acting on ester bonds	TraesCS1A01G105800	TraesCS1A02G105800
TraesCS1A03G0256500	A0A3B5XXE5	GDSL esterase/lipase LIP-4	NA	NA	GO:0016020	membrane	GO:0016788	hydrolase activity; acting on ester bonds	TraesCS1A01G105900	TraesCS1A02G105900
TraesCS1A03G0256600	W5AJZ4	Golgi apparatus membrane protein TVP23	GO:0016192 | GO:0009306	vesicle-mediated transport | protein secretion	GO:0016020 | GO:0000139 | GO:0005794	membrane | Golgi membrane | Golgi apparatus	NA	NA	TraesCS1A01G106000	TraesCS1A02G106000
TraesCS1A03G0257200	A0A3B5XXE9	HECT-type E3 ubiquitin transferase (EC 2.3.2.26)	GO:0000209	protein polyubiquitination	NA	NA	GO:0061630 | GO:0004842	ubiquitin protein ligase activity | ubiquitin-protein transferase activity	TraesCS1A01G106100	TraesCS1A02G106100
TraesCS1A03G0257500	A0A140KPT2	GA2ox-A1 protein	GO:0009416 | GO:0045487	response to light stimulus | gibberellin catabolic process	NA	NA	GO:0046872 | GO:0051213 | GO:0052634 | GO:0016491	metal ion binding | dioxygenase activity | C-19 gibberellin 2-beta-dioxygenase activity | oxidoreductase activity	TraesCS1A01G106200	TraesCS1A02G106200
TraesCS1A03G0257700	A0A3B5XW61 | A0A3B5XWF4	DNA-directed RNA polymerase subunit (EC 2.7.7.6) | DNA-directed RNA polymerase (EC 2.7.7.6)	GO:0006351 | GO:0006366	DNA-templated transcription | transcription by RNA polymerase II	GO:0009536 | GO:0005666 | GO:0000428 | GO:0005665	plastid | RNA polymerase III complex | DNA-directed RNA polymerase complex | RNA polymerase II; core complex	GO:0003677 | GO:0003899 | GO:0046872 | GO:0016740 | GO:0016779 | GO:0001055 | GO:0034062	DNA binding | DNA-directed 5'-3' RNA polymerase activity | metal ion binding | transferase activity | nucleotidyltransferase activity | RNA polymerase II activity | 5'-3' RNA polymerase activity	TraesCS1A01G106300	TraesCS1A02G106300
TraesCS1A03G0257800	A0A3B5XWH2	BHLH domain-containing protein	GO:0006355	regulation of DNA-templated transcription	NA	NA	GO:0046983 | GO:0000976	protein dimerization activity | transcription cis-regulatory region binding	TraesCS1A01G106400	TraesCS1A02G106400
TraesCS1A03G0257900	A0A3B5XW60 | A0A3B5XXF3	4Fe-4S ferredoxin-type domain-containing protein | 4Fe-4S ferredoxin-type domain-containing protein	GO:0006415 | GO:0006413 | GO:0000054	translational termination | translational initiation | ribosomal subunit export from nucleus	GO:0110165	cellular anatomical entity	GO:0046872 | GO:0051536 | GO:0005524 | GO:0005506 | GO:0043024	metal ion binding | iron-sulfur cluster binding | ATP binding | iron ion binding | ribosomal small subunit binding	TraesCS1A01G106500	TraesCS1A02G106500
TraesCS1A03G0258300	Q2TN84	USP family protein	NA	NA	NA	NA	NA	NA	TraesCS1A01G106600	TraesCS1A02G106600
TraesCS1A03G0258600	A0A3B5XWF9	Uncharacterized protein | TraesCS1A03G0258600	NA	NA	GO:0016020	membrane	NA	NA	TraesCS1A01G106700	TraesCS1A02G106700
TraesCS1A03G0258800	A0A3B5XWH7	DNA-directed RNA polymerase subunit	GO:0006352	DNA-templated transcription initiation	GO:0000428 | GO:0005634	DNA-directed RNA polymerase complex | nucleus	GO:0003697 | GO:0003727 | GO:0003677	single-stranded DNA binding | single-stranded RNA binding | DNA binding	TraesCS1A01G106800	TraesCS1A02G106800
TraesCS1A03G0258900	A0A3B5XW65 | A0A3B5XXF8	Flavin-containing monooxygenase (EC 1.-.-.-) | Flavin-containing monooxygenase (EC 1.-.-.-)	NA	NA	NA	NA	GO:0050660 | GO:0004499 | GO:0050661 | GO:0004497 | GO:0016491	flavin adenine dinucleotide binding | N;N-dimethylaniline monooxygenase activity | NADP binding | monooxygenase activity | oxidoreductase activity	TraesCS1A01G106900	TraesCS1A02G106900
TraesCS1A03G0259100	A0A3B5XW72	JmjC domain-containing protein	GO:0006357 | GO:0033169 | GO:0006351 | GO:0006338	regulation of transcription by RNA polymerase II | histone H3-K9 demethylation | DNA-templated transcription | chromatin remodeling	GO:0000785 | GO:0000118 | GO:0005634	chromatin | histone deacetylase complex | nucleus	GO:0003712 | GO:0031490 | GO:0032454	transcription coregulator activity | chromatin DNA binding | histone H3-methyl-lysine-9 demethylase activity	TraesCS1A01G107000	TraesCS1A02G107000
TraesCS1A03G0259300	A0A3B5XWG4	GH10 domain-containing protein	GO:0005975 | GO:0000272	carbohydrate metabolic process | polysaccharide catabolic process	NA	NA	GO:0004553 | GO:0031176 | GO:0016787	hydrolase activity; hydrolyzing O-glycosyl compounds | endo-1;4-beta-xylanase activity | hydrolase activity	TraesCS1A01G107100	TraesCS1A02G107100
TraesCS1A03G0259400	A0A3B5XWI2 | A0A3B5XXG2	H(+)-exporting diphosphatase (EC 7.1.3.1) | H(+)-exporting diphosphatase (EC 7.1.3.1)	GO:1902600 | GO:0006811	proton transmembrane transport | ion transport	GO:0016020	membrane	GO:0004427 | GO:0009678	inorganic diphosphate phosphatase activity | pyrophosphate hydrolysis-driven proton transmembrane transporter activity	TraesCS1A01G107200	TraesCS1A02G107200
TraesCS1A03G0259500	A0A3B5XW70 | A0A3B5XW75	Serine/threonine-protein phosphatase 4 regulatory subunit 3-like central domain-containing protein | Serine/threonine-protein phosphatase 4 regulatory subunit 3-like central domain-containing protein	GO:0006470	protein dephosphorylation	GO:0030289 | GO:0005654	protein phosphatase 4 complex | nucleoplasm	GO:0072542	protein phosphatase activator activity	TraesCS1A01G107300	TraesCS1A02G107300
TraesCS1A03G0259600	A0A3B5XWG9 | A0A3B5XWI7	laccase (EC 1.10.3.2) | laccase (EC 1.10.3.2)	GO:0046274	lignin catabolic process	GO:0048046 | GO:0005576	apoplast | extracellular region	GO:0016491 | GO:0005507 | GO:0052716	oxidoreductase activity | copper ion binding | hydroquinone:oxygen oxidoreductase activity	TraesCS1A01G107400	TraesCS1A02G107400
TraesCS1A03G0259700	Q06I90	Fasciclin-like protein FLA16	GO:0009834	plant-type secondary cell wall biogenesis	GO:0005886 | GO:0016020	plasma membrane | membrane	NA	NA	TraesCS1A01G107500	TraesCS1A02G107500
TraesCS1A03G0259800	A0A3B5XW76 | A0A3B5XW80	RING-type E3 ubiquitin transferase (EC 2.3.2.27) | RING-type E3 ubiquitin transferase (EC 2.3.2.27)	NA	NA	NA	NA	GO:0061630 | GO:0046872	ubiquitin protein ligase activity | metal ion binding	TraesCS1A01G107600	TraesCS1A02G107600
TraesCS1A03G0260100	A0A3B5XWH4	Uncharacterized protein | TraesCS1A03G0260100	NA	NA	NA	NA	GO:0003677	DNA binding	TraesCS1A01G107700	TraesCS1A02G107700
TraesCS1A03G0260200	A0A3B5XW81 | A0A3B5XW85 | A0A3B5XWJ2 | A0A3B5XXG9	arginine--tRNA ligase (EC 6.1.1.19) (Arginyl-tRNA synthetase) | arginine--tRNA ligase (EC 6.1.1.19) (Arginyl-tRNA synthetase) | arginine--tRNA ligase (EC 6.1.1.19) (Arginyl-tRNA synthetase) | arginine--tRNA ligase (EC 6.1.1.19) (Arginyl-tRNA synthetase)	GO:0009791 | GO:0048608 | GO:0006418 | GO:0006420 | GO:0006412	post-embryonic development | reproductive structure development | tRNA aminoacylation for protein translation | arginyl-tRNA aminoacylation | translation	GO:0005737	cytoplasm	GO:0005524 | GO:0000166 | GO:0004812 | GO:0004814 | GO:0016874	ATP binding | nucleotide binding | aminoacyl-tRNA ligase activity | arginine-tRNA ligase activity | ligase activity	TraesCS1A01G107800	TraesCS1A02G107800
TraesCS1A03G0260600	A0A3B5XWH9 | A0A3B5XWJ7	Transcription initiation factor TFIID subunit 13 | Transcription initiation factor TFIID subunit 13	GO:0006366	transcription by RNA polymerase II	GO:0005634	nucleus	GO:0046982	protein heterodimerization activity	TraesCS1A01G107900	TraesCS1A02G107900
TraesCS1A03G0260700	A0A3B5XW86 | A0A3B5XXH4	Arginine/serine-rich splicing factor | Arginine/serine-rich splicing factor	GO:0000398	mRNA splicing; via spliceosome	GO:0016607	nuclear speck	GO:0008270 | GO:0003723 | GO:0003676 | GO:0003729	zinc ion binding | RNA binding | nucleic acid binding | mRNA binding	TraesCS1A01G108000	TraesCS1A02G108000
TraesCS1A03G0260900	A0A3B5XW90	Protein kinase domain-containing protein	GO:0006468 | GO:0046777 | GO:0016310	protein phosphorylation | protein autophosphorylation | phosphorylation	GO:0005886 | GO:0016020	plasma membrane | membrane	GO:0005524 | GO:0004672 | GO:0004674 | GO:0004714 | GO:0000166 | GO:0016301 | GO:0016740	ATP binding | protein kinase activity | protein serine/threonine kinase activity | transmembrane receptor protein tyrosine kinase activity | nucleotide binding | kinase activity | transferase activity	TraesCS1A01G108100	TraesCS1A02G108100
TraesCS1A03G0261200	A0A3B5XWI4	Uncharacterized protein | TraesCS1A03G0261200	NA	NA	NA	NA	NA	NA	TraesCS1A01G108200	TraesCS1A02G108200
TraesCS1A03G0261400	A0A3B5XWK2 | A0A3B5XXH8	Uncharacterized protein | TraesCS1A03G0261400 | Uncharacterized protein | TraesCS1A03G0261400	NA	NA	NA	NA	NA	NA	TraesCS1A01G108300	TraesCS1A02G108300
TraesCS1A03G0261500	A0A3B5XW91	Peroxidase (EC 1.11.1.7)	GO:0006979 | GO:0042744 | GO:0098869	response to oxidative stress | hydrogen peroxide catabolic process | cellular oxidant detoxification	GO:0005576 | GO:0009505	extracellular region | plant-type cell wall	GO:0020037 | GO:0046872 | GO:0004601 | GO:0140825 | GO:0016491	heme binding | metal ion binding | peroxidase activity | lactoperoxidase activity | oxidoreductase activity	TraesCS1A01G108400	TraesCS1A02G108400
TraesCS1A03G0262100	A0A3B5XW95	MATH domain-containing protein	NA	NA	NA	NA	GO:0005515	protein binding	TraesCS1A01G108500	TraesCS1A02G108500
TraesCS1A03G0262400	A0A3B5XWI8	Uncharacterized protein | TraesCS1A03G0262400	NA	NA	NA	NA	NA	NA	TraesCS1A01G108600	TraesCS1A02G108600
TraesCS1A03G0263400	A0A3B5XWK6	CRM domain-containing protein	NA	NA	NA	NA	GO:0003723	RNA binding	TraesCS1A01G108800	TraesCS1A02G108800
TraesCS1A03G0263600	A0A3B5XXI3	Fibronectin type-III domain-containing protein	GO:0010048 | GO:0040029 | GO:0006950	vernalization response | epigenetic regulation of gene expression | response to stress	GO:0005634	nucleus	GO:0005515	protein binding	TraesCS1A01G108900	TraesCS1A02G108900
TraesCS1A03G0263700	A0A3B5XW94	GDSL esterase/lipase	NA	NA	NA	NA	GO:0016788	hydrolase activity; acting on ester bonds	TraesCS1A01G109000	TraesCS1A02G109000
TraesCS1A03G0264000	A0A3B5XW98	GDSL esterase/lipase	NA	NA	NA	NA	GO:0016788	hydrolase activity; acting on ester bonds	TraesCS1A01G109100	TraesCS1A02G109100
TraesCS1A03G0264500	A0A3B5XWJ4	SUN domain-containing protein	NA	NA	GO:0016020 | GO:0005635	membrane | nuclear envelope	GO:0043621 | GO:0043495	protein self-association | protein-membrane adaptor activity	TraesCS1A01G109200	TraesCS1A02G109200
TraesCS1A03G0264600	A0A3B5XWL2	Pentacotripeptide-repeat region of PRORP domain-containing protein	NA	NA	NA	NA	GO:0005515	protein binding	TraesCS1A01G109300	TraesCS1A02G109300
TraesCS1A03G0264800	A0A3B5XXI8	BRCT domain-containing protein	NA	NA	NA	NA	NA	NA	TraesCS1A01G109400	TraesCS1A02G109400
TraesCS1A03G0264900	A0A3B5XW99	MI domain-containing protein	GO:0006417 | GO:0042274	regulation of translation | ribosomal small subunit biogenesis	GO:0005730	nucleolus	GO:0003723 | GO:0005515	RNA binding | protein binding	TraesCS1A01G109500	TraesCS1A02G109500
TraesCS1A03G0265100	A0A3B5XWA3	EF-hand domain-containing protein	NA	NA	NA	NA	GO:0005509	calcium ion binding	TraesCS1A01G109600	TraesCS1A02G109600
TraesCS1A03G0265300	A0A3B5XWK0	Uncharacterized protein | TraesCS1A03G0265300	GO:0009451	RNA modification	NA	NA	GO:0003723 | GO:0005515	RNA binding | protein binding	TraesCS1A01G109700	TraesCS1A02G109700
TraesCS1A03G0265400	A0A3B5XWL9	Nodulin-like domain-containing protein	NA	NA	GO:0016020	membrane	NA	NA	TraesCS1A01G109800	TraesCS1A02G109800
TraesCS1A03G0265900	A0A3B5XXJ3	RNase H type-1 domain-containing protein	GO:0090502	RNA phosphodiester bond hydrolysis; endonucleolytic	NA	NA	GO:0003676 | GO:0004523	nucleic acid binding | RNA-DNA hybrid ribonuclease activity	TraesCS1A01G109900	TraesCS1A02G109900
TraesCS1A03G0266000	A0A3B5XWA4	Protein kinase domain-containing protein	GO:0006468	protein phosphorylation	NA	NA	GO:0005524 | GO:0004672	ATP binding | protein kinase activity	TraesCS1A01G110000	TraesCS1A02G110000
TraesCS1A03G0266400	A0A3B5XWA9	Uncharacterized protein | TraesCS1A03G0266400	NA	NA	NA	NA	NA	NA	TraesCS1A01G110100	TraesCS1A02G110100
TraesCS1A03G0266600	A0A3B5XWK5	PHD finger protein ALFIN-LIKE	GO:0006355 | GO:0006325 | GO:0006351	regulation of DNA-templated transcription | chromatin organization | DNA-templated transcription	GO:0005634	nucleus	GO:0046872 | GO:0000976 | GO:0003712 | GO:0042393	metal ion binding | transcription cis-regulatory region binding | transcription coregulator activity | histone binding	TraesCS1A01G110200	TraesCS1A02G110200
TraesCS1A03G0266700	Unknown_TraesCS1A03G0266700	Unknown_TraesCS1A03G0266700	GO:0006635	fatty acid beta-oxidation	NA	NA	GO:0050660 | GO:0003995 | GO:0016627	flavin adenine dinucleotide binding | acyl-CoA dehydrogenase activity | oxidoreductase activity; acting on the CH-CH group of donors	TraesCS1A01G110300	TraesCS1A02G110300
TraesCS1A03G0266900	A0A3B5XXJ7	BHLH domain-containing protein	GO:0006355	regulation of DNA-templated transcription	NA	NA	GO:0046983 | GO:0003700	protein dimerization activity | DNA-binding transcription factor activity	TraesCS1A01G110400	TraesCS1A02G110400
TraesCS1A03G0267200	A0A3B5XWB1	Uncharacterized protein | TraesCS1A03G0267200	NA	NA	NA	NA	NA	NA	TraesCS1A01G110500	TraesCS1A02G110500
TraesCS1A03G0267300	A0A3B5XWB4	Uncharacterized protein | TraesCS1A03G0267300	NA	NA	NA	NA	NA	NA	TraesCS1A01G110600	TraesCS1A02G110600
TraesCS1A03G0267400	A0A3B5XWL0	FBD domain-containing protein	NA	NA	GO:0005886	plasma membrane	GO:0005515	protein binding	TraesCS1A01G110700	TraesCS1A02G110700
TraesCS1A03G0267500	A0A3B5XWM8	Glycosyltransferase (EC 2.4.1.-)	NA	NA	NA	NA	GO:0008194 | GO:0016740 | GO:0016757	UDP-glycosyltransferase activity | transferase activity | glycosyltransferase activity	TraesCS1A01G110800	TraesCS1A02G110800
TraesCS1A03G0267900	A0A3B5XWB2 | A0A3B5XXK2	CBM20 domain-containing protein | CBM20 domain-containing protein	GO:0006000 | GO:0006003 | GO:0046835	fructose metabolic process | fructose 2;6-bisphosphate metabolic process | carbohydrate phosphorylation	GO:0005829	cytosol	GO:0030246 | GO:0005524 | GO:0003824 | GO:2001070 | GO:0003873 | GO:0004331	carbohydrate binding | ATP binding | catalytic activity | starch binding | 6-phosphofructo-2-kinase activity | fructose-2;6-bisphosphate 2-phosphatase activity	TraesCS1A01G110900	TraesCS1A02G110900
TraesCS1A03G0268100	A0A3B5XWB7	Uncharacterized protein | TraesCS1A03G0268100	GO:0055085 | GO:0071577 | GO:0030001 | GO:0006811 | GO:0000041	transmembrane transport | zinc ion transmembrane transport | metal ion transport | ion transport | transition metal ion transport	GO:0005886 | GO:0016020	plasma membrane | membrane	GO:0046873 | GO:0005385	metal ion transmembrane transporter activity | zinc ion transmembrane transporter activity	TraesCS1A01G111000	TraesCS1A02G111000
TraesCS1A03G0268200	A0A3B5XWL5 | A0A3B5XWN3 | A0A3B5XXK4	aspartate--tRNA ligase (EC 6.1.1.12) | aspartate--tRNA ligase (EC 6.1.1.12) | aspartate--tRNA ligase (EC 6.1.1.12)	GO:0006418 | GO:0006422	tRNA aminoacylation for protein translation | aspartyl-tRNA aminoacylation	GO:0005737 | GO:0005829 | GO:0017101	cytoplasm | cytosol | aminoacyl-tRNA synthetase multienzyme complex	GO:0005524 | GO:0000166 | GO:0004815 | GO:0004812 | GO:0003723	ATP binding | nucleotide binding | aspartate-tRNA ligase activity | aminoacyl-tRNA ligase activity | RNA binding	TraesCS1A01G111100	TraesCS1A02G111100
TraesCS1A03G0270200	A0A3B5XWB8	DCD domain-containing protein	GO:0034976	response to endoplasmic reticulum stress	NA	NA	GO:0005515	protein binding	TraesCS1A01G111300	TraesCS1A02G111300
TraesCS1A03G0270900	A0A3B5XWC2	ATP-dependent Clp protease proteolytic subunit	GO:0006508	proteolysis	GO:0009536	plastid	GO:0004252 | GO:0004176	serine-type endopeptidase activity | ATP-dependent peptidase activity	TraesCS1A01G111400	TraesCS1A02G111400
TraesCS1A03G0271100	A0A3B5XWM0	DUF4228 domain-containing protein	NA	NA	NA	NA	NA	NA	TraesCS1A01G111500	TraesCS1A02G111500
TraesCS1A03G0271200	A0A341NTK8	GPI-GlcNAc transferase complex PIG-H component conserved domain-containing protein	GO:0006506	GPI anchor biosynthetic process	GO:0000506 | GO:0016020	glycosylphosphatidylinositol-N-acetylglucosaminyltransferase (GPI-GnT) complex | membrane	NA	NA	TraesCS1A01G111600	TraesCS1A02G111600
TraesCS1A03G0271300	A0A3B5XWC3	LOB domain-containing protein	NA	NA	NA	NA	NA	NA	TraesCS1A01G111700	TraesCS1A02G111700
TraesCS1A03G0271400	A0A3B5XWC6	Uncharacterized protein | TraesCS1A03G0271400	NA	NA	NA	NA	NA	NA	TraesCS1A01G111800	TraesCS1A02G111800
TraesCS1A03G0271800	A0A3B5XWM5	Haloacid dehalogenase-like hydrolase superfamily protein	NA	NA	NA	NA	NA	NA	TraesCS1A01G111900	TraesCS1A02G111900
TraesCS1A03G0272100	A0A3B5XWP2	Uncharacterized protein | TraesCS1A03G0272100	NA	NA	GO:0016020	membrane	NA	NA	TraesCS1A01G112000	TraesCS1A02G112000
TraesCS1A03G0272200	A0A3B5XWC8 | A0A3B5XXL5	Sugar phosphate transporter domain-containing protein | Sugar phosphate transporter domain-containing protein	GO:0055085 | GO:0015790	transmembrane transport | UDP-xylose transmembrane transport	GO:0016020 | GO:0005794	membrane | Golgi apparatus	GO:0015297 | GO:0005338 | GO:0005464	antiporter activity | nucleotide-sugar transmembrane transporter activity | UDP-xylose transmembrane transporter activity	TraesCS1A01G112100	TraesCS1A02G112100
TraesCS1A03G0272800	A0A3B5XWC9	NAB domain-containing protein	NA	NA	GO:0005774 | GO:0110165	vacuolar membrane | cellular anatomical entity	GO:0003779	actin binding	TraesCS1A01G112200	TraesCS1A02G112200
TraesCS1A03G0272900	A0A3B5XWN0	Zinc finger GRF-type domain-containing protein	NA	NA	GO:0016020	membrane	NA	NA	TraesCS1A01G112300	TraesCS1A02G112300
TraesCS1A03G0273000	A0A1D5S567	Thioredoxin (Thioredoxin type h)	NA	NA	NA	NA	NA	NA	TraesCS1A01G112400	TraesCS1A02G112400
TraesCS1A03G0273100	A0A0C4BIR6	Uncharacterized protein | TraesCS1A03G0273100	GO:0006412 | GO:0000027	translation | ribosomal large subunit assembly	GO:0005840 | GO:0022625 | GO:1990904	ribosome | cytosolic large ribosomal subunit | ribonucleoprotein complex	GO:0003735	structural constituent of ribosome	TraesCS1A01G112500	TraesCS1A02G112500
TraesCS1A03G0273200	A0A3B5XWD4	RING-type domain-containing protein	GO:1904294	positive regulation of ERAD pathway	GO:0016020	membrane	GO:0061630 | GO:0046872	ubiquitin protein ligase activity | metal ion binding	TraesCS1A01G112600	TraesCS1A02G112600
TraesCS1A03G0273400	U3PWS7	Autophagy-related protein 18d	GO:0000422 | GO:0006497 | GO:0034497 | GO:0044804	autophagy of mitochondrion | protein lipidation | protein localization to phagophore assembly site | autophagy of nucleus	GO:0005829 | GO:0019898 | GO:0034045	cytosol | extrinsic component of membrane | phagophore assembly site membrane	GO:0032266 | GO:0080025 | GO:0005515	phosphatidylinositol-3-phosphate binding | phosphatidylinositol-3;5-bisphosphate binding | protein binding	TraesCS1A01G112700	TraesCS1A02G112700
TraesCS1A03G0273500	A0A3B5XWN5	DNA-directed RNA polymerase RBP11-like dimerisation domain-containing protein	GO:0006351 | GO:0006366	DNA-templated transcription | transcription by RNA polymerase II	GO:0005665 | GO:0005634 | GO:0000428	RNA polymerase II; core complex | nucleus | DNA-directed RNA polymerase complex	GO:0003677 | GO:0003899 | GO:0046983 | GO:0001055	DNA binding | DNA-directed 5'-3' RNA polymerase activity | protein dimerization activity | RNA polymerase II activity	TraesCS1A01G112800	TraesCS1A02G112800
TraesCS1A03G0275500	A0A3B5XWQ2	Cytochrome b	GO:0022904 | GO:0006122 | GO:1902600	respiratory electron transport chain | mitochondrial electron transport; ubiquinol to cytochrome c | proton transmembrane transport	GO:0016020 | GO:0005743 | GO:0045275 | GO:0070469 | GO:0005739 | GO:0005750	membrane | mitochondrial inner membrane | respiratory chain complex III | respirasome | mitochondrion | mitochondrial respiratory chain complex III	GO:0009055 | GO:0016491 | GO:0046872 | GO:0008121	electron transfer activity | oxidoreductase activity | metal ion binding | ubiquinol-cytochrome-c reductase activity	TraesCS1A01G112900	TraesCS1A02G112900
TraesCS1A03G0275600	A0A3B5XXM2	ATPase F1/V1/A1 complex alpha/beta subunit nucleotide-binding domain-containing protein	GO:0015986 | GO:1902600 | GO:0006811 | GO:0006754	proton motive force-driven ATP synthesis | proton transmembrane transport | ion transport | ATP biosynthetic process	GO:0045261 | GO:0016020	proton-transporting ATP synthase complex; catalytic core F(1) | membrane	GO:0005524 | GO:0043531 | GO:0046933 | GO:0032559 | GO:0000166	ATP binding | ADP binding | proton-transporting ATP synthase activity; rotational mechanism | adenyl ribonucleotide binding | nucleotide binding	TraesCS1A01G113000	TraesCS1A02G113000
TraesCS1A03G0276000	A0A3B5XWE0	Arabinogalactan peptide 16	NA	NA	GO:0016020	membrane	NA	NA	TraesCS1A01G113100	TraesCS1A02G113100
TraesCS1A03G0276100	A0A3B5XWE2	glycerophosphodiester phosphodiesterase (EC 3.1.4.46)	GO:0006629 | GO:0006071	lipid metabolic process | glycerol metabolic process	GO:0005739	mitochondrion	GO:0008889 | GO:0003730 | GO:0008081	glycerophosphodiester phosphodiesterase activity | mRNA 3'-UTR binding | phosphoric diester hydrolase activity	TraesCS1A01G113200	TraesCS1A02G113200
TraesCS1A03G0276200	A0A3B5XWP0	glycerophosphodiester phosphodiesterase (EC 3.1.4.46)	GO:0006629 | GO:0006071	lipid metabolic process | glycerol metabolic process	GO:0005739	mitochondrion	GO:0008889 | GO:0003730 | GO:0008081	glycerophosphodiester phosphodiesterase activity | mRNA 3'-UTR binding | phosphoric diester hydrolase activity	TraesCS1A01G113300	TraesCS1A02G113300
TraesCS1A03G0276400	A0A3B5XWQ7	Alliinase C-terminal domain-containing protein	GO:0006520	cellular amino acid metabolic process	GO:0016020	membrane	GO:0003824 | GO:0016846 | GO:0008483	catalytic activity | carbon-sulfur lyase activity | transaminase activity	TraesCS1A01G113400	TraesCS1A02G113400
TraesCS1A03G0277100	A0A3B5XXM6	F-box domain-containing protein	NA	NA	NA	NA	GO:0005515	protein binding	TraesCS1A01G113500	TraesCS1A02G113500
TraesCS1A03G0277300	A0A3B5XWE6	Alliinase C-terminal domain-containing protein	GO:0006520	cellular amino acid metabolic process	NA	NA	GO:0003824 | GO:0016846 | GO:0008483	catalytic activity | carbon-sulfur lyase activity | transaminase activity	TraesCS1A01G113600	TraesCS1A02G113600
TraesCS1A03G0277400	A0A3B5XWE7	DUF1421 domain-containing protein	NA	NA	NA	NA	NA	NA	TraesCS1A01G113700	TraesCS1A02G113700
TraesCS1A03G0277600	A0A3B5XWP5	Protein kinase domain-containing protein	GO:0006468 | GO:0016310	protein phosphorylation | phosphorylation	GO:0016020	membrane	GO:0005524 | GO:0004672 | GO:0005515 | GO:0000166 | GO:0016301 | GO:0016740	ATP binding | protein kinase activity | protein binding | nucleotide binding | kinase activity | transferase activity	TraesCS1A01G113800	TraesCS1A02G113800
TraesCS1A03G0278200	A0A3B5XWR4 | A0A3B5XXN1	Neprosin domain-containing protein | Neprosin domain-containing protein	NA	NA	NA	NA	NA	NA	TraesCS1A01G113900	TraesCS1A02G113900
TraesCS1A03G0278500	A0A3B5XWF1 | A0A3B5XWF2	Uncharacterized protein | TraesCS1A03G0278500 | Uncharacterized protein | TraesCS1A03G0278500	NA	NA	GO:0016020	membrane	GO:0016757 | GO:0016740	glycosyltransferase activity | transferase activity	TraesCS1A01G114000	TraesCS1A02G114000
TraesCS1A03G0278600	A0A3B5XWQ1	Uncharacterized protein | TraesCS1A03G0278600	NA	NA	NA	NA	NA	NA	TraesCS1A01G114100	TraesCS1A02G114100
TraesCS1A03G0279100	A0A3B5XWR9	Uncharacterized protein | TraesCS1A03G0279100	NA	NA	NA	NA	NA	NA	TraesCS1A01G114200	TraesCS1A02G114200
TraesCS1A03G0279700	A0A3B5XWF6 | A0A3B5XWF7 | A0A3B5XXN6	F-box domain-containing protein | F-box domain-containing protein | F-box domain-containing protein	NA	NA	NA	NA	GO:0005515	protein binding	TraesCS1A01G114300	TraesCS1A02G114300
TraesCS1A03G0279800	A0A3B5XWQ6	C3H1-type domain-containing protein	GO:0006355	regulation of DNA-templated transcription	NA	NA	GO:0003677 | GO:0046872 | GO:0003729	DNA binding | metal ion binding | mRNA binding	TraesCS1A01G114400	TraesCS1A02G114400
TraesCS1A03G0280000	A0A3B5XWS3	DNA-directed RNA polymerase subunit (EC 2.7.7.6)	GO:0006351	DNA-templated transcription	GO:0000428 | GO:0009536	DNA-directed RNA polymerase complex | plastid	GO:0003677 | GO:0003899 | GO:0016740 | GO:0016779 | GO:0034062	DNA binding | DNA-directed 5'-3' RNA polymerase activity | transferase activity | nucleotidyltransferase activity | 5'-3' RNA polymerase activity	TraesCS1A01G114500	TraesCS1A02G114500
TraesCS1A03G0280200	A0A3B5XXP1	DNA-directed RNA polymerase (EC 2.7.7.6)	GO:0006351 | GO:0000209 | GO:0006301 | GO:0070534	DNA-templated transcription | protein polyubiquitination | postreplication repair | protein K63-linked ubiquitination	GO:0005634 | GO:0000428	nucleus | DNA-directed RNA polymerase complex	GO:0003677 | GO:0003899 | GO:0046872 | GO:0061631 | GO:0016740 | GO:0016779	DNA binding | DNA-directed 5'-3' RNA polymerase activity | metal ion binding | ubiquitin conjugating enzyme activity | transferase activity | nucleotidyltransferase activity	TraesCS1A01G114600	TraesCS1A02G114600
TraesCS1A03G0280400	A0A3B5XWG2	Leucine-rich repeat-containing N-terminal plant-type domain-containing protein	GO:0009755	hormone-mediated signaling pathway	GO:0005886 | GO:0016020	plasma membrane | membrane	GO:0005515 | GO:0038023	protein binding | signaling receptor activity	TraesCS1A01G114700	TraesCS1A02G114700
TraesCS1A03G0280500	A0A3B5XWG1	Uncharacterized protein | TraesCS1A03G0280500	NA	NA	NA	NA	NA	NA	TraesCS1A01G114800	TraesCS1A02G114800
TraesCS1A03G0280700	A0A3B5XWR1	Protein kinase domain-containing protein	GO:0006468 | GO:0016310	protein phosphorylation | phosphorylation	GO:0016020	membrane	GO:0005524 | GO:0004672 | GO:0005515 | GO:0000166 | GO:0016301 | GO:0016740	ATP binding | protein kinase activity | protein binding | nucleotide binding | kinase activity | transferase activity	TraesCS1A01G114900	TraesCS1A02G114900
TraesCS1A03G0280800	A0A3B5XWS7	ApaG domain-containing protein	NA	NA	NA	NA	GO:0005515	protein binding	TraesCS1A01G115000	TraesCS1A02G115000
TraesCS1A03G0280900	A0A3B5XXP7	mRNA cap guanine-N7 methyltransferase (EC 2.1.1.56)	GO:0006370 | GO:0006397 | GO:0032259 | GO:0106005	7-methylguanosine mRNA capping | mRNA processing | methylation | RNA 5'-cap (guanine-N7)-methylation	GO:0005634 | GO:0005845	nucleus | mRNA cap binding complex	GO:0003723 | GO:0004482 | GO:0016740 | GO:0008168	RNA binding | mRNA (guanine-N7-)-methyltransferase activity | transferase activity | methyltransferase activity	TraesCS1A01G115100	TraesCS1A02G115100
TraesCS1A03G0281400	A0A3B5XWG7	Sugar phosphate transporter domain-containing protein	GO:0055085 | GO:0015718 | GO:0015748 | GO:1905039	transmembrane transport | monocarboxylic acid transport | organophosphate ester transport | carboxylic acid transmembrane transport	GO:0016020 | GO:0005794 | GO:0031969	membrane | Golgi apparatus | chloroplast membrane	GO:0022857 | GO:0015297 | GO:0008514 | GO:0015605 | GO:0046943	transmembrane transporter activity | antiporter activity | organic anion transmembrane transporter activity | organophosphate ester transmembrane transporter activity | carboxylic acid transmembrane transporter activity	TraesCS1A01G115200	TraesCS1A02G115200
TraesCS1A03G0281500	Unknown_TraesCS1A03G0281500	Unknown_TraesCS1A03G0281500	NA	NA	NA	NA	GO:0003824	catalytic activity	TraesCS1A01G115300	TraesCS1A02G115300
TraesCS1A03G0282000	A0A3B5XWR5	PLAT domain-containing protein	NA	NA	NA	NA	GO:0005515	protein binding	TraesCS1A01G115400	TraesCS1A02G115400
TraesCS1A03G0282800	A0A3B5XWT2	Uncharacterized protein | TraesCS1A03G0282800	GO:0055085 | GO:0015711 | GO:0015748 | GO:0071705	transmembrane transport | organic anion transport | organophosphate ester transport | nitrogen compound transport	GO:0016020	membrane	NA	NA	TraesCS1A01G115500	TraesCS1A02G115500
TraesCS1A03G0283000	A0A3B5XXQ2	DNA/RNA-binding protein Alba-like domain-containing protein	NA	NA	GO:0005634	nucleus	GO:0003723 | GO:0003676	RNA binding | nucleic acid binding	TraesCS1A01G115600	TraesCS1A02G115600
TraesCS1A03G0283100	A0A3B5XWH3	VOC domain-containing protein	GO:0033389	putrescine biosynthetic process from arginine; using agmatinase	NA	NA	GO:0008783	agmatinase activity	TraesCS1A01G115700	TraesCS1A02G115700
TraesCS1A03G0283200	A0A3B5XWH1	VOC domain-containing protein	NA	NA	NA	NA	NA	NA	TraesCS1A01G115800	TraesCS1A02G115800
TraesCS1A03G0283800	Q68HV5	Metallothionein-like protein	NA	NA	NA	NA	GO:0046872	metal ion binding	TraesCS1A01G115900	TraesCS1A02G115900
TraesCS1A03G0284000	A0A3B5XWS1 | A0A3B5XWT7 | A0A3B5XXQ7	OBG-type G domain-containing protein | OBG-type G domain-containing protein | OBG-type G domain-containing protein	GO:0042254	ribosome biogenesis	GO:0005739	mitochondrion	GO:0005525 | GO:0003924 | GO:0000287 | GO:0000166	GTP binding | GTPase activity | magnesium ion binding | nucleotide binding	TraesCS1A01G116000	TraesCS1A02G116000
TraesCS1A03G0284600	A0A3B5XWH8	VOC domain-containing protein	NA	NA	NA	NA	NA	NA	TraesCS1A01G116100	TraesCS1A02G116100
TraesCS1A03G0284800	A0A3B5XWH6 | A0A3B5XWS6	Cellulose synthase (EC 2.4.1.12) | Cellulose synthase (EC 2.4.1.12)	GO:0071555 | GO:0030244 | GO:0071669 | GO:0009833	cell wall organization | cellulose biosynthetic process | plant-type cell wall organization or biogenesis | plant-type primary cell wall biogenesis	GO:0005886 | GO:0016020 | GO:0005634	plasma membrane | membrane | nucleus	GO:0046872 | GO:0016760 | GO:0016740 | GO:0016757 | GO:0003723 | GO:0016759	metal ion binding | cellulose synthase (UDP-forming) activity | transferase activity | glycosyltransferase activity | RNA binding | cellulose synthase activity	TraesCS1A01G116200	TraesCS1A02G116200
TraesCS1A03G0285300	A0A3B5XWU2	Uncharacterized protein | TraesCS1A03G0285300	NA	NA	NA	NA	NA	NA	TraesCS1A01G116300	TraesCS1A02G116300
TraesCS1A03G0285900	A0A3B5XXQ9	MAPK kinase substrate protein	NA	NA	NA	NA	NA	NA	TraesCS1A01G116400	TraesCS1A02G116400
TraesCS1A03G0286100	A0A3B5XWI3	Uncharacterized protein | TraesCS1A03G0286100	GO:0033615	mitochondrial proton-transporting ATP synthase complex assembly	GO:0005743 | GO:0031966	mitochondrial inner membrane | mitochondrial membrane	NA	NA	TraesCS1A01G116500	TraesCS1A02G116500
TraesCS1A03G0286200	A0A3B5XWI1	Uncharacterized protein | TraesCS1A03G0286200	NA	NA	GO:0016020	membrane	NA	NA	TraesCS1A01G116600	TraesCS1A02G116600
TraesCS1A03G0286300	A0A3B5XWT1	Ataxin-2 C-terminal domain-containing protein	NA	NA	NA	NA	NA	NA	TraesCS1A01G116700	TraesCS1A02G116700
TraesCS1A03G0286500	A0A3B5XWU7	Uncharacterized protein | TraesCS1A03G0286500	NA	NA	NA	NA	NA	NA	TraesCS1A01G116800	TraesCS1A02G116800
TraesCS1A03G0286700	A0A3B5XXR9	Uncharacterized protein | TraesCS1A03G0286700	NA	NA	NA	NA	NA	NA	TraesCS1A01G116900	TraesCS1A02G116900
TraesCS1A03G0286800	A0A3B5XWI9	Uncharacterized protein | TraesCS1A03G0286800	NA	NA	NA	NA	NA	NA	TraesCS1A01G117000	TraesCS1A02G117000
TraesCS1A03G0286900	A0A3B5XWI6	Uncharacterized protein | TraesCS1A03G0286900	NA	NA	NA	NA	NA	NA	TraesCS1A01G117100	TraesCS1A02G117100
TraesCS1A03G0287200	A0A3B5XWT6	Ubiquitin-like protease family profile domain-containing protein	NA	NA	NA	NA	NA	NA	TraesCS1A01G117200	TraesCS1A02G117200
TraesCS1A03G0287300	A0A3B5XWV2	Histone-lysine N-methyltransferase	GO:0034968 | GO:0016571 | GO:0006338	histone lysine methylation | histone methylation | chromatin remodeling	GO:0005634 | GO:0005694	nucleus | chromosome	GO:0008270 | GO:0018024 | GO:0003690 | GO:0042054 | GO:0005515 | GO:0016740	zinc ion binding | histone-lysine N-methyltransferase activity | double-stranded DNA binding | histone methyltransferase activity | protein binding | transferase activity	TraesCS1A01G117300	TraesCS1A02G117300
TraesCS1A03G0287600	V9I1K3	Uncharacterized protein | TraesCS1A03G0287600	NA	NA	NA	NA	NA	NA	TraesCS1A01G117400	TraesCS1A02G117400
TraesCS1A03G0287800	A0A3B5XWJ1 | A0A3B5XWJ3 | A0A3B5XWU1	Bicarbonate transporter-like transmembrane domain-containing protein | Bicarbonate transporter-like transmembrane domain-containing protein | Bicarbonate transporter-like transmembrane domain-containing protein	GO:0006820 | GO:0015698 | GO:0055085 | GO:0050801	anion transport | inorganic anion transport | transmembrane transport | ion homeostasis	GO:0016020 | GO:0005886	membrane | plasma membrane	GO:0005452 | GO:0022857	solute:inorganic anion antiporter activity | transmembrane transporter activity	TraesCS1A01G117500	TraesCS1A02G117500
TraesCS1A03G0287900	A0A3B5XWV7	Pentacotripeptide-repeat region of PRORP domain-containing protein	NA	NA	NA	NA	GO:0005515	protein binding	TraesCS1A01G117600	TraesCS1A02G117600
TraesCS1A03G0288300	A0A3B5XXS9	Glycosyltransferase (EC 2.4.1.-)	NA	NA	NA	NA	GO:0008194 | GO:0016740 | GO:0016757 | GO:0035251	UDP-glycosyltransferase activity | transferase activity | glycosyltransferase activity | UDP-glucosyltransferase activity	TraesCS1A01G117700	TraesCS1A02G117700
TraesCS1A03G0288400	A0A3B5XWJ9	Protein kinase domain-containing protein	GO:0007165 | GO:0006468	signal transduction | protein phosphorylation	NA	NA	GO:0005524 | GO:0004672	ATP binding | protein kinase activity	TraesCS1A01G117800	TraesCS1A02G117800
TraesCS1A03G0288500	A0A3B5XWJ6	Glycosyltransferase (EC 2.4.1.-)	NA	NA	NA	NA	GO:0008194 | GO:0016740 | GO:0016757 | GO:0035251	UDP-glycosyltransferase activity | transferase activity | glycosyltransferase activity | UDP-glucosyltransferase activity	TraesCS1A01G117900	TraesCS1A02G117900
TraesCS1A03G0288600	A0A3B5XWU4	Uncharacterized protein | TraesCS1A03G0288600	NA	NA	NA	NA	NA	NA	TraesCS1A01G118000	TraesCS1A02G118000
TraesCS1A03G0289800	A0A3B5XWW2	NPH3 domain-containing protein	GO:0016567	protein ubiquitination	NA	NA	NA	NA	TraesCS1A01G118100	TraesCS1A02G118100
TraesCS1A03G0290100	A0A3B5XXT3	Cysteine-rich transmembrane CYSTM domain-containing protein	GO:0010038	response to metal ion	GO:0005886 | GO:0016020	plasma membrane | membrane	NA	NA	TraesCS1A01G118200	TraesCS1A02G118200
TraesCS1A03G0290200	A0A3B5XWK1 | A0A3B5XWK3	Serine/threonine protein phosphatase 2A regulatory subunit | Serine/threonine protein phosphatase 2A regulatory subunit	GO:0007165	signal transduction	GO:0000159	protein phosphatase type 2A complex	GO:0019888	protein phosphatase regulator activity	TraesCS1A01G118300	TraesCS1A02G118300
TraesCS1A03G0290300	A0A3B5XWW7 | W4ZYX4	Auxin-responsive protein | Auxin-responsive protein	GO:0006355 | GO:0009734 | GO:0009733	regulation of DNA-templated transcription | auxin-activated signaling pathway | response to auxin	GO:0005634	nucleus	GO:0005515	protein binding	TraesCS1A01G118400	TraesCS1A02G118400
TraesCS1A03G0290400	A0A3B5XXT7	Uncharacterized protein | TraesCS1A03G0290400	NA	NA	NA	NA	NA	NA	TraesCS1A01G118500	TraesCS1A02G118500
TraesCS1A03G0290900	A0A3B5XWK8	Pre-mRNA-splicing factor 38	GO:0000398 | GO:0006397 | GO:0008380	mRNA splicing; via spliceosome | mRNA processing | RNA splicing	GO:0071011 | GO:0005634 | GO:0005681	precatalytic spliceosome | nucleus | spliceosomal complex	NA	NA	TraesCS1A01G118700	TraesCS1A02G118700
TraesCS1A03G0291600	A0A3B5XWK7 | A0A3B5XWV5	RING-type domain-containing protein | RING-type domain-containing protein	NA	NA	GO:0016020	membrane	GO:0008270	zinc ion binding	TraesCS1A01G118800	TraesCS1A02G118800
TraesCS1A03G0291800	A0A3B5XWX2	Uncharacterized protein | TraesCS1A03G0291800	GO:0001709	cell fate determination	GO:0009506	plasmodesma	NA	NA	TraesCS1A01G118900	TraesCS1A02G118900
TraesCS1A03G0292200	W4ZY67	ROTUNDIFOLIA like 8	GO:0048367 | GO:0008285	shoot system development | negative regulation of cell population proliferation	GO:0005886	plasma membrane	NA	NA	TraesCS1A01G119000	TraesCS1A02G119000
TraesCS1A03G0292800	A0A3B5XWL3	Uncharacterized protein | TraesCS1A03G0292800	NA	NA	NA	NA	GO:0016410 | GO:0016747	N-acyltransferase activity | acyltransferase activity; transferring groups other than amino-acyl groups	TraesCS1A01G119100	TraesCS1A02G119100
TraesCS1A03G0293200	A0A3B5XWL1	Uncharacterized protein | TraesCS1A03G0293200	NA	NA	NA	NA	NA	NA	TraesCS1A01G119200	TraesCS1A02G119200
TraesCS1A03G0293500	A0A3B5XWV8	Glycosyltransferase (EC 2.4.1.-)	NA	NA	GO:0005737	cytoplasm	GO:0008194 | GO:0080043 | GO:0080044 | GO:0016740 | GO:0016757 | GO:0035251	UDP-glycosyltransferase activity | quercetin 3-O-glucosyltransferase activity | quercetin 7-O-glucosyltransferase activity | transferase activity | glycosyltransferase activity | UDP-glucosyltransferase activity	TraesCS1A01G119300	TraesCS1A02G119300
TraesCS1A03G0293700	A0A3B5XWX7	AB hydrolase-1 domain-containing protein	NA	NA	NA	NA	NA	NA	TraesCS1A01G119400	TraesCS1A02G119400
TraesCS1A03G0293900	A0A3B5XXU8	Uncharacterized protein | TraesCS1A03G0293900	NA	NA	NA	NA	NA	NA	TraesCS1A01G119500	TraesCS1A02G119500
TraesCS1A03G0294200	A0A3B5XWL8	Leucine-rich repeat-containing N-terminal plant-type domain-containing protein	NA	NA	NA	NA	GO:0005515	protein binding	TraesCS1A01G119600	TraesCS1A02G119600
TraesCS1A03G0294600	Unknown_TraesCS1A03G0294600	Unknown_TraesCS1A03G0294600	NA	NA	NA	NA	NA	NA	TraesCS1A01G119700	TraesCS1A02G119700
TraesCS1A03G0294700	A0A3B5XWW3	FLZ-type domain-containing protein	GO:0019310	inositol catabolic process	NA	NA	GO:0050113	inositol oxygenase activity	TraesCS1A01G119800	TraesCS1A02G119800
TraesCS1A03G0294800	A0A3B5XWY2 | A0A3B5XXV2	Ent-copalyl diphosphate synthase 1; chloroplastic | Ent-copalyl diphosphate synthase 1; chloroplastic	GO:0009686 | GO:0016102	gibberellin biosynthetic process | diterpenoid biosynthetic process	GO:0009507	chloroplast	GO:0016829 | GO:0000287 | GO:0010333	lyase activity | magnesium ion binding | terpene synthase activity	TraesCS1A01G119900	TraesCS1A02G119900
TraesCS1A03G0294900	W5ANH4	t-SNARE coiled-coil homology domain-containing protein	NA	NA	NA	NA	NA	NA	TraesCS1A01G120000	TraesCS1A02G120000
TraesCS1A03G0295000	A0A3B5XWY7 | A0A3B5XWM2 | A0A3B5XWW9 | A0A3B5XXV7	Heat shock 70 kDa protein 14 | Heat shock 70 kDa protein 14 | Heat shock 70 kDa protein 14 | Heat shock 70 kDa protein 14	GO:0006457	protein folding	GO:0005634 | GO:0005829	nucleus | cytosol	GO:0005524 | GO:0140662 | GO:0000166	ATP binding | ATP-dependent protein folding chaperone | nucleotide binding	TraesCS1A01G120100	TraesCS1A02G120100
TraesCS1A03G0295200	Unknown_TraesCS1A03G0295200	Unknown_TraesCS1A03G0295200	NA	NA	NA	NA	GO:0005524 | GO:0140662	ATP binding | ATP-dependent protein folding chaperone	TraesCS1A01G120200	TraesCS1A02G120200
TraesCS1A03G0295300	A0A3B5XXW1	Cytochrome P450	NA	NA	GO:0016020	membrane	GO:0020037 | GO:0004497 | GO:0005506 | GO:0016705	heme binding | monooxygenase activity | iron ion binding | oxidoreductase activity; acting on paired donors; with incorporation or reduction of molecular oxygen	TraesCS1A01G120300	TraesCS1A02G120300
TraesCS1A03G0295400	A0A3B5XWN4	Ribosomal protein L18ae family	NA	NA	GO:0016020	membrane	NA	NA	TraesCS1A01G120400	TraesCS1A02G120400
TraesCS1A03G0295500	W4ZXM1	LEA-like protein 2 (LEA-like protein WSH2)	NA	NA	NA	NA	NA	NA	TraesCS1A01G120500	TraesCS1A02G120500
TraesCS1A03G0296300	A0A3B5XWX9	Cation/H+ exchanger domain-containing protein	GO:0055085 | GO:0006812 | GO:0006885	transmembrane transport | cation transport | regulation of pH	GO:0016020 | GO:0012505 | GO:0009941	membrane | endomembrane system | chloroplast envelope	GO:0015299	solute:proton antiporter activity	TraesCS1A01G120600	TraesCS1A02G120600
TraesCS1A03G0296400	A0A3B5XWZ6	Uncharacterized protein | TraesCS1A03G0296400	NA	NA	NA	NA	NA	NA	TraesCS1A01G120700	TraesCS1A02G120700
TraesCS1A03G0296500	A0A3B5XWN9 | A0A3B5XXW7	Uncharacterized protein | TraesCS1A03G0296500 | Uncharacterized protein | TraesCS1A03G0296500	GO:0030154 | GO:0048856 | GO:0045739	cell differentiation | anatomical structure development | positive regulation of DNA repair	GO:0005634 | GO:0016020	nucleus | membrane	GO:0004725 | GO:0005515	protein tyrosine phosphatase activity | protein binding	TraesCS1A01G120800	TraesCS1A02G120800
TraesCS1A03G0296700	A0A3B5XWN7	Hypoxanthine phosphoribosyltransferase	GO:0006166	purine ribonucleoside salvage	NA	NA	GO:0004422	hypoxanthine phosphoribosyltransferase activity	TraesCS1A01G120900	TraesCS1A02G120900
TraesCS1A03G0297300	Unknown_TraesCS1A03G0297300	Unknown_TraesCS1A03G0297300	NA	NA	GO:0005634	nucleus	GO:0003677	DNA binding	TraesCS1A01G121000	TraesCS1A02G121000
TraesCS1A03G0297500	A0A3B5XXX1	Uncharacterized protein | TraesCS1A03G0297500	NA	NA	NA	NA	NA	NA	TraesCS1A01G121100	TraesCS1A02G121100
TraesCS1A03G0298200	A0A3B5XWP4	Pentacotripeptide-repeat region of PRORP domain-containing protein	NA	NA	NA	NA	GO:0005515	protein binding	TraesCS1A01G121200	TraesCS1A02G121200
TraesCS1A03G0298500	A0A3B5XWY8 | A0A3B5XWP3	DUF1664 domain-containing protein | DUF1664 domain-containing protein	NA	NA	NA	NA	NA	NA	TraesCS1A01G121300	TraesCS1A02G121300
TraesCS1A03G0298600	A0A3B5XX07	Myb/SANT-like domain-containing protein	NA	NA	NA	NA	NA	NA	TraesCS1A01G121400	TraesCS1A02G121400
TraesCS1A03G0299200	Unknown_TraesCS1A03G0299200	Unknown_TraesCS1A03G0299200	GO:0006355	regulation of DNA-templated transcription	NA	NA	GO:0003700 | GO:0043565	DNA-binding transcription factor activity | sequence-specific DNA binding	TraesCS1A01G121500	TraesCS1A02G121500
TraesCS1A03G0299600	A0A3B5XWP9	Uncharacterized protein | TraesCS1A03G0299600	NA	NA	NA	NA	NA	NA	TraesCS1A01G121600	TraesCS1A02G121600
TraesCS1A03G0299700	A0A3B5XWP8 | A0A3B5XWQ4 | A0A3B5XWZ3 | A0A3B5XX12 | A0A3B5XXY3	Non-specific serine/threonine protein kinase | Non-specific serine/threonine protein kinase | Non-specific serine/threonine protein kinase | Non-specific serine/threonine protein kinase | Non-specific serine/threonine protein kinase	GO:0006468 | GO:0016310 | GO:0018105 | GO:0035556	protein phosphorylation | phosphorylation | peptidyl-serine phosphorylation | intracellular signal transduction	NA	NA	GO:0005524 | GO:0004672 | GO:0004674 | GO:0000166 | GO:0016301 | GO:0016740	ATP binding | protein kinase activity | protein serine/threonine kinase activity | nucleotide binding | kinase activity | transferase activity	TraesCS1A01G121700	TraesCS1A02G121700
TraesCS1A03G0300100	A0A3B5XWQ3	Uncharacterized protein | TraesCS1A03G0300100	NA	NA	NA	NA	NA	NA	TraesCS1A01G121800	TraesCS1A02G121800
TraesCS1A03G0300200	A0A3B5XWZ8	VOC domain-containing protein	NA	NA	NA	NA	NA	NA	TraesCS1A01G122000	TraesCS1A02G122000
TraesCS1A03G0300800	A0A3B5XX17	Tyrosine-protein kinase ephrin type A/B receptor-like domain-containing protein	NA	NA	GO:0016020	membrane	NA	NA	TraesCS1A01G122100	TraesCS1A02G122100
TraesCS1A03G0301200	A0A3B5XXY6	Protein CHUP1; chloroplastic	GO:0009658	chloroplast organization	GO:0009707 | GO:0016020	chloroplast outer membrane | membrane	NA	NA	TraesCS1A01G122200	TraesCS1A02G122200
TraesCS1A03G0301300	A0A3B5XWQ9 | W5A892	Histidine-containing phosphotransfer protein | Histidine-containing phosphotransfer protein	GO:0000160 | GO:0009736 | GO:0016310	phosphorelay signal transduction system | cytokinin-activated signaling pathway | phosphorylation	GO:0005634 | GO:0005737 | GO:0005829	nucleus | cytoplasm | cytosol	GO:0009927 | GO:0043424	histidine phosphotransfer kinase activity | protein histidine kinase binding	TraesCS1A01G122300	TraesCS1A02G122300
TraesCS1A03G0301400	A0A3B5XX02	Uncharacterized protein | TraesCS1A03G0301400	NA	NA	NA	NA	NA	NA	TraesCS1A01G122400	TraesCS1A02G122400
TraesCS1A03G0302700	A0A3B5XX22	Malic enzyme	GO:0006090 | GO:0006108	pyruvate metabolic process | malate metabolic process	GO:0009507	chloroplast	GO:0046872 | GO:0051287 | GO:0004471 | GO:0004470 | GO:0004473 | GO:0016491	metal ion binding | NAD binding | malate dehydrogenase (decarboxylating) (NAD+) activity | malic enzyme activity | malate dehydrogenase (decarboxylating) (NADP+) activity | oxidoreductase activity	TraesCS1A01G122500	TraesCS1A02G122500
TraesCS1A03G0303700	A0A3B5XWR3 | A0A3B5XXZ1	Auxin-responsive protein | Auxin-responsive protein	GO:0006355 | GO:0009734 | GO:0009733	regulation of DNA-templated transcription | auxin-activated signaling pathway | response to auxin	GO:0005634	nucleus	GO:0005515	protein binding	TraesCS1A01G122600	TraesCS1A02G122600
TraesCS1A03G0303800	A0A3B5XWR2 | A0A3B5XX06	Proteasome subunit beta | Proteasome subunit beta	GO:0051603	proteolysis involved in protein catabolic process	GO:0005634 | GO:0005737 | GO:0005839 | GO:0000502 | GO:0019774	nucleus | cytoplasm | proteasome core complex | proteasome complex | proteasome core complex; beta-subunit complex	GO:0004298 | GO:0004175	threonine-type endopeptidase activity | endopeptidase activity	TraesCS1A01G122700	TraesCS1A02G122700
TraesCS1A03G0304000	A0A3B5XX27	Phosphotransferase (EC 2.7.1.-)	GO:0005975 | GO:0006006 | GO:0006096 | GO:0001678 | GO:0046835 | GO:0051156 | GO:0016310 | GO:0019318	carbohydrate metabolic process | glucose metabolic process | glycolytic process | cellular glucose homeostasis | carbohydrate phosphorylation | glucose 6-phosphate metabolic process | phosphorylation | hexose metabolic process	GO:0005739 | GO:0005829	mitochondrion | cytosol	GO:0005524 | GO:0016773 | GO:0008865 | GO:0004340 | GO:0005536 | GO:0004396 | GO:0000166 | GO:0016301 | GO:0016740	ATP binding | phosphotransferase activity; alcohol group as acceptor | fructokinase activity | glucokinase activity | glucose binding | hexokinase activity | nucleotide binding | kinase activity | transferase activity	TraesCS1A01G122800	TraesCS1A02G122800
TraesCS1A03G0304400	A0A3B5XWR8 | A0A3B5XXZ5	DUF4005 domain-containing protein | DUF4005 domain-containing protein	NA	NA	NA	NA	GO:0005515	protein binding	TraesCS1A01G122900	TraesCS1A02G122900
TraesCS1A03G0304700	A0A3B5XWR7	Derlin	GO:0030433 | GO:0030968 | GO:0006950	ubiquitin-dependent ERAD pathway | endoplasmic reticulum unfolded protein response | response to stress	GO:0005789 | GO:0000839 | GO:0016020 | GO:0005783	endoplasmic reticulum membrane | Hrd1p ubiquitin ligase ERAD-L complex | membrane | endoplasmic reticulum	GO:0051787 | GO:1990381	misfolded protein binding | ubiquitin-specific protease binding	TraesCS1A01G123000	TraesCS1A02G123000
TraesCS1A03G0304900	A0A341NKT5	Uncharacterized protein | TraesCS1A03G0304900	NA	NA	NA	NA	NA	NA	TraesCS1A01G123100	TraesCS1A02G123100
TraesCS1A03G0305300	A0A3B5XX31	Leucine-rich repeat-containing N-terminal plant-type domain-containing protein	NA	NA	NA	NA	GO:0005515	protein binding	TraesCS1A01G123200	TraesCS1A02G123200
TraesCS1A03G0305700	A0A3B5XXZ9	Replication factor A C-terminal domain-containing protein	GO:0006281 | GO:0006310 | GO:0006260	DNA repair | DNA recombination | DNA replication	GO:0005634	nucleus	GO:0003677	DNA binding	TraesCS1A01G123300	TraesCS1A02G123300
TraesCS1A03G0306200	A0A3B5XWS4	Uncharacterized protein | TraesCS1A03G0306200	NA	NA	NA	NA	NA	NA	TraesCS1A01G123400	TraesCS1A02G123400
TraesCS1A03G0306300	A0A3B5XWS2	Secreted protein	NA	NA	NA	NA	NA	NA	TraesCS1A01G123500	TraesCS1A02G123500
TraesCS1A03G0306700	A0A3B5XX14	Glycoprotease 2	GO:0032981 | GO:0002949 | GO:0008033 | GO:0006400 | GO:0070525	mitochondrial respiratory chain complex I assembly | tRNA threonylcarbamoyladenosine modification | tRNA processing | tRNA modification | tRNA threonylcarbamoyladenosine metabolic process	GO:0005634 | GO:0005739 | GO:0000408 | GO:0005737	nucleus | mitochondrion | EKC/KEOPS complex | cytoplasm	GO:0046872 | GO:0061711 | GO:0016740 | GO:0016747 | GO:0016746	metal ion binding | N(6)-L-threonylcarbamoyladenine synthase activity | transferase activity | acyltransferase activity; transferring groups other than amino-acyl groups | acyltransferase activity	TraesCS1A01G123600	TraesCS1A02G123600
TraesCS1A03G0307200	A0A3B5XX36	Uncharacterized protein | TraesCS1A03G0307200	NA	NA	NA	NA	NA	NA	TraesCS1A01G123700	TraesCS1A02G123700
TraesCS1A03G0307400	A0A3B5XY04	Uncharacterized protein | TraesCS1A03G0307400	NA	NA	NA	NA	NA	NA	TraesCS1A01G123800	TraesCS1A02G123800
TraesCS1A03G0307800	A0A3B5XY11 | A0A3B5XWS8 | A0A3B5XWS9 | A0A3B5XWT4 | A0A3B5XX18 | A0A3B5XX41	Protein kinase domain-containing protein | Protein kinase domain-containing protein | Protein kinase domain-containing protein | Protein kinase domain-containing protein | Protein kinase domain-containing protein | Protein kinase domain-containing protein	GO:0006468 | GO:0007165 | GO:0018105 | GO:0006897	protein phosphorylation | signal transduction | peptidyl-serine phosphorylation | endocytosis	GO:0005634	nucleus	GO:0005524 | GO:0004672 | GO:0004674	ATP binding | protein kinase activity | protein serine/threonine kinase activity	TraesCS1A01G123900	TraesCS1A02G123900
TraesCS1A03G0307900	A0A3B5XWT3	Uncharacterized protein | TraesCS1A03G0307900	NA	NA	NA	NA	NA	NA	TraesCS1A01G124000	TraesCS1A02G124000
TraesCS1A03G0308100	A0A3B5XX24	PRA1 family protein	GO:0016192	vesicle-mediated transport	GO:0016020 | GO:0005794 | GO:0005783	membrane | Golgi apparatus | endoplasmic reticulum	NA	NA	TraesCS1A01G124100	TraesCS1A02G124100
TraesCS1A03G0308600	A0A3B5XY15 | A0A3B5XX46	Peroxidase (EC 1.11.1.7) | Peroxidase (EC 1.11.1.7)	GO:0006979 | GO:0042744 | GO:0098869	response to oxidative stress | hydrogen peroxide catabolic process | cellular oxidant detoxification	GO:0005576 | GO:0009505	extracellular region | plant-type cell wall	GO:0020037 | GO:0046872 | GO:0004601 | GO:0140825 | GO:0016491	heme binding | metal ion binding | peroxidase activity | lactoperoxidase activity | oxidoreductase activity	TraesCS1A01G124200	TraesCS1A02G124200
TraesCS1A03G0308800	A0A3B5XWT8 | A0A3B5XWU0 | A0A3B5XX29 | A0A3B5XX51	Polygalacturonase | Polygalacturonase | Polygalacturonase | Polygalacturonase	GO:0005975 | GO:0006729 | GO:0008152 | GO:0045490 | GO:0009901 | GO:0010047	carbohydrate metabolic process | tetrahydrobiopterin biosynthetic process | metabolic process | pectin catabolic process | anther dehiscence | fruit dehiscence	GO:0005737	cytoplasm	GO:0008270 | GO:0005525 | GO:0004650 | GO:0003934 | GO:0016798 | GO:0016787 | GO:0004553	zinc ion binding | GTP binding | polygalacturonase activity | GTP cyclohydrolase I activity | hydrolase activity; acting on glycosyl bonds | hydrolase activity | hydrolase activity; hydrolyzing O-glycosyl compounds	TraesCS1A01G124300	TraesCS1A02G124300
TraesCS1A03G0309000	A0A3B5XY19 | A0A3B5XWU3	Thioredoxin domain-containing protein | Thioredoxin domain-containing protein	GO:0045454	cell redox homeostasis	GO:0009507	chloroplast	NA	NA	TraesCS1A01G124400	TraesCS1A02G124400
TraesCS1A03G0309100	A0A3B5XWU6	Avr9/Cf-9 rapidly elicited protein 146	NA	NA	NA	NA	NA	NA	TraesCS1A01G124500	TraesCS1A02G124500
TraesCS1A03G0309300	A0A341PIP8	Uncharacterized protein | TraesCS1A03G0309300	GO:0015711 | GO:0015748 | GO:0071705 | GO:0055085	organic anion transport | organophosphate ester transport | nitrogen compound transport | transmembrane transport	GO:0016020	membrane	GO:0022857	transmembrane transporter activity	TraesCS1A01G124600	TraesCS1A02G124600
TraesCS1A03G0309800	A0A3B5XX56	Protein kinase domain-containing protein	GO:0006468 | GO:0016310	protein phosphorylation | phosphorylation	GO:0016020	membrane	GO:0005524 | GO:0004672 | GO:0004674 | GO:0000166 | GO:0016301 | GO:0016740	ATP binding | protein kinase activity | protein serine/threonine kinase activity | nucleotide binding | kinase activity | transferase activity	TraesCS1A01G124700	TraesCS1A02G124700
TraesCS1A03G0309900	Unknown_TraesCS1A03G0309900	Unknown_TraesCS1A03G0309900	NA	NA	NA	NA	NA	NA	TraesCS1A01G124800	TraesCS1A02G124800
TraesCS1A03G0310200	A0A3B5XWU8	Lipoxygenase domain-containing protein	GO:0034440	lipid oxidation	NA	NA	GO:0016491 | GO:0046872 | GO:0016702 | GO:0051213	oxidoreductase activity | metal ion binding | oxidoreductase activity; acting on single donors with incorporation of molecular oxygen; incorporation of two atoms of oxygen | dioxygenase activity	TraesCS1A01G124900	TraesCS1A02G124900
TraesCS1A03G0310500	M9WK08	non-specific serine/threonine protein kinase (EC 2.7.11.1)	GO:0007165 | GO:0006468 | GO:0016310	signal transduction | protein phosphorylation | phosphorylation	GO:0005737	cytoplasm	GO:0005524 | GO:0004672 | GO:0004674 | GO:0000166 | GO:0016301 | GO:0016740	ATP binding | protein kinase activity | protein serine/threonine kinase activity | nucleotide binding | kinase activity | transferase activity	TraesCS1A01G125000	TraesCS1A02G125000
TraesCS1A03G0310800	A0A3B5XX39	60S ribosomal protein L11	GO:0006412	translation	GO:0005840 | GO:0022625 | GO:1990904	ribosome | cytosolic large ribosomal subunit | ribonucleoprotein complex	GO:0003735 | GO:0003723	structural constituent of ribosome | RNA binding	TraesCS1A01G125100	TraesCS1A02G125100
TraesCS1A03G0311100	A0A3B5XX59	Uncharacterized protein | TraesCS1A03G0311100	NA	NA	NA	NA	NA	NA	TraesCS1A01G125200	TraesCS1A02G125200
TraesCS1A03G0311400	A0A3B5XY29	O-acyltransferase	GO:0019432	triglyceride biosynthetic process	GO:0005789 | GO:0009941 | GO:0016020 | GO:0005783	endoplasmic reticulum membrane | chloroplast envelope | membrane | endoplasmic reticulum	GO:0008374 | GO:0004144 | GO:0016740 | GO:0016746	O-acyltransferase activity | diacylglycerol O-acyltransferase activity | transferase activity | acyltransferase activity	TraesCS1A01G125300	TraesCS1A02G125300
TraesCS1A03G0311800	A0A3B5XWV3 | A0A3B5XWV6	Calmodulin-binding family protein | Uncharacterized protein | TraesCS1A03G0311800	NA	NA	GO:0005634	nucleus	NA	NA	TraesCS1A01G125400	TraesCS1A02G125400
TraesCS1A03G0312000	Unknown_TraesCS1A03G0312000	Unknown_TraesCS1A03G0312000	GO:0055085 | GO:0071577 | GO:0030001	transmembrane transport | zinc ion transmembrane transport | metal ion transport	GO:0016020	membrane	GO:0046873 | GO:0005385	metal ion transmembrane transporter activity | zinc ion transmembrane transporter activity	TraesCS1A01G125500	TraesCS1A02G125500
TraesCS1A03G0312100	A0A3B5XX64	Hexosyltransferase (EC 2.4.1.-)	GO:0006486	protein glycosylation	GO:0016020 | GO:0000139 | GO:0005794	membrane | Golgi membrane | Golgi apparatus	GO:0016757 | GO:0008194 | GO:0016758 | GO:0008378 | GO:0016740	glycosyltransferase activity | UDP-glycosyltransferase activity | hexosyltransferase activity | galactosyltransferase activity | transferase activity	TraesCS1A01G125600	TraesCS1A02G125600
TraesCS1A03G0312400	A0A3B5XY34	Late embryogenesis abundant protein LEA-2 subgroup domain-containing protein	NA	NA	GO:0016020	membrane	NA	NA	TraesCS1A01G125700	TraesCS1A02G125700
TraesCS1A03G0312600	A0A3B5XWV9 | A0A3B5XWW0	MADS-box transcription factor | Uncharacterized protein | TraesCS1A03G0312600	GO:0006355 | GO:0045944 | GO:0006351 | GO:0006357	regulation of DNA-templated transcription | positive regulation of transcription by RNA polymerase II | DNA-templated transcription | regulation of transcription by RNA polymerase II	GO:0005634	nucleus	GO:0003677 | GO:0046983 | GO:0003700 | GO:0000977 | GO:0000981 | GO:0000978	DNA binding | protein dimerization activity | DNA-binding transcription factor activity | RNA polymerase II transcription regulatory region sequence-specific DNA binding | DNA-binding transcription factor activity; RNA polymerase II-specific | RNA polymerase II cis-regulatory region sequence-specific DNA binding	TraesCS1A01G125800	TraesCS1A02G125800
TraesCS1A03G0312900	A0A3B5XX49	Lachrymatory-factor synthase	GO:0043086	negative regulation of catalytic activity	GO:0005634	nucleus	NA	NA	TraesCS1A01G125900	TraesCS1A02G125900
TraesCS1A03G0313200	A0A3B5XX69	N-acetyltransferase domain-containing protein	GO:0017196	N-terminal peptidyl-methionine acetylation	GO:0031417	NatC complex	GO:0016747 | GO:0004596 | GO:0016740 | GO:0016746	acyltransferase activity; transferring groups other than amino-acyl groups | peptide alpha-N-acetyltransferase activity | transferase activity | acyltransferase activity	TraesCS1A01G126000	TraesCS1A02G126000
TraesCS1A03G0313300	A0A3B5XY39	GDSL esterase/lipase	NA	NA	NA	NA	GO:0016788	hydrolase activity; acting on ester bonds	TraesCS1A01G126100	TraesCS1A02G126100
TraesCS1A03G0313700	A0A3B5XWW4	RING-type domain-containing protein	NA	NA	GO:0016020	membrane	NA	NA	TraesCS1A01G126200	TraesCS1A02G126200
TraesCS1A03G0313800	A0A3B5XWW5 | A0A3B5XX54 | A0A3B5XX75	alpha-1;2-Mannosidase (EC 3.2.1.-) | alpha-1;2-Mannosidase (EC 3.2.1.-) | alpha-1;2-Mannosidase (EC 3.2.1.-)	GO:0005975 | GO:0030433 | GO:0006491 | GO:0008152	carbohydrate metabolic process | ubiquitin-dependent ERAD pathway | N-glycan processing | metabolic process	GO:0016020 | GO:0005783 | GO:0012505	membrane | endoplasmic reticulum | endomembrane system	GO:0005509 | GO:0004571 | GO:0016798 | GO:0046872 | GO:0016787 | GO:0004559	calcium ion binding | mannosyl-oligosaccharide 1;2-alpha-mannosidase activity | hydrolase activity; acting on glycosyl bonds | metal ion binding | hydrolase activity | alpha-mannosidase activity	TraesCS1A01G126300	TraesCS1A02G126300
TraesCS1A03G0314000	A0A140KPT3	GA2ox-A10 protein	GO:0009416 | GO:0045487	response to light stimulus | gibberellin catabolic process	NA	NA	GO:0046872 | GO:0051213 | GO:0052634 | GO:0016491	metal ion binding | dioxygenase activity | C-19 gibberellin 2-beta-dioxygenase activity | oxidoreductase activity	TraesCS1A01G126400	TraesCS1A02G126400
TraesCS1A03G0314200	A0A3B5XWW8	Uncharacterized protein | TraesCS1A03G0314200	NA	NA	NA	NA	NA	NA	TraesCS1A01G126500	TraesCS1A02G126500
TraesCS1A03G0315800	A0A3B5XWX0	Uncharacterized protein | TraesCS1A03G0315800	NA	NA	NA	NA	NA	NA	TraesCS1A01G126600	TraesCS1A02G126600
TraesCS1A03G0316000	A0A3B5XX58	Uncharacterized protein | TraesCS1A03G0316000	NA	NA	NA	NA	NA	NA	TraesCS1A01G126700	TraesCS1A02G126700
TraesCS1A03G0316200	A0A3B5XX79	Uncharacterized protein | TraesCS1A03G0316200	GO:0009738 | GO:0080163	abscisic acid-activated signaling pathway | regulation of protein serine/threonine phosphatase activity	GO:0005634 | GO:0005737	nucleus | cytoplasm	GO:0038023 | GO:0004864 | GO:0010427	signaling receptor activity | protein phosphatase inhibitor activity | abscisic acid binding	TraesCS1A01G126800	TraesCS1A02G126800
TraesCS1A03G0316300	A0A3B5XY48	ABC transporter domain-containing protein	GO:0055085	transmembrane transport	GO:0016020	membrane	GO:0005524 | GO:0140359 | GO:0016887 | GO:0000166	ATP binding | ABC-type transporter activity | ATP hydrolysis activity | nucleotide binding	TraesCS1A01G126900	TraesCS1A02G126900
TraesCS1A03G0316400	A0A3B5XWX4	NFACT RNA-binding domain-containing protein	NA	NA	NA	NA	NA	NA	TraesCS1A01G127000	TraesCS1A02G127000
TraesCS1A03G0316700	A0A3B5XWX5	RNA polymerase Rpb2 domain-containing protein	GO:0006351	DNA-templated transcription	NA	NA	GO:0003677 | GO:0003899	DNA binding | DNA-directed 5'-3' RNA polymerase activity	TraesCS1A01G127100	TraesCS1A02G127100
TraesCS1A03G0316800	A0A3B5XX63	Cytochrome f large domain-containing protein	GO:0015979 | GO:0022900	photosynthesis | electron transport chain	GO:0042651	thylakoid membrane	GO:0009055 | GO:0020037 | GO:0005506	electron transfer activity | heme binding | iron ion binding	TraesCS1A01G127200	TraesCS1A02G127200
TraesCS1A03G0316900	Unknown_TraesCS1A03G0316900	Unknown_TraesCS1A03G0316900	GO:0015979	photosynthesis	GO:0042651	thylakoid membrane	GO:0009055 | GO:0020037 | GO:0005506	electron transfer activity | heme binding | iron ion binding	TraesCS1A01G127300	TraesCS1A02G127300
TraesCS1A03G0317300	A0A3B5XY53	Peptidase S54 rhomboid domain-containing protein	NA	NA	GO:0016020	membrane	GO:0004252	serine-type endopeptidase activity	TraesCS1A01G127400	TraesCS1A02G127400
TraesCS1A03G0317400	A0A3B5XWX8	Uncharacterized protein | TraesCS1A03G0317400	GO:0055085 | GO:0006873 | GO:0006811 | GO:0098656	transmembrane transport | cellular ion homeostasis | ion transport | anion transmembrane transport	GO:0005886 | GO:0016020	plasma membrane | membrane	GO:0008308	voltage-gated anion channel activity	TraesCS1A01G127500	TraesCS1A02G127500
TraesCS1A03G0317700	A0A3B5XWY0 | A0A3B5XX68	DNA helicase (EC 3.6.4.12) | DNA helicase (EC 3.6.4.12)	GO:0006139 | GO:0032508 | GO:0051276 | GO:0034085	nucleobase-containing compound metabolic process | DNA duplex unwinding | chromosome organization | establishment of sister chromatid cohesion	GO:0005634	nucleus	GO:0003677 | GO:0005524 | GO:0004386 | GO:0003676 | GO:0016818 | GO:0003678 | GO:0000166 | GO:0016787	DNA binding | ATP binding | helicase activity | nucleic acid binding | hydrolase activity; acting on acid anhydrides; in phosphorus-containing anhydrides | DNA helicase activity | nucleotide binding | hydrolase activity	TraesCS1A01G127600	TraesCS1A02G127600
TraesCS1A03G0318600	A0A3B5XX88	Ubiquitin-like protease family profile domain-containing protein	NA	NA	NA	NA	NA	NA	TraesCS1A01G127700	TraesCS1A02G127700
TraesCS1A03G0318900	A0A3B5XY57	GRF-type domain-containing protein	NA	NA	GO:0016020	membrane	GO:0008270 | GO:0046872	zinc ion binding | metal ion binding	TraesCS1A01G127800	TraesCS1A02G127800
TraesCS1A03G0319000	A0A3B5XWY6	non-specific serine/threonine protein kinase (EC 2.7.11.1)	GO:0006468 | GO:0016310	protein phosphorylation | phosphorylation	GO:0016020 | GO:0005886	membrane | plasma membrane	GO:0005524 | GO:0004672 | GO:0004674 | GO:0000166 | GO:0016301 | GO:0016740	ATP binding | protein kinase activity | protein serine/threonine kinase activity | nucleotide binding | kinase activity | transferase activity	TraesCS1A01G127900	TraesCS1A02G127900
TraesCS1A03G0319500	A0A3B5XWY5	Uncharacterized protein | TraesCS1A03G0319500	NA	NA	NA	NA	NA	NA	TraesCS1A01G128000	TraesCS1A02G128000
TraesCS1A03G0319700	Unknown_TraesCS1A03G0319700	Unknown_TraesCS1A03G0319700	NA	NA	NA	NA	NA	NA	TraesCS1A01G128100	TraesCS1A02G128100
TraesCS1A03G0319900	A0A3B5XX92	Uncharacterized protein | TraesCS1A03G0319900	NA	NA	NA	NA	NA	NA	TraesCS1A01G128200	TraesCS1A02G128200
TraesCS1A03G0320300	Unknown_TraesCS1A03G0320300	Unknown_TraesCS1A03G0320300	NA	NA	NA	NA	NA	NA	TraesCS1A01G128300	TraesCS1A02G128300
TraesCS1A03G0320900	A0A3B5XWZ2	Uncharacterized protein | TraesCS1A03G0320900	NA	NA	NA	NA	NA	NA	TraesCS1A01G128500	TraesCS1A02G128500
TraesCS1A03G0321300	Unknown_TraesCS1A03G0321300	Unknown_TraesCS1A03G0321300	NA	NA	NA	NA	GO:0003723 | GO:0003676 | GO:0030619	RNA binding | nucleic acid binding | U1 snRNA binding	TraesCS1A01G128600	TraesCS1A02G128600
TraesCS1A03G0321500	A0A3B5XX77	Uncharacterized protein | TraesCS1A03G0321500	NA	NA	GO:0016020	membrane	GO:0016757 | GO:0016740	glycosyltransferase activity | transferase activity	TraesCS1A01G128700	TraesCS1A02G128700
TraesCS1A03G0321600	A0A3B5XX97	C2H2-type domain-containing protein	NA	NA	NA	NA	NA	NA	TraesCS1A01G128800	TraesCS1A02G128800
TraesCS1A03G0322200	A0A3B5XY66 | A0A3B5XWZ4 | A0A3B5XWZ7	BHLH domain-containing protein | BHLH domain-containing protein | BHLH domain-containing protein	GO:0006357	regulation of transcription by RNA polymerase II	GO:0005634	nucleus	GO:0046983 | GO:0000981 | GO:0000978	protein dimerization activity | DNA-binding transcription factor activity; RNA polymerase II-specific | RNA polymerase II cis-regulatory region sequence-specific DNA binding	TraesCS1A01G128900	TraesCS1A02G128900
TraesCS1A03G0322700	A0A3B5XX83	Pectinesterase inhibitor domain-containing protein	NA	NA	NA	NA	GO:0030599 | GO:0046910 | GO:0004857	pectinesterase activity | pectinesterase inhibitor activity | enzyme inhibitor activity	TraesCS1A01G129000	TraesCS1A02G129000
TraesCS1A03G0323800	A0A3B5XXA2	40S ribosomal protein S7	GO:0006412 | GO:0006364 | GO:0042274	translation | rRNA processing | ribosomal small subunit biogenesis	GO:0005840 | GO:0022627 | GO:0032040 | GO:1990904	ribosome | cytosolic small ribosomal subunit | small-subunit processome | ribonucleoprotein complex	GO:0003735	structural constituent of ribosome	TraesCS1A01G129100	TraesCS1A02G129100
TraesCS1A03G0324000	A0A3B5XY71 | A0A3B5XX00 | A0A3B5XX03	RING-type domain-containing protein | Uncharacterized protein | TraesCS1A03G0324000 | Uncharacterized protein | TraesCS1A03G0324000	NA	NA	GO:0016020 | GO:0005794	membrane | Golgi apparatus	GO:0046872	metal ion binding	TraesCS1A01G129200	TraesCS1A02G129200
TraesCS1A03G0324400	G9DR83	R1R2R3-MYB protein	GO:0006355 | GO:0006357	regulation of DNA-templated transcription | regulation of transcription by RNA polymerase II	GO:0005634	nucleus	GO:0000981 | GO:0000978 | GO:0003677	DNA-binding transcription factor activity; RNA polymerase II-specific | RNA polymerase II cis-regulatory region sequence-specific DNA binding | DNA binding	TraesCS1A01G129300	TraesCS1A02G129300
TraesCS1A03G0324600	A0A3B5XXA7	DNA replication licensing factor MCM6 (EC 3.6.4.12)	GO:0032508 | GO:0006260 | GO:0000727 | GO:0006270 | GO:0006268 | GO:1902969 | GO:0007049	DNA duplex unwinding | DNA replication | double-strand break repair via break-induced replication | DNA replication initiation | DNA unwinding involved in DNA replication | mitotic DNA replication | cell cycle	GO:0005634 | GO:0042555	nucleus | MCM complex	GO:0003677 | GO:0005524 | GO:0016887 | GO:0003697 | GO:0003678 | GO:0000166 | GO:0016787 | GO:0004386 | GO:1990518	DNA binding | ATP binding | ATP hydrolysis activity | single-stranded DNA binding | DNA helicase activity | nucleotide binding | hydrolase activity | helicase activity | single-stranded 3'-5' DNA helicase activity	TraesCS1A01G129400	TraesCS1A02G129400
TraesCS1A03G0325400	Unknown_TraesCS1A03G0325400	Unknown_TraesCS1A03G0325400	NA	NA	NA	NA	NA	NA	TraesCS1A01G129500	TraesCS1A02G129500
TraesCS1A03G0325800	A0A3B5XX05	Bidirectional sugar transporter SWEET	GO:0008643 | GO:0034219	carbohydrate transport | carbohydrate transmembrane transport	GO:0005886 | GO:0016020	plasma membrane | membrane	GO:0051119	sugar transmembrane transporter activity	TraesCS1A01G129600	TraesCS1A02G129600
TraesCS1A03G0326700	A0A3B5XX94	Uncharacterized protein | TraesCS1A03G0326700	NA	NA	NA	NA	NA	NA	TraesCS1A01G129700	TraesCS1A02G129700
TraesCS1A03G0326800	A0A3B5XXB3	SKP1-like protein	GO:0006511 | GO:0016567 | GO:0009734 | GO:0009867 | GO:0031146	ubiquitin-dependent protein catabolic process | protein ubiquitination | auxin-activated signaling pathway | jasmonic acid mediated signaling pathway | SCF-dependent proteasomal ubiquitin-dependent protein catabolic process	GO:0005634 | GO:0005737	nucleus | cytoplasm	GO:0097602	cullin family protein binding	TraesCS1A01G129800	TraesCS1A02G129800
TraesCS1A03G0327000	A0A3B5XY82	Uncharacterized protein | TraesCS1A03G0327000	NA	NA	NA	NA	NA	NA	TraesCS1A01G129900	TraesCS1A02G129900
TraesCS1A03G0327400	A0A3B5XX13	S1-like domain-containing protein	GO:0006413 | GO:0006412	translational initiation | translation	GO:0009507 | GO:0005829	chloroplast | cytosol	GO:0003723 | GO:0043022 | GO:0003743	RNA binding | ribosome binding | translation initiation factor activity	TraesCS1A01G130000	TraesCS1A02G130000
TraesCS1A03G0327700	A0A3B5XX09	DNA-directed RNA polymerase RpoA/D/Rpb3-type domain-containing protein	GO:0006351	DNA-templated transcription	GO:0000428 | GO:0005737 | GO:0009507	DNA-directed RNA polymerase complex | cytoplasm | chloroplast	GO:0003677 | GO:0003899 | GO:0046983	DNA binding | DNA-directed 5'-3' RNA polymerase activity | protein dimerization activity	TraesCS1A01G130100	TraesCS1A02G130100
TraesCS1A03G0328000	A0A3B5XX99	Cytochrome b/b6 N-terminal region profile domain-containing protein	GO:0015979 | GO:0022904	photosynthesis | respiratory electron transport chain	GO:0016020	membrane	GO:0009055 | GO:0016491	electron transfer activity | oxidoreductase activity	TraesCS1A01G130200	TraesCS1A02G130200
TraesCS1A03G0328200	A0A3B5XXB7	Photosystem II reaction center protein H	GO:0015979 | GO:0050821	photosynthesis | protein stabilization	GO:0016020 | GO:0009535 | GO:0009523 | GO:0043229	membrane | chloroplast thylakoid membrane | photosystem II | intracellular organelle	GO:0042301	phosphate ion binding	TraesCS1A01G130300	TraesCS1A02G130300
TraesCS1A03G0328300	A0A341NIM0	Protein PsbN	GO:0015979	photosynthesis	GO:0016020	membrane	NA	NA	TraesCS1A01G130400	TraesCS1A02G130400
TraesCS1A03G0328600	A0A3B5XX19	Uncharacterized protein | TraesCS1A03G0328600	NA	NA	GO:0005886 | GO:0016020	plasma membrane | membrane	NA	NA	TraesCS1A01G130500	TraesCS1A02G130500
TraesCS1A03G0328800	A0A3B5XX15 | A0A3B5XXA4	Ubiquitin-like domain-containing protein | Ubiquitin-like domain-containing protein	NA	NA	NA	NA	GO:0005515	protein binding	TraesCS1A01G130600	TraesCS1A02G130600
TraesCS1A03G0329000	A0A3B5XXC3	DNA polymerase epsilon catalytic subunit (EC 2.7.7.7)	GO:0006281 | GO:0006260 | GO:0000278 | GO:0006272 | GO:0006287 | GO:0006297 | GO:0045004 | GO:0071897	DNA repair | DNA replication | mitotic cell cycle | leading strand elongation | base-excision repair; gap-filling | nucleotide-excision repair; DNA gap filling | DNA replication proofreading | DNA biosynthetic process	GO:0005634 | GO:0008622 | GO:0110165	nucleus | epsilon DNA polymerase complex | cellular anatomical entity	GO:0008270 | GO:0003677 | GO:0003676 | GO:0051539 | GO:0000166 | GO:0003887 | GO:0008310 | GO:0046872 | GO:0016740 | GO:0016779 | GO:0051536	zinc ion binding | DNA binding | nucleic acid binding | 4 iron; 4 sulfur cluster binding | nucleotide binding | DNA-directed DNA polymerase activity | single-stranded DNA 3'-5' exodeoxyribonuclease activity | metal ion binding | transferase activity | nucleotidyltransferase activity | iron-sulfur cluster binding	TraesCS1A01G130700	TraesCS1A02G130700
TraesCS1A03G0329700	A0A3B5XY92	RRM domain-containing protein	GO:0006397	mRNA processing	GO:0005634	nucleus	GO:0003723 | GO:0003676	RNA binding | nucleic acid binding	TraesCS1A01G130800	TraesCS1A02G130800
TraesCS1A03G0330400	A0A3B5XX25	Nuclease associated modular domain-containing protein	NA	NA	NA	NA	GO:0003677	DNA binding	TraesCS1A01G130900	TraesCS1A02G130900
TraesCS1A03G0330800	A0A3B5XY97 | A0A3B5XX20 | A0A3B5XXA9 | A0A3B5XXC8	Uncharacterized protein | TraesCS1A03G0330800 | Uncharacterized protein | TraesCS1A03G0330800 | Uncharacterized protein | TraesCS1A03G0330800 | Uncharacterized protein | TraesCS1A03G0330800	GO:0006351 | GO:0006357	DNA-templated transcription | regulation of transcription by RNA polymerase II	GO:0000124	SAGA complex	GO:0003712	transcription coregulator activity	TraesCS1A01G131000	TraesCS1A02G131000
TraesCS1A03G0331100	A0A3B5XX30	Uncharacterized protein | TraesCS1A03G0331100	NA	NA	NA	NA	NA	NA	TraesCS1A01G131100	TraesCS1A02G131100
TraesCS1A03G0331200	A0A3B5XX23 | A0A3B5XXB4 | A0A3B5XXD2	Transcription factor IIA alpha/beta subunit | Transcription factor IIA alpha/beta subunit | Transcription factor IIA alpha/beta subunit	GO:0006367 | GO:0006366	transcription initiation at RNA polymerase II promoter | transcription by RNA polymerase II	GO:0005672 | GO:0005634	transcription factor TFIIA complex | nucleus	NA	NA	TraesCS1A01G131200	TraesCS1A02G131200
TraesCS1A03G0331900	A0A3B5XYA2	EF-hand domain-containing protein	GO:0090503	RNA phosphodiester bond hydrolysis; exonucleolytic	NA	NA	GO:0003824 | GO:0005509 | GO:0000175	catalytic activity | calcium ion binding | 3'-5'-exoribonuclease activity	TraesCS1A01G131300	TraesCS1A02G131300
TraesCS1A03G0332300	A0A3B5XX35	Uncharacterized protein | TraesCS1A03G0332300	NA	NA	NA	NA	NA	NA	TraesCS1A01G131400	TraesCS1A02G131400
TraesCS1A03G0332500	A0A3B5XX28 | W5ADK3	Ras-related protein Rab11D | Ras-related protein Rab11D	NA	NA	GO:0005794 | GO:0005768	Golgi apparatus | endosome	GO:0005525 | GO:0003924	GTP binding | GTPase activity	TraesCS1A01G131500	TraesCS1A02G131500
TraesCS1A03G0333400	Q5XPL8	EDR1	GO:0007165 | GO:0006468 | GO:0016310	signal transduction | protein phosphorylation | phosphorylation	GO:0005737	cytoplasm	GO:0005524 | GO:0004672 | GO:0004674 | GO:0000166 | GO:0016301 | GO:0016740	ATP binding | protein kinase activity | protein serine/threonine kinase activity | nucleotide binding | kinase activity | transferase activity	TraesCS1A01G131600	TraesCS1A02G131600
TraesCS1A03G0333800	Unknown_TraesCS1A03G0333800	Unknown_TraesCS1A03G0333800	GO:0006457	protein folding	NA	NA	GO:0005524 | GO:0051082 | GO:0016887 | GO:0140662	ATP binding | unfolded protein binding | ATP hydrolysis activity | ATP-dependent protein folding chaperone	TraesCS1A01G131700	TraesCS1A02G131700
TraesCS1A03G0333900	A0A3B5XX40	Uncharacterized protein | TraesCS1A03G0333900	NA	NA	NA	NA	NA	NA	TraesCS1A01G131800	TraesCS1A02G131800
TraesCS1A03G0334100	A0A3B5XX33	Uncharacterized protein | TraesCS1A03G0334100	NA	NA	NA	NA	NA	NA	TraesCS1A01G131900	TraesCS1A02G131900
TraesCS1A03G0334500	A0A3B5XXC5	Uncharacterized protein | TraesCS1A03G0334500	NA	NA	NA	NA	NA	NA	TraesCS1A01G132000	TraesCS1A02G132000
TraesCS1A03G0335800	A0A3B5XXE2	No apical meristem-associated C-terminal domain-containing protein	NA	NA	NA	NA	NA	NA	TraesCS1A01G132300	TraesCS1A02G132300
TraesCS1A03G0336200	A0A0C4BKM5	Histone H2A	NA	NA	GO:0005634 | GO:0000786 | GO:0005694	nucleus | nucleosome | chromosome	GO:0003677 | GO:0030527 | GO:0046982	DNA binding | structural constituent of chromatin | protein heterodimerization activity	TraesCS1A01G132400	TraesCS1A02G132400
TraesCS1A03G0336500	A0A3B5XX45	Uncharacterized protein | TraesCS1A03G0336500	NA	NA	NA	NA	NA	NA	TraesCS1A01G132500	TraesCS1A02G132500
TraesCS1A03G0337200	A0A3B5XYB7 | A0A3B5XX50	Phospholipid-transporting ATPase (EC 7.6.2.1) | Phospholipid-transporting ATPase (EC 7.6.2.1)	GO:0015914 | GO:0034204	phospholipid transport | lipid translocation	GO:0016020	membrane	GO:0005524 | GO:0016887 | GO:0000287 | GO:0000166 | GO:0140326 | GO:0005215	ATP binding | ATP hydrolysis activity | magnesium ion binding | nucleotide binding | ATPase-coupled intramembrane lipid transporter activity | transporter activity	TraesCS1A01G132600	TraesCS1A02G132600
TraesCS1A03G0337700	A0A3B6RSU7	Signal recognition particle 14 kDa protein (SRP14)	GO:0006614 | GO:0045047	SRP-dependent cotranslational protein targeting to membrane | protein targeting to ER	GO:0005786 | GO:0048500 | GO:0005737 | GO:1990904	signal recognition particle; endoplasmic reticulum targeting | signal recognition particle | cytoplasm | ribonucleoprotein complex	GO:0008312 | GO:0030942 | GO:0003723	7S RNA binding | endoplasmic reticulum signal peptide binding | RNA binding	TraesCS1A01G132700	TraesCS1A02G132700
TraesCS1A03G0337800	A0A3B5XXD6	Uncharacterized protein | TraesCS1A03G0337800	GO:0035672	oligopeptide transmembrane transport	GO:0016020	membrane	GO:0035673	oligopeptide transmembrane transporter activity	TraesCS1A01G132800	TraesCS1A02G132800
TraesCS1A03G0338500	Unknown_TraesCS1A03G0338500	Unknown_TraesCS1A03G0338500	NA	NA	NA	NA	NA	NA	TraesCS1A01G132900	TraesCS1A02G132900
TraesCS1A03G0339300	A0A3B5XYC1	DUF569 domain-containing protein	NA	NA	NA	NA	NA	NA	TraesCS1A01G133000	TraesCS1A02G133000
TraesCS1A03G0339400	A0A3B5XX47 | A0A3B5XX55	Uncharacterized protein | TraesCS1A03G0339400 | Uncharacterized protein | TraesCS1A03G0339400	GO:0006457 | GO:0019243 | GO:0042026 | GO:0051085	protein folding | methylglyoxal catabolic process to D-lactate via S-lactoyl-glutathione | protein refolding | chaperone cofactor-dependent protein refolding	GO:0005737 | GO:0009507	cytoplasm | chloroplast	GO:0005524 | GO:0051082 | GO:0140662 | GO:0000166 | GO:0004462 | GO:0016887 | GO:0031072 | GO:0044183	ATP binding | unfolded protein binding | ATP-dependent protein folding chaperone | nucleotide binding | lactoylglutathione lyase activity | ATP hydrolysis activity | heat shock protein binding | protein folding chaperone	TraesCS1A01G133100	TraesCS1A02G133100
TraesCS1A03G0339900	A0A3B5XXE1	Protein kinase domain-containing protein	GO:0006468	protein phosphorylation	GO:0005634 | GO:0005886 | GO:0005737	nucleus | plasma membrane | cytoplasm	GO:0005524 | GO:0004672 | GO:0004674	ATP binding | protein kinase activity | protein serine/threonine kinase activity	TraesCS1A01G133200	TraesCS1A02G133200
TraesCS1A03G0340200	A0A3B5XYC6 | A0A3B5XXF7	RING-type domain-containing protein | RING-type domain-containing protein	NA	NA	NA	NA	NA	NA	TraesCS1A01G133300	TraesCS1A02G133300
TraesCS1A03G0341000	A0A3B5XX52 | A0A3B5XX60	Zinc transporter | Zinc transporter	GO:0055085 | GO:0071577 | GO:0030001	transmembrane transport | zinc ion transmembrane transport | metal ion transport	GO:0016020 | GO:0005886	membrane | plasma membrane	GO:0046873 | GO:0005385	metal ion transmembrane transporter activity | zinc ion transmembrane transporter activity	TraesCS1A01G133400	TraesCS1A02G133400
TraesCS1A03G0341100	A0A3B5XYD1 | A0A3B5XX57 | A0A3B5XX65 | A0A3B5XXE6 | A0A3B5XXG3	Pentacotripeptide-repeat region of PRORP domain-containing protein | Pentacotripeptide-repeat region of PRORP domain-containing protein | Pentacotripeptide-repeat region of PRORP domain-containing protein | Pentacotripeptide-repeat region of PRORP domain-containing protein | Pentacotripeptide-repeat region of PRORP domain-containing protein	NA	NA	NA	NA	GO:0005515	protein binding	TraesCS1A01G133500	TraesCS1A02G133500
TraesCS1A03G0341200	A0A3B5XXF0	Uncharacterized protein | TraesCS1A03G0341200	NA	NA	NA	NA	NA	NA	TraesCS1A01G133600	TraesCS1A02G133600
TraesCS1A03G0342100	A0A3B5XYD6 | A0A3B5XX62 | A0A3B5XX70	ER membrane protein complex subunit 1 | ER membrane protein complex subunit 1 | ER membrane protein complex subunit 1	NA	NA	GO:0072546 | GO:0016020 | GO:0005783 | GO:0005789	EMC complex | membrane | endoplasmic reticulum | endoplasmic reticulum membrane	GO:0005515	protein binding	TraesCS1A01G133700	TraesCS1A02G133700
TraesCS1A03G0342300	A0A3B5XYE1 | A0A3B5XX74 | A0A3B5XXF5 | A0A3B5XXH3	JmjC domain-containing protein | JmjC domain-containing protein | JmjC domain-containing protein | JmjC domain-containing protein	GO:0006338 | GO:0010468	chromatin remodeling | regulation of gene expression	GO:0005634	nucleus	GO:0032452 | GO:0032453 | GO:0034647	histone demethylase activity | histone H3-methyl-lysine-4 demethylase activity | histone H3-tri/di/monomethyl-lysine-4 demethylase activity	TraesCS1A01G133800	TraesCS1A02G133800
TraesCS1A03G0342500	A0A3B5XX67	Trichome birefringence-like N-terminal domain-containing protein	GO:1990937	xylan acetylation	GO:0005794 | GO:0000139 | GO:0016020	Golgi apparatus | Golgi membrane | membrane	GO:0016740 | GO:0016413 | GO:1990538	transferase activity | O-acetyltransferase activity | xylan O-acetyltransferase activity	TraesCS1A01G133900	TraesCS1A02G133900
TraesCS1A03G0343000	A0A3B5XXG0	EF-hand domain-containing protein	NA	NA	NA	NA	GO:0005509	calcium ion binding	TraesCS1A01G134000	TraesCS1A02G134000
TraesCS1A03G0344200	A0A3B5XXH9	Sucrose transporter	GO:0005985 | GO:0015770	sucrose metabolic process | sucrose transport	GO:0005886 | GO:0016020	plasma membrane | membrane	GO:0008515 | GO:0008506	sucrose transmembrane transporter activity | sucrose:proton symporter activity	TraesCS1A01G134100	TraesCS1A02G134100
TraesCS1A03G0346000	A0A3B5XYE6	Protein kinase domain-containing protein	GO:0018105 | GO:0006468 | GO:0035556 | GO:0046777	peptidyl-serine phosphorylation | protein phosphorylation | intracellular signal transduction | protein autophosphorylation	GO:0005634 | GO:0005886 | GO:0005737	nucleus | plasma membrane | cytoplasm	GO:0005524 | GO:0004672 | GO:0005516 | GO:0004683 | GO:0009931	ATP binding | protein kinase activity | calmodulin binding | calmodulin-dependent protein kinase activity | calcium-dependent protein serine/threonine kinase activity	TraesCS1A01G134200	TraesCS1A02G134200
TraesCS1A03G0346700	Unknown_TraesCS1A03G0346700	Unknown_TraesCS1A03G0346700	NA	NA	NA	NA	NA	NA	TraesCS1A01G134300	TraesCS1A02G134300
TraesCS1A03G0346800	A0A3B5XX72	Secreted protein	NA	NA	NA	NA	NA	NA	TraesCS1A01G134400	TraesCS1A02G134400
TraesCS1A03G0347000	A0A3B5XYF1 | A0A3B5XXG5 | A0A3B5XXI4	tRNA pseudouridine synthase (EC 5.4.99.12) | tRNA pseudouridine synthase (EC 5.4.99.12) | tRNA pseudouridine synthase (EC 5.4.99.12)	GO:0009451 | GO:0008033 | GO:0001522 | GO:0031119	RNA modification | tRNA processing | pseudouridine synthesis | tRNA pseudouridine synthesis	NA	NA	GO:0003723 | GO:0009982 | GO:0106029 | GO:0016853	RNA binding | pseudouridine synthase activity | tRNA pseudouridine synthase activity | isomerase activity	TraesCS1A01G134500	TraesCS1A02G134500
TraesCS1A03G0347400	A0A3B5XX78 | A0A3B5XX85	PA domain-containing protein | PA domain-containing protein	GO:0006511 | GO:0006623 | GO:0006896	ubiquitin-dependent protein catabolic process | protein targeting to vacuole | Golgi to vacuole transport	GO:0016020 | GO:0017119 | GO:0005768 | GO:0005802	membrane | Golgi transport complex | endosome | trans-Golgi network	GO:0061630 | GO:0005509	ubiquitin protein ligase activity | calcium ion binding	TraesCS1A01G134600	TraesCS1A02G134600
TraesCS1A03G0348300	A0A3B5XXH0	Uncharacterized protein | TraesCS1A03G0348300	NA	NA	NA	NA	NA	NA	TraesCS1A01G134700	TraesCS1A02G134700
TraesCS1A03G0348600	A0A3B5XXJ0	KAT8 regulatory NSL complex subunit 2 (NSL complex protein NSL2) (Non-specific lethal 2 homolog)	GO:0043981 | GO:0043982 | GO:0043984	histone H4-K5 acetylation | histone H4-K8 acetylation | histone H4-K16 acetylation	GO:0005634 | GO:0000123 | GO:0044545	nucleus | histone acetyltransferase complex | NSL complex	NA	NA	TraesCS1A01G134800	TraesCS1A02G134800
TraesCS1A03G0348800	A0A3B5XYF5	inositol-3-phosphate synthase (EC 5.5.1.4) (Myo-inositol 1-phosphate synthase)	GO:0008654 | GO:0006021	phospholipid biosynthetic process | inositol biosynthetic process	NA	NA	GO:0004512	inositol-3-phosphate synthase activity	TraesCS1A01G134900	TraesCS1A02G134900
TraesCS1A03G0349100	Unknown_TraesCS1A03G0349100	Unknown_TraesCS1A03G0349100	NA	NA	NA	NA	NA	NA	TraesCS1A01G135000	TraesCS1A02G135000
TraesCS1A03G0349500	A0A3B5XYG1 | A0A3B5XX82 | A0A3B5XXH7 | A0A3B5XXJ6	DNA mismatch repair proteins mutS family domain-containing protein | DNA mismatch repair proteins mutS family domain-containing protein | DNA mismatch repair proteins mutS family domain-containing protein | DNA mismatch repair proteins mutS family domain-containing protein	GO:0006298 | GO:0006281 | GO:0006974 | GO:0006312	mismatch repair | DNA repair | cellular response to DNA damage stimulus | mitotic recombination	GO:0005634 | GO:0032300 | GO:0032301	nucleus | mismatch repair complex | MutSalpha complex	GO:0005524 | GO:0030983 | GO:0140664 | GO:0003677 | GO:0000166 | GO:0003690	ATP binding | mismatched DNA binding | ATP-dependent DNA damage sensor activity | DNA binding | nucleotide binding | double-stranded DNA binding	TraesCS1A01G135100	TraesCS1A02G135100
TraesCS1A03G0350800	A0A3B5XX87 | A0A3B5XX96 | A0A3B5XXI2	Uncharacterized protein | TraesCS1A03G0350800 | UvrD-like helicase ATP-binding domain-containing protein | Uncharacterized protein | TraesCS1A03G0350800	NA	NA	NA	NA	GO:0004386 | GO:0003723	helicase activity | RNA binding	TraesCS1A01G135300	TraesCS1A02G135300
TraesCS1A03G0352100	A0A3B5XXK1	CASTOR/POLLUX/SYM8 ion channel conserved domain-containing protein	GO:0006811	ion transport	GO:0016020	membrane	NA	NA	TraesCS1A01G135600	TraesCS1A02G135600
TraesCS1A03G0352600	A0A3B5XYG5 | A0A3B5XX93 | A0A3B5XXA1 | A0A3B5XXI7	Ferrochelatase (EC 4.98.1.1) | Ferrochelatase (EC 4.98.1.1) | Ferrochelatase (EC 4.98.1.1) | Ferrochelatase (EC 4.98.1.1)	GO:0006783 | GO:0006779	heme biosynthetic process | porphyrin-containing compound biosynthetic process	GO:0009507 | GO:0005739 | GO:0009536	chloroplast | mitochondrion | plastid	GO:0004325 | GO:0016829	ferrochelatase activity | lyase activity	TraesCS1A01G135700	TraesCS1A02G135700
TraesCS1A03G0353100	A0A3B5XXK7	Trm112p-like protein	NA	NA	NA	NA	NA	NA	TraesCS1A01G135800	TraesCS1A02G135800
TraesCS1A03G0353200	A0A3B5XYG9	GDSL esterase/lipase EXL3	NA	NA	NA	NA	GO:0016788	hydrolase activity; acting on ester bonds	TraesCS1A01G135900	TraesCS1A02G135900
TraesCS1A03G0353300	A0A3B5XX98 | A0A3B5XXA6	F-box domain-containing protein | F-box domain-containing protein	NA	NA	NA	NA	GO:0005515	protein binding	TraesCS1A01G136000	TraesCS1A02G136000
TraesCS1A03G0353900	A0A3B5XXJ2	NAD(P)H dehydrogenase (quinone) (EC 1.6.5.2)	NA	NA	GO:0016020	membrane	GO:0016491 | GO:0003955 | GO:0010181	oxidoreductase activity | NAD(P)H dehydrogenase (quinone) activity | FMN binding	TraesCS1A01G136100	TraesCS1A02G136100
TraesCS1A03G0355000	Unknown_TraesCS1A03G0355000	Unknown_TraesCS1A03G0355000	NA	NA	NA	NA	GO:0005515	protein binding	TraesCS1A01G136200	TraesCS1A02G136200
TraesCS1A03G0356800	A0A3B5XYH3	Zinc finger GRF-type domain-containing protein	NA	NA	NA	NA	NA	NA	TraesCS1A01G136300	TraesCS1A02G136300
TraesCS1A03G0357800	A0A3B5XXA0 | A0A3B5XXB1	RING-type E3 ubiquitin transferase (EC 2.3.2.27) | RING-type E3 ubiquitin transferase (EC 2.3.2.27)	GO:0006511 | GO:0007275 | GO:0016567	ubiquitin-dependent protein catabolic process | multicellular organism development | protein ubiquitination	GO:0005737	cytoplasm	GO:0008270 | GO:0061630 | GO:0005515 | GO:0046872 | GO:0016740	zinc ion binding | ubiquitin protein ligase activity | protein binding | metal ion binding | transferase activity	TraesCS1A01G136400	TraesCS1A02G136400
TraesCS1A03G0359000	A0A3B5XXJ8 | A0A3B5XXL7	Protein kinase domain-containing protein | Protein kinase domain-containing protein	GO:0006468	protein phosphorylation	NA	NA	GO:0005524 | GO:0004672	ATP binding | protein kinase activity	TraesCS1A01G136500	TraesCS1A02G136500
TraesCS1A03G0359100	A0A3B5XYH9	K Homology domain-containing protein	GO:0010468	regulation of gene expression	GO:0005634 | GO:0005737	nucleus | cytoplasm	GO:0003723 | GO:0003676 | GO:0003729	RNA binding | nucleic acid binding | mRNA binding	TraesCS1A01G136600	TraesCS1A02G136600
TraesCS1A03G0359400	A0A3B5XXB6	Uncharacterized protein | TraesCS1A03G0359400	NA	NA	NA	NA	GO:0016746	acyltransferase activity	TraesCS1A01G136700	TraesCS1A02G136700
TraesCS1A03G0359500	A0A3B5XXA5 | A0A3B5XXK6 | A0A3B5XXM5	Tetrapyrrole methylase domain-containing protein | Tetrapyrrole methylase domain-containing protein | Tetrapyrrole methylase domain-containing protein	GO:0032259 | GO:0006364	methylation | rRNA processing	GO:0005737	cytoplasm	GO:0008168 | GO:0016740	methyltransferase activity | transferase activity	TraesCS1A01G136800	TraesCS1A02G136800
TraesCS1A03G0360300	Unknown_TraesCS1A03G0360300	Unknown_TraesCS1A03G0360300	NA	NA	GO:0016020	membrane	GO:0016757 | GO:0015020	glycosyltransferase activity | glucuronosyltransferase activity	TraesCS1A01G136900	TraesCS1A02G136900
TraesCS1A03G0360600	A0A3B5XXB0 | A0A3B5XXC1	HRDC domain-containing protein | HRDC domain-containing protein	GO:0071051 | GO:0006139 | GO:0000467 | GO:0071035 | GO:0071038 | GO:0071036 | GO:0071037 | GO:0071039 | GO:0071040 | GO:0071044 | GO:0044237	polyadenylation-dependent snoRNA 3'-end processing | nucleobase-containing compound metabolic process | exonucleolytic trimming to generate mature 3'-end of 5.8S rRNA from tricistronic rRNA transcript (SSU-rRNA; 5.8S rRNA; LSU-rRNA) | nuclear polyadenylation-dependent rRNA catabolic process | nuclear polyadenylation-dependent tRNA catabolic process | nuclear polyadenylation-dependent snoRNA catab…	GO:0000176 | GO:0005730	nuclear exosome (RNase complex) | nucleolus	GO:0003676 | GO:0008408 | GO:0000175 | GO:0000166 | GO:0003727	nucleic acid binding | 3'-5' exonuclease activity | 3'-5'-exoribonuclease activity | nucleotide binding | single-stranded RNA binding	TraesCS1A01G137000	TraesCS1A02G137000
TraesCS1A03G0361000	A0A3B5XXL1	Uncharacterized protein | TraesCS1A03G0361000	NA	NA	NA	NA	NA	NA	TraesCS1A01G137100	TraesCS1A02G137100
TraesCS1A03G0361500	A0A3B5XYI8 | A0A3B5XXB5 | A0A3B5XXC7 | A0A3B5XXL6 | A0A3B5XXN0	Starch synthase; chloroplastic/amyloplastic (EC 2.4.1.-) | Starch synthase; chloroplastic/amyloplastic (EC 2.4.1.-) | Starch synthase; chloroplastic/amyloplastic (EC 2.4.1.-) | Starch synthase; chloroplastic/amyloplastic (EC 2.4.1.-) | Starch synthase; chloroplastic/amyloplastic (EC 2.4.1.-)	GO:0019252	starch biosynthetic process	GO:0009507 | GO:0009501 | GO:0009536	chloroplast | amyloplast | plastid	GO:0016757 | GO:0004373 | GO:0016740	glycosyltransferase activity | glycogen (starch) synthase activity | transferase activity	TraesCS1A01G137200	TraesCS1A02G137200
TraesCS1A03G0361700	A0A3B5XXN5	SHSP domain-containing protein	NA	NA	GO:0016020	membrane	NA	NA	TraesCS1A01G137300	TraesCS1A02G137300
TraesCS1A03G0362200	A0A3B5XYJ2	RING-type domain-containing protein	GO:1904294	positive regulation of ERAD pathway	GO:0016020	membrane	GO:0061630 | GO:0046872	ubiquitin protein ligase activity | metal ion binding	TraesCS1A01G137400	TraesCS1A02G137400
TraesCS1A03G0363000	Unknown_TraesCS1A03G0363000	Unknown_TraesCS1A03G0363000	GO:0006355 | GO:0048364 | GO:0010150 | GO:0009631	regulation of DNA-templated transcription | root development | leaf senescence | cold acclimation	GO:0016592	mediator complex	NA	NA	TraesCS1A01G137500	TraesCS1A02G137500
TraesCS1A03G0363600	A0A3B5XXC0	Uncharacterized protein | TraesCS1A03G0363600	GO:0048024	regulation of mRNA splicing; via spliceosome	GO:0005634	nucleus	GO:0003729	mRNA binding	TraesCS1A01G137600	TraesCS1A02G137600
TraesCS1A03G0363800	A0A3B5XXM3 | A0A3B5XXP0	Tobamovirus multiplication protein 2A | Tobamovirus multiplication protein 2A	NA	NA	GO:0016020	membrane	NA	NA	TraesCS1A01G137700	TraesCS1A02G137700
TraesCS1A03G0364800	A0A3B5XYJ7 | A0A3B5XXC4 | A0A3B5XXD8	Ubiquitin carboxyl-terminal hydrolase (EC 3.4.19.12) | Ubiquitin carboxyl-terminal hydrolase (EC 3.4.19.12) | Ubiquitin carboxyl-terminal hydrolase (EC 3.4.19.12)	GO:0006511 | GO:0016579 | GO:0006508	ubiquitin-dependent protein catabolic process | protein deubiquitination | proteolysis	NA	NA	GO:0004843 | GO:0016787 | GO:0008233 | GO:0008234	cysteine-type deubiquitinase activity | hydrolase activity | peptidase activity | cysteine-type peptidase activity	TraesCS1A01G137800	TraesCS1A02G137800
TraesCS1A03G0365600	A0A3B5XYK3 | A0A3B5XXM9 | A0A3B5XXP5	Endonuclease/exonuclease/phosphatase domain-containing protein | Endonuclease/exonuclease/phosphatase domain-containing protein | Endonuclease/exonuclease/phosphatase domain-containing protein	GO:0090503 | GO:0000289	RNA phosphodiester bond hydrolysis; exonucleolytic | nuclear-transcribed mRNA poly(A) tail shortening	GO:0005634 | GO:0005737 | GO:0030014	nucleus | cytoplasm | CCR4-NOT complex	GO:0003677 | GO:0003824 | GO:0004535	DNA binding | catalytic activity | poly(A)-specific ribonuclease activity	TraesCS1A01G137900	TraesCS1A02G137900
TraesCS1A03G0366300	A0A3B5XXC9 | A0A3B5XXN4	Endonuclease/exonuclease/phosphatase domain-containing protein | Endonuclease/exonuclease/phosphatase domain-containing protein	NA	NA	NA	NA	GO:0003824	catalytic activity	TraesCS1A01G138000	TraesCS1A02G138000
TraesCS1A03G0367400	A0A3B5XXQ1	Protein kinase domain-containing protein	GO:0006468 | GO:0016310	protein phosphorylation | phosphorylation	NA	NA	GO:0005524 | GO:0004672 | GO:0004674 | GO:0000166 | GO:0016301 | GO:0016740	ATP binding | protein kinase activity | protein serine/threonine kinase activity | nucleotide binding | kinase activity | transferase activity	TraesCS1A01G138100	TraesCS1A02G138100
TraesCS1A03G0367900	A0A3B5XYK8 | A0A3B5XXE8	N-acetyltransferase domain-containing protein | histone acetyltransferase (EC 2.3.1.48)	GO:0045944 | GO:0006338 | GO:0043966	positive regulation of transcription by RNA polymerase II | chromatin remodeling | histone H3 acetylation	GO:0005634 | GO:0000123	nucleus | histone acetyltransferase complex	GO:0016747 | GO:0004402 | GO:0010484 | GO:0005515 | GO:0016740	acyltransferase activity; transferring groups other than amino-acyl groups | histone acetyltransferase activity | H3 histone acetyltransferase activity | protein binding | transferase activity	TraesCS1A01G138200	TraesCS1A02G138200
TraesCS1A03G0368700	A0A3B5XYL3 | A0A3B5XXD4 | A0A3B5XXN9 | A0A3B5XXQ6	Cyclin N-terminal domain-containing protein | Cyclin N-terminal domain-containing protein | Cyclin N-terminal domain-containing protein | Cyclin N-terminal domain-containing protein	GO:0007049 | GO:0051301 | GO:0044772 | GO:0000079	cell cycle | cell division | mitotic cell cycle phase transition | regulation of cyclin-dependent protein serine/threonine kinase activity	GO:0005634 | GO:0005737 | GO:0000307	nucleus | cytoplasm | cyclin-dependent protein kinase holoenzyme complex	GO:0016538	cyclin-dependent protein serine/threonine kinase regulator activity	TraesCS1A01G138300	TraesCS1A02G138300
TraesCS1A03G0369600	A0A3B5XXF4	NAB domain-containing protein	NA	NA	GO:0005886 | GO:0110165	plasma membrane | cellular anatomical entity	GO:0051015 | GO:0003779	actin filament binding | actin binding	TraesCS1A01G138400	TraesCS1A02G138400
TraesCS1A03G0369700	A0A3B5XXD9 | A0A3B5XXP4 | A0A3B5XXR0	Translation initiation factor eIF-2B beta subunit | Translation initiation factor eIF-2B beta subunit | Translation initiation factor eIF-2B beta subunit	GO:0044237 | GO:0050790 | GO:0006413	cellular metabolic process | regulation of catalytic activity | translational initiation	GO:0005851	eukaryotic translation initiation factor 2B complex	GO:0003743 | GO:0005085	translation initiation factor activity | guanyl-nucleotide exchange factor activity	TraesCS1A01G138500	TraesCS1A02G138500
TraesCS1A03G0370000	A0A3B5XYL7 | A0A3B5XYM2 | A0A3B5XXE3 | A0A3B5XXF9 | A0A3B5XXG7 | A0A3B5XXQ0 | A0A3B5XXR3	Transcription initiation factor IIF subunit alpha | Transcription initiation factor IIF subunit alpha | Transcription initiation factor IIF subunit alpha | Transcription initiation factor IIF subunit alpha | Transcription initiation factor IIF subunit alpha | Transcription initiation factor IIF subunit alpha | Transcription initiation factor IIF subunit alpha	GO:0032968 | GO:0006367	positive regulation of transcription elongation by RNA polymerase II | transcription initiation at RNA polymerase II promoter	GO:0005634 | GO:0005674	nucleus | transcription factor TFIIF complex	GO:0003677 | GO:0001096 | GO:0016251	DNA binding | TFIIF-class transcription factor complex binding | RNA polymerase II general transcription initiation factor activity	TraesCS1A01G138600	TraesCS1A02G138600
TraesCS1A03G0370200	A0A3B5XXF1	MOB kinase activator-like 1A	GO:0007165 | GO:0001934	signal transduction | positive regulation of protein phosphorylation	GO:0005634 | GO:0005737	nucleus | cytoplasm	GO:0030295	protein kinase activator activity	TraesCS1A01G138700	TraesCS1A02G138700
TraesCS1A03G0370700	A0A3B5XXQ5 | A0A3B5XXR8	ATP synthase subunit gamma | ATP synthase subunit gamma	GO:0015986 | GO:0006811 | GO:0006754 | GO:1902600	proton motive force-driven ATP synthesis | ion transport | ATP biosynthetic process | proton transmembrane transport	GO:0045261 | GO:0016020 | GO:0110165 | GO:0000275	proton-transporting ATP synthase complex; catalytic core F(1) | membrane | cellular anatomical entity | mitochondrial proton-transporting ATP synthase complex; catalytic sector F(1)	GO:0046933	proton-transporting ATP synthase activity; rotational mechanism	TraesCS1A01G138800	TraesCS1A02G138800
TraesCS1A03G0370800	A0A3B5XYN0	Uncharacterized protein | TraesCS1A03G0370800	NA	NA	NA	NA	NA	NA	TraesCS1A01G138900	TraesCS1A02G138900
TraesCS1A03G0370900	A0A3B5XXH1	Uncharacterized protein | TraesCS1A03G0370900	NA	NA	NA	NA	NA	NA	TraesCS1A01G139000	TraesCS1A02G139000
TraesCS1A03G0371000	A0A3B5XXF6	Maspardin	NA	NA	NA	NA	NA	NA	TraesCS1A01G139100	TraesCS1A02G139100
TraesCS1A03G0371400	A0A3B5XXR2	Phospholipid/glycerol acyltransferase domain-containing protein	GO:0010143	cutin biosynthetic process	GO:0016020	membrane	GO:0016791 | GO:0090447 | GO:0016746	phosphatase activity | glycerol-3-phosphate 2-O-acyltransferase activity | acyltransferase activity	TraesCS1A01G139200	TraesCS1A02G139200
TraesCS1A03G0371500	A0A3B5XXS0	procollagen-proline 4-dioxygenase (EC 1.14.11.2)	GO:0018401	peptidyl-proline hydroxylation to 4-hydroxy-L-proline	GO:0005789 | GO:0016020 | GO:0005783	endoplasmic reticulum membrane | membrane | endoplasmic reticulum	GO:0005506 | GO:0016705 | GO:0004656 | GO:0031418 | GO:0046872 | GO:0016491 | GO:0051213	iron ion binding | oxidoreductase activity; acting on paired donors; with incorporation or reduction of molecular oxygen | procollagen-proline 4-dioxygenase activity | L-ascorbic acid binding | metal ion binding | oxidoreductase activity | dioxygenase activity	TraesCS1A01G139300	TraesCS1A02G139300
TraesCS1A03G0371800	Unknown_TraesCS1A03G0371800	Unknown_TraesCS1A03G0371800	NA	NA	NA	NA	GO:0016779	nucleotidyltransferase activity	TraesCS1A01G139400	TraesCS1A02G139400
TraesCS1A03G0372800	A0A3B5XXG1 | A0A3B5XXH5 | A0A3B5XXR6	RING-type E3 ubiquitin transferase (EC 2.3.2.27) | RING-type E3 ubiquitin transferase (EC 2.3.2.27) | C2H2-type domain-containing protein	GO:0072344 | GO:0016567	rescue of stalled ribosome | protein ubiquitination	NA	NA	GO:0061630 | GO:0046872 | GO:0043022 | GO:0016740	ubiquitin protein ligase activity | metal ion binding | ribosome binding | transferase activity	TraesCS1A01G139500	TraesCS1A02G139500
TraesCS1A03G0374000	Unknown_TraesCS1A03G0374000	Unknown_TraesCS1A03G0374000	GO:0006352 | GO:0006366	DNA-templated transcription initiation | transcription by RNA polymerase II	GO:0005634	nucleus	GO:0003677 | GO:0016251 | GO:0140223	DNA binding | RNA polymerase II general transcription initiation factor activity | general transcription initiation factor activity	TraesCS1A01G139600	TraesCS1A02G139600
TraesCS1A03G0374400	Unknown_TraesCS1A03G0374400	Unknown_TraesCS1A03G0374400	GO:0006355 | GO:0051726	regulation of DNA-templated transcription | regulation of cell cycle	GO:0005667	transcription regulator complex	NA	NA	TraesCS1A01G139700	TraesCS1A02G139700
TraesCS1A03G0374500	A0A3B5XYN9	Uncharacterized protein | TraesCS1A03G0374500	NA	NA	NA	NA	NA	NA	TraesCS1A01G139800	TraesCS1A02G139800
TraesCS1A03G0374600	A0A3B5XXG6 | A0A3B5XXI0	HMA domain-containing protein | HMA domain-containing protein	NA	NA	NA	NA	GO:0046872	metal ion binding	TraesCS1A01G139900	TraesCS1A02G139900
TraesCS1A03G0374800	A0A3B5XXS2	TF-B3 domain-containing protein	NA	NA	GO:0005634	nucleus	GO:0003677	DNA binding	TraesCS1A01G140000	TraesCS1A02G140000
TraesCS1A03G0375000	Q332N1	Ribosomal protein S12 (Ribosomal protein small subunit 12) (Rps12) (Rps12 protein)	GO:0006412	translation	GO:0005840 | GO:0005739 | GO:0015935 | GO:1990904	ribosome | mitochondrion | small ribosomal subunit | ribonucleoprotein complex	GO:0003735	structural constituent of ribosome	TraesCS1A01G140200	TraesCS1A02G140200
TraesCS1A03G0375100	Q332N0	NADH-ubiquinone oxidoreductase chain 3 (EC 7.1.1.2)	GO:0022900	electron transport chain	GO:0031966 | GO:0070469 | GO:0016020 | GO:0005739 | GO:0030964	mitochondrial membrane | respirasome | membrane | mitochondrion | NADH dehydrogenase complex	GO:0008137	NADH dehydrogenase (ubiquinone) activity	TraesCS1A01G140300	TraesCS1A02G140300
TraesCS1A03G0375800	A0A3B5XXT0	H(+)-transporting two-sector ATPase (EC 7.1.2.2) (Mitochondrial protein YMF19)	GO:0098655 | GO:0006754 | GO:1902600 | GO:0015986	cation transmembrane transport | ATP biosynthetic process | proton transmembrane transport | proton motive force-driven ATP synthesis	GO:0016020 | GO:0005739 | GO:0031966 | GO:0045263	membrane | mitochondrion | mitochondrial membrane | proton-transporting ATP synthase complex; coupling factor F(o)	GO:0046961 | GO:0046933	proton-transporting ATPase activity; rotational mechanism | proton-transporting ATP synthase activity; rotational mechanism	TraesCS1A01G140100	TraesCS1A02G140100
TraesCS1A03G0376400	A0A3B5XXH2	Ribosomal protein S12	GO:0006412	translation	GO:0005840 | GO:0015935 | GO:1990904	ribosome | small ribosomal subunit | ribonucleoprotein complex	GO:0003735	structural constituent of ribosome	TraesCS1A01G140400	TraesCS1A02G140400
TraesCS1A03G0376500	A0A3B5XXS8	NADH-ubiquinone oxidoreductase chain 3 (NADH dehydrogenase subunit 3)	GO:0022900	electron transport chain	GO:0031966 | GO:0016020 | GO:0030964	mitochondrial membrane | membrane | NADH dehydrogenase complex	GO:0008137	NADH dehydrogenase (ubiquinone) activity	TraesCS1A01G140500	TraesCS1A02G140500
TraesCS1A03G0376700	A0A3B5XXT5	Glutaredoxin domain-containing protein	NA	NA	NA	NA	NA	NA	TraesCS1A01G140600	TraesCS1A02G140600
TraesCS1A03G0376900	A0A3B5XYP9	Uncharacterized protein | TraesCS1A03G0376900	GO:0006886	intracellular protein transport	GO:0012505 | GO:0005768 | GO:0030139	endomembrane system | endosome | endocytic vesicle	GO:0005525 | GO:0003924	GTP binding | GTPase activity	TraesCS1A01G140700	TraesCS1A02G140700
TraesCS1A03G0377100	A0A3B5XXI9	Protein kinase domain-containing protein	GO:0006468 | GO:0002229 | GO:0042742	protein phosphorylation | defense response to oomycetes | defense response to bacterium	GO:0005886	plasma membrane	GO:0005524 | GO:0004672 | GO:0004675	ATP binding | protein kinase activity | transmembrane receptor protein serine/threonine kinase activity	TraesCS1A01G140800	TraesCS1A02G140800
TraesCS1A03G0377200	A0A3B5XXH6 | A0A3B5XXT4	Phosphoglycerate kinase (EC 2.7.2.3) | Phosphoglycerate kinase (EC 2.7.2.3)	GO:0006094 | GO:0006096 | GO:0006400 | GO:0016310 | GO:0106004	gluconeogenesis | glycolytic process | tRNA modification | phosphorylation | tRNA (guanine-N7)-methylation	GO:0005829	cytosol	GO:0005524 | GO:0043531 | GO:0008176 | GO:0004618 | GO:0000166 | GO:0016301 | GO:0016740	ATP binding | ADP binding | tRNA (guanine-N7-)-methyltransferase activity | phosphoglycerate kinase activity | nucleotide binding | kinase activity | transferase activity	TraesCS1A01G140900	TraesCS1A02G140900
TraesCS1A03G0377700	A0A3B5XXU0	Dof-type domain-containing protein	NA	NA	NA	NA	NA	NA	TraesCS1A01G141000	TraesCS1A02G141000
TraesCS1A03G0377800	A0A3B5XYQ4	Late embryogenesis abundant protein LEA-2 subgroup domain-containing protein	NA	NA	GO:0016020	membrane	NA	NA	TraesCS1A01G141100	TraesCS1A02G141100
TraesCS1A03G0377900	A0A3B5XXJ4	DYW domain-containing protein	GO:0009451	RNA modification	NA	NA	GO:0003723 | GO:0005515	RNA binding | protein binding	TraesCS1A01G141200	TraesCS1A02G141200
TraesCS1A03G0378000	A0A3B5XXI1	Protein kinase domain-containing protein	GO:0006468	protein phosphorylation	NA	NA	GO:0005524 | GO:0004672 | GO:0000166	ATP binding | protein kinase activity | nucleotide binding	TraesCS1A01G141300	TraesCS1A02G141300
TraesCS1A03G0378500	A0A3B5XYQ9 | A0A3B5XXT9 | A0A3B5XXU5	ABC transporter domain-containing protein | ABC transporter domain-containing protein | ABC transporter domain-containing protein	GO:0055085	transmembrane transport	GO:0016020	membrane	GO:0005524 | GO:0140359 | GO:0016887 | GO:0042626 | GO:0000166	ATP binding | ABC-type transporter activity | ATP hydrolysis activity | ATPase-coupled transmembrane transporter activity | nucleotide binding	TraesCS1A01G141400	TraesCS1A02G141400
TraesCS1A03G0378600	A0A3B5XXJ9	GH18 domain-containing protein	GO:0005975 | GO:0008152	carbohydrate metabolic process | metabolic process	NA	NA	GO:0004553 | GO:0016798 | GO:0016787	hydrolase activity; hydrolyzing O-glycosyl compounds | hydrolase activity; acting on glycosyl bonds | hydrolase activity	TraesCS1A01G141500	TraesCS1A02G141500
TraesCS1A03G0379700	A0A3B5XYR5 | A0A3B5XXI6 | A0A3B5XXU4 | A0A3B5XXV0	Myb-like domain-containing protein | Myb-like domain-containing protein | Myb-like domain-containing protein | Myb-like domain-containing protein	NA	NA	NA	NA	NA	NA	TraesCS1A01G141600	TraesCS1A02G141600
TraesCS1A03G0380000	A0A3B5XXJ1 | A0A3B5XXK5	Macro domain-containing protein | Macro domain-containing protein	NA	NA	NA	NA	NA	NA	TraesCS1A01G141700	TraesCS1A02G141700
TraesCS1A03G0380300	A0A3B5XXU9	AP2/ERF domain-containing protein	GO:0006355 | GO:0009873 | GO:0006351	regulation of DNA-templated transcription | ethylene-activated signaling pathway | DNA-templated transcription	GO:0005634	nucleus	GO:0003677 | GO:0003700	DNA binding | DNA-binding transcription factor activity	TraesCS1A01G141800	TraesCS1A02G141800
TraesCS1A03G0380600	A0A3B5XXV5	RING-type domain-containing protein	GO:0016567	protein ubiquitination	NA	NA	GO:0061630	ubiquitin protein ligase activity	TraesCS1A01G141900	TraesCS1A02G141900
TraesCS1A03G0380800	A0A3B5XYS0	Rubisco accumulation factor 1 C-terminal domain-containing protein	GO:0110102	ribulose bisphosphate carboxylase complex assembly	NA	NA	NA	NA	TraesCS1A01G142000	TraesCS1A02G142000
TraesCS1A03G0380900	A0A3B5XXK9	GRF-type domain-containing protein	NA	NA	NA	NA	NA	NA	TraesCS1A01G142100	TraesCS1A02G142100
TraesCS1A03G0381000	A0A3B5XYS4 | A0A3B5XXJ5 | A0A3B5XXL4 | A0A3B5XXV4 | A0A3B5XXW0	EGF-like domain-containing protein | EGF-like domain-containing protein | EGF-like domain-containing protein | EGF-like domain-containing protein | EGF-like domain-containing protein	NA	NA	GO:0005886 | GO:0016020	plasma membrane | membrane	NA	NA	TraesCS1A01G142200	TraesCS1A02G142200
TraesCS1A03G0381500	Unknown_TraesCS1A03G0381500	Unknown_TraesCS1A03G0381500	NA	NA	NA	NA	GO:0003677	DNA binding	TraesCS1A01G142300	TraesCS1A02G142300
TraesCS1A03G0381900	A0A3B5XXV8	Citrate transporter-like domain-containing protein	GO:0055085	transmembrane transport	GO:0016020	membrane	NA	NA	TraesCS1A01G142400	TraesCS1A02G142400
TraesCS1A03G0382100	A0A3B5XYT0 | A0A3B5XXW5	Ubiquitin-like domain-containing protein | Ubiquitin-like domain-containing protein	NA	NA	NA	NA	GO:0005515 | GO:0016616	protein binding | oxidoreductase activity; acting on the CH-OH group of donors; NAD or NADP as acceptor	TraesCS1A01G142500	TraesCS1A02G142500
TraesCS1A03G0382300	A0A3B5XXL8	UBC core domain-containing protein	NA	NA	GO:0016020	membrane	GO:0005524 | GO:0016740 | GO:0000166	ATP binding | transferase activity | nucleotide binding	TraesCS1A01G142600	TraesCS1A02G142600
TraesCS1A03G0383400	A0A3B5XXM1	Uncharacterized protein | TraesCS1A03G0383400	NA	NA	NA	NA	NA	NA	TraesCS1A01G142700	TraesCS1A02G142700
TraesCS1A03G0383500	A0A3B5XYT9 | A0A3B5XXK8 | A0A3B5XXW6 | A0A3B5XXX7	Tubulin/FtsZ GTPase domain-containing protein | Tubulin/FtsZ GTPase domain-containing protein | Tubulin/FtsZ GTPase domain-containing protein | Tubulin/FtsZ GTPase domain-containing protein	GO:0007017 | GO:0000226 | GO:0000278 | GO:0007010	microtubule-based process | microtubule cytoskeleton organization | mitotic cell cycle | cytoskeleton organization	GO:0005737 | GO:0005874	cytoplasm | microtubule	GO:0005525 | GO:0003924 | GO:0005200	GTP binding | GTPase activity | structural constituent of cytoskeleton	TraesCS1A01G142800	TraesCS1A02G142800
TraesCS1A03G0384100	A0A3B5XXM7	O-fucosyltransferase family protein	GO:0006004	fucose metabolic process	GO:0016020	membrane	GO:0016740	transferase activity	TraesCS1A01G142900	TraesCS1A02G142900
TraesCS1A03G0384700	A0A3B5XXL3	GS catalytic domain-containing protein	GO:0006807 | GO:0006542	nitrogen compound metabolic process | glutamine biosynthetic process	NA	NA	GO:0003824 | GO:0016787 | GO:0004356 | GO:0000166 | GO:0005524	catalytic activity | hydrolase activity | glutamate-ammonia ligase activity | nucleotide binding | ATP binding	TraesCS1A01G143000	TraesCS1A02G143000
TraesCS1A03G0384900	A0A3B5XXW9	Uncharacterized protein | TraesCS1A03G0384900	GO:0016192	vesicle-mediated transport	NA	NA	GO:0005525 | GO:0003924	GTP binding | GTPase activity	TraesCS1A01G143100	TraesCS1A02G143100
TraesCS1A03G0385100	A0A3B5XXX9	DUF6598 domain-containing protein	NA	NA	NA	NA	NA	NA	TraesCS1A01G143200	TraesCS1A02G143200
TraesCS1A03G0385200	A0A3B5XYU3 | A0A3B5XXM0 | A0A3B5XXN2	CHY-type domain-containing protein | CHY-type domain-containing protein | CHY-type domain-containing protein	GO:0006511 | GO:0016567	ubiquitin-dependent protein catabolic process | protein ubiquitination	GO:0005634	nucleus	GO:0008270 | GO:0046872 | GO:0061630	zinc ion binding | metal ion binding | ubiquitin protein ligase activity	TraesCS1A01G143300	TraesCS1A02G143300
TraesCS1A03G0385800	Unknown_TraesCS1A03G0385800	Unknown_TraesCS1A03G0385800	NA	NA	NA	NA	GO:0005524 | GO:0016887	ATP binding | ATP hydrolysis activity	TraesCS1A01G143400	TraesCS1A02G143400
TraesCS1A03G0386600	A0A3B5XXY4	RRM domain-containing protein	NA	NA	GO:0005634	nucleus	GO:0003723 | GO:0003676	RNA binding | nucleic acid binding	TraesCS1A01G143500	TraesCS1A02G143500
TraesCS1A03G0386700	A0A3B5XYU7	Pectate lyase (EC 4.2.2.2)	GO:0045490	pectin catabolic process	NA	NA	GO:0046872 | GO:0030570 | GO:0016829	metal ion binding | pectate lyase activity | lyase activity	TraesCS1A01G143600	TraesCS1A02G143600
TraesCS1A03G0386900	A0A3B5XXN7	Shugoshin C-terminal domain-containing protein	GO:0045132 | GO:0034090 | GO:0045144 | GO:0016043	meiotic chromosome segregation | maintenance of meiotic sister chromatid cohesion | meiotic sister chromatid segregation | cellular component organization	GO:0005634 | GO:0000775	nucleus | chromosome; centromeric region	NA	NA	TraesCS1A01G143700	TraesCS1A02G143700
TraesCS1A03G0387000	A0A3B5XXM4	Inosine triphosphate pyrophosphatase (ITPase) (Inosine triphosphatase) (EC 3.6.1.9) (Non-canonical purine NTP pyrophosphatase) (Non-standard purine NTP pyrophosphatase) (Nucleoside-triphosphate diphosphatase) (Nucleoside-triphosphate pyrophosphatase) (NTPase)	GO:0043928 | GO:0009117 | GO:0009204 | GO:0009143	exonucleolytic catabolism of deadenylated mRNA | nucleotide metabolic process | deoxyribonucleoside triphosphate catabolic process | nucleoside triphosphate catabolic process	GO:0000932 | GO:0030015 | GO:0005737	P-body | CCR4-NOT core complex | cytoplasm	GO:0046872 | GO:0000166 | GO:0047429 | GO:0004535 | GO:0035870 | GO:0036220 | GO:0036222 | GO:0016787	metal ion binding | nucleotide binding | nucleoside triphosphate diphosphatase activity | poly(A)-specific ribonuclease activity | dITP diphosphatase activity | ITP diphosphatase activity | XTP diphosphatase activity | hydrolase activity	TraesCS1A01G143800	TraesCS1A02G143800
TraesCS1A03G0387100	A0A3B5XXY2 | A0A3B5XXY9	3-ketoacyl-CoA thiolase | 3-ketoacyl-CoA thiolase	GO:0006635 | GO:0010124	fatty acid beta-oxidation | phenylacetate catabolic process	GO:0005777	peroxisome	GO:0016747 | GO:0003988 | GO:0016746 | GO:0016740	acyltransferase activity; transferring groups other than amino-acyl groups | acetyl-CoA C-acyltransferase activity | acyltransferase activity | transferase activity	TraesCS1A01G143900	TraesCS1A02G143900
TraesCS1A03G0387200	A0A3B5XYV2 | A0A3B5XXM8 | A0A3B5XXP2	ATP-dependent helicase ATRX | ATP-dependent helicase ATRX | ATP-dependent helicase ATRX	GO:0006338	chromatin remodeling	GO:0005634 | GO:0000781	nucleus | chromosome; telomeric region	GO:0003677 | GO:0005524 | GO:0140658 | GO:0046872 | GO:0016887 | GO:0000166	DNA binding | ATP binding | ATP-dependent chromatin remodeler activity | metal ion binding | ATP hydrolysis activity | nucleotide binding	TraesCS1A01G144000	TraesCS1A02G144000
TraesCS1A03G0387300	A0A3B5XXY7	GDSL esterase/lipase	NA	NA	NA	NA	GO:0016788	hydrolase activity; acting on ester bonds	TraesCS1A01G144100	TraesCS1A02G144100
TraesCS1A03G0389800	A0A3B5XXZ6	Protein kinase domain-containing protein	GO:0006468	protein phosphorylation	GO:0016020	membrane	GO:0005524 | GO:0004672 | GO:0005515 | GO:0000166	ATP binding | protein kinase activity | protein binding | nucleotide binding	TraesCS1A01G144200	TraesCS1A02G144200
TraesCS1A03G0390000	A0A3B5XYV7	GATA-type domain-containing protein	GO:0006355 | GO:0030154	regulation of DNA-templated transcription | cell differentiation	NA	NA	GO:0008270 | GO:0043565	zinc ion binding | sequence-specific DNA binding	TraesCS1A01G144400	TraesCS1A02G144400
TraesCS1A03G0390100	A0A3B5XXP6	Exostosin GT47 domain-containing protein	GO:0006486	protein glycosylation	GO:0016020 | GO:0005794	membrane | Golgi apparatus	GO:0016757	glycosyltransferase activity	TraesCS1A01G144500	TraesCS1A02G144500
TraesCS1A03G0390400	A0A3B5XXN3	Exostosin GT47 domain-containing protein	GO:0006486	protein glycosylation	GO:0016020 | GO:0005794	membrane | Golgi apparatus	GO:0016757	glycosyltransferase activity	TraesCS1A01G144600	TraesCS1A02G144600
TraesCS1A03G0390500	A0A3B5XY01 | A0A3B5XXZ2	F-box domain-containing protein | F-box domain-containing protein	NA	NA	NA	NA	GO:0005515	protein binding	TraesCS1A01G144700	TraesCS1A02G144700
TraesCS1A03G0390800	A0A3B5XYW2	SAP domain-containing protein	GO:0006807 | GO:0043170 | GO:0044238	nitrogen compound metabolic process | macromolecule metabolic process | primary metabolic process	NA	NA	GO:0005515	protein binding	TraesCS1A01G144800	TraesCS1A02G144800
TraesCS1A03G0391100	A0A3B5XXP9	BTB domain-containing protein	GO:0016567 | GO:0009628	protein ubiquitination | response to abiotic stimulus	GO:0110165	cellular anatomical entity	GO:0005515	protein binding	TraesCS1A01G144900	TraesCS1A02G144900
TraesCS1A03G0391400	A0A3B5XXN8	Chaperonin CPN60-2; mitochondrial	GO:0006457 | GO:0042026	protein folding | protein refolding	GO:0005739	mitochondrion	GO:0005524 | GO:0140662 | GO:0000166	ATP binding | ATP-dependent protein folding chaperone | nucleotide binding	TraesCS1A01G145000	TraesCS1A02G145000
TraesCS1A03G0391500	A0A3B5XXZ7	cysteine--tRNA ligase (EC 6.1.1.16) (Cysteinyl-tRNA synthetase)	GO:0006418 | GO:0006423 | GO:0006412	tRNA aminoacylation for protein translation | cysteinyl-tRNA aminoacylation | translation	GO:0005737	cytoplasm	GO:0005524 | GO:0046872 | GO:0000166 | GO:0004817 | GO:0004812 | GO:0016874	ATP binding | metal ion binding | nucleotide binding | cysteine-tRNA ligase activity | aminoacyl-tRNA ligase activity | ligase activity	TraesCS1A01G145100	TraesCS1A02G145100
TraesCS1A03G0391700	A0A3B5XY05 | A0A3B5XYW7	GDSL esterase/lipase | GDSL esterase/lipase	GO:0034620 | GO:0042026 | GO:0051085	cellular response to unfolded protein | protein refolding | chaperone cofactor-dependent protein refolding	GO:0005737	cytoplasm	GO:0016788 | GO:0005524 | GO:0051082 | GO:0016887 | GO:0031072 | GO:0044183 | GO:0051787	hydrolase activity; acting on ester bonds | ATP binding | unfolded protein binding | ATP hydrolysis activity | heat shock protein binding | protein folding chaperone | misfolded protein binding	TraesCS1A01G145300	TraesCS1A02G145300
TraesCS1A03G0391800	A0A3B5XXQ4	Cytochrome c biogenesis FC	GO:0017004	cytochrome complex assembly	GO:0016020	membrane	NA	NA	TraesCS1A01G145400	TraesCS1A02G145400
TraesCS1A03G0392000	A0A3B5XXP3	DUF1618 domain-containing protein	NA	NA	NA	NA	NA	NA	TraesCS1A01G145500	TraesCS1A02G145500
TraesCS1A03G0392700	A0A3B5XY03	Uncharacterized protein | TraesCS1A03G0392700	NA	NA	NA	NA	NA	NA	TraesCS1A01G145600	TraesCS1A02G145600
TraesCS1A03G0392900	A0A3B5XY09	UspA domain-containing protein	NA	NA	NA	NA	NA	NA	TraesCS1A01G145700	TraesCS1A02G145700
TraesCS1A03G0393100	A0A3B5XYX2	2-oxoadipate dioxygenase/decarboxylase (EC 1.13.11.93) (2-hydroxyglutarate synthase)	NA	NA	NA	NA	NA	NA	TraesCS1A01G145800	TraesCS1A02G145800
TraesCS1A03G0393300	A0A3B5XXQ8	Uncharacterized protein | TraesCS1A03G0393300	NA	NA	NA	NA	NA	NA	TraesCS1A01G145900	TraesCS1A02G145900
TraesCS1A03G0393400	A0A3B5XXP8	Band 7 domain-containing protein	NA	NA	GO:0005886	plasma membrane	NA	NA	TraesCS1A01G146000	TraesCS1A02G146000
TraesCS1A03G0393700	A0A3B5XY07 | A0A3B5XY16	Uncharacterized protein | TraesCS1A03G0393700 | Uncharacterized protein | TraesCS1A03G0393700	GO:1903775	regulation of DNA double-strand break processing	GO:0005634 | GO:0035861	nucleus | site of double-strand break	GO:0005515	protein binding	TraesCS1A01G146200	TraesCS1A02G146200
TraesCS1A03G0393900	A0A3B5XYX7	Uncharacterized protein | TraesCS1A03G0393900	NA	NA	NA	NA	NA	NA	TraesCS1A01G146400	TraesCS1A02G146400
TraesCS1A03G0394300	A0A3B5XXR4	DUF295 domain-containing protein	NA	NA	NA	NA	NA	NA	TraesCS1A01G146500	TraesCS1A02G146500
TraesCS1A03G0394600	A0A3B5XXQ3	riboflavin kinase (EC 2.7.1.26)	GO:0009231 | GO:0006771 | GO:0009398	riboflavin biosynthetic process | riboflavin metabolic process | FMN biosynthetic process	NA	NA	GO:0005524 | GO:0008531 | GO:0000166 | GO:0016740	ATP binding | riboflavin kinase activity | nucleotide binding | transferase activity	TraesCS1A01G146600	TraesCS1A02G146600
TraesCS1A03G0394700	A0A3B5XY13	Anaphase-promoting complex subunit 11	NA	NA	NA	NA	NA	NA	TraesCS1A01G146700	TraesCS1A02G146700
TraesCS1A03G0395700	A0A3B5XY21	Uncharacterized protein | TraesCS1A03G0395700	NA	NA	NA	NA	NA	NA	TraesCS1A01G146800	TraesCS1A02G146800
TraesCS1A03G0395900	A0A3B5XYY1	LisH domain-containing protein	NA	NA	NA	NA	GO:0005515	protein binding	TraesCS1A01G146900	TraesCS1A02G146900
TraesCS1A03G0396400	A0A3B5XXR5	60S ribosomal protein L21	GO:0006412	translation	GO:0005840 | GO:0022625 | GO:1990904	ribosome | cytosolic large ribosomal subunit | ribonucleoprotein complex	GO:0003735	structural constituent of ribosome	TraesCS1A01G147000	TraesCS1A02G147000
TraesCS1A03G0396600	A0A3B5XXR1	Beta-amylase (EC 3.2.1.2)	GO:0000272 | GO:0005975 | GO:0008152	polysaccharide catabolic process | carbohydrate metabolic process | metabolic process	NA	NA	GO:0016161 | GO:0102229 | GO:0016798 | GO:0016787	beta-amylase activity | amylopectin maltohydrolase activity | hydrolase activity; acting on glycosyl bonds | hydrolase activity	TraesCS1A01G147100	TraesCS1A02G147100
TraesCS1A03G0396800	Unknown_TraesCS1A03G0396800	Unknown_TraesCS1A03G0396800	NA	NA	NA	NA	NA	NA	TraesCS1A01G147200	TraesCS1A02G147200
TraesCS1A03G0396900	A0A3B5XY26	Beta-amylase (EC 3.2.1.2)	GO:0000272 | GO:0005975 | GO:0008152	polysaccharide catabolic process | carbohydrate metabolic process | metabolic process	NA	NA	GO:0016161 | GO:0102229 | GO:0016798 | GO:0016787	beta-amylase activity | amylopectin maltohydrolase activity | hydrolase activity; acting on glycosyl bonds | hydrolase activity	TraesCS1A01G147300	TraesCS1A02G147300
TraesCS1A03G0397200	Unknown_TraesCS1A03G0397200	Unknown_TraesCS1A03G0397200	NA	NA	NA	NA	GO:0016301	kinase activity	TraesCS1A01G147400	TraesCS1A02G147400
TraesCS1A03G0397700	A0A3B5XY22 | A0A3B5XY31 | A0A3B5XXR7 | A0A3B5XXS4	RPM1 interacting protein 13 | RPM1 interacting protein 13 | RPM1 interacting protein 13 | RPM1 interacting protein 13	NA	NA	NA	NA	NA	NA	TraesCS1A01G147500	TraesCS1A02G147500
TraesCS1A03G0397900	A0A3B5XYY9 | A0A3B5XXS5	RecA family profile 1 domain-containing protein | RecA family profile 1 domain-containing protein	GO:0000724	double-strand break repair via homologous recombination	GO:0097196	Shu complex	GO:0003697	single-stranded DNA binding	TraesCS1A01G147600	TraesCS1A02G147600
TraesCS1A03G0398000	W5AFL1	Ribosomal protein L11	GO:0006412	translation	GO:0005840 | GO:0015934 | GO:1990904	ribosome | large ribosomal subunit | ribonucleoprotein complex	GO:0003735 | GO:0070180	structural constituent of ribosome | large ribosomal subunit rRNA binding	TraesCS1A01G147700	TraesCS1A02G147700
TraesCS1A03G0398400	A0A3B5XY27	Uncharacterized protein | TraesCS1A03G0398400	NA	NA	NA	NA	NA	NA	TraesCS1A01G147800	TraesCS1A02G147800
[truncated: 105,453 more rows]
